# Supplementary material for: Repression of CADM1 transcription by HPV type 18 is mediated by three-dimensional rearrangement of promoter-enhancer interactions
Source: PLoS Pathog. 2025 Jan 27;21(1):e1012506. doi: 10.1371/journal.ppat.1012506 (PMC11801731; doi:10.1371/journal.ppat.1012506)
Supplement: S2 Table — Mean sequencing counts in HFK and HFK-HPV18 are shown alongside log2 FC in gene expression and adjusted p value for each gene identified. (XLSX) [file ppat.1012506.s002.xlsx]

## Sheet: HFK-HPV.GeneDE.padj0.05.log2fc1
Ensembl ID	Gene Name	Entrez ID	Gene Description	Adjusted p-value	Mean counts HFK	Mean counts HPV18	log2 FC
ENSG00000204544	MUC21	394263	mucin 21, cell surface associated [Source:HGNC Symbol;Acc:21661]	2.04e-15	0.1	65.9	7.354
ENSG00000205426	KRT81	3887	keratin 81 [Source:HGNC Symbol;Acc:6458]	1.45e-24	71.9	9722.5	6.594
ENSG00000188959	C9orf152	401546	chromosome 9 open reading frame 152 [Source:HGNC Symbol;Acc:31455]	6.45e-09	1.4	46.1	5.298
ENSG00000164626	KCNK5	8645	potassium channel, subfamily K, member 5 [Source:HGNC Symbol;Acc:6280]	1.74e-11	1.2	68.1	5.286
ENSG00000157703	SVOPL	136306	SVOP-like [Source:HGNC Symbol;Acc:27034]	9.18e-05	0.3	12.3	5.195
ENSG00000120659	TNFSF11	8600	tumor necrosis factor (ligand) superfamily, member 11 [Source:HGNC Symbol;Acc:11926]	6.29e-05	0.3	18.9	5.14
ENSG00000125384	PTGER2	5732	prostaglandin E receptor 2 (subtype EP2), 53kDa [Source:HGNC Symbol;Acc:9594]	1e-06	0.9	30.8	5.058
ENSG00000105388	CEACAM5	1048	carcinoembryonic antigen-related cell adhesion molecule 5 [Source:HGNC Symbol;Acc:1817]	8.99e-06	4	116.7	5.054
ENSG00000117983	MUC5B	727897	mucin 5B, oligomeric mucus/gel-forming [Source:HGNC Symbol;Acc:7516]	4.6e-09	1.1	50.9	4.945
ENSG00000138193	PLCE1	51196	phospholipase C, epsilon 1 [Source:HGNC Symbol;Acc:17175]	2.86e-27	6.9	214.2	4.817
ENSG00000164266	SPINK1	6690	serine peptidase inhibitor, Kazal type 1 [Source:HGNC Symbol;Acc:11244]	0.00196	0.1	8.2	4.798
ENSG00000120949	TNFRSF8	943	tumor necrosis factor receptor superfamily, member 8 [Source:HGNC Symbol;Acc:11923]	1.38e-20	4	99	4.709
ENSG00000125726	CD70	970	CD70 molecule [Source:HGNC Symbol;Acc:11937]	0.000682	0.3	10	4.703
ENSG00000184669	OR7E14P	10819	olfactory receptor, family 7, subfamily E, member 14 pseudogene [Source:HGNC Symbol;Acc:8385]	4.82e-05	0.4	17.4	4.685
ENSG00000132182	NUP210	23225	nucleoporin 210kDa [Source:HGNC Symbol;Acc:30052]	2.18e-22	4.3	119.4	4.657
ENSG00000170523	KRT83	3889	keratin 83 [Source:HGNC Symbol;Acc:6460]	0.00402	0.1	7.9	4.625
ENSG00000007264	MATK	4145	megakaryocyte-associated tyrosine kinase [Source:HGNC Symbol;Acc:6906]	5.59e-06	4.9	98.1	4.607
ENSG00000102962	CCL22	6367	chemokine (C-C motif) ligand 22 [Source:HGNC Symbol;Acc:10621]	1.77e-07	1.7	37.6	4.592
ENSG00000075461	CACNG4	101929306	calcium channel, voltage-dependent, gamma subunit 4 [Source:HGNC Symbol;Acc:1408]	4.46e-13	2.5	77.1	4.591
ENSG00000165124	SVEP1	79987	sushi, von Willebrand factor type A, EGF and pentraxin domain containing 1 [Source:HGNC Symbol;Acc:15985]	1.31e-54	19.6	562.4	4.57
ENSG00000125355	TMEM255A	55026	transmembrane protein 255A [Source:HGNC Symbol;Acc:26086]	4.08e-30	8	186.9	4.568
ENSG00000105143	SLC1A6	6511	solute carrier family 1 (high affinity aspartate/glutamate transporter), member 6 [Source:HGNC Symbol;Acc:10944]	0.00223	3.4	51.4	4.564
ENSG00000165215	CLDN3	1365	claudin 3 [Source:HGNC Symbol;Acc:2045]	0.000662	0.6	12.2	4.56
ENSG00000272796	RP1-74M1.3	NA		0.000473	0.8	15.4	4.554
ENSG00000138294	MSMB	4477	microseminoprotein, beta- [Source:HGNC Symbol;Acc:7372]	1.14e-06	1.5	28	4.545
ENSG00000134339	SAA2	6289	serum amyloid A2 [Source:HGNC Symbol;Acc:10514]	0.00037	9	145	4.529
ENSG00000109906	ZBTB16	7704	zinc finger and BTB domain containing 16 [Source:HGNC Symbol;Acc:12930]	7.06e-29	7.7	159.9	4.43
ENSG00000070748	CHAT	1103	choline O-acetyltransferase [Source:HGNC Symbol;Acc:1912]	0.0155	0	7.3	4.376
ENSG00000123572	NRK	203447	Nik related kinase [Source:HGNC Symbol;Acc:25391]	7.36e-72	37.8	717.6	4.309
ENSG00000170075	GPR37L1	9283	G protein-coupled receptor 37 like 1 [Source:HGNC Symbol;Acc:14923]	0.00589	0.4	8.5	4.283
ENSG00000260604	RP1-140K8.5	NA		0.00448	0.3	8.9	4.276
ENSG00000137463	MGARP	84709	mitochondria-localized glutamic acid-rich protein [Source:HGNC Symbol;Acc:29969]	0.000745	0.6	13.9	4.205
ENSG00000188338	SLC38A3	NA	solute carrier family 38, member 3 [Source:HGNC Symbol;Acc:18044]	0.0048	0.6	8.5	4.153
ENSG00000110195	FOLR1	2348	folate receptor 1 (adult) [Source:HGNC Symbol;Acc:3791]	3.55e-05	0.8	23.1	4.145
ENSG00000134258	VTCN1	79679	V-set domain containing T cell activation inhibitor 1 [Source:HGNC Symbol;Acc:28873]	2.37e-06	2	54.2	4.114
ENSG00000156218	ADAMTSL3	57188	ADAMTS-like 3 [Source:HGNC Symbol;Acc:14633]	1.41e-10	3.2	67.6	4.101
ENSG00000138347	MYPN	84665	myopalladin [Source:HGNC Symbol;Acc:23246]	4.13e-11	3.1	49.9	4.097
ENSG00000197353	LYPD2	137797	LY6/PLAUR domain containing 2 [Source:HGNC Symbol;Acc:25215]	0.000339	0.7	15	4.061
ENSG00000187908	DMBT1	1755	deleted in malignant brain tumors 1 [Source:HGNC Symbol;Acc:2926]	0.000237	1.2	14.9	4.028
ENSG00000180861	C12orf36	NA	chromosome 12 open reading frame 36 [Source:HGNC Symbol;Acc:26598]	1.91e-05	1.3	20.9	4.016
ENSG00000184012	TMPRSS2	7113	transmembrane protease, serine 2 [Source:HGNC Symbol;Acc:11876]	0.00857	0.8	11.6	3.95
ENSG00000269959	SPACA6P-AS	102238594	SPACA6P antisense RNA [Source:HGNC Symbol;Acc:49383]	0.0106	0.5	6.8	3.94
ENSG00000128052	KDR	3791	kinase insert domain receptor (a type III receptor tyrosine kinase) [Source:HGNC Symbol;Acc:6307]	0.0173	0.2	10.1	3.89
ENSG00000126262	FFAR2	2867	free fatty acid receptor 2 [Source:HGNC Symbol;Acc:4501]	0.024	0.7	6	3.89
ENSG00000161405	IKZF3	22806	IKAROS family zinc finger 3 (Aiolos) [Source:HGNC Symbol;Acc:13178]	0.00345	1.2	10.9	3.852
ENSG00000056736	IL17RB	55540	interleukin 17 receptor B [Source:HGNC Symbol;Acc:18015]	0.00418	1.2	9.7	3.846
ENSG00000269745	AC006262.10	NA		0.00632	0.7	8.5	3.807
ENSG00000167653	PSCA	8000	prostate stem cell antigen [Source:HGNC Symbol;Acc:9500]	3.77e-35	25	414.8	3.791
ENSG00000173432	SAA1	6288	serum amyloid A1 [Source:HGNC Symbol;Acc:10513]	7.21e-08	158.9	1769.9	3.771
ENSG00000159387	IRX6	79190	iroquois homeobox 6 [Source:HGNC Symbol;Acc:14675]	0.0268	0.5	6.4	3.751
ENSG00000257671	RP3-416H24.1	NA		0.000991	0.9	12.4	3.74
ENSG00000196260	SFTA2	389376	surfactant associated 2 [Source:HGNC Symbol;Acc:18386]	0.00962	0.5	9.3	3.738
ENSG00000204131	NHSL2	340527	NHS-like 2 [Source:HGNC Symbol;Acc:33737]	0.0101	0.5	11.2	3.738
ENSG00000196196	HRCT1	646962	histidine rich carboxyl terminus 1 [Source:HGNC Symbol;Acc:33872]	1.76e-06	2.8	45	3.736
ENSG00000198771	RCSD1	92241	RCSD domain containing 1 [Source:HGNC Symbol;Acc:28310]	0.00322	0.8	10	3.69
ENSG00000259527	LINC00052	145978	long intergenic non-protein coding RNA 52 [Source:HGNC Symbol;Acc:26455]	8.53e-07	2.7	37.5	3.668
ENSG00000006534	ALDH3B1	221	aldehyde dehydrogenase 3 family, member B1 [Source:HGNC Symbol;Acc:410]	2.41e-12	7.3	123.5	3.664
ENSG00000227507	LTB	4050	lymphotoxin beta (TNF superfamily, member 3) [Source:HGNC Symbol;Acc:6711]	0.0304	0.5	8.3	3.647
ENSG00000163982	OTOP1	133060	otopetrin 1 [Source:HGNC Symbol;Acc:19656]	0.00565	1	10.3	3.617
ENSG00000264198	RP11-94L15.2	NA		3.4e-09	3.2	36.7	3.582
ENSG00000128833	MYO5C	55930	myosin VC [Source:HGNC Symbol;Acc:7604]	1.84e-16	85.6	891.8	3.557
ENSG00000139865	TTC6	101059957	tetratricopeptide repeat domain 6 [Source:HGNC Symbol;Acc:19739]	4.89e-05	2.4	28.2	3.55
ENSG00000148677	ANKRD1	27063	ankyrin repeat domain 1 (cardiac muscle) [Source:HGNC Symbol;Acc:15819]	0.000604	2	24.1	3.502
ENSG00000224186	C5orf66	100996485	chromosome 5 open reading frame 66 [Source:HGNC Symbol;Acc:48332]	0.000169	1.6	17.5	3.491
ENSG00000124467	PSG8	440533	pregnancy specific beta-1-glycoprotein 8 [Source:HGNC Symbol;Acc:9525]	0.0204	0.6	7.3	3.487
ENSG00000107159	CA9	768	carbonic anhydrase IX [Source:HGNC Symbol;Acc:1383]	8.02e-07	48.3	524.3	3.483
ENSG00000236699	ARHGEF38	54848	Rho guanine nucleotide exchange factor (GEF) 38 [Source:HGNC Symbol;Acc:25968]	0.0204	0.6	7.7	3.454
ENSG00000118513	MYB	4602	v-myb avian myeloblastosis viral oncogene homolog [Source:HGNC Symbol;Acc:7545]	2.3e-21	19	176.2	3.439
ENSG00000100628	ASB2	51676	ankyrin repeat and SOCS box containing 2 [Source:HGNC Symbol;Acc:16012]	2.19e-07	5	40.3	3.418
ENSG00000130294	KIF1A	547	kinesin family member 1A [Source:HGNC Symbol;Acc:888]	0.000913	1.4	14.6	3.418
ENSG00000253459	AL139099.1	NA	Full-length cDNA clone CS0DK012YO09 of HeLa cells of Homo sapiens (human); Uncharacterized protein [Source:UniProtKB/TrEMBL;Acc:Q86SZ0]	0.0436	1	6	3.416
ENSG00000108018	SORCS1	114815	sortilin-related VPS10 domain containing receptor 1 [Source:HGNC Symbol;Acc:16697]	0.0415	1	6.1	3.405
ENSG00000133216	EPHB2	2048	EPH receptor B2 [Source:HGNC Symbol;Acc:3393]	7.26e-16	71.5	769.8	3.388
ENSG00000181143	MUC16	94025	mucin 16, cell surface associated [Source:HGNC Symbol;Acc:15582]	6.27e-09	43.4	413.5	3.376
ENSG00000153404	PLEKHG4B	153478	pleckstrin homology domain containing, family G (with RhoGef domain) member 4B [Source:HGNC Symbol;Acc:29399]	0.0171	1	7.9	3.368
ENSG00000105141	CASP14	23581	caspase 14, apoptosis-related cysteine peptidase [Source:HGNC Symbol;Acc:1502]	5.73e-13	633.1	5288.9	3.361
ENSG00000156966	B3GNT7	93010	UDP-GlcNAc:betaGal beta-1,3-N-acetylglucosaminyltransferase 7 [Source:HGNC Symbol;Acc:18811]	2.45e-24	12.5	128	3.333
ENSG00000205002	AARD	441376	alanine and arginine rich domain containing protein [Source:HGNC Symbol;Acc:33842]	0.0363	3.7	67.6	3.273
ENSG00000105877	DNAH11	8701	dynein, axonemal, heavy chain 11 [Source:HGNC Symbol;Acc:2942]	0.000276	4	28.5	3.257
ENSG00000152078	TMEM56	148534	transmembrane protein 56 [Source:HGNC Symbol;Acc:26477]	0.00349	1.5	12.2	3.254
ENSG00000183018	SPNS2	124976	spinster homolog 2 (Drosophila) [Source:HGNC Symbol;Acc:26992]	3.89e-12	14.9	118.4	3.249
ENSG00000271930	RP11-44N12.5	NA		2.05e-05	2.5	22.5	3.247
ENSG00000254703	SENCR	100507392	smooth muscle and endothelial cell enriched migration/differentiation-associated long non-coding RNA [Source:HGNC Symbol;Acc:44177]	1.98e-05	3.7	40.6	3.237
ENSG00000256802	RP11-680F8.1	100130111		0.0214	0.9	7.5	3.232
ENSG00000064042	LIMCH1	22998	LIM and calponin homology domains 1 [Source:HGNC Symbol;Acc:29191]	6.52e-13	202.6	1913.1	3.224
ENSG00000064787	BCAS1	8537	breast carcinoma amplified sequence 1 [Source:HGNC Symbol;Acc:974]	0.0202	2.4	11	3.208
ENSG00000147889	CDKN2A	1029	cyclin-dependent kinase inhibitor 2A [Source:HGNC Symbol;Acc:1787]	1.81e-80	1111.6	9880.4	3.205
ENSG00000102452	NALCN	259232	sodium leak channel, non-selective [Source:HGNC Symbol;Acc:19082]	1.8e-28	27.7	267.1	3.161
ENSG00000188060	RAB42	115273	RAB42, member RAS oncogene family [Source:HGNC Symbol;Acc:28702]	1.53e-06	3.9	33.5	3.157
ENSG00000099958	DERL3	91319	derlin 3 [Source:HGNC Symbol;Acc:14236]	9.04e-06	2.6	23.5	3.156
ENSG00000242173	ARHGDIG	398	Rho GDP dissociation inhibitor (GDI) gamma [Source:HGNC Symbol;Acc:680]	0.0187	0.9	10	3.143
ENSG00000071282	LMCD1	29995	LIM and cysteine-rich domains 1 [Source:HGNC Symbol;Acc:6633]	4.42e-20	18.6	170.2	3.135
ENSG00000167183	PRR15L	79170	proline rich 15-like [Source:HGNC Symbol;Acc:28149]	6.04e-08	40.1	378.3	3.115
ENSG00000196542	SPTSSB	165679	serine palmitoyltransferase, small subunit B [Source:HGNC Symbol;Acc:24045]	1.2e-06	29.1	258.9	3.093
ENSG00000242221	PSG2	5670	pregnancy specific beta-1-glycoprotein 2 [Source:HGNC Symbol;Acc:9519]	0.0223	1.7	10.1	3.086
ENSG00000145861	C1QTNF2	114898	C1q and tumor necrosis factor related protein 2 [Source:HGNC Symbol;Acc:14325]	0.000288	2.8	19.9	3.08
ENSG00000184108	TRIML1	339976	tripartite motif family-like 1 [Source:HGNC Symbol;Acc:26698]	0.0292	1.1	10.4	3.077
ENSG00000170442	KRT86	3892	keratin 86 [Source:HGNC Symbol;Acc:6463]	1.11e-07	5.4	57	3.071
ENSG00000165507	C10orf10	11067	chromosome 10 open reading frame 10 [Source:HGNC Symbol;Acc:23355]	4.99e-10	5.7	48.6	3.07
ENSG00000268621	AC006262.5	645553		1.74e-07	32.1	319.9	3.061
ENSG00000134013	LOXL2	4017	lysyl oxidase-like 2 [Source:HGNC Symbol;Acc:6666]	1.59e-36	152.6	1099	3.049
ENSG00000109819	PPARGC1A	10891	peroxisome proliferator-activated receptor gamma, coactivator 1 alpha [Source:HGNC Symbol;Acc:9237]	0.00211	9.9	180.4	3.049
ENSG00000100027	YPEL1	29799	yippee-like 1 (Drosophila) [Source:HGNC Symbol;Acc:12845]	0.00648	1.9	14.1	3.048
ENSG00000187479	C11orf96	387763	chromosome 11 open reading frame 96 [Source:HGNC Symbol;Acc:38675]	0.0321	0.9	9.4	3.04
ENSG00000129437	KLK14	43847	kallikrein-related peptidase 14 [Source:HGNC Symbol;Acc:6362]	5.08e-13	240.7	2545.6	3.027
ENSG00000225465	RFPL1S	10740	RFPL1 antisense RNA 1 [Source:HGNC Symbol;Acc:9978]	5.81e-10	11.1	94	3.019
ENSG00000182674	KCNB2	9312	potassium voltage-gated channel, Shab-related subfamily, member 2 [Source:HGNC Symbol;Acc:6232]	0.000523	2.6	19.1	2.997
ENSG00000166828	SCNN1G	6340	sodium channel, non-voltage-gated 1, gamma subunit [Source:HGNC Symbol;Acc:10602]	2.21e-30	47	376	2.99
ENSG00000183248	CTD-3193O13.9	80164	Protein FLJ22184 [Source:UniProtKB/TrEMBL;Acc:F5H1R7]	6.52e-13	16.3	176.5	2.977
ENSG00000066248	NGEF	25791	neuronal guanine nucleotide exchange factor [Source:HGNC Symbol;Acc:7807]	1.31e-06	7.6	51.7	2.969
ENSG00000182575	NXPH3	11248	neurexophilin 3 [Source:HGNC Symbol;Acc:8077]	1.55e-09	6.1	46.7	2.967
ENSG00000140297	GCNT3	9245	glucosaminyl (N-acetyl) transferase 3, mucin type [Source:HGNC Symbol;Acc:4205]	1.26e-11	19.3	167.5	2.965
ENSG00000253125	RP11-459E5.1	NA		0.00112	2.3	15.4	2.957
ENSG00000154096	THY1	7070	Thy-1 cell surface antigen [Source:HGNC Symbol;Acc:11801]	8.24e-05	59.6	323.6	2.954
ENSG00000187173	LCE2A	353139	late cornified envelope 2A [Source:HGNC Symbol;Acc:29469]	0.0187	1.2	10.1	2.938
ENSG00000162039	MEIOB	254528	meiosis specific with OB domains [Source:HGNC Symbol;Acc:28569]	0.0219	1.4	11.9	2.934
ENSG00000174607	UGT8	7368	UDP glycosyltransferase 8 [Source:HGNC Symbol;Acc:12555]	3e-07	68.4	344.1	2.923
ENSG00000174640	SLCO2A1	6578	solute carrier organic anion transporter family, member 2A1 [Source:HGNC Symbol;Acc:10955]	1.48e-24	26.3	213.5	2.921
ENSG00000106541	AGR2	10551	anterior gradient 2 [Source:HGNC Symbol;Acc:328]	1.03e-23	73.1	503.2	2.906
ENSG00000184330	S100A7A	338324	S100 calcium binding protein A7A [Source:HGNC Symbol;Acc:21657]	0.00368	3.7	20.7	2.906
ENSG00000234602	MCIDAS	345643	multiciliate differentiation and DNA synthesis associated cell cycle protein [Source:HGNC Symbol;Acc:40050]	0.000111	4.7	25	2.882
ENSG00000261220	RP11-629O1.2	NA		0.0014	2.4	16	2.882
ENSG00000116985	BMP8B	656	bone morphogenetic protein 8b [Source:HGNC Symbol;Acc:1075]	3.04e-05	3.8	25.8	2.876
ENSG00000127129	EDN2	1907	endothelin 2 [Source:HGNC Symbol;Acc:3177]	1.75e-08	11.7	70.9	2.872
ENSG00000154277	UCHL1	7345	ubiquitin carboxyl-terminal esterase L1 (ubiquitin thiolesterase) [Source:HGNC Symbol;Acc:12513]	1.65e-06	78.8	541.8	2.846
ENSG00000186867	QRFPR	84109	pyroglutamylated RFamide peptide receptor [Source:HGNC Symbol;Acc:15565]	2.08e-05	4.9	47.1	2.843
ENSG00000170323	FABP4	2167	fatty acid binding protein 4, adipocyte [Source:HGNC Symbol;Acc:3559]	0.02	4	10.8	2.841
ENSG00000232810	TNF	7124	tumor necrosis factor [Source:HGNC Symbol;Acc:11892]	2.32e-07	8.9	66.8	2.837
ENSG00000263080	RP11-485G7.5	NA		0.0476	1	6.9	2.83
ENSG00000181652	ATG9B	285973	autophagy related 9B [Source:HGNC Symbol;Acc:21899]	2.62e-13	13.2	93.4	2.826
ENSG00000225611	RP11-70C1.1	729083		0.0473	1.6	9.1	2.804
ENSG00000196074	SYCP2	10388	synaptonemal complex protein 2 [Source:HGNC Symbol;Acc:11490]	3.09e-11	9.4	77.8	2.794
ENSG00000082074	FYB	2533	FYN binding protein [Source:HGNC Symbol;Acc:4036]	0.00168	3.2	26.4	2.787
ENSG00000101443	WFDC2	10406	WAP four-disulfide core domain 2 [Source:HGNC Symbol;Acc:15939]	9.11e-06	9.6	51.7	2.785
ENSG00000170214	ADRA1B	147	adrenoceptor alpha 1B [Source:HGNC Symbol;Acc:278]	0.000151	4.5	35.9	2.776
ENSG00000198848	CES1	100653057	carboxylesterase 1 [Source:HGNC Symbol;Acc:1863]	6.47e-05	19	42.5	2.763
ENSG00000115266	APC2	10297	adenomatosis polyposis coli 2 [Source:HGNC Symbol;Acc:24036]	1.33e-07	6.8	45.4	2.762
ENSG00000204060	FOXO6	100132074	forkhead box O6 [Source:HGNC Symbol;Acc:24814]	3.03e-05	5.7	31	2.759
ENSG00000151882	CCL28	56477	chemokine (C-C motif) ligand 28 [Source:HGNC Symbol;Acc:17700]	2.96e-24	62.5	481.8	2.758
ENSG00000131094	C1QL1	10882	complement component 1, q subcomponent-like 1 [Source:HGNC Symbol;Acc:24182]	0.000499	3.1	19.8	2.752
ENSG00000180998	GPR137C	283554	G protein-coupled receptor 137C [Source:HGNC Symbol;Acc:25445]	0.0406	1.9	10.9	2.747
ENSG00000186844	LCE1A	353131	late cornified envelope 1A [Source:HGNC Symbol;Acc:29459]	0.00242	2.7	17	2.735
ENSG00000115596	WNT6	7475	wingless-type MMTV integration site family, member 6 [Source:HGNC Symbol;Acc:12785]	0.000268	6.4	37.4	2.731
ENSG00000172005	MAL	4118	mal, T-cell differentiation protein [Source:HGNC Symbol;Acc:6817]	0.000423	4.7	37.4	2.725
ENSG00000214694	ARHGEF33	100271715	Rho guanine nucleotide exchange factor (GEF) 33 [Source:HGNC Symbol;Acc:37252]	4.4e-07	5.4	35.6	2.72
ENSG00000214049	UCA1	652995	urothelial cancer associated 1 (non-protein coding) [Source:HGNC Symbol;Acc:37126]	4.08e-05	41.2	328	2.716
ENSG00000106633	GCK	2645	glucokinase (hexokinase 4) [Source:HGNC Symbol;Acc:4195]	0.00221	2.6	18.4	2.714
ENSG00000147408	CSGALNACT1	55790	chondroitin sulfate N-acetylgalactosaminyltransferase 1 [Source:HGNC Symbol;Acc:24290]	8.8e-17	35.9	265.2	2.7
ENSG00000129514	FOXA1	3169	forkhead box A1 [Source:HGNC Symbol;Acc:5021]	3.94e-07	71.5	477	2.7
ENSG00000166741	NNMT	101928916	nicotinamide N-methyltransferase [Source:HGNC Symbol;Acc:7861]	0.0106	30.1	672.1	2.69
ENSG00000178222	RNF212	285498	ring finger protein 212 [Source:HGNC Symbol;Acc:27729]	1.41e-10	96.7	192.1	2.67
ENSG00000090376	IRAK3	11213	interleukin-1 receptor-associated kinase 3 [Source:HGNC Symbol;Acc:17020]	6.5e-13	22.6	177.7	2.667
ENSG00000163435	ELF3	1999	E74-like factor 3 (ets domain transcription factor, epithelial-specific ) [Source:HGNC Symbol;Acc:3318]	1.22e-05	118.6	777.4	2.658
ENSG00000116039	ATP6V1B1	525	ATPase, H+ transporting, lysosomal 56/58kDa, V1 subunit B1 [Source:HGNC Symbol;Acc:853]	0.000771	4.5	73.1	2.65
ENSG00000198542	ITGBL1	9358	integrin, beta-like 1 (with EGF-like repeat domains) [Source:HGNC Symbol;Acc:6164]	1.79e-17	50.6	344.7	2.642
ENSG00000105376	ICAM5	7087	intercellular adhesion molecule 5, telencephalin [Source:HGNC Symbol;Acc:5348]	4.67e-16	21.2	127.4	2.627
ENSG00000170381	SEMA3E	9723	sema domain, immunoglobulin domain (Ig), short basic domain, secreted, (semaphorin) 3E [Source:HGNC Symbol;Acc:10727]	1.63e-09	16	109.8	2.623
ENSG00000106852	LHX6	26468	LIM homeobox 6 [Source:HGNC Symbol;Acc:21735]	4.17e-12	16.7	118.6	2.619
ENSG00000021300	PLEKHB1	58473	pleckstrin homology domain containing, family B (evectins) member 1 [Source:HGNC Symbol;Acc:19079]	0.0207	2.5	11.1	2.619
ENSG00000140465	CYP1A1	1543	cytochrome P450, family 1, subfamily A, polypeptide 1 [Source:HGNC Symbol;Acc:2595]	3.3e-11	20	155.9	2.596
ENSG00000173391	OLR1	4973	oxidized low density lipoprotein (lectin-like) receptor 1 [Source:HGNC Symbol;Acc:8133]	0.00234	5.6	26.7	2.593
ENSG00000090339	ICAM1	3383	intercellular adhesion molecule 1 [Source:HGNC Symbol;Acc:5344]	1.03e-22	65.5	389.6	2.591
ENSG00000197165	SULT1A2	6799	sulfotransferase family, cytosolic, 1A, phenol-preferring, member 2 [Source:HGNC Symbol;Acc:11454]	0.0037	2.8	16	2.591
ENSG00000134769	DTNA	1837	dystrobrevin, alpha [Source:HGNC Symbol;Acc:3057]	1.6e-05	6.7	38.4	2.579
ENSG00000146411	SLC2A12	154091	solute carrier family 2 (facilitated glucose transporter), member 12 [Source:HGNC Symbol;Acc:18067]	6.58e-20	62.8	402.3	2.574
ENSG00000048540	LMO3	55885	LIM domain only 3 (rhombotin-like 2) [Source:HGNC Symbol;Acc:6643]	0.0291	1.8	12.2	2.567
ENSG00000213937	CLDN9	9080	claudin 9 [Source:HGNC Symbol;Acc:2051]	5.5e-08	9	50.3	2.565
ENSG00000101489	CELF4	56853	CUGBP, Elav-like family member 4 [Source:HGNC Symbol;Acc:14015]	6.34e-06	7.2	44.3	2.549
ENSG00000196353	CPNE4	131034	copine IV [Source:HGNC Symbol;Acc:2317]	2.93e-07	11.6	61.3	2.548
ENSG00000163283	ALPP	250	alkaline phosphatase, placental [Source:HGNC Symbol;Acc:439]	0.0434	2.3	10.9	2.545
ENSG00000242136	RP11-734K21.2	NA		0.0447	1.9	9.8	2.536
ENSG00000146192	FGD2	221472	FYVE, RhoGEF and PH domain containing 2 [Source:HGNC Symbol;Acc:3664]	1.21e-06	8.1	47.7	2.525
ENSG00000185306	C12orf56	115749	chromosome 12 open reading frame 56 [Source:HGNC Symbol;Acc:26967]	0.00028	4.4	24.1	2.514
ENSG00000165140	FBP1	2203	fructose-1,6-bisphosphatase 1 [Source:HGNC Symbol;Acc:3606]	3.36e-07	7.1	41.7	2.481
ENSG00000016391	CHDH	55349	choline dehydrogenase [Source:HGNC Symbol;Acc:24288]	0.0224	2.6	15.8	2.481
ENSG00000257913	RP11-386G11.5	NA		1.25e-05	6.6	33.5	2.476
ENSG00000103056	SMPD3	55512	sphingomyelin phosphodiesterase 3, neutral membrane (neutral sphingomyelinase II) [Source:HGNC Symbol;Acc:14240]	0.00888	10.9	24.8	2.475
ENSG00000005961	ITGA2B	3674	integrin, alpha 2b (platelet glycoprotein IIb of IIb/IIIa complex, antigen CD41) [Source:HGNC Symbol;Acc:6138]	0.0159	2.2	10.8	2.468
ENSG00000108551	RASD1	51655	RAS, dexamethasone-induced 1 [Source:HGNC Symbol;Acc:15828]	0.0298	2	11.2	2.466
ENSG00000039987	BEST2	54831	bestrophin 2 [Source:HGNC Symbol;Acc:17107]	0.0352	1.9	15.5	2.459
ENSG00000171119	NRTN	4902	neurturin [Source:HGNC Symbol;Acc:8007]	0.0191	2.9	14	2.458
ENSG00000135083	CCNJL	79616	cyclin J-like [Source:HGNC Symbol;Acc:25876]	1.4e-11	35.5	190.3	2.455
ENSG00000203999	RP11-290F20.1	284751		0.00481	2.9	18.3	2.455
ENSG00000178445	GLDC	2731	glycine dehydrogenase (decarboxylating) [Source:HGNC Symbol;Acc:4313]	1.62e-06	91.6	680.1	2.445
ENSG00000132688	NES	10763	nestin [Source:HGNC Symbol;Acc:7756]	2.45e-24	37.6	211.7	2.429
ENSG00000111490	TBC1D30	23329	TBC1 domain family, member 30 [Source:HGNC Symbol;Acc:29164]	0.0113	83.2	269.8	2.399
ENSG00000105929	ATP6V0A4	50617	ATPase, H+ transporting, lysosomal V0 subunit a4 [Source:HGNC Symbol;Acc:866]	0.00277	8.4	35.3	2.397
ENSG00000107551	RASSF4	83937	Ras association (RalGDS/AF-6) domain family member 4 [Source:HGNC Symbol;Acc:20793]	0.0293	3.2	13.5	2.396
ENSG00000128567	PODXL	5420	podocalyxin-like [Source:HGNC Symbol;Acc:9171]	3.3e-10	16.4	91.8	2.386
ENSG00000255129	RP11-839D17.3	NA		2.37e-07	13.9	70.4	2.381
ENSG00000115616	SLC9A2	6549	solute carrier family 9, subfamily A (NHE2, cation proton antiporter 2), member 2 [Source:HGNC Symbol;Acc:11072]	0.0427	2.8	11.4	2.38
ENSG00000069011	PITX1	5307	paired-like homeodomain 1 [Source:HGNC Symbol;Acc:9004]	1.58e-07	208.1	1113.2	2.357
ENSG00000164850	GPER1	2852	G protein-coupled estrogen receptor 1 [Source:HGNC Symbol;Acc:4485]	0.0145	2.8	12.5	2.342
ENSG00000135480	KRT7	3855	keratin 7 [Source:HGNC Symbol;Acc:6445]	1.3e-13	10807.5	56717.4	2.337
ENSG00000154760	SLFN13	146857	schlafen family member 13 [Source:HGNC Symbol;Acc:26481]	4.83e-28	64.6	341	2.33
ENSG00000234678	RP11-465N4.4	NA		0.00251	4.7	23	2.326
ENSG00000237438	CECR7	100130418	cat eye syndrome chromosome region, candidate 7 (non-protein coding) [Source:HGNC Symbol;Acc:1845]	0.0014	6	64.1	2.324
ENSG00000255571	LINC00925	254559	long intergenic non-protein coding RNA 925 [Source:HGNC Symbol;Acc:27388]	1.43e-08	11.2	54.2	2.323
ENSG00000108852	MPP2	4355	membrane protein, palmitoylated 2 (MAGUK p55 subfamily member 2) [Source:HGNC Symbol;Acc:7220]	4.64e-09	16.1	85.4	2.316
ENSG00000260750	RP11-482M8.1	101928737		0.0181	3.6	12.8	2.314
ENSG00000110934	BIN2	51411	bridging integrator 2 [Source:HGNC Symbol;Acc:1053]	0.0294	2.4	10.6	2.312
ENSG00000149295	DRD2	1813	dopamine receptor D2 [Source:HGNC Symbol;Acc:3023]	1.13e-05	11.7	48.5	2.301
ENSG00000140284	SLC27A2	11001	solute carrier family 27 (fatty acid transporter), member 2 [Source:HGNC Symbol;Acc:10996]	5.79e-28	84.7	388.5	2.288
ENSG00000261104	RP11-734K21.5	NA		0.00214	4	20.2	2.284
ENSG00000179750	APOBEC3B	9582	apolipoprotein B mRNA editing enzyme, catalytic polypeptide-like 3B [Source:HGNC Symbol;Acc:17352]	1.06e-21	65.8	312.8	2.279
ENSG00000133863	TEX15	56154	testis expressed 15 [Source:HGNC Symbol;Acc:11738]	0.0497	2.7	15.4	2.278
ENSG00000167080	B4GALNT2	124872	beta-1,4-N-acetyl-galactosaminyl transferase 2 [Source:HGNC Symbol;Acc:24136]	0.00108	6.4	46	2.277
ENSG00000128408	RIBC2	26150	RIB43A domain with coiled-coils 2 [Source:HGNC Symbol;Acc:13241]	1.16e-09	15.2	69.3	2.271
ENSG00000111319	SCNN1A	6337	sodium channel, non-voltage-gated 1 alpha subunit [Source:HGNC Symbol;Acc:10599]	1.7e-07	1227.3	6467.6	2.271
ENSG00000233930	KRTAP5-AS1	338651	KRTAP5-1/KRTAP5-2 antisense RNA 1 [Source:HGNC Symbol;Acc:27877]	0.0117	4	16	2.268
ENSG00000130775	THEMIS2	9473	thymocyte selection associated family member 2 [Source:HGNC Symbol;Acc:16839]	6.97e-15	46.5	243.9	2.266
ENSG00000110799	VWF	7450	von Willebrand factor [Source:HGNC Symbol;Acc:12726]	0.0136	3.7	14.3	2.266
ENSG00000138696	BMPR1B	658	bone morphogenetic protein receptor, type IB [Source:HGNC Symbol;Acc:1077]	2.17e-07	11.9	66.3	2.263
ENSG00000182389	CACNB4	785	calcium channel, voltage-dependent, beta 4 subunit [Source:HGNC Symbol;Acc:1404]	0.0291	2.5	11.4	2.254
ENSG00000122870	BICC1	80114	bicaudal C homolog 1 (Drosophila) [Source:HGNC Symbol;Acc:19351]	7e-15	50.1	301.2	2.249
ENSG00000230834	AC068580.7	NA		0.0294	2.5	11.5	2.243
ENSG00000120820	GLT8D2	83468	glycosyltransferase 8 domain containing 2 [Source:HGNC Symbol;Acc:24890]	1.4e-10	22.3	93.8	2.239
ENSG00000076344	RGS11	8786	regulator of G-protein signaling 11 [Source:HGNC Symbol;Acc:9993]	0.0374	2.7	11	2.226
ENSG00000116299	KIAA1324	57535	KIAA1324 [Source:HGNC Symbol;Acc:29618]	0.000903	4.6	21.5	2.223
ENSG00000105289	TJP3	27134	tight junction protein 3 [Source:HGNC Symbol;Acc:11829]	1.19e-11	77.6	357.1	2.221
ENSG00000100285	NEFH	4744	neurofilament, heavy polypeptide [Source:HGNC Symbol;Acc:7737]	4.29e-46	395.5	1789.6	2.202
ENSG00000101333	PLCB4	5332	phospholipase C, beta 4 [Source:HGNC Symbol;Acc:9059]	5.8e-32	65.1	308.8	2.202
ENSG00000117791	MARC2	54996	mitochondrial amidoxime reducing component 2 [Source:HGNC Symbol;Acc:26064]	2.3e-12	24.2	114.9	2.202
ENSG00000173597	SULT1B1	27284	sulfotransferase family, cytosolic, 1B, member 1 [Source:HGNC Symbol;Acc:17845]	0.000128	20.3	96.7	2.188
ENSG00000177685	EFCAB4A	283229	EF-hand calcium binding domain 4A [Source:HGNC Symbol;Acc:28703]	1.43e-06	17.5	81.9	2.187
ENSG00000185186	LINC00313	114038	long intergenic non-protein coding RNA 313 [Source:HGNC Symbol;Acc:16416]	0.0453	2.4	9.7	2.187
ENSG00000196549	MME	4311	membrane metallo-endopeptidase [Source:HGNC Symbol;Acc:7154]	3.55e-05	130.1	611.1	2.182
ENSG00000124134	KCNS1	3787	potassium voltage-gated channel, delayed-rectifier, subfamily S, member 1 [Source:HGNC Symbol;Acc:6300]	1.88e-20	55.9	263.3	2.176
ENSG00000106688	SLC1A1	6505	solute carrier family 1 (neuronal/epithelial high affinity glutamate transporter, system Xag), member 1 [Source:HGNC Symbol;Acc:10939]	0.0231	2.8	19.6	2.173
ENSG00000072657	TRHDE	29953	thyrotropin-releasing hormone degrading enzyme [Source:HGNC Symbol;Acc:30748]	0.0151	4.4	21.9	2.169
ENSG00000168243	GNG4	2786	guanine nucleotide binding protein (G protein), gamma 4 [Source:HGNC Symbol;Acc:4407]	3.94e-08	19.1	95.7	2.16
ENSG00000105290	APLP1	333	amyloid beta (A4) precursor-like protein 1 [Source:HGNC Symbol;Acc:597]	4.9e-06	11.1	49.9	2.16
ENSG00000104783	KCNN4	3783	potassium intermediate/small conductance calcium-activated channel, subfamily N, member 4 [Source:HGNC Symbol;Acc:6293]	6.33e-19	177.2	744.6	2.157
ENSG00000188820	FAM26F	441168	family with sequence similarity 26, member F [Source:HGNC Symbol;Acc:33391]	0.000344	8.3	31.8	2.152
ENSG00000006047	YBX2	51087	Y box binding protein 2 [Source:HGNC Symbol;Acc:17948]	1.67e-06	18.2	95.1	2.142
ENSG00000197496	SLC2A10	81031	solute carrier family 2 (facilitated glucose transporter), member 10 [Source:HGNC Symbol;Acc:13444]	0.000935	5.5	25	2.142
ENSG00000258689	RP6-65G23.1	NA		2.05e-05	13	51.2	2.138
ENSG00000165521	EML5	161436	echinoderm microtubule associated protein like 5 [Source:HGNC Symbol;Acc:18197]	3.05e-13	65.2	278.6	2.132
ENSG00000132854	KANK4	163782	KN motif and ankyrin repeat domains 4 [Source:HGNC Symbol;Acc:27263]	0.0124	11	32.7	2.118
ENSG00000148734	NPFFR1	64106	neuropeptide FF receptor 1 [Source:HGNC Symbol;Acc:17425]	0.00893	4.2	22.2	2.116
ENSG00000197249	SERPINA1	5265	serpin peptidase inhibitor, clade A (alpha-1 antiproteinase, antitrypsin), member 1 [Source:HGNC Symbol;Acc:8941]	9.31e-09	22.6	105.3	2.107
ENSG00000132170	PPARG	5468	peroxisome proliferator-activated receptor gamma [Source:HGNC Symbol;Acc:9236]	5.52e-13	78.1	297.9	2.103
ENSG00000141448	GATA6	2627	GATA binding protein 6 [Source:HGNC Symbol;Acc:4174]	0.00289	7.4	30.8	2.099
ENSG00000171631	P2RY6	5031	pyrimidinergic receptor P2Y, G-protein coupled, 6 [Source:HGNC Symbol;Acc:8543]	9.04e-06	39.5	151.8	2.086
ENSG00000156475	PPP2R2B	5521	protein phosphatase 2, regulatory subunit B, beta [Source:HGNC Symbol;Acc:9305]	3.49e-11	59.2	226.5	2.076
ENSG00000118849	RARRES1	5918	retinoic acid receptor responder (tazarotene induced) 1 [Source:HGNC Symbol;Acc:9867]	0.00167	135.4	563.4	2.075
ENSG00000104081	BMF	90427	Bcl2 modifying factor [Source:HGNC Symbol;Acc:24132]	3.45e-07	26.1	109.2	2.074
ENSG00000214796	RP11-480I12.5	NA		0.00519	5.9	23.4	2.072
ENSG00000185215	TNFAIP2	7127	tumor necrosis factor, alpha-induced protein 2 [Source:HGNC Symbol;Acc:11895]	1.61e-19	122.5	551.6	2.058
ENSG00000130052	STARD8	9754	StAR-related lipid transfer (START) domain containing 8 [Source:HGNC Symbol;Acc:19161]	0.00132	5.8	25	2.054
ENSG00000256018	HIST1H3G	8968	histone cluster 1, H3g [Source:HGNC Symbol;Acc:4772]	0.0307	2.8	12	2.041
ENSG00000236423	LINC01134	100133612	long intergenic non-protein coding RNA 1134 [Source:HGNC Symbol;Acc:49449]	0.0262	3.7	12.9	2.034
ENSG00000151702	FLI1	2313	Fli-1 proto-oncogene, ETS transcription factor [Source:HGNC Symbol;Acc:3749]	3.82e-12	69.8	307.1	2.032
ENSG00000156284	CLDN8	9073	claudin 8 [Source:HGNC Symbol;Acc:2050]	0.000538	15	83.8	2.031
ENSG00000231742	RP11-112L6.4	101927541		0.0379	3	11.8	2.03
ENSG00000138061	CYP1B1	1545	cytochrome P450, family 1, subfamily B, polypeptide 1 [Source:HGNC Symbol;Acc:2597]	5.71e-06	21.4	104.7	2.025
ENSG00000078098	FAP	2191	fibroblast activation protein, alpha [Source:HGNC Symbol;Acc:3590]	0.00135	58.2	296.5	2.019
ENSG00000166823	MESP1	55897	mesoderm posterior 1 homolog (mouse) [Source:HGNC Symbol;Acc:29658]	0.0495	3.7	13	2.019
ENSG00000163739	CXCL1	2919	chemokine (C-X-C motif) ligand 1 (melanoma growth stimulating activity, alpha) [Source:HGNC Symbol;Acc:4602]	2.19e-07	256.7	1254.4	2.018
ENSG00000006210	CX3CL1	6376	chemokine (C-X3-C motif) ligand 1 [Source:HGNC Symbol;Acc:10647]	3.8e-16	65.8	246	2.012
ENSG00000188613	NANOS1	340719	nanos homolog 1 (Drosophila) [Source:HGNC Symbol;Acc:23044]	1.27e-06	30.4	135.2	2.01
ENSG00000103546	SLC6A2	6530	solute carrier family 6 (neurotransmitter transporter), member 2 [Source:HGNC Symbol;Acc:11048]	0.00735	6	25.2	2.009
ENSG00000224728	AC090945.1	NA		0.0294	3.2	12.4	2.008
ENSG00000176485	PLA2G16	11145	phospholipase A2, group XVI [Source:HGNC Symbol;Acc:17825]	3.19e-05	27.9	110.7	2.006
ENSG00000179546	HTR1D	3352	5-hydroxytryptamine (serotonin) receptor 1D, G protein-coupled [Source:HGNC Symbol;Acc:5289]	1.75e-16	62	254	1.998
ENSG00000091844	RGS17	26575	regulator of G-protein signaling 17 [Source:HGNC Symbol;Acc:14088]	0.00291	7.8	30.3	1.985
ENSG00000196408	NOXO1	124056	NADPH oxidase organizer 1 [Source:HGNC Symbol;Acc:19404]	0.00522	7.6	26.1	1.984
ENSG00000243244	STON1	11037	stonin 1 [Source:HGNC Symbol;Acc:17003]	0.000217	13.9	68	1.974
ENSG00000104055	TGM5	9333	transglutaminase 5 [Source:HGNC Symbol;Acc:11781]	0.0226	5.3	22.3	1.974
ENSG00000003137	CYP26B1	56603	cytochrome P450, family 26, subfamily B, polypeptide 1 [Source:HGNC Symbol;Acc:20581]	3.91e-15	45.1	171.2	1.972
ENSG00000166920	C15orf48	84419	chromosome 15 open reading frame 48 [Source:HGNC Symbol;Acc:29898]	3.2e-05	266.8	922.9	1.968
ENSG00000147003	TMEM27	57393	transmembrane protein 27 [Source:HGNC Symbol;Acc:29437]	3.94e-06	27.4	124.8	1.962
ENSG00000141756	FKBP10	60681	FK506 binding protein 10, 65 kDa [Source:HGNC Symbol;Acc:18169]	2.99e-08	592.7	2303.9	1.958
ENSG00000179841	AKAP5	9495	A kinase (PRKA) anchor protein 5 [Source:HGNC Symbol;Acc:375]	0.0192	5	17.8	1.954
ENSG00000188039	NWD1	284434	NACHT and WD repeat domain containing 1 [Source:HGNC Symbol;Acc:27619]	0.000138	11.6	49.6	1.953
ENSG00000272079	LA16c-380H5.5	NA		0.000396	11.7	45.1	1.952
ENSG00000139547	RDH16	8608	retinol dehydrogenase 16 (all-trans) [Source:HGNC Symbol;Acc:29674]	0.0322	3.9	14	1.946
ENSG00000171388	APLN	8862	apelin [Source:HGNC Symbol;Acc:16665]	8.73e-16	39.7	147.6	1.942
ENSG00000147041	SYTL5	94122	synaptotagmin-like 5 [Source:HGNC Symbol;Acc:15589]	0.0139	7.2	29.8	1.921
ENSG00000129521	EGLN3	112399	egl-9 family hypoxia-inducible factor 3 [Source:HGNC Symbol;Acc:14661]	8.09e-07	44.7	170.4	1.909
ENSG00000157470	FAM81A	145773	family with sequence similarity 81, member A [Source:HGNC Symbol;Acc:28379]	2.24e-07	17.9	67.1	1.908
ENSG00000184785	SMIM10	644538	small integral membrane protein 10 [Source:HGNC Symbol;Acc:41913]	0.0127	5	19.2	1.903
ENSG00000164136	IL15	3600	interleukin 15 [Source:HGNC Symbol;Acc:5977]	0.00845	7.3	25.1	1.899
ENSG00000007968	E2F2	1870	E2F transcription factor 2 [Source:HGNC Symbol;Acc:3114]	2.24e-30	274.6	1077.4	1.898
ENSG00000135917	SLC19A3	80704	solute carrier family 19 (thiamine transporter), member 3 [Source:HGNC Symbol;Acc:16266]	0.0212	5	16.7	1.898
ENSG00000124440	HIF3A	64344	hypoxia inducible factor 3, alpha subunit [Source:HGNC Symbol;Acc:15825]	8.31e-05	24.2	92.6	1.888
ENSG00000188883	KLRG2	346689	killer cell lectin-like receptor subfamily G, member 2 [Source:HGNC Symbol;Acc:24778]	2.86e-12	66.4	253.7	1.886
ENSG00000236333	TRHDE-AS1	283392	TRHDE antisense RNA 1 [Source:HGNC Symbol;Acc:27471]	0.0413	5.1	18.1	1.882
ENSG00000023445	BIRC3	330	baculoviral IAP repeat containing 3 [Source:HGNC Symbol;Acc:591]	2.33e-06	321	1367.6	1.877
ENSG00000095970	TREM2	54209	triggering receptor expressed on myeloid cells 2 [Source:HGNC Symbol;Acc:17761]	0.000127	15.2	50.4	1.873
ENSG00000103534	TMC5	79838	transmembrane channel-like 5 [Source:HGNC Symbol;Acc:22999]	1.11e-14	72.6	273.6	1.871
ENSG00000188293	IGFL1	374918	IGF-like family member 1 [Source:HGNC Symbol;Acc:24093]	2.37e-06	934.3	2823.4	1.867
ENSG00000168447	SCNN1B	6338	sodium channel, non-voltage-gated 1, beta subunit [Source:HGNC Symbol;Acc:10600]	6.19e-17	379.8	1160.4	1.866
ENSG00000159713	TPPP3	51673	tubulin polymerization-promoting protein family member 3 [Source:HGNC Symbol;Acc:24162]	8.37e-05	13.6	50.2	1.862
ENSG00000272405	RP11-284F21.10	NA		0.000188	19.7	75.9	1.851
ENSG00000141150	RASL10B	91608	RAS-like, family 10, member B [Source:HGNC Symbol;Acc:30295]	3.68e-06	22.4	80.8	1.847
ENSG00000100867	DHRS2	10202	dehydrogenase/reductase (SDR family) member 2 [Source:HGNC Symbol;Acc:18349]	1.85e-13	67.5	243.3	1.844
ENSG00000214376	VSTM5	387804	V-set and transmembrane domain containing 5 [Source:HGNC Symbol;Acc:34443]	0.0438	4.8	16.2	1.814
ENSG00000256894	RP11-283G6.3	NA		0.0248	4.5	17.3	1.812
ENSG00000172927	MYEOV	26579	myeloma overexpressed [Source:HGNC Symbol;Acc:7563]	6.16e-05	30.1	115	1.802
ENSG00000065717	TLE2	7089	transducin-like enhancer of split 2 (E(sp1) homolog, Drosophila) [Source:HGNC Symbol;Acc:11838]	2.05e-07	33.1	142.8	1.798
ENSG00000123095	BHLHE41	79365	basic helix-loop-helix family, member e41 [Source:HGNC Symbol;Acc:16617]	3.66e-10	43.5	169.4	1.794
ENSG00000166165	CKB	1152	creatine kinase, brain [Source:HGNC Symbol;Acc:1991]	0.000114	555.4	1914.8	1.792
ENSG00000137462	TLR2	7097	toll-like receptor 2 [Source:HGNC Symbol;Acc:11848]	8.43e-06	38.2	129.1	1.791
ENSG00000115414	FN1	2335	fibronectin 1 [Source:HGNC Symbol;Acc:3778]	6.2e-07	7733.4	26230.9	1.786
ENSG00000128342	LIF	3976	leukemia inhibitory factor [Source:HGNC Symbol;Acc:6596]	3.07e-11	71.4	244.9	1.777
ENSG00000174080	CTSF	8722	cathepsin F [Source:HGNC Symbol;Acc:2531]	5.08e-11	32.7	115.3	1.776
ENSG00000141639	MAPK4	5596	mitogen-activated protein kinase 4 [Source:HGNC Symbol;Acc:6878]	0.0073	120.7	566.7	1.776
ENSG00000184697	CLDN6	9074	claudin 6 [Source:HGNC Symbol;Acc:2048]	0.0144	6.3	20.6	1.775
ENSG00000107821	KAZALD1	81621	Kazal-type serine peptidase inhibitor domain 1 [Source:HGNC Symbol;Acc:25460]	0.00665	7.8	25.1	1.771
ENSG00000240498	CDKN2B-AS1	100048912	CDKN2B antisense RNA 1 [Source:HGNC Symbol;Acc:34341]	5.83e-05	17.5	54.4	1.769
ENSG00000197635	DPP4	1803	dipeptidyl-peptidase 4 [Source:HGNC Symbol;Acc:3009]	1.56e-18	81.1	259.3	1.764
ENSG00000127561	SYNGR3	9143	synaptogyrin 3 [Source:HGNC Symbol;Acc:11501]	0.000332	13.6	45	1.762
ENSG00000182809	CRIP2	1397	cysteine-rich protein 2 [Source:HGNC Symbol;Acc:2361]	5.85e-08	123.3	402.6	1.757
ENSG00000181418	DDN	23109	dendrin [Source:HGNC Symbol;Acc:24458]	3.58e-05	14.1	46.4	1.756
ENSG00000179059	ZFP42	132625	ZFP42 zinc finger protein [Source:HGNC Symbol;Acc:30949]	0.000126	329.4	1050.6	1.754
ENSG00000169169	CPT1C	126129	carnitine palmitoyltransferase 1C [Source:HGNC Symbol;Acc:18540]	3.77e-06	19.4	67.1	1.751
ENSG00000076706	MCAM	102465453	melanoma cell adhesion molecule [Source:HGNC Symbol;Acc:6934]	3.89e-06	725.1	2245.2	1.742
ENSG00000184368	MAP7D2	256714	MAP7 domain containing 2 [Source:HGNC Symbol;Acc:25899]	3.54e-31	147.7	502.3	1.74
ENSG00000215866	RP11-426L16.8	100996702		0.0205	5.6	19	1.739
ENSG00000145879	SPINK7	84651	serine peptidase inhibitor, Kazal type 7 (putative) [Source:HGNC Symbol;Acc:24643]	0.0181	12.2	39.1	1.73
ENSG00000165730	STOX1	219736	storkhead box 1 [Source:HGNC Symbol;Acc:23508]	3.04e-05	19.9	70.3	1.727
ENSG00000169429	IL8	3576	interleukin 8 [Source:HGNC Symbol;Acc:6025]	4.44e-15	228.9	773.6	1.725
ENSG00000166589	CDH16	1014	cadherin 16, KSP-cadherin [Source:HGNC Symbol;Acc:1755]	4.58e-10	43.5	148.9	1.722
ENSG00000008517	IL32	9235	interleukin 32 [Source:HGNC Symbol;Acc:16830]	0.00431	87.7	284.6	1.718
ENSG00000176165	FOXG1	2290	forkhead box G1 [Source:HGNC Symbol;Acc:3811]	0.00538	10.7	32.6	1.718
ENSG00000182253	SYNM	23336	synemin, intermediate filament protein [Source:HGNC Symbol;Acc:24466]	0.00028	26.4	74.3	1.714
ENSG00000165887	ANKRD2	26287	ankyrin repeat domain 2 (stretch responsive muscle) [Source:HGNC Symbol;Acc:495]	4e-06	34.7	124.4	1.713
ENSG00000144681	STAC	6769	SH3 and cysteine rich domain [Source:HGNC Symbol;Acc:11353]	1.47e-08	90.9	298.8	1.711
ENSG00000174939	ASPHD1	253982	aspartate beta-hydroxylase domain containing 1 [Source:HGNC Symbol;Acc:27380]	4.99e-08	42.1	130.2	1.708
ENSG00000099864	PALM	5064	paralemmin [Source:HGNC Symbol;Acc:8594]	0.0139	8.3	34.4	1.708
ENSG00000124839	RAB17	64284	RAB17, member RAS oncogene family [Source:HGNC Symbol;Acc:16523]	0.00278	16.3	56.3	1.703
ENSG00000133256	PDE6B	5158	phosphodiesterase 6B, cGMP-specific, rod, beta [Source:HGNC Symbol;Acc:8786]	0.000715	11.2	35.3	1.7
ENSG00000064205	WISP2	8839	WNT1 inducible signaling pathway protein 2 [Source:HGNC Symbol;Acc:12770]	0.000898	17.5	45.6	1.7
ENSG00000173267	SNCG	6623	synuclein, gamma (breast cancer-specific protein 1) [Source:HGNC Symbol;Acc:11141]	0.00343	491.5	1477.4	1.697
ENSG00000169891	REPS2	9185	RALBP1 associated Eps domain containing 2 [Source:HGNC Symbol;Acc:9963]	1.05e-08	34	115.3	1.689
ENSG00000141934	PPAP2C	8612	phosphatidic acid phosphatase type 2C [Source:HGNC Symbol;Acc:9230]	2e-32	302.7	974.3	1.688
ENSG00000175567	UCP2	7351	uncoupling protein 2 (mitochondrial, proton carrier) [Source:HGNC Symbol;Acc:12518]	3.19e-06	52.6	175.4	1.686
ENSG00000251188	RP11-478C6.6	NA		0.0338	4.6	14.5	1.674
ENSG00000106327	TFR2	7036	transferrin receptor 2 [Source:HGNC Symbol;Acc:11762]	7.47e-08	30.7	92.8	1.672
ENSG00000108387	SEPT4	5414	septin 4 [Source:HGNC Symbol;Acc:9165]	0.0188	7.5	33.3	1.668
ENSG00000162366	PDZK1IP1	10158	PDZK1 interacting protein 1 [Source:HGNC Symbol;Acc:16887]	0.00034	52.2	155.4	1.666
ENSG00000100368	CSF2RB	1439	colony stimulating factor 2 receptor, beta, low-affinity (granulocyte-macrophage) [Source:HGNC Symbol;Acc:2436]	0.0272	7	20.8	1.666
ENSG00000086506	HBQ1	3049	hemoglobin, theta 1 [Source:HGNC Symbol;Acc:4833]	0.0482	5.6	14.3	1.663
ENSG00000237807	RP11-400K9.4	NA		0.0123	8.8	29.6	1.661
ENSG00000160161	CILP2	148113	cartilage intermediate layer protein 2 [Source:HGNC Symbol;Acc:24213]	0.00484	8.5	25.5	1.658
ENSG00000149927	DOC2A	8448	double C2-like domains, alpha [Source:HGNC Symbol;Acc:2985]	0.0462	5.4	17.4	1.657
ENSG00000127585	FBXL16	146330	F-box and leucine-rich repeat protein 16 [Source:HGNC Symbol;Acc:14150]	1.92e-15	138.2	416.1	1.643
ENSG00000142973	CYP4B1	1580	cytochrome P450, family 4, subfamily B, polypeptide 1 [Source:HGNC Symbol;Acc:2644]	0.0136	112.5	311.7	1.64
ENSG00000170458	CD14	929	CD14 molecule [Source:HGNC Symbol;Acc:1628]	0.00032	13.8	42.5	1.636
ENSG00000115648	MLPH	79083	melanophilin [Source:HGNC Symbol;Acc:29643]	7.36e-07	60.4	199	1.635
ENSG00000204301	NOTCH4	4855	notch 4 [Source:HGNC Symbol;Acc:7884]	0.000885	11.2	35.5	1.634
ENSG00000226887	ERVMER34-1	100288413	endogenous retrovirus group MER34, member 1 [Source:HGNC Symbol;Acc:42970]	3.04e-28	246.9	759.2	1.63
ENSG00000198959	TGM2	7052	transglutaminase 2 [Source:HGNC Symbol;Acc:11778]	7.6e-06	86.6	296.4	1.629
ENSG00000112379	KIAA1244	57221	KIAA1244 [Source:HGNC Symbol;Acc:21213]	0.000813	43.7	111.7	1.623
ENSG00000185483	ROR1	4919	receptor tyrosine kinase-like orphan receptor 1 [Source:HGNC Symbol;Acc:10256]	1.29e-11	79.9	237.1	1.622
ENSG00000260244	RP11-588K22.2	NA		0.00736	23.5	78.7	1.622
ENSG00000163202	LCE3D	84648	late cornified envelope 3D [Source:HGNC Symbol;Acc:16615]	0.00785	30.5	91.2	1.622
ENSG00000203697	CAPN8	388743	calpain 8 [Source:HGNC Symbol;Acc:1485]	0.000226	40.6	126.7	1.621
ENSG00000081985	IL12RB2	3595	interleukin 12 receptor, beta 2 [Source:HGNC Symbol;Acc:5972]	1.25e-10	55.5	172.4	1.619
ENSG00000171004	HS6ST2	90161	heparan sulfate 6-O-sulfotransferase 2 [Source:HGNC Symbol;Acc:19133]	1.14e-06	80.9	252.4	1.619
ENSG00000162591	MEGF6	1953	multiple EGF-like-domains 6 [Source:HGNC Symbol;Acc:3232]	0.0144	17.9	52.5	1.616
ENSG00000196218	RYR1	6261	ryanodine receptor 1 (skeletal) [Source:HGNC Symbol;Acc:10483]	3.05e-12	136.4	427.9	1.615
ENSG00000263006	ROCK1P1	727758	Rho-associated, coiled-coil containing protein kinase 1 pseudogene 1 [Source:HGNC Symbol;Acc:37832]	0.000205	17	69.6	1.615
ENSG00000164292	RHOBTB3	22836	Rho-related BTB domain containing 3 [Source:HGNC Symbol;Acc:18757]	4.13e-11	230.9	669.8	1.614
ENSG00000143416	SELENBP1	8991	selenium binding protein 1 [Source:HGNC Symbol;Acc:10719]	2.43e-09	43.2	130.8	1.608
ENSG00000135324	MRAP2	112609	melanocortin 2 receptor accessory protein 2 [Source:HGNC Symbol;Acc:21232]	0.000193	17.1	54.7	1.608
ENSG00000198643	FAM3D	131177	family with sequence similarity 3, member D [Source:HGNC Symbol;Acc:18665]	0.0048	17.2	64.9	1.608
ENSG00000173706	HEG1	57493	heart development protein with EGF-like domains 1 [Source:HGNC Symbol;Acc:29227]	1.9e-36	583.7	1811	1.604
ENSG00000197444	OGDHL	55753	oxoglutarate dehydrogenase-like [Source:HGNC Symbol;Acc:25590]	0.000175	19.5	63.6	1.594
ENSG00000267530	AC006273.5	NA		0.0268	9.5	34.8	1.589
ENSG00000188487	INSC	387755	inscuteable homolog (Drosophila) [Source:HGNC Symbol;Acc:33116]	0.0252	10.2	35.8	1.586
ENSG00000163364	LINC01116	375295	long intergenic non-protein coding RNA 1116 [Source:HGNC Symbol;Acc:49259]	2.64e-05	37.3	124.2	1.582
ENSG00000183971	NPW	283869	neuropeptide W [Source:HGNC Symbol;Acc:30509]	0.00435	10.7	33.5	1.582
ENSG00000134508	CABLES1	91768	Cdk5 and Abl enzyme substrate 1 [Source:HGNC Symbol;Acc:25097]	6.16e-13	91.9	280.3	1.58
ENSG00000107742	SPOCK2	9806	sparc/osteonectin, cwcv and kazal-like domains proteoglycan (testican) 2 [Source:HGNC Symbol;Acc:13564]	0.0112	10.4	33.5	1.579
ENSG00000169213	RAB3B	5865	RAB3B, member RAS oncogene family [Source:HGNC Symbol;Acc:9778]	1.67e-21	347.9	1024.4	1.577
ENSG00000108813	DLX4	1748	distal-less homeobox 4 [Source:HGNC Symbol;Acc:2917]	0.002	21.2	78.9	1.574
ENSG00000013588	GPRC5A	9052	G protein-coupled receptor, family C, group 5, member A [Source:HGNC Symbol;Acc:9836]	4.43e-06	2658.7	8284.4	1.566
ENSG00000101210	EEF1A2	1917	eukaryotic translation elongation factor 1 alpha 2 [Source:HGNC Symbol;Acc:3192]	0.000148	41.1	87.5	1.565
ENSG00000115009	CCL20	6364	chemokine (C-C motif) ligand 20 [Source:HGNC Symbol;Acc:10619]	1.9e-07	72.7	223.5	1.564
ENSG00000130768	SMPDL3B	27293	sphingomyelin phosphodiesterase, acid-like 3B [Source:HGNC Symbol;Acc:21416]	2.4e-13	100.5	306.7	1.561
ENSG00000197580	BCO2	83875	beta-carotene oxygenase 2 [Source:HGNC Symbol;Acc:18503]	0.0428	10	33.9	1.555
ENSG00000012171	SEMA3B	102465526	sema domain, immunoglobulin domain (Ig), short basic domain, secreted, (semaphorin) 3B [Source:HGNC Symbol;Acc:10724]	1.92e-10	99.7	286.4	1.55
ENSG00000175305	CCNE2	9134	cyclin E2 [Source:HGNC Symbol;Acc:1590]	1.85e-17	206.9	595.9	1.546
ENSG00000176971	FIBIN	387758	fin bud initiation factor homolog (zebrafish) [Source:HGNC Symbol;Acc:33747]	0.00923	19.2	65.5	1.54
ENSG00000100918	REC8	9985	REC8 meiotic recombination protein [Source:HGNC Symbol;Acc:16879]	0.0108	134	343.7	1.534
ENSG00000226312	CFLAR-AS1	65072	CFLAR antisense RNA 1 [Source:HGNC Symbol;Acc:14437]	0.0366	6.6	18.6	1.533
ENSG00000186205	MARC1	64757	mitochondrial amidoxime reducing component 1 [Source:HGNC Symbol;Acc:26189]	7.47e-09	98.3	275.9	1.531
ENSG00000072858	SIDT1	54847	SID1 transmembrane family, member 1 [Source:HGNC Symbol;Acc:25967]	0.00494	12.6	34.3	1.53
ENSG00000136205	TNS3	64759	tensin 3 [Source:HGNC Symbol;Acc:21616]	1.68e-10	228.9	656.7	1.529
ENSG00000168497	SDPR	8436	serum deprivation response [Source:HGNC Symbol;Acc:10690]	9.09e-21	603.1	1804.9	1.528
ENSG00000036672	USP2	9099	ubiquitin specific peptidase 2 [Source:HGNC Symbol;Acc:12618]	1.5e-07	48.9	138	1.524
ENSG00000167755	KLK6	5653	kallikrein-related peptidase 6 [Source:HGNC Symbol;Acc:6367]	0.0105	683.2	1984.6	1.524
ENSG00000066923	STAG3	10734	stromal antigen 3 [Source:HGNC Symbol;Acc:11356]	0.00178	12.8	34.7	1.516
ENSG00000146555	SDK1	221935	sidekick cell adhesion molecule 1 [Source:HGNC Symbol;Acc:19307]	3.01e-05	29.9	79.6	1.508
ENSG00000073464	CLCN4	1183	chloride channel, voltage-sensitive 4 [Source:HGNC Symbol;Acc:2022]	0.00104	38.3	109.5	1.504
ENSG00000105523	FAM83E	54854	family with sequence similarity 83, member E [Source:HGNC Symbol;Acc:25972]	6.24e-05	29.1	85.3	1.501
ENSG00000224167	RP3-522D1.1	NA		6.31e-06	40.9	99.2	1.497
ENSG00000237523	LINC00857	439990	long intergenic non-protein coding RNA 857 [Source:HGNC Symbol;Acc:45114]	1.93e-05	56.8	154.9	1.494
ENSG00000167861	HID1	283987	HID1 domain containing [Source:HGNC Symbol;Acc:15736]	3.66e-06	44.3	116.2	1.49
ENSG00000175874	CREG2	200407	cellular repressor of E1A-stimulated genes 2 [Source:HGNC Symbol;Acc:14272]	1.7e-05	35.5	105.1	1.49
ENSG00000272016	RP11-215G15.5	NA		6.8e-10	46.6	131.9	1.486
ENSG00000166250	CLMP	79827	CXADR-like membrane protein [Source:HGNC Symbol;Acc:24039]	1.89e-13	247.9	646.9	1.481
ENSG00000130208	APOC1	341	apolipoprotein C-I [Source:HGNC Symbol;Acc:607]	0.00343	18.4	44.5	1.479
ENSG00000149243	KLHL35	283212	kelch-like family member 35 [Source:HGNC Symbol;Acc:26597]	0.0045	11.9	32.8	1.479
ENSG00000234614	AL450992.2	NA		3.95e-07	33.4	92.3	1.478
ENSG00000116771	AGMAT	79814	agmatine ureohydrolase (agmatinase) [Source:HGNC Symbol;Acc:18407]	2.41e-05	37.2	107	1.471
ENSG00000130540	SULT4A1	25830	sulfotransferase family 4A, member 1 [Source:HGNC Symbol;Acc:14903]	0.00851	16.6	40.8	1.463
ENSG00000185585	OLFML2A	169611	olfactomedin-like 2A [Source:HGNC Symbol;Acc:27270]	1.06e-11	229.9	667	1.462
ENSG00000179111	HES7	84667	hes family bHLH transcription factor 7 [Source:HGNC Symbol;Acc:15977]	1.09e-06	94.7	228.1	1.462
ENSG00000260552	RP11-49I11.1	101927809		0.0275	13.4	42	1.462
ENSG00000095303	PTGS1	5742	prostaglandin-endoperoxide synthase 1 (prostaglandin G/H synthase and cyclooxygenase) [Source:HGNC Symbol;Acc:9604]	7.27e-13	333.8	835.2	1.46
ENSG00000213694	S1PR3	1903	sphingosine-1-phosphate receptor 3 [Source:HGNC Symbol;Acc:3167]	2.87e-09	104.1	304.9	1.46
ENSG00000078900	TP73	7161	tumor protein p73 [Source:HGNC Symbol;Acc:12003]	0.0241	212.4	605.5	1.459
ENSG00000173227	SYT12	91683	synaptotagmin XII [Source:HGNC Symbol;Acc:18381]	7.79e-08	110.1	344.8	1.458
ENSG00000170835	CEL	1056	carboxyl ester lipase [Source:HGNC Symbol;Acc:1848]	0.000426	29.7	78.2	1.456
ENSG00000160111	CPAMD8	27151	C3 and PZP-like, alpha-2-macroglobulin domain containing 8 [Source:HGNC Symbol;Acc:23228]	0.0268	9.2	28.2	1.456
ENSG00000160862	AZGP1	563	alpha-2-glycoprotein 1, zinc-binding [Source:HGNC Symbol;Acc:910]	0.0454	226.1	740.8	1.455
ENSG00000170209	ANKK1	255239	ankyrin repeat and kinase domain containing 1 [Source:HGNC Symbol;Acc:21027]	1.24e-07	38.5	105.7	1.452
ENSG00000175873	AC004840.9	101927181		0.00573	15.6	40.4	1.45
ENSG00000132821	VSTM2L	128434	V-set and transmembrane domain containing 2 like [Source:HGNC Symbol;Acc:16096]	1.14e-08	97.5	291.3	1.449
ENSG00000162614	NEXN	91624	nexilin (F actin binding protein) [Source:HGNC Symbol;Acc:29557]	3.37e-06	82.8	231.2	1.444
ENSG00000240476	LINC00973	100506377	long intergenic non-protein coding RNA 973 [Source:HGNC Symbol;Acc:48868]	0.00543	11.6	33.3	1.444
ENSG00000174125	TLR1	7096	toll-like receptor 1 [Source:HGNC Symbol;Acc:11847]	0.024	18.6	47.5	1.444
ENSG00000143469	SYT14	255928	synaptotagmin XIV [Source:HGNC Symbol;Acc:23143]	4.94e-15	118.6	316.8	1.443
ENSG00000130513	GDF15	9518	growth differentiation factor 15 [Source:HGNC Symbol;Acc:30142]	6.31e-05	109.6	304.1	1.432
ENSG00000109255	NMU	10874	neuromedin U [Source:HGNC Symbol;Acc:7859]	8.26e-13	166.1	438.4	1.431
ENSG00000164116	GUCY1A3	2982	guanylate cyclase 1, soluble, alpha 3 [Source:HGNC Symbol;Acc:4685]	0.0162	182.2	604.9	1.425
ENSG00000204540	PSORS1C1	170679	psoriasis susceptibility 1 candidate 1 [Source:HGNC Symbol;Acc:17202]	4.46e-13	137	358.1	1.421
ENSG00000152377	SPOCK1	6695	sparc/osteonectin, cwcv and kazal-like domains proteoglycan (testican) 1 [Source:HGNC Symbol;Acc:11251]	0.000319	33.1	100.6	1.419
ENSG00000273297	RP11-38M8.1	NA		0.0267	12.9	31	1.404
ENSG00000170421	KRT8	3856	keratin 8 [Source:HGNC Symbol;Acc:6446]	0.000891	6057.2	16255	1.401
ENSG00000156804	FBXO32	114907	F-box protein 32 [Source:HGNC Symbol;Acc:16731]	1.38e-07	96.1	297.2	1.4
ENSG00000162639	HENMT1	113802	HEN1 methyltransferase homolog 1 (Arabidopsis) [Source:HGNC Symbol;Acc:26400]	4.6e-07	38.7	101.1	1.39
ENSG00000107331	ABCA2	20	ATP-binding cassette, sub-family A (ABC1), member 2 [Source:HGNC Symbol;Acc:32]	4.54e-06	138.1	365.3	1.38
ENSG00000111199	TRPV4	59341	transient receptor potential cation channel, subfamily V, member 4 [Source:HGNC Symbol;Acc:18083]	5.76e-06	88.6	238.1	1.38
ENSG00000114698	PLSCR4	57088	phospholipid scramblase 4 [Source:HGNC Symbol;Acc:16497]	0.0169	16.2	55.8	1.377
ENSG00000170271	FAXDC2	10826	fatty acid hydroxylase domain containing 2 [Source:HGNC Symbol;Acc:1334]	2.53e-07	56.8	152.9	1.376
ENSG00000110375	UPK2	7379	uroplakin 2 [Source:HGNC Symbol;Acc:12579]	1.58e-07	72	199.6	1.372
ENSG00000173698	GPR64	10149	G protein-coupled receptor 64 [Source:HGNC Symbol;Acc:4516]	0.0489	10.8	37.3	1.369
ENSG00000267121	CTD-2020K17.1	339192		0.0484	8.6	20.8	1.365
ENSG00000176678	FOXL1	2300	forkhead box L1 [Source:HGNC Symbol;Acc:3817]	0.000151	64.9	176.9	1.363
ENSG00000225383	SFTA1P	207107	surfactant associated 1, pseudogene [Source:HGNC Symbol;Acc:18383]	0.0151	297	778	1.358
ENSG00000125730	C3	718	complement component 3 [Source:HGNC Symbol;Acc:1318]	0.0116	328.6	889.8	1.356
ENSG00000154274	C4orf19	55286	chromosome 4 open reading frame 19 [Source:HGNC Symbol;Acc:25618]	0.0286	31	89.8	1.348
ENSG00000171766	GATM	2628	glycine amidinotransferase (L-arginine:glycine amidinotransferase) [Source:HGNC Symbol;Acc:4175]	0.0014	30.1	67.1	1.347
ENSG00000088367	EPB41L1	2036	erythrocyte membrane protein band 4.1-like 1 [Source:HGNC Symbol;Acc:3378]	3.73e-14	244.4	627.6	1.346
ENSG00000165105	RASEF	158158	RAS and EF-hand domain containing [Source:HGNC Symbol;Acc:26464]	3.31e-10	322.7	858.2	1.346
ENSG00000236751	RP1-30G7.2	101927574		0.00968	15	34.5	1.344
ENSG00000114646	CSPG5	10675	chondroitin sulfate proteoglycan 5 (neuroglycan C) [Source:HGNC Symbol;Acc:2467]	0.00843	16	39.2	1.342
ENSG00000235314	LINC00957	255031	long intergenic non-protein coding RNA 957 [Source:HGNC Symbol;Acc:22332]	0.0171	24.8	50.4	1.342
ENSG00000099256	PRTFDC1	56952	phosphoribosyl transferase domain containing 1 [Source:HGNC Symbol;Acc:23333]	1.78e-14	126.5	319.4	1.34
ENSG00000103528	SYT17	51760	synaptotagmin XVII [Source:HGNC Symbol;Acc:24119]	0.0447	11.4	31.1	1.338
ENSG00000204385	SLC44A4	80736	solute carrier family 44, member 4 [Source:HGNC Symbol;Acc:13941]	0.000303	27.9	76.5	1.337
ENSG00000186603	HPDL	84842	4-hydroxyphenylpyruvate dioxygenase-like [Source:HGNC Symbol;Acc:28242]	0.000249	31.4	80.1	1.33
ENSG00000099282	TSPAN15	23555	tetraspanin 15 [Source:HGNC Symbol;Acc:23298]	8.8e-08	77.2	187.9	1.327
ENSG00000236242	MYO16-AS1	100885782	MYO16 antisense RNA 1 [Source:HGNC Symbol;Acc:39913]	0.00348	21.5	63.6	1.322
ENSG00000203786	KPRP	448834	keratinocyte proline-rich protein [Source:HGNC Symbol;Acc:31823]	0.0039	63.1	118.9	1.321
ENSG00000166592	RRAD	6236	Ras-related associated with diabetes [Source:HGNC Symbol;Acc:10446]	3.43e-11	366.4	891.8	1.311
ENSG00000240541	TM4SF1-AS1	100874091	TM4SF1 antisense RNA 1 [Source:HGNC Symbol;Acc:40587]	0.0241	16.5	38.9	1.308
ENSG00000046653	GPM6B	2824	glycoprotein M6B [Source:HGNC Symbol;Acc:4461]	0.00227	31.1	84.7	1.307
ENSG00000261026	CTD-3247F14.2	NA		0.0179	19.3	51.8	1.307
ENSG00000189057	FAM111B	374393	family with sequence similarity 111, member B [Source:HGNC Symbol;Acc:24200]	1.96e-15	823.3	1966.9	1.299
ENSG00000248429	RP11-597D13.9	101929911		0.0395	30.5	75.6	1.299
ENSG00000188660	LINC00319	284836	long intergenic non-protein coding RNA 319 [Source:HGNC Symbol;Acc:19730]	0.00783	24	61	1.298
ENSG00000187098	MITF	4286	microphthalmia-associated transcription factor [Source:HGNC Symbol;Acc:7105]	1.94e-11	205.8	506.1	1.29
ENSG00000143365	RORC	6097	RAR-related orphan receptor C [Source:HGNC Symbol;Acc:10260]	0.000112	52.5	121.7	1.29
ENSG00000236901	MIR600HG	693185	MIR600 host gene (non-protein coding) [Source:HGNC Symbol;Acc:23642]	0.000198	30.6	78.3	1.289
ENSG00000187456	RDM1	201299	RAD52 motif 1 [Source:HGNC Symbol;Acc:19950]	0.0136	11.6	28.8	1.287
ENSG00000086548	CEACAM6	4680	carcinoembryonic antigen-related cell adhesion molecule 6 (non-specific cross reacting antigen) [Source:HGNC Symbol;Acc:1818]	0.014	399.5	930.8	1.284
ENSG00000105357	MYH14	79784	myosin, heavy chain 14, non-muscle [Source:HGNC Symbol;Acc:23212]	1.77e-12	1192.5	2715.1	1.281
ENSG00000182010	RTKN2	219790	rhotekin 2 [Source:HGNC Symbol;Acc:19364]	3.87e-07	258	622	1.281
ENSG00000138028	CGREF1	10669	cell growth regulator with EF-hand domain 1 [Source:HGNC Symbol;Acc:16962]	9.4e-06	70.8	177.2	1.279
ENSG00000115457	IGFBP2	3485	insulin-like growth factor binding protein 2, 36kDa [Source:HGNC Symbol;Acc:5471]	3.67e-10	2365.2	5406.8	1.278
ENSG00000126803	HSPA2	3306	heat shock 70kDa protein 2 [Source:HGNC Symbol;Acc:5235]	2.18e-15	651	1583.9	1.276
ENSG00000106484	MEST	4232	mesoderm specific transcript [Source:HGNC Symbol;Acc:7028]	1.94e-10	606.8	1563.3	1.276
ENSG00000185467	KPNA7	402569	karyopherin alpha 7 (importin alpha 8) [Source:HGNC Symbol;Acc:21839]	0.0171	14.5	34.4	1.274
ENSG00000174871	CNIH2	254263	cornichon family AMPA receptor auxiliary protein 2 [Source:HGNC Symbol;Acc:28744]	0.0262	13.4	33.5	1.27
ENSG00000132031	MATN3	4148	matrilin 3 [Source:HGNC Symbol;Acc:6909]	0.00745	17.2	39.6	1.269
ENSG00000183914	DNAH2	146754	dynein, axonemal, heavy chain 2 [Source:HGNC Symbol;Acc:2948]	0.00256	19.8	45.4	1.268
ENSG00000254285	KRT8P3	3856	keratin 8 pseudogene 3 [Source:HGNC Symbol;Acc:31056]	0.00464	31	58.7	1.266
ENSG00000198246	SLC29A3	55315	solute carrier family 29 (equilibrative nucleoside transporter), member 3 [Source:HGNC Symbol;Acc:23096]	6.92e-06	51.5	123.7	1.264
ENSG00000167711	SERPINF2	5345	serpin peptidase inhibitor, clade F (alpha-2 antiplasmin, pigment epithelium derived factor), member 2 [Source:HGNC Symbol;Acc:9075]	0.000946	26.7	60.7	1.264
ENSG00000100234	TIMP3	7078	TIMP metallopeptidase inhibitor 3 [Source:HGNC Symbol;Acc:11822]	7.41e-11	3240.7	7795.5	1.262
ENSG00000181577	C6orf223	221416	chromosome 6 open reading frame 223 [Source:HGNC Symbol;Acc:28692]	0.00529	35.1	98.4	1.261
ENSG00000206538	VGLL3	389136	vestigial like 3 (Drosophila) [Source:HGNC Symbol;Acc:24327]	5.19e-10	973.1	2199.6	1.26
ENSG00000172731	LRRC20	55222	leucine rich repeat containing 20 [Source:HGNC Symbol;Acc:23421]	2.7e-08	93.1	216.5	1.26
ENSG00000243566	UPK3B	80761	uroplakin 3B [Source:HGNC Symbol;Acc:21444]	4.99e-08	151	403.4	1.259
ENSG00000117020	AKT3	10000	v-akt murine thymoma viral oncogene homolog 3 [Source:HGNC Symbol;Acc:393]	9.16e-08	234.5	598.1	1.257
ENSG00000197822	OCLN	100506658	occludin [Source:HGNC Symbol;Acc:8104]	1.46e-17	351.5	857.7	1.256
ENSG00000171345	KRT19	3880	keratin 19 [Source:HGNC Symbol;Acc:6436]	0.000671	16710.7	38560.2	1.255
ENSG00000272767	JMJD1C-AS1	84989	JMJD1C antisense RNA 1 [Source:HGNC Symbol;Acc:28222]	0.0433	13.3	30.1	1.253
ENSG00000167748	KLK1	3816	kallikrein 1 [Source:HGNC Symbol;Acc:6357]	2.9e-08	162.7	378.8	1.252
ENSG00000070759	TESK2	10420	testis-specific kinase 2 [Source:HGNC Symbol;Acc:11732]	3.11e-07	102.9	246.6	1.248
ENSG00000237330	RNF223	401934	ring finger protein 223 [Source:HGNC Symbol;Acc:40020]	3.66e-05	58.7	141.9	1.247
ENSG00000183196	CHST6	4166	carbohydrate (N-acetylglucosamine 6-O) sulfotransferase 6 [Source:HGNC Symbol;Acc:6938]	6.23e-05	58.5	131.7	1.246
ENSG00000124635	HIST1H2BJ	8970	histone cluster 1, H2bj [Source:HGNC Symbol;Acc:4761]	0.0049	19.9	48	1.246
ENSG00000136059	VILL	50853	villin-like [Source:HGNC Symbol;Acc:30906]	5.89e-14	433.6	973.5	1.236
ENSG00000146674	IGFBP3	3486	insulin-like growth factor binding protein 3 [Source:HGNC Symbol;Acc:5472]	0.0362	215.1	447.8	1.236
ENSG00000139354	GAS2L3	283431	growth arrest-specific 2 like 3 [Source:HGNC Symbol;Acc:27475]	1.04e-12	274	657.2	1.234
ENSG00000162105	SHANK2	22941	SH3 and multiple ankyrin repeat domains 2 [Source:HGNC Symbol;Acc:14295]	2.76e-09	133.6	310.7	1.233
ENSG00000137198	GMPR	2766	guanosine monophosphate reductase [Source:HGNC Symbol;Acc:4376]	2.81e-05	55.8	135.9	1.229
ENSG00000205078	SYCE1L	100130958	synaptonemal complex central element protein 1-like [Source:HGNC Symbol;Acc:37236]	0.00251	36.2	84.2	1.228
ENSG00000223891	OSER1-AS1	100505783	OSER1 antisense RNA 1 (head to head) [Source:HGNC Symbol;Acc:48585]	0.00644	23.1	50.3	1.226
ENSG00000111077	TENC1	23371	tensin like C1 domain containing phosphatase (tensin 2) [Source:HGNC Symbol;Acc:19737]	1.38e-20	334	767.2	1.222
ENSG00000112182	BACH2	60468	BTB and CNC homology 1, basic leucine zipper transcription factor 2 [Source:HGNC Symbol;Acc:14078]	4.96e-09	87.7	210	1.222
ENSG00000176387	HSD11B2	3291	hydroxysteroid (11-beta) dehydrogenase 2 [Source:HGNC Symbol;Acc:5209]	3.94e-07	237.3	647.3	1.216
ENSG00000168743	NPNT	255743	nephronectin [Source:HGNC Symbol;Acc:27405]	1.55e-09	480.5	1178.3	1.215
ENSG00000175318	GRAMD2	196996	GRAM domain containing 2 [Source:HGNC Symbol;Acc:27287]	3.98e-07	222.4	513.8	1.215
ENSG00000092929	UNC13D	201294	unc-13 homolog D (C. elegans) [Source:HGNC Symbol;Acc:23147]	2.27e-11	280.4	634.7	1.21
ENSG00000153904	DDAH1	23576	dimethylarginine dimethylaminohydrolase 1 [Source:HGNC Symbol;Acc:2715]	1.39e-08	216.2	492	1.2
ENSG00000178922	HYI	81888	hydroxypyruvate isomerase (putative) [Source:HGNC Symbol;Acc:26948]	1.16e-17	230.8	530.8	1.198
ENSG00000196159	FAT4	79633	FAT atypical cadherin 4 [Source:HGNC Symbol;Acc:23109]	0.00807	29	63	1.195
ENSG00000204538	PSORS1C2	170680	psoriasis susceptibility 1 candidate 2 [Source:HGNC Symbol;Acc:17199]	0.00108	40.6	83.1	1.193
ENSG00000183186	C2CD4C	126567	C2 calcium-dependent domain containing 4C [Source:HGNC Symbol;Acc:29417]	0.00239	28.4	66.2	1.193
ENSG00000109472	CPE	1363	carboxypeptidase E [Source:HGNC Symbol;Acc:2303]	0.018	749.1	2173.9	1.191
ENSG00000019169	MARCO	8685	macrophage receptor with collagenous structure [Source:HGNC Symbol;Acc:6895]	1.14e-10	136.5	299.8	1.19
ENSG00000164403	SHROOM1	134549	shroom family member 1 [Source:HGNC Symbol;Acc:24084]	1.54e-05	40.5	91.6	1.189
ENSG00000164125	FAM198B	51313	family with sequence similarity 198, member B [Source:HGNC Symbol;Acc:25312]	0.00152	43.1	113.5	1.189
ENSG00000264868	CTB-167B5.2	NA		0.00384	28.6	65.2	1.185
ENSG00000161682	FAM171A2	284069	family with sequence similarity 171, member A2 [Source:HGNC Symbol;Acc:30480]	0.00886	25.8	57.4	1.184
ENSG00000168477	TNXB	7148	tenascin XB [Source:HGNC Symbol;Acc:11976]	0.0151	23	50.4	1.179
ENSG00000137819	PAQR5	54852	progestin and adipoQ receptor family member V [Source:HGNC Symbol;Acc:29645]	1.99e-07	61.8	139.3	1.178
ENSG00000132329	RAMP1	10267	receptor (G protein-coupled) activity modifying protein 1 [Source:HGNC Symbol;Acc:9843]	0.000339	45.3	103.9	1.178
ENSG00000185432	METTL7A	25840	methyltransferase like 7A [Source:HGNC Symbol;Acc:24550]	2.14e-08	435.2	1059.5	1.177
ENSG00000135643	KCNMB4	27345	potassium large conductance calcium-activated channel, subfamily M, beta member 4 [Source:HGNC Symbol;Acc:6289]	0.00201	33	70.2	1.173
ENSG00000133687	TMTC1	83857	transmembrane and tetratricopeptide repeat containing 1 [Source:HGNC Symbol;Acc:24099]	0.00495	452.1	1251.1	1.173
ENSG00000203995	ZYG11A	440590	zyg-11 family member A, cell cycle regulator [Source:HGNC Symbol;Acc:32058]	2.04e-08	76.1	172	1.172
ENSG00000180447	GAS1	2619	growth arrest-specific 1 [Source:HGNC Symbol;Acc:4165]	7.45e-05	70.6	165.2	1.171
ENSG00000149596	JPH2	57158	junctophilin 2 [Source:HGNC Symbol;Acc:14202]	1.63e-08	137.6	304.3	1.17
ENSG00000182175	RGMA	56963	repulsive guidance molecule family member a [Source:HGNC Symbol;Acc:30308]	2.48e-05	86.7	221.8	1.17
ENSG00000196209	SIRPB2	284759	signal-regulatory protein beta 2 [Source:HGNC Symbol;Acc:16247]	0.00236	36.3	85.5	1.169
ENSG00000141956	PRDM15	63977	PR domain containing 15 [Source:HGNC Symbol;Acc:13999]	1.47e-19	338.9	766.9	1.168
ENSG00000188095	MESP2	145873	mesoderm posterior 2 homolog (mouse) [Source:HGNC Symbol;Acc:29659]	0.0129	17.9	41	1.162
ENSG00000120318	ARAP3	64411	ArfGAP with RhoGAP domain, ankyrin repeat and PH domain 3 [Source:HGNC Symbol;Acc:24097]	6.01e-13	495.9	1085.7	1.159
ENSG00000164920	OSR2	116039	odd-skipped related transciption factor 2 [Source:HGNC Symbol;Acc:15830]	2.57e-16	327	712	1.158
ENSG00000124875	CXCL6	6372	chemokine (C-X-C motif) ligand 6 [Source:HGNC Symbol;Acc:10643]	0.0227	18.4	41.1	1.158
ENSG00000189143	CLDN4	1364	claudin 4 [Source:HGNC Symbol;Acc:2046]	3.35e-11	1765.2	3739.4	1.157
ENSG00000188747	NOXA1	10811	NADPH oxidase activator 1 [Source:HGNC Symbol;Acc:10668]	0.0189	21.8	45.7	1.157
ENSG00000196793	ZNF239	8187	zinc finger protein 239 [Source:HGNC Symbol;Acc:13031]	0.000417	56.4	138.4	1.156
ENSG00000213347	MXD3	83463	MAX dimerization protein 3 [Source:HGNC Symbol;Acc:14008]	6.46e-05	58.3	131.2	1.154
ENSG00000162645	GBP2	2634	guanylate binding protein 2, interferon-inducible [Source:HGNC Symbol;Acc:4183]	0.00977	24.6	58.9	1.154
ENSG00000272761	RP11-572C15.6	100506621		0.0436	15.5	43.7	1.152
ENSG00000138030	KHK	3795	ketohexokinase (fructokinase) [Source:HGNC Symbol;Acc:6315]	5.46e-07	75.5	166.5	1.146
ENSG00000184254	ALDH1A3	220	aldehyde dehydrogenase 1 family, member A3 [Source:HGNC Symbol;Acc:409]	0.00119	10396.1	25292.4	1.143
ENSG00000160999	SH2B2	10603	SH2B adaptor protein 2 [Source:HGNC Symbol;Acc:17381]	0.0165	24.5	48.8	1.142
ENSG00000117594	HSD11B1	3290	hydroxysteroid (11-beta) dehydrogenase 1 [Source:HGNC Symbol;Acc:5208]	0.00869	28.9	71.8	1.14
ENSG00000102854	MSLN	10232	mesothelin [Source:HGNC Symbol;Acc:7371]	1.05e-06	905.4	1928.6	1.138
ENSG00000132481	TRIM47	91107	tripartite motif containing 47 [Source:HGNC Symbol;Acc:19020]	2.62e-10	339.8	711.4	1.136
ENSG00000205744	DENND1C	79958	DENN/MADD domain containing 1C [Source:HGNC Symbol;Acc:26225]	0.017	27.5	58.4	1.136
ENSG00000270168	LA16c-380H5.4	NA		0.00381	33.8	63.7	1.133
ENSG00000112208	BAG2	9532	BCL2-associated athanogene 2 [Source:HGNC Symbol;Acc:938]	4.58e-09	169.4	370.5	1.132
ENSG00000267751	AC009005.2	NA		0.0171	30.1	60.4	1.131
ENSG00000079308	TNS1	7145	tensin 1 [Source:HGNC Symbol;Acc:11973]	3.16e-06	200.3	472.6	1.128
ENSG00000132561	MATN2	100506558	matrilin 2 [Source:HGNC Symbol;Acc:6908]	1.07e-07	152.8	341.5	1.127
ENSG00000162409	PRKAA2	5563	protein kinase, AMP-activated, alpha 2 catalytic subunit [Source:HGNC Symbol;Acc:9377]	0.0251	30	70.8	1.126
ENSG00000145103	ILDR1	286676	immunoglobulin-like domain containing receptor 1 [Source:HGNC Symbol;Acc:28741]	0.000864	44	93.7	1.123
ENSG00000101680	LAMA1	284217	laminin, alpha 1 [Source:HGNC Symbol;Acc:6481]	0.0447	194	444.8	1.122
ENSG00000197872	FAM49A	81553	family with sequence similarity 49, member A [Source:HGNC Symbol;Acc:25373]	0.00221	59.6	158.9	1.119
ENSG00000165568	AKR1E2	83592	aldo-keto reductase family 1, member E2 [Source:HGNC Symbol;Acc:23437]	0.018	19.9	45.6	1.118
ENSG00000154310	TNIK	23043	TRAF2 and NCK interacting kinase [Source:HGNC Symbol;Acc:30765]	3.06e-12	389.7	873.1	1.117
ENSG00000137747	TMPRSS13	84000	transmembrane protease, serine 13 [Source:HGNC Symbol;Acc:29808]	2.11e-09	319.2	682.9	1.117
ENSG00000178718	RPP25	54913	ribonuclease P/MRP 25kDa subunit [Source:HGNC Symbol;Acc:30361]	9.15e-11	125.3	274.1	1.116
ENSG00000163064	EN1	2019	engrailed homeobox 1 [Source:HGNC Symbol;Acc:3342]	0.0164	65.9	204.3	1.116
ENSG00000124216	SNAI1	6615	snail family zinc finger 1 [Source:HGNC Symbol;Acc:11128]	0.0218	17.5	37.6	1.115
ENSG00000144730	IL17RD	54756	interleukin 17 receptor D [Source:HGNC Symbol;Acc:17616]	0.000811	75	182.9	1.112
ENSG00000102048	ASB9	140462	ankyrin repeat and SOCS box containing 9 [Source:HGNC Symbol;Acc:17184]	0.0333	25.7	57.7	1.112
ENSG00000143850	PLEKHA6	22874	pleckstrin homology domain containing, family A member 6 [Source:HGNC Symbol;Acc:17053]	6.71e-16	425.2	915.1	1.106
ENSG00000175315	CST6	1474	cystatin E/M [Source:HGNC Symbol;Acc:2478]	0.000309	169.7	343.3	1.106
ENSG00000272993	RP11-196G18.24	NA		0.00147	30	63	1.105
ENSG00000007038	PRSS21	10942	protease, serine, 21 (testisin) [Source:HGNC Symbol;Acc:9485]	0.00356	40.3	87.4	1.104
ENSG00000166578	IQCD	115811	IQ motif containing D [Source:HGNC Symbol;Acc:25168]	0.00217	29.8	62.9	1.102
ENSG00000135519	KCNH3	23416	potassium voltage-gated channel, subfamily H (eag-related), member 3 [Source:HGNC Symbol;Acc:6252]	0.0192	16.5	36.8	1.101
ENSG00000130649	CYP2E1	1571	cytochrome P450, family 2, subfamily E, polypeptide 1 [Source:HGNC Symbol;Acc:2631]	0.0254	17.5	36.7	1.101
ENSG00000197256	KANK2	25959	KN motif and ankyrin repeat domains 2 [Source:HGNC Symbol;Acc:29300]	2.05e-14	498.7	1059.7	1.1
ENSG00000139725	RHOF	54509	ras homolog family member F (in filopodia) [Source:HGNC Symbol;Acc:15703]	2.6e-07	515	1175	1.1
ENSG00000102879	CORO1A	11151	coronin, actin binding protein, 1A [Source:HGNC Symbol;Acc:2252]	6.16e-05	130.8	254.9	1.1
ENSG00000100097	LGALS1	3956	lectin, galactoside-binding, soluble, 1 [Source:HGNC Symbol;Acc:6561]	0.0069	3373	5890.8	1.1
ENSG00000115041	KCNIP3	30818	Kv channel interacting protein 3, calsenilin [Source:HGNC Symbol;Acc:15523]	0.00222	92.2	218.5	1.094
ENSG00000185090	MANEAL	149175	mannosidase, endo-alpha-like [Source:HGNC Symbol;Acc:26452]	1.14e-07	93.2	197.6	1.089
ENSG00000107105	ELAVL2	1993	ELAV like neuron-specific RNA binding protein 2 [Source:HGNC Symbol;Acc:3313]	5.07e-07	420.3	905.7	1.089
ENSG00000128591	FLNC	2318	filamin C, gamma [Source:HGNC Symbol;Acc:3756]	1.91e-07	225.4	468	1.082
ENSG00000183760	PAPL	390928	Iron/zinc purple acid phosphatase-like protein [Source:UniProtKB/Swiss-Prot;Acc:Q6ZNF0]	0.00123	45.9	96.3	1.082
ENSG00000133069	TMCC2	9911	transmembrane and coiled-coil domain family 2 [Source:HGNC Symbol;Acc:24239]	0.000304	62.7	138.7	1.081
ENSG00000134243	SORT1	6272	sortilin 1 [Source:HGNC Symbol;Acc:11186]	2.59e-11	619.1	1351.6	1.071
ENSG00000143375	CGN	57530	cingulin [Source:HGNC Symbol;Acc:17429]	4.61e-20	970	2037.8	1.07
ENSG00000124143	ARHGAP40	343578	Rho GTPase activating protein 40 [Source:HGNC Symbol;Acc:16226]	3.49e-05	196.4	371.4	1.07
ENSG00000258279	LINC00592	283404	long intergenic non-protein coding RNA 592 [Source:HGNC Symbol;Acc:27474]	0.00659	41	88.7	1.062
ENSG00000165388	ZNF488	118738	zinc finger protein 488 [Source:HGNC Symbol;Acc:23535]	1.31e-05	83.9	174.7	1.059
ENSG00000103089	FA2H	79152	fatty acid 2-hydroxylase [Source:HGNC Symbol;Acc:21197]	0.00114	74.9	138.4	1.058
ENSG00000132016	C19orf57	79173	chromosome 19 open reading frame 57 [Source:HGNC Symbol;Acc:28153]	0.00578	28.2	62.1	1.056
ENSG00000081059	TCF7	6932	transcription factor 7 (T-cell specific, HMG-box) [Source:HGNC Symbol;Acc:11639]	4.08e-05	97.7	210.1	1.054
ENSG00000165046	LETM2	137994	leucine zipper-EF-hand containing transmembrane protein 2 [Source:HGNC Symbol;Acc:14648]	7.16e-06	223.7	461.9	1.053
ENSG00000006025	OSBPL7	114881	oxysterol binding protein-like 7 [Source:HGNC Symbol;Acc:16387]	2.63e-09	163.1	334.3	1.051
ENSG00000134775	FHOD3	80206	formin homology 2 domain containing 3 [Source:HGNC Symbol;Acc:26178]	1.64e-06	379.2	837.8	1.048
ENSG00000130203	APOE	348	apolipoprotein E [Source:HGNC Symbol;Acc:613]	1.45e-10	474	935.5	1.044
ENSG00000128045	RASL11B	65997	RAS-like, family 11, member B [Source:HGNC Symbol;Acc:23804]	0.00705	33.2	64	1.042
ENSG00000145284	SCD5	79966	stearoyl-CoA desaturase 5 [Source:HGNC Symbol;Acc:21088]	1.65e-12	1969.2	4115.3	1.04
ENSG00000160117	ANKLE1	126549	ankyrin repeat and LEM domain containing 1 [Source:HGNC Symbol;Acc:26812]	8.53e-07	78	161.2	1.04
ENSG00000146426	TIAM2	26230	T-cell lymphoma invasion and metastasis 2 [Source:HGNC Symbol;Acc:11806]	4.13e-05	72.5	158	1.04
ENSG00000168140	VASN	114990	vasorin [Source:HGNC Symbol;Acc:18517]	2.18e-07	145.9	291.3	1.039
ENSG00000166689	PLEKHA7	144100	pleckstrin homology domain containing, family A member 7 [Source:HGNC Symbol;Acc:27049]	5.33e-10	678.8	1408.2	1.037
ENSG00000141622	RNF165	494470	ring finger protein 165 [Source:HGNC Symbol;Acc:31696]	0.000252	86.1	180.4	1.034
ENSG00000047597	XK	7504	X-linked Kx blood group (McLeod syndrome) [Source:HGNC Symbol;Acc:12811]	1.01e-05	73.4	152.1	1.03
ENSG00000117650	NEK2	4751	NIMA-related kinase 2 [Source:HGNC Symbol;Acc:7745]	1.39e-11	850.2	1738.4	1.028
ENSG00000170293	CMTM8	152189	CKLF-like MARVEL transmembrane domain containing 8 [Source:HGNC Symbol;Acc:19179]	0.00772	33	64.8	1.028
ENSG00000095585	BLNK	29760	B-cell linker [Source:HGNC Symbol;Acc:14211]	8.82e-07	232.2	466.9	1.026
ENSG00000176406	RIMS2	9699	regulating synaptic membrane exocytosis 2 [Source:HGNC Symbol;Acc:17283]	0.0496	35.3	82.7	1.025
ENSG00000175643	RMI2	116028	RecQ mediated genome instability 2 [Source:HGNC Symbol;Acc:28349]	5.5e-08	167.3	334.2	1.024
ENSG00000181126	HLA-V	NA	major histocompatibility complex, class I, V (pseudogene) [Source:HGNC Symbol;Acc:23482]	0.00358	157	268.4	1.023
ENSG00000261295	RP11-524D16__A.3	NA		0.0153	27.8	54.6	1.023
ENSG00000111674	ENO2	2026	enolase 2 (gamma, neuronal) [Source:HGNC Symbol;Acc:3353]	0.00477	114.7	260.4	1.022
ENSG00000186493	C5orf38	153571	chromosome 5 open reading frame 38 [Source:HGNC Symbol;Acc:24226]	1.3e-06	165.3	348.9	1.021
ENSG00000109107	ALDOC	230	aldolase C, fructose-bisphosphate [Source:HGNC Symbol;Acc:418]	7.26e-10	219.5	442.6	1.02
ENSG00000180448	HMHA1	23526	histocompatibility (minor) HA-1 [Source:HGNC Symbol;Acc:17102]	9.58e-05	64.2	127.2	1.02
ENSG00000101412	E2F1	1869	E2F transcription factor 1 [Source:HGNC Symbol;Acc:3113]	1.86e-09	322.8	650.4	1.018
ENSG00000115325	DOK1	1796	docking protein 1, 62kDa (downstream of tyrosine kinase 1) [Source:HGNC Symbol;Acc:2990]	0.000797	46.3	92.8	1.018
ENSG00000136052	SLC41A2	84102	solute carrier family 41 (magnesium transporter), member 2 [Source:HGNC Symbol;Acc:31045]	0.0136	42.2	89.1	1.018
ENSG00000096092	TMEM14A	28978	transmembrane protein 14A [Source:HGNC Symbol;Acc:21076]	6.34e-09	219.8	428.5	1.017
ENSG00000135549	PKIB	5570	protein kinase (cAMP-dependent, catalytic) inhibitor beta [Source:HGNC Symbol;Acc:9018]	1.09e-06	234.5	510.6	1.013
ENSG00000147119	CHST7	56548	carbohydrate (N-acetylglucosamine 6-O) sulfotransferase 7 [Source:HGNC Symbol;Acc:13817]	0.000394	50.6	101.6	1.011
ENSG00000162078	ZG16B	124220	zymogen granule protein 16B [Source:HGNC Symbol;Acc:30456]	0.0181	35.7	84.1	1.008
ENSG00000124374	PAIP2B	400961	poly(A) binding protein interacting protein 2B [Source:HGNC Symbol;Acc:29200]	8.73e-07	211.6	433.1	1.007
ENSG00000135063	FAM189A2	9413	family with sequence similarity 189, member A2 [Source:HGNC Symbol;Acc:24820]	0.00081	49.6	103.4	1.004
ENSG00000166582	CENPV	201161	centromere protein V [Source:HGNC Symbol;Acc:29920]	0.0239	31	60.9	1.004
ENSG00000158402	CDC25C	995	cell division cycle 25C [Source:HGNC Symbol;Acc:1727]	7.04e-10	259.6	517.6	1.002
ENSG00000173535	TNFRSF10C	8794	tumor necrosis factor receptor superfamily, member 10c, decoy without an intracellular domain [Source:HGNC Symbol;Acc:11906]	0.0314	24.7	48.7	1.002
