# Supplementary material for: Repression of CADM1 transcription by HPV type 18 is mediated by three-dimensional rearrangement of promoter-enhancer interactions
Source: PLoS Pathog. 2025 Jan 27;21(1):e1012506. doi: 10.1371/journal.ppat.1012506 (PMC11801731; doi:10.1371/journal.ppat.1012506)
Supplement: S3 Table — Mean sequencing counts in HFK and HFK-HPV18 are shown alongside log2 FC in gene expression and adjusted p value for each gene identified. (XLSX) [file ppat.1012506.s003.xlsx]

## Sheet: HFK-HPV.GeneDE.padj0.05.log2fc1
Ensembl ID	Gene Name	Entrez ID	Gene Description	Adjusted p-value	Mean counts HFK	Mean counts HPV18	log2 FC
ENSG00000107165	TYRP1	7306	tyrosinase-related protein 1 [Source:HGNC Symbol;Acc:12450]	5.47e-08	690.2	0.4	-9.84
ENSG00000128573	FOXP2	93986	forkhead box P2 [Source:HGNC Symbol;Acc:13875]	6.07e-05	41.1	2.3	-6.989
ENSG00000080166	DCT	1638	dopachrome tautomerase [Source:HGNC Symbol;Acc:2709]	3.54e-06	71.8	0.2	-6.745
ENSG00000120215	MLANA	2315	melan-A [Source:HGNC Symbol;Acc:7124]	0.000936	62.6	0	-6.629
ENSG00000182636	NDN	4692	necdin, melanoma antigen (MAGE) family member [Source:HGNC Symbol;Acc:7675]	3.07e-09	95.7	2.3	-6.624
ENSG00000188467	SLC24A5	283652	solute carrier family 24 (sodium/potassium/calcium exchanger), member 5 [Source:HGNC Symbol;Acc:20611]	0.00159	34.3	0	-6.263
ENSG00000089472	HEPH	9843	hephaestin [Source:HGNC Symbol;Acc:4866]	2.25e-14	61.4	0.8	-6.131
ENSG00000114200	BCHE	590	butyrylcholinesterase [Source:HGNC Symbol;Acc:983]	1.66e-13	150	3.1	-6.114
ENSG00000183580	FBXL7	23194	F-box and leucine-rich repeat protein 7 [Source:HGNC Symbol;Acc:13604]	9.35e-09	105.3	4	-6.045
ENSG00000077498	TYR	7299	tyrosinase [Source:HGNC Symbol;Acc:12442]	0.00673	28.5	0	-5.868
ENSG00000081189	MEF2C	4208	myocyte enhancer factor 2C [Source:HGNC Symbol;Acc:6996]	2.01e-08	31.6	0.4	-5.826
ENSG00000136732	GYPC	2995	glycophorin C (Gerbich blood group) [Source:HGNC Symbol;Acc:4704]	0.042	22.3	0.2	-5.465
ENSG00000100146	SOX10	6663	SRY (sex determining region Y)-box 10 [Source:HGNC Symbol;Acc:11190]	1.1e-10	50.7	0.8	-5.317
ENSG00000186462	NAP1L2	4674	nucleosome assembly protein 1-like 2 [Source:HGNC Symbol;Acc:7638]	1.44e-11	42.1	1.2	-5.257
ENSG00000178860	MSC	9242	musculin [Source:HGNC Symbol;Acc:7321]	2.76e-05	15.5	0.5	-5.162
ENSG00000175899	A2M	2	alpha-2-macroglobulin [Source:HGNC Symbol;Acc:7]	0.00247	7.1	0	-5.067
ENSG00000171016	PYGO1	26108	pygopus family PHD finger 1 [Source:HGNC Symbol;Acc:30256]	4.55e-19	122	5.3	-4.735
ENSG00000250722	SEPP1	6414	selenoprotein P, plasma, 1 [Source:HGNC Symbol;Acc:10751]	2.95e-39	201.8	8.8	-4.678
ENSG00000154655	L3MBTL4	91133	l(3)mbt-like 4 (Drosophila) [Source:HGNC Symbol;Acc:26677]	4.39e-10	46.1	2.5	-4.524
ENSG00000086205	FOLH1	219595	folate hydrolase (prostate-specific membrane antigen) 1 [Source:HGNC Symbol;Acc:3788]	0.00124	12	1	-4.407
ENSG00000227895	RP1-272J12.1	101926957		0.00787	7	0.4	-4.334
ENSG00000112562	SMOC2	64094	SPARC related modular calcium binding 2 [Source:HGNC Symbol;Acc:20323]	1.11e-05	19.5	1.1	-4.307
ENSG00000246095	LINC01096	NA	long intergenic non-protein coding RNA 1096 [Source:HGNC Symbol;Acc:27739]	8.24e-05	16	0.9	-4.275
ENSG00000186469	GNG2	54331	guanine nucleotide binding protein (G protein), gamma 2 [Source:HGNC Symbol;Acc:4404]	2.53e-32	186.3	10.2	-4.216
ENSG00000169862	CTNND2	1501	catenin (cadherin-associated protein), delta 2 [Source:HGNC Symbol;Acc:2516]	0.00137	11.3	0.8	-3.999
ENSG00000137033	IL33	90865	interleukin 33 [Source:HGNC Symbol;Acc:16028]	7.04e-15	564.3	46.8	-3.974
ENSG00000260947	RP11-384P7.7	NA		0.0357	31	6.2	-3.884
ENSG00000214814	FER1L6	654463	fer-1-like 6 (C. elegans) [Source:HGNC Symbol;Acc:28065]	0.0298	6.4	0.7	-3.795
ENSG00000166086	JAM3	83700	junctional adhesion molecule 3 [Source:HGNC Symbol;Acc:15532]	3.93e-23	153.7	11.2	-3.751
ENSG00000178662	CSRNP3	80034	cysteine-serine-rich nuclear protein 3 [Source:HGNC Symbol;Acc:30729]	2.83e-05	21.5	2.1	-3.738
ENSG00000165125	TRPV6	55503	transient receptor potential cation channel, subfamily V, member 6 [Source:HGNC Symbol;Acc:14006]	9.11e-05	23.4	2.2	-3.723
ENSG00000036448	MYOM2	9172	myomesin 2 [Source:HGNC Symbol;Acc:7614]	3.29e-09	61.4	9.2	-3.71
ENSG00000198300	PEG3	5178	paternally expressed 3 [Source:HGNC Symbol;Acc:8826]	9.31e-06	29.2	3.1	-3.69
ENSG00000182568	SATB1	6304	SATB homeobox 1 [Source:HGNC Symbol;Acc:10541]	1.43e-05	598.8	91.4	-3.545
ENSG00000132130	LHX1	3975	LIM homeobox 1 [Source:HGNC Symbol;Acc:6593]	0.00155	13.6	1.2	-3.544
ENSG00000196611	MMP1	4312	matrix metallopeptidase 1 (interstitial collagenase) [Source:HGNC Symbol;Acc:7155]	3.2e-05	856.2	296.1	-3.423
ENSG00000246100	LINC00900	283143	long intergenic non-protein coding RNA 900 [Source:HGNC Symbol;Acc:27444]	0.000339	131.9	27.6	-3.415
ENSG00000112981	NME5	8382	NME/NM23 family member 5 [Source:HGNC Symbol;Acc:7853]	0.0276	6.6	0.8	-3.396
ENSG00000160321	ZNF208	7757	zinc finger protein 208 [Source:HGNC Symbol;Acc:12999]	0.0265	10.2	3.2	-3.366
ENSG00000101188	NTSR1	4923	neurotensin receptor 1 (high affinity) [Source:HGNC Symbol;Acc:8039]	4e-05	837.5	158.2	-3.343
ENSG00000185345	PARK2	5071	parkin RBR E3 ubiquitin protein ligase [Source:HGNC Symbol;Acc:8607]	0.0145	8.6	1.1	-3.324
ENSG00000021645	NRXN3	9369	neurexin 3 [Source:HGNC Symbol;Acc:8010]	0.000114	21.9	2.5	-3.272
ENSG00000125798	FOXA2	3170	forkhead box A2 [Source:HGNC Symbol;Acc:5022]	0.0279	7.8	1.1	-3.263
ENSG00000132692	BCAN	63827	brevican [Source:HGNC Symbol;Acc:23059]	0.0319	19.1	0.9	-3.23
ENSG00000204767	FAM196B	100131897	family with sequence similarity 196, member B [Source:HGNC Symbol;Acc:37271]	5.16e-06	32	3.7	-3.214
ENSG00000121904	CSMD2	114784	CUB and Sushi multiple domains 2 [Source:HGNC Symbol;Acc:19290]	0.00376	15.5	5.7	-3.182
ENSG00000182985	CADM1	23705	cell adhesion molecule 1 [Source:HGNC Symbol;Acc:5951]	2.83e-06	616.2	88.9	-3.147
ENSG00000203783	PRR9	574414	proline rich 9 [Source:HGNC Symbol;Acc:32057]	0.00906	555.3	42.3	-3.131
ENSG00000113657	DPYSL3	1809	dihydropyrimidinase-like 3 [Source:HGNC Symbol;Acc:3015]	5.74e-19	217.7	27.3	-3.094
ENSG00000114757	PEX5L	51555	peroxisomal biogenesis factor 5-like [Source:HGNC Symbol;Acc:30024]	5.19e-05	35.9	5.9	-3.087
ENSG00000100433	KCNK10	54207	potassium channel, subfamily K, member 10 [Source:HGNC Symbol;Acc:6273]	0.00017	27.7	6.4	-3.082
ENSG00000152092	ASTN1	460	astrotactin 1 [Source:HGNC Symbol;Acc:773]	0.00385	13.4	1.7	-3.063
ENSG00000197953	AADACL2	344752	arylacetamide deacetylase-like 2 [Source:HGNC Symbol;Acc:24427]	0.00197	16.4	2.6	-3.033
ENSG00000171798	KNDC1	85442	kinase non-catalytic C-lobe domain (KIND) containing 1 [Source:HGNC Symbol;Acc:29374]	0.045	9.1	1.3	-2.986
ENSG00000171243	SOSTDC1	25928	sclerostin domain containing 1 [Source:HGNC Symbol;Acc:21748]	0.00959	13.5	3.5	-2.956
ENSG00000127252	HRASLS	57110	HRAS-like suppressor [Source:HGNC Symbol;Acc:14922]	0.0281	9.2	1.3	-2.921
ENSG00000163464	CXCR1	3577	chemokine (C-X-C motif) receptor 1 [Source:HGNC Symbol;Acc:6026]	0.00551	16.9	3.4	-2.915
ENSG00000223511	RP13-297E16.4	NA		0.0357	7.3	1.2	-2.89
ENSG00000176887	SOX11	6664	SRY (sex determining region Y)-box 11 [Source:HGNC Symbol;Acc:11191]	3.11e-06	98.9	17.6	-2.846
ENSG00000158022	TRIM63	84676	tripartite motif containing 63, E3 ubiquitin protein ligase [Source:HGNC Symbol;Acc:16007]	0.00782	17.9	1.7	-2.843
ENSG00000163909	HEYL	26508	hes-related family bHLH transcription factor with YRPW motif-like [Source:HGNC Symbol;Acc:4882]	0.0456	8.9	1.1	-2.792
ENSG00000149968	MMP3	4314	matrix metallopeptidase 3 (stromelysin 1, progelatinase) [Source:HGNC Symbol;Acc:7173]	0.000106	30.4	5.4	-2.778
ENSG00000116183	PAPPA2	60676	pappalysin 2 [Source:HGNC Symbol;Acc:14615]	5.98e-08	94	16.5	-2.773
ENSG00000127920	GNG11	2791	guanine nucleotide binding protein (G protein), gamma 11 [Source:HGNC Symbol;Acc:4403]	1.68e-10	73.6	12.3	-2.76
ENSG00000108947	EFNB3	1949	ephrin-B3 [Source:HGNC Symbol;Acc:3228]	9.37e-24	169	27.8	-2.659
ENSG00000072071	LPHN1	22859	latrophilin 1 [Source:HGNC Symbol;Acc:20973]	3.34e-54	852.5	138.2	-2.654
ENSG00000214548	MEG3	55384	maternally expressed 3 (non-protein coding) [Source:HGNC Symbol;Acc:14575]	0.000448	144.7	47.2	-2.649
ENSG00000116996	ZP4	57829	zona pellucida glycoprotein 4 [Source:HGNC Symbol;Acc:15770]	0.0116	12.4	2.1	-2.648
ENSG00000170465	KRT6C	286887	keratin 6C [Source:HGNC Symbol;Acc:20406]	2.46e-06	6682	1011.9	-2.645
ENSG00000147896	IFNK	56832	interferon, kappa [Source:HGNC Symbol;Acc:21714]	0.00974	509.8	142.8	-2.643
ENSG00000178031	ADAMTSL1	92949	ADAMTS-like 1 [Source:HGNC Symbol;Acc:14632]	0.000175	36.5	7.8	-2.598
ENSG00000132530	XAF1	54739	XIAP associated factor 1 [Source:HGNC Symbol;Acc:30932]	0.00515	1319.6	336.3	-2.542
ENSG00000176428	VPS37D	155382	vacuolar protein sorting 37 homolog D (S. cerevisiae) [Source:HGNC Symbol;Acc:18287]	2.77e-05	27.1	5	-2.505
ENSG00000069535	MAOB	4129	monoamine oxidase B [Source:HGNC Symbol;Acc:6834]	0.0213	12.8	4.5	-2.499
ENSG00000096006	CRISP3	10321	cysteine-rich secretory protein 3 [Source:HGNC Symbol;Acc:16904]	0.0106	17.5	3.7	-2.498
ENSG00000112195	TREML2	79865	triggering receptor expressed on myeloid cells-like 2 [Source:HGNC Symbol;Acc:21092]	1.53e-05	39.2	7.6	-2.495
ENSG00000168505	GBX2	2637	gastrulation brain homeobox 2 [Source:HGNC Symbol;Acc:4186]	0.0496	8.1	1.7	-2.488
ENSG00000150627	WDR17	116966	WD repeat domain 17 [Source:HGNC Symbol;Acc:16661]	0.00407	17.2	3	-2.471
ENSG00000146090	RASGEF1C	255426	RasGEF domain family, member 1C [Source:HGNC Symbol;Acc:27400]	0.000133	27.6	6.1	-2.465
ENSG00000138152	BTBD16	118663	BTB (POZ) domain containing 16 [Source:HGNC Symbol;Acc:26340]	1.55e-08	84.8	16.1	-2.457
ENSG00000173239	LIPM	340654	lipase, family member M [Source:HGNC Symbol;Acc:23455]	0.000117	67.7	13.4	-2.427
ENSG00000172164	SNTB1	6641	syntrophin, beta 1 (dystrophin-associated protein A1, 59kDa, basic component 1) [Source:HGNC Symbol;Acc:11168]	0.000111	55.6	11.4	-2.396
ENSG00000187601	MAGEH1	28986	melanoma antigen family H, 1 [Source:HGNC Symbol;Acc:24092]	1.75e-10	163.4	37.8	-2.386
ENSG00000151490	PTPRO	5800	protein tyrosine phosphatase, receptor type, O [Source:HGNC Symbol;Acc:9678]	0.0406	10.3	2.2	-2.371
ENSG00000258088	RP11-114H23.2	NA		0.0337	9.6	2.3	-2.37
ENSG00000151640	DPYSL4	10570	dihydropyrimidinase-like 4 [Source:HGNC Symbol;Acc:3016]	0.000105	61.8	11.2	-2.343
ENSG00000232855	AF131217.1	NA		3.96e-06	69.2	14.2	-2.339
ENSG00000132185	FCRLA	84824	Fc receptor-like A [Source:HGNC Symbol;Acc:18504]	0.00806	16.2	4.3	-2.317
ENSG00000227744	AC114788.2	401039		0.0435	14.8	4.5	-2.292
ENSG00000254967	RP11-680F20.6	NA		0.0101	23.2	5.6	-2.285
ENSG00000205922	ONECUT3	390874	one cut homeobox 3 [Source:HGNC Symbol;Acc:13399]	0.00263	39.7	8.9	-2.259
ENSG00000152953	STK32B	55351	serine/threonine kinase 32B [Source:HGNC Symbol;Acc:14217]	0.00116	233.6	65.1	-2.244
ENSG00000163508	EOMES	8320	eomesodermin [Source:HGNC Symbol;Acc:3372]	2.69e-05	40.1	9.2	-2.24
ENSG00000163817	SLC6A20	54716	solute carrier family 6 (proline IMINO transporter), member 20 [Source:HGNC Symbol;Acc:30927]	0.0355	14.1	2.8	-2.231
ENSG00000134765	DSC1	1823	desmocollin 1 [Source:HGNC Symbol;Acc:3035]	5.17e-05	1003.8	191.2	-2.21
ENSG00000125144	MT1G	4495	metallothionein 1G [Source:HGNC Symbol;Acc:7399]	6.47e-05	43.5	10.8	-2.21
ENSG00000185664	PMEL	6490	premelanosome protein [Source:HGNC Symbol;Acc:10880]	0.0252	342.8	30.8	-2.198
ENSG00000137672	TRPC6	7225	transient receptor potential cation channel, subfamily C, member 6 [Source:HGNC Symbol;Acc:12338]	0.0124	19.5	4.6	-2.19
ENSG00000089250	NOS1	4842	nitric oxide synthase 1 (neuronal) [Source:HGNC Symbol;Acc:7872]	0.0166	810.9	252.9	-2.189
ENSG00000249923	XXbac-B444P24.8	284865		0.0196	17.6	3.9	-2.186
ENSG00000253537	PCDHGA7	56108	protocadherin gamma subfamily A, 7 [Source:HGNC Symbol;Acc:8705]	0.0311	13	3.7	-2.182
ENSG00000115526	CHST10	9486	carbohydrate sulfotransferase 10 [Source:HGNC Symbol;Acc:19650]	9.85e-12	106.4	23	-2.172
ENSG00000104327	CALB1	793	calbindin 1, 28kDa [Source:HGNC Symbol;Acc:1434]	1.33e-07	151.2	37.4	-2.168
ENSG00000162892	IL24	11009	interleukin 24 [Source:HGNC Symbol;Acc:11346]	0.0209	16.9	4.2	-2.164
ENSG00000171658	RP11-443P15.2	NA		3.06e-12	265.9	59.9	-2.151
ENSG00000176293	ZNF135	7694	zinc finger protein 135 [Source:HGNC Symbol;Acc:12919]	1.08e-06	128.1	38.5	-2.138
ENSG00000198934	MAGEE1	57692	melanoma antigen family E, 1 [Source:HGNC Symbol;Acc:24934]	1.18e-08	160.3	41.9	-2.108
ENSG00000133424	LARGE	9215	like-glycosyltransferase [Source:HGNC Symbol;Acc:6511]	0.000472	234.3	75.3	-2.102
ENSG00000148541	FAM13C	220965	family with sequence similarity 13, member C [Source:HGNC Symbol;Acc:19371]	0.0197	13	3.2	-2.096
ENSG00000088756	ARHGAP28	79822	Rho GTPase activating protein 28 [Source:HGNC Symbol;Acc:25509]	0.0125	18	4.6	-2.094
ENSG00000240764	PCDHGC5	56097	protocadherin gamma subfamily C, 5 [Source:HGNC Symbol;Acc:8718]	0.000351	32.4	7.5	-2.088
ENSG00000165078	CPA6	57094	carboxypeptidase A6 [Source:HGNC Symbol;Acc:17245]	0.000115	46.4	13.9	-2.076
ENSG00000152463	OLAH	55301	oleoyl-ACP hydrolase [Source:HGNC Symbol;Acc:25625]	9.69e-06	109.4	29.8	-2.07
ENSG00000026751	SLAMF7	57823	SLAM family member 7 [Source:HGNC Symbol;Acc:21394]	0.00201	610.2	213.4	-2.067
ENSG00000154975	CA10	56934	carbonic anhydrase X [Source:HGNC Symbol;Acc:1369]	0.002	34.5	10.7	-2.041
ENSG00000126709	IFI6	2537	interferon, alpha-inducible protein 6 [Source:HGNC Symbol;Acc:4054]	0.0177	20756.2	6927.7	-2.039
ENSG00000164197	RNF180	285671	ring finger protein 180 [Source:HGNC Symbol;Acc:27752]	0.00363	221.7	64.2	-2.033
ENSG00000091129	NRCAM	4897	neuronal cell adhesion molecule [Source:HGNC Symbol;Acc:7994]	3.07e-11	226.7	61.9	-2.03
ENSG00000248334	WHAMMP2	440253	WAS protein homolog associated with actin, golgi membranes and microtubules pseudogene 2 [Source:HGNC Symbol;Acc:32360]	0.00476	25.2	7.3	-2.026
ENSG00000163915	C3orf65	NA	chromosome 3 open reading frame 65 [Source:HGNC Symbol;Acc:32674]	0.00225	23.1	6.4	-2.022
ENSG00000106123	EPHB6	2051	EPH receptor B6 [Source:HGNC Symbol;Acc:3396]	6.48e-28	400.9	97.3	-2.018
ENSG00000130303	BST2	684	bone marrow stromal cell antigen 2 [Source:HGNC Symbol;Acc:1119]	0.00166	571.7	198.4	-2.008
ENSG00000162849	KIF26B	55083	kinesin family member 26B [Source:HGNC Symbol;Acc:25484]	6.79e-11	210.4	63.8	-2.007
ENSG00000134242	PTPN22	26191	protein tyrosine phosphatase, non-receptor type 22 (lymphoid) [Source:HGNC Symbol;Acc:9652]	1.97e-12	136.2	34.2	-2.001
ENSG00000131196	NFATC1	4772	nuclear factor of activated T-cells, cytoplasmic, calcineurin-dependent 1 [Source:HGNC Symbol;Acc:7775]	1.95e-08	135.7	36.3	-1.998
ENSG00000166780	C16orf45	89927	chromosome 16 open reading frame 45 [Source:HGNC Symbol;Acc:19213]	7.57e-10	121.3	30.9	-1.985
ENSG00000168306	ACOX2	8309	acyl-CoA oxidase 2, branched chain [Source:HGNC Symbol;Acc:120]	0.00207	29.1	7.6	-1.982
ENSG00000111087	GLI1	2735	GLI family zinc finger 1 [Source:HGNC Symbol;Acc:4317]	1.11e-06	66.5	18.4	-1.98
ENSG00000171811	TTC40	54777	tetratricopeptide repeat domain 40 [Source:HGNC Symbol;Acc:25247]	0.000993	30.4	9	-1.957
ENSG00000055163	CYFIP2	26999	cytoplasmic FMR1 interacting protein 2 [Source:HGNC Symbol;Acc:13760]	2.11e-15	163.8	40.9	-1.95
ENSG00000018236	CNTN1	1272	contactin 1 [Source:HGNC Symbol;Acc:2171]	0.000769	1542.7	888.9	-1.949
ENSG00000078596	ITM2A	9452	integral membrane protein 2A [Source:HGNC Symbol;Acc:6173]	0.00905	272.7	88.2	-1.944
ENSG00000163736	PPBP	5473	pro-platelet basic protein (chemokine (C-X-C motif) ligand 7) [Source:HGNC Symbol;Acc:9240]	0.0456	13.3	4.7	-1.944
ENSG00000113396	SLC27A6	28965	solute carrier family 27 (fatty acid transporter), member 6 [Source:HGNC Symbol;Acc:11000]	2.66e-10	114.6	30.2	-1.93
ENSG00000243650	RN7SL834P	NA	RNA, 7SL, cytoplasmic 834, pseudogene [Source:HGNC Symbol;Acc:46850]	0.0199	14.8	3.7	-1.925
ENSG00000198477	ZNF280B	140883	zinc finger protein 280B [Source:HGNC Symbol;Acc:23022]	0.0363	17.1	6.3	-1.924
ENSG00000104490	NCALD	83988	neurocalcin delta [Source:HGNC Symbol;Acc:7655]	1.3e-05	150.7	47.5	-1.923
ENSG00000120457	KCNJ5	3762	potassium inwardly-rectifying channel, subfamily J, member 5 [Source:HGNC Symbol;Acc:6266]	0.00352	242.6	86.9	-1.918
ENSG00000184060	ADAP2	55803	ArfGAP with dual PH domains 2 [Source:HGNC Symbol;Acc:16487]	5.2e-08	210.2	59.3	-1.905
ENSG00000092421	SEMA6A	57556	sema domain, transmembrane domain (TM), and cytoplasmic domain, (semaphorin) 6A [Source:HGNC Symbol;Acc:10738]	9.9e-05	51.4	17.1	-1.89
ENSG00000181790	BAI1	575	brain-specific angiogenesis inhibitor 1 [Source:HGNC Symbol;Acc:943]	0.0048	26.2	7.1	-1.887
ENSG00000116852	KIF21B	101929275	kinesin family member 21B [Source:HGNC Symbol;Acc:29442]	5.88e-15	527.8	154.1	-1.883
ENSG00000166670	MMP10	4319	matrix metallopeptidase 10 (stromelysin 2) [Source:HGNC Symbol;Acc:7156]	0.029	307.5	109.1	-1.872
ENSG00000253102	RP1-117B12.4	NA		0.0481	12.2	3.4	-1.87
ENSG00000246223	C14orf64	NA	chromosome 14 open reading frame 64 [Source:HGNC Symbol;Acc:20111]	1.72e-21	416.1	119.3	-1.847
ENSG00000117480	FAAH	2166	fatty acid amide hydrolase [Source:HGNC Symbol;Acc:3553]	1.96e-16	184.8	51.1	-1.845
ENSG00000069667	RORA	6095	RAR-related orphan receptor A [Source:HGNC Symbol;Acc:10258]	3.35e-11	372.4	108.5	-1.844
ENSG00000272282	RP11-222K16.2	NA		0.0369	13.6	3.8	-1.843
ENSG00000164638	SLC29A4	222962	solute carrier family 29 (equilibrative nucleoside transporter), member 4 [Source:HGNC Symbol;Acc:23097]	0.000102	118	38.8	-1.834
ENSG00000214856	KRT16P1	729252	keratin 16 pseudogene 1 [Source:HGNC Symbol;Acc:6420]	0.0137	19.7	6.4	-1.819
ENSG00000111664	GNB3	2784	guanine nucleotide binding protein (G protein), beta polypeptide 3 [Source:HGNC Symbol;Acc:4400]	0.000564	49.5	19.9	-1.8
ENSG00000149150	SLC43A1	8501	solute carrier family 43 (amino acid system L transporter), member 1 [Source:HGNC Symbol;Acc:9225]	8.67e-05	142.9	56.4	-1.794
ENSG00000158813	EDA	1896	ectodysplasin A [Source:HGNC Symbol;Acc:3157]	5.11e-06	62.2	18.1	-1.792
ENSG00000229645	LINC00341	79686	long intergenic non-protein coding RNA 341 [Source:HGNC Symbol;Acc:20353]	0.000118	87.3	30	-1.786
ENSG00000166405	RIC3	79608	RIC3 acetylcholine receptor chaperone [Source:HGNC Symbol;Acc:30338]	0.0007	36.9	10.1	-1.786
ENSG00000236404	RP11-125B21.2	101930053		0.000161	67.7	24	-1.785
ENSG00000171916	LGALS9C	654346	lectin, galactoside-binding, soluble, 9C [Source:HGNC Symbol;Acc:33874]	0.0258	283.6	117.4	-1.773
ENSG00000184459	BPIFC	254240	BPI fold containing family C [Source:HGNC Symbol;Acc:16503]	0.0014	108.2	26.1	-1.754
ENSG00000168016	TRANK1	9881	tetratricopeptide repeat and ankyrin repeat containing 1 [Source:HGNC Symbol;Acc:29011]	0.00116	74.9	27.8	-1.74
ENSG00000168621	GDNF	2668	glial cell derived neurotrophic factor [Source:HGNC Symbol;Acc:4232]	0.0322	22.2	6.2	-1.714
ENSG00000006740	ARHGAP44	9912	Rho GTPase activating protein 44 [Source:HGNC Symbol;Acc:29096]	2.94e-05	89.9	39.4	-1.679
ENSG00000110852	CLEC2B	9976	C-type lectin domain family 2, member B [Source:HGNC Symbol;Acc:2053]	0.000159	91.6	43.7	-1.678
ENSG00000188508	KRTDAP	388533	keratinocyte differentiation-associated protein [Source:HGNC Symbol;Acc:16313]	7.45e-05	16048.8	5335	-1.675
ENSG00000147231	CXorf57	55086	chromosome X open reading frame 57 [Source:HGNC Symbol;Acc:25486]	1.98e-05	88.7	31.1	-1.674
ENSG00000229526	KRT16P4	NA	keratin 16 pseudogene 4 [Source:HGNC Symbol;Acc:37809]	0.00297	59.6	28.2	-1.671
ENSG00000170370	EMX2	2018	empty spiracles homeobox 2 [Source:HGNC Symbol;Acc:3341]	0.0113	25.9	9.1	-1.65
ENSG00000067798	NAV3	89795	neuron navigator 3 [Source:HGNC Symbol;Acc:15998]	0.0207	357.8	143.4	-1.649
ENSG00000108242	CYP2C18	1562	cytochrome P450, family 2, subfamily C, polypeptide 18 [Source:HGNC Symbol;Acc:2620]	0.00597	27.3	9.8	-1.647
ENSG00000188906	LRRK2	120892	leucine-rich repeat kinase 2 [Source:HGNC Symbol;Acc:18618]	3.48e-05	71.9	22.9	-1.63
ENSG00000092529	CAPN3	825	calpain 3, (p94) [Source:HGNC Symbol;Acc:1480]	0.00674	28.4	9.9	-1.628
ENSG00000187608	ISG15	9636	ISG15 ubiquitin-like modifier [Source:HGNC Symbol;Acc:4053]	0.0132	3567	1514.5	-1.622
ENSG00000106070	GRB10	2887	growth factor receptor-bound protein 10 [Source:HGNC Symbol;Acc:4564]	1.27e-11	724.4	262.6	-1.62
ENSG00000230088	KRT16P5	NA	keratin 16 pseudogene 5 [Source:HGNC Symbol;Acc:37810]	1.03e-05	134.3	71.4	-1.616
ENSG00000110203	FOLR3	2352	folate receptor 3 (gamma) [Source:HGNC Symbol;Acc:3795]	0.000797	52.3	18	-1.616
ENSG00000163207	IVL	3713	involucrin [Source:HGNC Symbol;Acc:6187]	0.00551	31368	9855.8	-1.61
ENSG00000114251	WNT5A	7474	wingless-type MMTV integration site family, member 5A [Source:HGNC Symbol;Acc:12784]	7.57e-15	1096.5	397.3	-1.603
ENSG00000243710	WDR65	149465	WD repeat domain 65 [Source:HGNC Symbol;Acc:26485]	1.95e-06	95.3	30.3	-1.6
ENSG00000177409	SAMD9L	219285	sterile alpha motif domain containing 9-like [Source:HGNC Symbol;Acc:1349]	0.0113	988.6	390	-1.594
ENSG00000171791	BCL2	596	B-cell CLL/lymphoma 2 [Source:HGNC Symbol;Acc:990]	3.98e-06	89	27.5	-1.593
ENSG00000258077	RP11-114H23.1	NA		0.0415	16.9	5.8	-1.592
ENSG00000251636	EMCN-IT1	NA	EMCN intronic transcript 1 (non-protein coding) [Source:HGNC Symbol;Acc:41420]	9.89e-05	78.7	23.8	-1.587
ENSG00000132274	TRIM22	10346	tripartite motif containing 22 [Source:HGNC Symbol;Acc:16379]	2.22e-21	3376.1	1200.8	-1.586
ENSG00000091128	LAMB4	22798	laminin, beta 4 [Source:HGNC Symbol;Acc:6491]	0.0212	27.3	7.8	-1.585
ENSG00000179869	ABCA13	154664	ATP-binding cassette, sub-family A (ABC1), member 13 [Source:HGNC Symbol;Acc:14638]	0.0319	30.3	13	-1.584
ENSG00000121316	PLBD1	79887	phospholipase B domain containing 1 [Source:HGNC Symbol;Acc:26215]	0.0164	870.7	375.7	-1.582
ENSG00000142494	SLC47A1	55244	solute carrier family 47 (multidrug and toxin extrusion), member 1 [Source:HGNC Symbol;Acc:25588]	0.0149	29.3	12.4	-1.581
ENSG00000185745	IFIT1	3434	interferon-induced protein with tetratricopeptide repeats 1 [Source:HGNC Symbol;Acc:5407]	0.0208	4754.1	2032.9	-1.581
ENSG00000226145	AC022596.6	NA		0.00114	8495.8	5420.3	-1.578
ENSG00000135919	SERPINE2	5270	serpin peptidase inhibitor, clade E (nexin, plasminogen activator inhibitor type 1), member 2 [Source:HGNC Symbol;Acc:8951]	7.74e-05	7537.3	2791.9	-1.563
ENSG00000091428	RAPGEF4	11069	Rap guanine nucleotide exchange factor (GEF) 4 [Source:HGNC Symbol;Acc:16626]	0.000299	63.6	22.5	-1.563
ENSG00000186104	CYP2R1	120227	cytochrome P450, family 2, subfamily R, polypeptide 1 [Source:HGNC Symbol;Acc:20580]	3.25e-12	342	123.6	-1.562
ENSG00000147485	PXDNL	137902	peroxidasin homolog (Drosophila)-like [Source:HGNC Symbol;Acc:26359]	0.0189	33	11.2	-1.55
ENSG00000180543	TSPYL5	85453	TSPY-like 5 [Source:HGNC Symbol;Acc:29367]	5.03e-10	453	170.8	-1.543
ENSG00000197646	PDCD1LG2	80380	programmed cell death 1 ligand 2 [Source:HGNC Symbol;Acc:18731]	1.14e-08	324	126.1	-1.542
ENSG00000187134	AKR1C1	1645	aldo-keto reductase family 1, member C1 [Source:HGNC Symbol;Acc:384]	3.37e-10	377.7	137.5	-1.531
ENSG00000184305	CCSER1	401145	coiled-coil serine-rich protein 1 [Source:HGNC Symbol;Acc:29349]	0.0407	18	7.1	-1.529
ENSG00000113532	ST8SIA4	7903	ST8 alpha-N-acetyl-neuraminide alpha-2,8-sialyltransferase 4 [Source:HGNC Symbol;Acc:10871]	0.0136	60.6	33.5	-1.528
ENSG00000080854	IGSF9B	22997	immunoglobulin superfamily, member 9B [Source:HGNC Symbol;Acc:32326]	0.00886	34	12.1	-1.51
ENSG00000138161	CUZD1	50624	CUB and zona pellucida-like domains 1 [Source:HGNC Symbol;Acc:17937]	1.55e-09	354.3	127	-1.498
ENSG00000253159	PCDHGA12	26025	protocadherin gamma subfamily A, 12 [Source:HGNC Symbol;Acc:8699]	3.66e-06	194.7	73.7	-1.489
ENSG00000110876	SELPLG	6404	selectin P ligand [Source:HGNC Symbol;Acc:10722]	0.00862	41.6	14.8	-1.477
ENSG00000103569	AQP9	366	aquaporin 9 [Source:HGNC Symbol;Acc:643]	0.000488	933.2	337.6	-1.476
ENSG00000136167	LCP1	3936	lymphocyte cytosolic protein 1 (L-plastin) [Source:HGNC Symbol;Acc:6528]	0.0484	287.4	111.4	-1.474
ENSG00000028277	POU2F2	5452	POU class 2 homeobox 2 [Source:HGNC Symbol;Acc:9213]	0.015	601.3	278.4	-1.468
ENSG00000198286	CARD11	84433	caspase recruitment domain family, member 11 [Source:HGNC Symbol;Acc:16393]	0.00475	668.2	318.4	-1.467
ENSG00000100181	TPTEP1	387590	transmembrane phosphatase with tensin homology pseudogene 1 [Source:HGNC Symbol;Acc:43648]	0.0165	2412.8	1283.9	-1.466
ENSG00000066629	EML1	2009	echinoderm microtubule associated protein like 1 [Source:HGNC Symbol;Acc:3330]	0.000302	169	75.4	-1.463
ENSG00000134827	TCN1	6947	transcobalamin I (vitamin B12 binding protein, R binder family) [Source:HGNC Symbol;Acc:11652]	0.00109	845	330.8	-1.46
ENSG00000183486	MX2	4600	myxovirus (influenza virus) resistance 2 (mouse) [Source:HGNC Symbol;Acc:7533]	0.0479	1156.3	510.7	-1.456
ENSG00000239893	ZNF736P9Y	NA	zinc finger protein 736 pseudogene 9, Y-linked [Source:HGNC Symbol;Acc:38408]	0.000417	102.7	43.1	-1.455
ENSG00000022267	FHL1	2273	four and a half LIM domains 1 [Source:HGNC Symbol;Acc:3702]	1.26e-11	2580	969.2	-1.454
ENSG00000132122	SPATA6	54558	spermatogenesis associated 6 [Source:HGNC Symbol;Acc:18309]	0.000106	125.4	53.6	-1.453
ENSG00000103227	LMF1	64788	lipase maturation factor 1 [Source:HGNC Symbol;Acc:14154]	2.71e-08	195.8	77.8	-1.45
ENSG00000177294	FBXO39	162517	F-box protein 39 [Source:HGNC Symbol;Acc:28565]	0.0265	24.8	11.5	-1.449
ENSG00000106258	CYP3A5	1577	cytochrome P450, family 3, subfamily A, polypeptide 5 [Source:HGNC Symbol;Acc:2638]	1.29e-06	192.2	95.3	-1.444
ENSG00000153802	TMPRSS11D	9407	transmembrane protease, serine 11D [Source:HGNC Symbol;Acc:24059]	0.000867	97.1	40.1	-1.444
ENSG00000170412	GPRC5C	55890	G protein-coupled receptor, family C, group 5, member C [Source:HGNC Symbol;Acc:13309]	6.69e-05	127.1	54.1	-1.439
ENSG00000119630	PGF	5228	placental growth factor [Source:HGNC Symbol;Acc:8893]	0.00125	697.1	298.4	-1.439
ENSG00000248632	RP11-366M4.11	NA		0.0301	53.8	30.8	-1.429
ENSG00000139988	RDH12	145226	retinol dehydrogenase 12 (all-trans/9-cis/11-cis) [Source:HGNC Symbol;Acc:19977]	1.25e-05	352.7	128.8	-1.424
ENSG00000154645	CHODL	140578	chondrolectin [Source:HGNC Symbol;Acc:17807]	0.0193	27.7	13.4	-1.417
ENSG00000257219	RP11-54A9.1	NA		0.00284	131	57.9	-1.413
ENSG00000226125	AC098823.3	151475		0.0345	22.3	8	-1.412
ENSG00000133135	RNF128	79589	ring finger protein 128, E3 ubiquitin protein ligase [Source:HGNC Symbol;Acc:21153]	5.24e-10	264.8	102	-1.409
ENSG00000152784	PRDM8	56978	PR domain containing 8 [Source:HGNC Symbol;Acc:13993]	0.00807	114.2	44.9	-1.408
ENSG00000166402	TUB	7275	tubby bipartite transcription factor [Source:HGNC Symbol;Acc:12406]	0.00139	55.6	21.1	-1.4
ENSG00000074211	PPP2R2C	5522	protein phosphatase 2, regulatory subunit B, gamma [Source:HGNC Symbol;Acc:9306]	0.0435	502.9	203.5	-1.394
ENSG00000164691	TAGAP	117289	T-cell activation RhoGTPase activating protein [Source:HGNC Symbol;Acc:15669]	0.00408	37.9	15	-1.385
ENSG00000252690	SCARNA15	677778	small Cajal body-specific RNA 15 [Source:HGNC Symbol;Acc:32572]	0.0191	27.2	11.7	-1.384
ENSG00000016602	CLCA4	22802	chloride channel accessory 4 [Source:HGNC Symbol;Acc:2018]	3.23e-08	697	248.8	-1.379
ENSG00000196407	THEM5	284486	thioesterase superfamily member 5 [Source:HGNC Symbol;Acc:26755]	0.00215	79	29.6	-1.371
ENSG00000114378	HYAL1	3373	hyaluronoglucosaminidase 1 [Source:HGNC Symbol;Acc:5320]	0.00365	733.5	289.1	-1.371
ENSG00000048740	CELF2	10659	CUGBP, Elav-like family member 2 [Source:HGNC Symbol;Acc:2550]	0.00464	699.7	269	-1.368
ENSG00000258791	LINC00520	645687	long intergenic non-protein coding RNA 520 [Source:HGNC Symbol;Acc:19843]	1.75e-08	496.1	196.3	-1.366
ENSG00000095739	BAMBI	25805	BMP and activin membrane-bound inhibitor [Source:HGNC Symbol;Acc:30251]	8.91e-09	472.4	183.6	-1.362
ENSG00000164743	C8orf48	157773	chromosome 8 open reading frame 48 [Source:HGNC Symbol;Acc:26345]	0.000758	55.6	21.8	-1.362
ENSG00000243232	PCDHAC2	56134	protocadherin alpha subfamily C, 2 [Source:HGNC Symbol;Acc:8677]	0.0257	75.2	30.7	-1.357
ENSG00000169469	SPRR1B	6699	small proline-rich protein 1B [Source:HGNC Symbol;Acc:11260]	0.00021	75629.3	30856.2	-1.353
ENSG00000115604	IL18R1	8809	interleukin 18 receptor 1 [Source:HGNC Symbol;Acc:5988]	4.33e-06	138.6	54.1	-1.344
ENSG00000034053	APBA2	321	amyloid beta (A4) precursor protein-binding, family A, member 2 [Source:HGNC Symbol;Acc:579]	5.05e-07	514.4	205.1	-1.34
ENSG00000226380	MIR29A	646329	microRNA 29a [Source:HGNC Symbol;Acc:31616]	0.00145	53.3	23.1	-1.34
ENSG00000136697	IL1F10	84639	interleukin 1 family, member 10 (theta) [Source:HGNC Symbol;Acc:15552]	0.00558	60.1	23.5	-1.327
ENSG00000169474	SPRR1A	6698	small proline-rich protein 1A [Source:HGNC Symbol;Acc:11259]	0.0222	12460.2	5217.5	-1.326
ENSG00000188089	PLA2G4E	123745	phospholipase A2, group IVE [Source:HGNC Symbol;Acc:24791]	0.0116	784.5	324	-1.325
ENSG00000175065	DSG4	147409	desmoglein 4 [Source:HGNC Symbol;Acc:21307]	4.43e-06	213.4	84.6	-1.323
ENSG00000111981	ULBP1	80329	UL16 binding protein 1 [Source:HGNC Symbol;Acc:14893]	2.77e-10	739.8	316.5	-1.314
ENSG00000174599	TRAM1L1	133022	translocation associated membrane protein 1-like 1 [Source:HGNC Symbol;Acc:28371]	0.0328	26.8	12	-1.31
ENSG00000118557	PMFBP1	83449	polyamine modulated factor 1 binding protein 1 [Source:HGNC Symbol;Acc:17728]	0.000396	124.1	48.3	-1.309
ENSG00000136040	PLXNC1	10154	plexin C1 [Source:HGNC Symbol;Acc:9106]	0.0491	49.5	14.7	-1.304
ENSG00000138449	SLC40A1	30061	solute carrier family 40 (iron-regulated transporter), member 1 [Source:HGNC Symbol;Acc:10909]	0.013	104.6	45.5	-1.299
ENSG00000205189	ZBTB10	65986	zinc finger and BTB domain containing 10 [Source:HGNC Symbol;Acc:30953]	0.000756	101.2	36.7	-1.298
ENSG00000131711	MAP1B	4131	microtubule-associated protein 1B [Source:HGNC Symbol;Acc:6836]	1.5e-07	325.2	130.4	-1.294
ENSG00000163093	BBS5	129880	Bardet-Biedl syndrome 5 [Source:HGNC Symbol;Acc:970]	1.81e-09	161.1	66.9	-1.29
ENSG00000112139	MDGA1	266727	MAM domain containing glycosylphosphatidylinositol anchor 1 [Source:HGNC Symbol;Acc:19267]	0.0205	70.1	20.8	-1.29
ENSG00000163297	ANTXR2	118429	anthrax toxin receptor 2 [Source:HGNC Symbol;Acc:21732]	0.0108	3304.1	1530.1	-1.288
ENSG00000166922	SCG5	6447	secretogranin V (7B2 protein) [Source:HGNC Symbol;Acc:10816]	0.000145	92.8	41.7	-1.287
ENSG00000251381	LINC00958	100506305	long intergenic non-protein coding RNA 958 [Source:HGNC Symbol;Acc:48671]	0.0383	377.8	182.9	-1.284
ENSG00000198108	CHSY3	337876	chondroitin sulfate synthase 3 [Source:HGNC Symbol;Acc:24293]	0.0452	28.6	13.3	-1.276
ENSG00000140368	PSTPIP1	9051	proline-serine-threonine phosphatase interacting protein 1 [Source:HGNC Symbol;Acc:9580]	0.000654	147.6	87	-1.271
ENSG00000127863	TNFRSF19	55504	tumor necrosis factor receptor superfamily, member 19 [Source:HGNC Symbol;Acc:11915]	0.000137	115.5	50.2	-1.266
ENSG00000260276	RP11-77H9.2	NA		0.0319	28	12.3	-1.263
ENSG00000198133	TMEM229B	161145	transmembrane protein 229B [Source:HGNC Symbol;Acc:20130]	0.000183	83.3	34.2	-1.262
ENSG00000163331	DAPL1	92196	death associated protein-like 1 [Source:HGNC Symbol;Acc:21490]	0.00146	143.3	54.5	-1.257
ENSG00000182264	IZUMO1	284359	izumo sperm-egg fusion 1 [Source:HGNC Symbol;Acc:28539]	0.00277	71	38.6	-1.257
ENSG00000164867	NOS3	4846	nitric oxide synthase 3 (endothelial cell) [Source:HGNC Symbol;Acc:7876]	0.0352	39.1	19.1	-1.25
ENSG00000182261	NLRP10	338322	NLR family, pyrin domain containing 10 [Source:HGNC Symbol;Acc:21464]	0.00506	934.5	369.9	-1.246
ENSG00000182871	COL18A1	80781	collagen, type XVIII, alpha 1 [Source:HGNC Symbol;Acc:2195]	1.43e-09	2390.2	1093.1	-1.24
ENSG00000180871	CXCR2	3579	chemokine (C-X-C motif) receptor 2 [Source:HGNC Symbol;Acc:6027]	0.0103	92.8	43.4	-1.224
ENSG00000144834	TAGLN3	29114	transgelin 3 [Source:HGNC Symbol;Acc:29868]	0.00103	125.8	56.4	-1.221
ENSG00000164741	DLC1	10395	deleted in liver cancer 1 [Source:HGNC Symbol;Acc:2897]	3.19e-05	378.5	155.8	-1.216
ENSG00000189134	NKAPL	222698	NFKB activating protein-like [Source:HGNC Symbol;Acc:21584]	0.00814	49.7	22.1	-1.21
ENSG00000206077	ZDHHC11B	653082	zinc finger, DHHC-type containing 11B [Source:HGNC Symbol;Acc:32962]	0.00249	224.4	94.2	-1.208
ENSG00000106823	ECM2	1842	extracellular matrix protein 2, female organ and adipocyte specific [Source:HGNC Symbol;Acc:3154]	0.000236	146.8	77.7	-1.206
ENSG00000128165	ADM2	79924	adrenomedullin 2 [Source:HGNC Symbol;Acc:28898]	8.95e-10	1536.5	715.2	-1.205
ENSG00000145362	ANK2	287	ankyrin 2, neuronal [Source:HGNC Symbol;Acc:493]	4.99e-05	236.3	106.2	-1.204
ENSG00000139433	GLTP	51228	glycolipid transfer protein [Source:HGNC Symbol;Acc:24867]	1.41e-11	13607.5	5672.4	-1.201
ENSG00000151572	ANO4	121601	anoctamin 4 [Source:HGNC Symbol;Acc:23837]	0.0135	559.1	287.2	-1.197
ENSG00000171476	HOPX	84525	HOP homeobox [Source:HGNC Symbol;Acc:24961]	0.000916	3713.4	1874.1	-1.195
ENSG00000103196	CRISPLD2	83716	cysteine-rich secretory protein LCCL domain containing 2 [Source:HGNC Symbol;Acc:25248]	3.23e-08	393.7	171.2	-1.194
ENSG00000166002	SMCO4	56935	single-pass membrane protein with coiled-coil domains 4 [Source:HGNC Symbol;Acc:24810]	0.0332	34.7	16.3	-1.194
ENSG00000197921	HES5	388585	hes family bHLH transcription factor 5 [Source:HGNC Symbol;Acc:19764]	0.0138	66.8	33.6	-1.193
ENSG00000115902	SLC1A4	6509	solute carrier family 1 (glutamate/neutral amino acid transporter), member 4 [Source:HGNC Symbol;Acc:10942]	0.0121	1964.6	1023.5	-1.189
ENSG00000181458	TMEM45A	55076	transmembrane protein 45A [Source:HGNC Symbol;Acc:25480]	4.27e-08	5688.4	2366.1	-1.18
ENSG00000100985	MMP9	4318	matrix metallopeptidase 9 (gelatinase B, 92kDa gelatinase, 92kDa type IV collagenase) [Source:HGNC Symbol;Acc:7176]	0.0215	1036.1	731.1	-1.172
ENSG00000185479	KRT6B	3854	keratin 6B [Source:HGNC Symbol;Acc:6444]	5.95e-11	96196.6	43521.2	-1.171
ENSG00000137975	CLCA2	9635	chloride channel accessory 2 [Source:HGNC Symbol;Acc:2016]	3.05e-12	19951	9220	-1.167
ENSG00000165246	NLGN4Y	22829	neuroligin 4, Y-linked [Source:HGNC Symbol;Acc:15529]	8.95e-10	472.3	210.4	-1.165
ENSG00000231290	APCDD1L-AS1	149773	APCDD1L antisense RNA 1 (head to head) [Source:HGNC Symbol;Acc:27152]	0.00451	56.3	24.3	-1.165
ENSG00000113739	STC2	8614	stanniocalcin 2 [Source:HGNC Symbol;Acc:11374]	1.79e-08	7388.6	3244.1	-1.163
ENSG00000100336	APOL4	80832	apolipoprotein L, 4 [Source:HGNC Symbol;Acc:14867]	0.0237	82.6	27.3	-1.157
ENSG00000170298	LGALS9B	284194	lectin, galactoside-binding, soluble, 9B [Source:HGNC Symbol;Acc:24842]	0.0015	264	180.6	-1.147
ENSG00000214050	FBXO16	157574	F-box protein 16 [Source:HGNC Symbol;Acc:13618]	2.2e-05	173.1	72.5	-1.144
ENSG00000165868	HSPA12A	259217	heat shock 70kDa protein 12A [Source:HGNC Symbol;Acc:19022]	8.55e-05	150.8	71.9	-1.138
ENSG00000135905	DOCK10	55619	dedicator of cytokinesis 10 [Source:HGNC Symbol;Acc:23479]	0.00362	75.6	35.1	-1.138
ENSG00000167874	TMEM88	92162	transmembrane protein 88 [Source:HGNC Symbol;Acc:32371]	0.0186	38.1	17.3	-1.136
ENSG00000234745	HLA-B	3106	major histocompatibility complex, class I, B [Source:HGNC Symbol;Acc:4932]	0.0483	4658.4	2399.1	-1.133
ENSG00000178363	CALML3	810	calmodulin-like 3 [Source:HGNC Symbol;Acc:1452]	0.000182	526.9	240	-1.13
ENSG00000139289	PHLDA1	22822	pleckstrin homology-like domain, family A, member 1 [Source:HGNC Symbol;Acc:8933]	1.16e-16	15519.2	7193.8	-1.129
ENSG00000212719	C17orf51	339263	chromosome 17 open reading frame 51 [Source:HGNC Symbol;Acc:27904]	1.33e-07	294.1	140.5	-1.129
ENSG00000123700	KCNJ2	3759	potassium inwardly-rectifying channel, subfamily J, member 2 [Source:HGNC Symbol;Acc:6263]	0.0495	31	15	-1.126
ENSG00000151012	SLC7A11	23657	solute carrier family 7 (anionic amino acid transporter light chain, xc- system), member 11 [Source:HGNC Symbol;Acc:11059]	3.42e-12	5019	2325.1	-1.123
ENSG00000161281	COX7A1	1346	cytochrome c oxidase subunit VIIa polypeptide 1 (muscle) [Source:HGNC Symbol;Acc:2287]	0.0281	59.9	29.6	-1.122
ENSG00000206337	HCP5	10866	HLA complex P5 (non-protein coding) [Source:HGNC Symbol;Acc:21659]	0.000442	113.4	53.9	-1.121
ENSG00000134760	DSG1	1828	desmoglein 1 [Source:HGNC Symbol;Acc:3048]	0.0038	4620.8	1929	-1.121
ENSG00000176659	C20orf197	284756	chromosome 20 open reading frame 197 [Source:HGNC Symbol;Acc:26601]	0.0253	59.4	31.7	-1.121
ENSG00000229689	AC009237.8	NA		0.0314	33.3	14.6	-1.121
ENSG00000237683	AL627309.1	101929819	Uncharacterized protein [Source:UniProtKB/TrEMBL;Acc:R4GN28]	0.0441	62.4	41.8	-1.121
ENSG00000251191	LINC00589	619351	long intergenic non-protein coding RNA 589 [Source:HGNC Symbol;Acc:32299]	0.00314	60.7	29	-1.119
ENSG00000186395	KRT10	3858	keratin 10 [Source:HGNC Symbol;Acc:6413]	0.00676	8241.6	3083.5	-1.117
ENSG00000168918	INPP5D	3635	inositol polyphosphate-5-phosphatase, 145kDa [Source:HGNC Symbol;Acc:6079]	2.15e-09	1325.1	631.9	-1.115
ENSG00000121413	ZSCAN18	65982	zinc finger and SCAN domain containing 18 [Source:HGNC Symbol;Acc:21037]	1e-07	612.7	324	-1.115
ENSG00000272449	RP3-395M20.12	NA		0.0152	64.4	29.6	-1.113
ENSG00000186019	AC084219.4	100379224		0.0188	40	20	-1.11
ENSG00000135842	FAM129A	116496	family with sequence similarity 129, member A [Source:HGNC Symbol;Acc:16784]	0.0214	3452.1	1659.3	-1.108
ENSG00000204866	IGFL2	147920	IGF-like family member 2 [Source:HGNC Symbol;Acc:32929]	6.04e-08	2972	1481.3	-1.105
ENSG00000176928	GCNT4	51301	glucosaminyl (N-acetyl) transferase 4, core 2 [Source:HGNC Symbol;Acc:17973]	0.00101	226.2	110	-1.104
ENSG00000239713	APOBEC3G	60489	apolipoprotein B mRNA editing enzyme, catalytic polypeptide-like 3G [Source:HGNC Symbol;Acc:17357]	0.00041	215.3	102.7	-1.1
ENSG00000049192	ADAMTS6	11174	ADAM metallopeptidase with thrombospondin type 1 motif, 6 [Source:HGNC Symbol;Acc:222]	0.000152	250.3	125.1	-1.096
ENSG00000198440	ZNF583	147949	zinc finger protein 583 [Source:HGNC Symbol;Acc:26427]	8.95e-06	130.1	60.4	-1.094
ENSG00000135312	HTR1B	3351	5-hydroxytryptamine (serotonin) receptor 1B, G protein-coupled [Source:HGNC Symbol;Acc:5287]	0.022	63.4	39.6	-1.092
ENSG00000130592	LSP1	4046	lymphocyte-specific protein 1 [Source:HGNC Symbol;Acc:6707]	0.0204	157	54.7	-1.091
ENSG00000025708	TYMP	1890	thymidine phosphorylase [Source:HGNC Symbol;Acc:3148]	2.12e-08	2846.4	1408	-1.089
ENSG00000135299	ANKRD6	22881	ankyrin repeat domain 6 [Source:HGNC Symbol;Acc:17280]	1.44e-07	221.3	108	-1.089
ENSG00000235513	RP4-756G23.5	NA		0.0426	41.7	21	-1.089
ENSG00000168490	PHYHIP	9796	phytanoyl-CoA 2-hydroxylase interacting protein [Source:HGNC Symbol;Acc:16865]	0.000332	226	116.8	-1.088
ENSG00000126467	TSKS	60385	testis-specific serine kinase substrate [Source:HGNC Symbol;Acc:30719]	0.00551	86.4	37.2	-1.088
ENSG00000010438	PRSS3	5646	protease, serine, 3 [Source:HGNC Symbol;Acc:9486]	0.0229	2006.2	1299	-1.082
ENSG00000103888	KIAA1199	57214	KIAA1199 [Source:HGNC Symbol;Acc:29213]	0.000253	270.3	145.7	-1.073
ENSG00000223749	MIR503HG	494336	MIR503 host gene (non-protein coding) [Source:HGNC Symbol;Acc:28258]	0.00144	146.9	77	-1.073
ENSG00000120149	MSX2	4488	msh homeobox 2 [Source:HGNC Symbol;Acc:7392]	0.000183	143.3	64.6	-1.067
ENSG00000181381	DDX60L	91351	DEAD (Asp-Glu-Ala-Asp) box polypeptide 60-like [Source:HGNC Symbol;Acc:26429]	0.0146	1182.3	631.2	-1.064
ENSG00000214514	KRT42P	284116	keratin 42 pseudogene [Source:HGNC Symbol;Acc:27581]	0.00252	106.6	63.7	-1.063
ENSG00000267577	CTD-2587H24.5	101930593		0.0466	67.3	38	-1.063
ENSG00000196814	MVB12B	89853	multivesicular body subunit 12B [Source:HGNC Symbol;Acc:23368]	4.99e-08	209	99.6	-1.061
ENSG00000100342	APOL1	8542	apolipoprotein L, 1 [Source:HGNC Symbol;Acc:618]	0.00613	91.3	48	-1.059
ENSG00000111863	ADTRP	84830	androgen-dependent TFPI-regulating protein [Source:HGNC Symbol;Acc:21214]	4.82e-05	412.2	198.6	-1.055
ENSG00000260088	RP11-92G12.3	101929224		0.000117	143.4	71.3	-1.053
ENSG00000137267	TUBB2A	7280	tubulin, beta 2A class IIa [Source:HGNC Symbol;Acc:12412]	5.41e-11	2610.1	1223.7	-1.052
ENSG00000135318	NT5E	4907	5'-nucleotidase, ecto (CD73) [Source:HGNC Symbol;Acc:8021]	0.0279	8080.6	4348.3	-1.049
ENSG00000129991	TNNI3	7137	troponin I type 3 (cardiac) [Source:HGNC Symbol;Acc:11947]	0.00244	100.4	61.3	-1.045
ENSG00000143546	S100A8	6279	S100 calcium binding protein A8 [Source:HGNC Symbol;Acc:10498]	0.0182	5938.7	2789.1	-1.045
ENSG00000151651	ADAM8	101	ADAM metallopeptidase domain 8 [Source:HGNC Symbol;Acc:215]	3.91e-06	4933.1	2652.5	-1.036
ENSG00000184731	FAM110C	642273	family with sequence similarity 110, member C [Source:HGNC Symbol;Acc:33340]	2.74e-19	2886.3	1381.2	-1.035
ENSG00000186523	FAM86B1	653333	family with sequence similarity 86, member B1 [Source:HGNC Symbol;Acc:28268]	0.0115	146.7	83.5	-1.034
ENSG00000149557	FEZ1	9638	fasciculation and elongation protein zeta 1 (zygin I) [Source:HGNC Symbol;Acc:3659]	3.31e-06	2477.1	1370.7	-1.016
ENSG00000104725	NEFL	NA	neurofilament, light polypeptide [Source:HGNC Symbol;Acc:7739]	0.00218	124.8	53.2	-1.016
ENSG00000185847	RP1-46F2.2	100131138		0.0104	96.7	44.9	-1.014
ENSG00000110811	LEPREL2	10536	leprecan-like 2 [Source:HGNC Symbol;Acc:19318]	8.97e-05	381.5	199.5	-1.008
