# Supplementary material for: Repression of CADM1 transcription by HPV type 18 is mediated by three-dimensional rearrangement of promoter-enhancer interactions
Source: PLoS Pathog. 2025 Jan 27;21(1):e1012506. doi: 10.1371/journal.ppat.1012506 (PMC11801731; doi:10.1371/journal.ppat.1012506)
Supplement: S4 Table — Total CTCF binding peaks identified is given in the first tab. The second tab shows peaks that were differentially bound between HFK and HFK-HPV18 (mean of two donors). Data show the chromosomal location of identified peaks alongside the peak height, log2FC (up or down), neighbouring gene and genomic feature. (XLSX) [file ppat.1012506.s004.xlsx]

## Sheet: Total CTCF peaks
#Chrom	PeakStart	PeakEnd	GName	TName	Strand	TSS	TES	Feature	D2TSS	Remap
chr1	10002430	10002730	LZIC	NM_032368	-	9989775	10002826	Promoter1k	275.5	yes
chr1	10010376	10010676	NMNAT1	NM_022787	+	10003485	10045556	Genebody	6985.5	yes
chr1	100113690	100113990	PALMD	NM_017734	+	100111430	100160097	Promoter3k	2450.5	yes
chr1	100151313	100151613	PALMD	NM_017734	+	100111430	100160097	Genebody	40060.5	yes
chr1	100173169	100173469	MIR548D1	NR_030382	-	100154610	100178513	Genebody	5122.5	yes
chr1	100194368	100194668	FRRS1	NM_001013660	-	100174258	100231349	Genebody	36818.5	yes
chr1	100202630	100202930	FRRS1	NM_001013660	-	100174258	100231349	Genebody	28528.5	yes
chr1	100239345	100239645						OtherIntergenic	NA	yes
chr1	100274230	100274530						OtherIntergenic	NA	yes
chr1	100500081	100500381						OtherIntergenic	NA	yes
chr1	100816734	100817034	CDC14A	NM_033313	+	100818022	100950926	Promoter3k	-1161.5	yes
chr1	100823814	100824114	CDC14A	NM_033313	+	100818022	100950926	Genebody	5958.5	yes
chr1	100921043	100921343	CDC14A	NM_033313	+	100818022	100950926	Genebody	103188	yes
chr1	100925123	100925423	CDC14A	NM_033313	+	100818022	100950926	Genebody	107318	yes
chr1	10092576	10092876	UBE4B	NM_001105562	+	10093040	10241296	Promoter1k	-339.5	yes
chr1	100929290	100929590	CDC14A	NM_033313	+	100818022	100950926	Genebody	111358	yes
chr1	10094486	10094786	UBE4B	NM_001105562	+	10093040	10241296	Promoter3k	1640.5	yes
chr1	101009285	101009585						OtherIntergenic	NA	yes
chr1	101072040	101072340						OtherIntergenic	NA	yes
chr1	101300586	101300886						OtherIntergenic	NA	yes
chr1	101332004	101332304						OtherIntergenic	NA	yes
chr1	101333973	101334273						OtherIntergenic	NA	yes
chr1	101349773	101350073	EXTL2	NM_001439	-	101337940	101360418	Genebody	10657.5	yes
chr1	101386659	101386959	SLC30A7	NM_133496	+	101361633	101447311	Genebody	25217.5	yes
chr1	101509307	101509607	.	.	.	.	.	.	.	yes
chr1	101704354	101704654	S1PR1	NM_001400	+	101702304	101707076	Promoter3k	2266.5	yes
chr1	101754024	101754324						OtherIntergenic	NA	yes
chr1	101774818	101775118						OtherIntergenic	NA	yes
chr1	101822987	101823287						OtherIntergenic	NA	yes
chr1	101904004	101904304						OtherIntergenic	NA	yes
chr1	101939636	101939936						OtherIntergenic	NA	yes
chr1	101972126	101972426						OtherIntergenic	NA	yes
chr1	101985814	101986114						OtherIntergenic	NA	yes
chr1	102033205	102033505						OtherIntergenic	NA	yes
chr1	102118956	102119256						OtherIntergenic	NA	yes
chr1	10213060	10213360	UBE4B	NM_001105562	+	10093040	10241296	Genebody	120170	yes
chr1	102235107	102235407						OtherIntergenic	NA	yes
chr1	102285671	102285971	OLFM3	NM_058170	-	102268126	102462790	Genebody	177000	yes
chr1	102436899	102437199	OLFM3	NM_058170	-	102268126	102462790	Genebody	25679.5	yes
chr1	102459237	102459537	OLFM3	NM_058170	-	102268126	102462790	Genebody	3349.5	yes
chr1	102639868	102640168						OtherIntergenic	NA	yes
chr1	102657367	102657667						OtherIntergenic	NA	yes
chr1	10270237	10270537	KIF1B	NM_183416	+	10270763	10368655	Promoter1k	-442.5	yes
chr1	102900101	102900401						OtherIntergenic	NA	yes
chr1	103016366	103016666						OtherIntergenic	NA	yes
chr1	103256611	103256911						OtherIntergenic	NA	yes
chr1	103300302	103300602						OtherIntergenic	NA	yes
chr1	103337690	103337990						OtherIntergenic	NA	yes
chr1	103436111	103436411	COL11A1	NM_080630	-	103342022	103574052	Genebody	137782	yes
chr1	103571920	103572220	COL11A1	NM_080630	-	103342022	103574052	Promoter3k	1921.5	yes
chr1	10398163	10398463	KIF1B	NM_015074	+	10270763	10441661	Genebody	127538	yes
chr1	104003879	104004179						OtherIntergenic	NA	yes
chr1	104057600	104057900						OtherIntergenic	NA	yes
chr1	10437481	10437781	KIF1B	NM_015074	+	10270763	10441661	Genebody	166898	yes
chr1	10488120	10488420	APITD1	NM_199294	+	10490158	10502872	Promoter3k	-1777.5	yes
chr1	10490258	10490558	APITD1	NM_199294	+	10490158	10502872	ProximalPromoter	202.5	yes
chr1	10516139	10516439						OtherIntergenic	NA	yes
chr1	105190806	105191106						Genedesert	NA	yes
chr1	105323124	105323424						Genedesert	NA	yes
chr1	10554748	10555048	PEX14	NM_004565	+	10535002	10690815	Genebody	19978.5	yes
chr1	10567508	10567808	PEX14	NM_004565	+	10535002	10690815	Genebody	32638.5	yes
chr1	10574512	10574812	PEX14	NM_004565	+	10535002	10690815	Genebody	39658.5	yes
chr1	1057485	1057785						OtherIntergenic	NA	yes
chr1	10590336	10590636	PEX14	NM_004565	+	10535002	10690815	Genebody	55418.5	yes
chr1	10622081	10622381	PEX14	NM_004565	+	10535002	10690815	Genebody	87218.5	yes
chr1	106336220	106336520						Genedesert	NA	yes
chr1	106564958	106565258						Genedesert	NA	yes
chr1	106902918	106903218						Genedesert	NA	yes
chr1	107077226	107077526						Genedesert	NA	yes
chr1	107163399	107163699						Genedesert	NA	yes
chr1	107500488	107500788						Genedesert	NA	yes
chr1	107518673	107518973						Genedesert	NA	yes
chr1	10752453	10752753	CASZ1	NM_017766	-	10707269	10856707	Genebody	104176	yes
chr1	107670129	107670429						OtherIntergenic	NA	yes
chr1	107684760	107685060	NTNG1	NM_014917	+	107682744	108024475	Promoter3k	2176.5	yes
chr1	107695758	107696058	NTNG1	NM_014917	+	107682744	108024475	Genebody	13136.5	yes
chr1	107739609	107739909	NTNG1	NM_014917	+	107682744	108024475	Genebody	57006.5	yes
chr1	107819608	107819908	NTNG1	NM_014917	+	107682744	108024475	Genebody	136956	yes
chr1	107973292	107973592	NTNG1	NM_014917	+	107682744	108024475	Genebody	290556	yes
chr1	108019922	108020222	NTNG1	NM_014917	+	107682744	108024475	Genebody	337306	yes
chr1	108072237	108072537						OtherIntergenic	NA	yes
chr1	10813322	10813622	CASZ1	NM_017766	-	10707269	10856707	Genebody	43146.5	yes
chr1	10815563	10815863	CASZ1	NM_017766	-	10707269	10856707	Genebody	40926.5	no
chr1	108291219	108291519	VAV3	NM_006113	-	108113781	108507545	Genebody	216144	yes
chr1	108293050	108293350	VAV3	NM_006113	-	108113781	108507545	Genebody	214264	yes
chr1	108324842	108325142	VAV3	NM_006113	-	108113781	108507545	Genebody	182634	yes
chr1	108329929	108330229	VAV3	NM_006113	-	108113781	108507545	Genebody	177454	yes
chr1	108592183	108592483						OtherIntergenic	NA	yes
chr1	108668207	108668507						OtherIntergenic	NA	yes
chr1	108743427	108743727	SLC25A24	NM_013386	-	108677446	108742974	Promoter1k	-586.5	yes
chr1	108757304	108757604						OtherIntergenic	NA	yes
chr1	108859274	108859574						OtherIntergenic	NA	yes
chr1	109055118	109055418						OtherIntergenic	NA	yes
chr1	109102476	109102776	FAM102B	NM_001010883	+	109102970	109181949	Promoter1k	-389.5	yes
chr1	109104423	109104723	FAM102B	NM_001010883	+	109102970	109181949	Promoter3k	1610.5	yes
chr1	109112789	109113089	FAM102B	NM_001010883	+	109102970	109181949	Genebody	10060.5	yes
chr1	109186222	109186522						OtherIntergenic	NA	yes
chr1	109235295	109235595	PRPF38B	NR_037185	+	109234934	109244422	Promoter1k	496.5	yes
chr1	109251667	109251967						OtherIntergenic	NA	yes
chr1	10927210	10927510						OtherIntergenic	NA	yes
chr1	109288979	109289279	STXBP3	NM_007269	+	109289284	109352148	ProximalPromoter	-223.5	yes
chr1	109370758	109371058	AKNAD1	NM_152763	-	109358524	109399716	Genebody	28905.5	yes
chr1	109440768	109441068	GPSM2	NM_013296	+	109419602	109473044	Genebody	21498.5	yes
chr1	109570466	109570766	WDR47	NM_001142550	-	109512837	109584850	Genebody	14219.5	yes
chr1	10959171	10959471						OtherIntergenic	NA	yes
chr1	109631850	109632150	TMEM167B	NM_020141	+	109633402	109639554	Promoter3k	-1401.5	yes
chr1	109642516	109642816	SCARNA2	NR_003023	+	109642814	109643234	ProximalPromoter	-173.5	yes
chr1	109655326	109655626	C1orf194	NM_001122961	-	109648572	109656479	Promoter3k	1208.5	yes
chr1	10970014	10970314						OtherIntergenic	NA	yes
chr1	109733985	109734285	KIAA1324	NM_020775	+	109656584	109749403	Genebody	77526.5	yes
chr1	109736312	109736612	KIAA1324	NM_020775	+	109656584	109749403	Genebody	80066.5	yes
chr1	109743770	109744070	KIAA1324	NM_020775	+	109656584	109749403	Genebody	87246.5	yes
chr1	109782076	109782376						OtherIntergenic	NA	yes
chr1	109797981	109798281	CELSR2	NM_001408	+	109792640	109818378	Genebody	5460.5	yes
chr1	109806221	109806521	CELSR2	NM_001408	+	109792640	109818378	Genebody	13820.5	yes
chr1	109815690	109815990	CELSR2	NM_001408	+	109792640	109818378	Genebody	23100.5	yes
chr1	109820072	109820372						OtherIntergenic	NA	yes
chr1	109825941	109826241	PSRC1	NM_032636	-	109822175	109825790	Promoter1k	-310.5	yes
chr1	109942029	109942329	PSMA5	NM_001199772	-	109941652	109969070	Genebody	26849.5	yes
chr1	11002076	11002376						OtherIntergenic	NA	yes
chr1	110030918	110031218	ATXN7L2	NM_153340	+	110026560	110035420	Genebody	4460.5	yes
chr1	110033254	110033554	ATXN7L2	NM_153340	+	110026560	110035420	Genebody	6870.5	yes
chr1	110036469	110036769	CYB561D1	NM_001134402	+	110036657	110043063	ProximalPromoter	-96.5	yes
chr1	110040943	110041243	CYB561D1	NM_182580	+	110036700	110043063	Genebody	4390.5	yes
chr1	110042570	110042870	CYB561D1	NM_182580	+	110036700	110043063	Genebody	6050.5	yes
chr1	110074950	110075250						OtherIntergenic	NA	yes
chr1	110088903	110089203	GPR61	NM_031936	+	110082493	110088455	Genebody	6457.5	yes
chr1	110173325	110173625	AMPD2	NM_203404	+	110168048	110174677	Genebody	5362.5	yes
chr1	110182869	110183169						OtherIntergenic	NA	yes
chr1	110185967	110186267						OtherIntergenic	NA	yes
chr1	11021106	11021406	C1orf127	NM_001170754	-	11006529	11042094	Genebody	20823.5	yes
chr1	110316334	110316634						OtherIntergenic	NA	yes
chr1	110319473	110319773						OtherIntergenic	NA	yes
chr1	110331752	110332052						OtherIntergenic	NA	yes
chr1	11040359	11040659	C1orf127	NM_001170754	-	11006529	11042094	Promoter3k	1563.5	yes
chr1	110460879	110461179	CSF1	NM_172210	+	110453232	110467824	Genebody	7808.5	yes
chr1	110466050	110466350	CSF1	NM_172210	+	110453232	110467824	Genebody	12968.5	yes
chr1	110523308	110523608						OtherIntergenic	NA	yes
chr1	110527086	110527386	AHCYL1	NM_006621	+	110527386	110566364	ProximalPromoter	-165.5	yes
chr1	110554268	110554568	AHCYL1	NM_001242675	+	110546569	110566364	Genebody	7851.5	yes
chr1	110572215	110572515						OtherIntergenic	NA	yes
chr1	110596465	110596765	FAM40A	NM_033088	+	110577240	110597263	Genebody	19230.5	yes
chr1	110602754	110603054	ALX3	NM_006492	-	110602996	110613322	Genebody	10441.5	yes
chr1	110630716	110631016						OtherIntergenic	NA	yes
chr1	110648797	110649097						OtherIntergenic	NA	yes
chr1	110659114	110659414						OtherIntergenic	NA	yes
chr1	110672951	110673251						OtherIntergenic	NA	yes
chr1	110691622	110691922	SLC6A17	NM_001010898	+	110693131	110744823	Promoter3k	-1350.5	yes
chr1	110739557	110739857	SLC6A17	NM_001010898	+	110693131	110744823	Genebody	46619.5	yes
chr1	110745623	110745923	SLC6A17	NM_001010898	+	110693131	110744823	Genebody	52669.5	yes
chr1	110750393	110750693	KCNC4	NR_036437	+	110753335	110776674	Promoter3k	-2834.5	yes
chr1	110855260	110855560	LOC440600	NR_036595	-	110828998	110881793	Genebody	26302.5	yes
chr1	110881020	110881320	LOC440600	NR_036595	-	110828998	110881793	Promoter1k	662.5	yes
chr1	110882109	110882409	RBM15	NM_001201545	+	110881944	110889303	Promoter1k	336.5	yes
chr1	110955164	110955464						OtherIntergenic	NA	yes
chr1	110976481	110976781						OtherIntergenic	NA	yes
chr1	11097673	11097973	MASP2	NM_006610	-	11086579	11107296	Genebody	9465.5	yes
chr1	110997899	110998199	PROK1	NM_032414	+	110993787	110999976	Genebody	4243.5	yes
chr1	111002934	111003234						OtherIntergenic	NA	yes
chr1	111010376	111010676						OtherIntergenic	NA	yes
chr1	111020313	111020613	CYMP	NR_003599	+	111023387	111033891	Promoter3k	-2906.5	yes
chr1	111038679	111038979						OtherIntergenic	NA	yes
chr1	111067111	111067411						OtherIntergenic	NA	yes
chr1	111091062	111091362						OtherIntergenic	NA	yes
chr1	111097878	111098178						OtherIntergenic	NA	yes
chr1	111158431	111158731	KCNA2	NM_001204269	-	111136201	111174096	Genebody	15535.5	yes
chr1	111161981	111162281	KCNA2	NM_001204269	-	111136201	111174096	Genebody	12025.5	yes
chr1	111173404	111173704	KCNA2	NM_001204269	-	111136201	111174096	Promoter1k	565.5	yes
chr1	11123961	11124261						OtherIntergenic	NA	yes
chr1	111308718	111309018						OtherIntergenic	NA	yes
chr1	111323535	111323835						OtherIntergenic	NA	yes
chr1	111325979	111326279						OtherIntergenic	NA	yes
chr1	111372655	111372955						OtherIntergenic	NA	yes
chr1	111506212	111506512	LRIF1	NM_018372	-	111489811	111506566	Promoter1k	615.5	yes
chr1	111535032	111535332						OtherIntergenic	NA	yes
chr1	111573153	111573453						OtherIntergenic	NA	yes
chr1	111574968	111575268						OtherIntergenic	NA	yes
chr1	111740151	111740451	DENND2D	NM_024901	-	111729800	111743281	Promoter3k	2940.5	yes
chr1	111765498	111765798						OtherIntergenic	NA	yes
chr1	111876852	111877152						OtherIntergenic	NA	yes
chr1	111942473	111942773						OtherIntergenic	NA	yes
chr1	111984237	111984537	WDR77	NM_024102	-	111982511	111991830	Genebody	7339.5	yes
chr1	112024298	112024598						OtherIntergenic	NA	yes
chr1	112050848	112051148	ADORA3	NM_001081976	-	112025969	112106597	Genebody	55766.5	yes
chr1	112058759	112059059	ADORA3	NM_001081976	-	112025969	112106597	Genebody	47746.5	yes
chr1	112113381	112113681						OtherIntergenic	NA	yes
chr1	112199074	112199374	RAP1A	NM_002884	+	112162404	112256101	Genebody	36846.5	yes
chr1	112257494	112257794						OtherIntergenic	NA	yes
chr1	112289896	112290196	LOC100506343	NR_038951	+	112282462	112290420	Genebody	7598.5	yes
chr1	112298198	112298498	DDX20	NM_007204	+	112298189	112310199	ProximalPromoter	181.5	yes
chr1	112312212	112312512						OtherIntergenic	NA	yes
chr1	112356409	112356709	KCND3	NM_004980	-	112318453	112531777	Genebody	175186	yes
chr1	112502121	112502421	KCND3	NM_004980	-	112318453	112531777	Genebody	29556.5	yes
chr1	112534059	112534359	KCND3	NM_004980	-	112318453	112531777	Promoter3k	-2433.5	yes
chr1	112601717	112602017						OtherIntergenic	NA	yes
chr1	112841234	112841534						OtherIntergenic	NA	yes
chr1	112879611	112879911						OtherIntergenic	NA	yes
chr1	112901434	112901734						OtherIntergenic	NA	yes
chr1	112912339	112912639						OtherIntergenic	NA	yes
chr1	112933472	112933772						OtherIntergenic	NA	yes
chr1	112937147	112937447	CTTNBP2NL	NM_018704	+	112938799	113003786	Promoter3k	-1498.5	yes
chr1	113008780	113009080	WNT2B	NM_004185	+	113010039	113063910	Promoter3k	-1098.5	yes
chr1	11301762	11302062	MTOR	NM_004958	-	11166587	11322608	Genebody	20717.5	yes
chr1	113044446	113044746	WNT2B	NM_004185	+	113010039	113063910	Genebody	34561.5	yes
chr1	113157122	113157422	ST7L	NM_138729	-	113084412	113162040	Genebody	4739.5	yes
chr1	113216271	113216571	MOV10	NM_001130079	+	113217047	113243368	Promoter1k	-686.5	yes
chr1	11322840	11323140	MTOR	NM_004958	-	11166587	11322608	Promoter1k	-382.5	yes
chr1	113249964	113250264	RHOC	NM_175744	-	113243748	113250025	ProximalPromoter	-165.5	yes
chr1	113258899	113259199	PPM1J	NM_005167	-	113252615	113257950	Promoter3k	-1060.5	yes
chr1	113261316	113261616	FAM19A3	NM_182759	+	113263188	113269856	Promoter3k	-1797.5	yes
chr1	113286966	113287266						OtherIntergenic	NA	yes
chr1	113346853	113347153						OtherIntergenic	NA	yes
chr1	113351837	113352137						OtherIntergenic	NA	yes
chr1	113423583	113423883						OtherIntergenic	NA	yes
chr1	11346256	11346556	UBIAD1	NM_013319	+	11333254	11348491	Genebody	13106.5	yes
chr1	113498423	113498723	SLC16A1	NM_001166496	-	113454469	113498685	ProximalPromoter	154.5	yes
chr1	113564359	113564659						OtherIntergenic	NA	yes
chr1	113585250	113585550						OtherIntergenic	NA	yes
chr1	113615437	113615737	LRIG2	NM_014813	+	113615830	113667342	ProximalPromoter	-59.5	yes
chr1	113683162	113683462						OtherIntergenic	NA	yes
chr1	113762068	113762368						OtherIntergenic	NA	yes
chr1	11380235	11380535						OtherIntergenic	NA	yes
chr1	113933870	113934170	MAGI3	NM_152900	+	113933474	114228545	Promoter1k	576.5	yes
chr1	11397614	11397914						OtherIntergenic	NA	yes
chr1	113995590	113995890	MAGI3	NM_152900	+	113933474	114228545	Genebody	62296.5	yes
chr1	114031430	114031730	MAGI3	NM_152900	+	113933474	114228545	Genebody	98066.5	yes
chr1	114220534	114220834	MAGI3	NM_152900	+	113933474	114228545	Genebody	287156	yes
chr1	11424277	11424577						OtherIntergenic	NA	yes
chr1	114257568	114257868	PHTF1	NM_006608	-	114239823	114301777	Genebody	43946.5	yes
chr1	114378292	114378592	PTPN22	NM_015967	-	114356432	114414375	Genebody	35894.5	yes
chr1	114417220	114417520	LOC100287722	NR_037864	+	114399256	114443859	Genebody	18104.5	yes
chr1	114447738	114448038	DCLRE1B	NM_022836	+	114447914	114456708	ProximalPromoter	-23.5	yes
chr1	114472619	114472919	HIPK1	NM_152696	+	114471995	114514698	Promoter1k	705.5	yes
chr1	114491817	114492117	HIPK1	NM_152696	+	114471995	114514698	Genebody	19975.5	yes
chr1	114519527	114519827	HIPK1	NM_181358	+	114496498	114520491	Genebody	23212.5	yes
chr1	114521389	114521689	OLFML3	NM_020190	+	114522029	114524875	ProximalPromoter	-248.5	yes
chr1	114575928	114576228						OtherIntergenic	NA	yes
chr1	114636212	114636512	SYT6	NM_205848	-	114631913	114695062	Genebody	58661.5	yes
chr1	114825491	114825791						OtherIntergenic	NA	yes
chr1	114889150	114889450						OtherIntergenic	NA	yes
chr1	114970766	114971066	TRIM33	NM_033020	-	114935398	115053781	Genebody	82820.5	yes
chr1	115101244	115101544						OtherIntergenic	NA	yes
chr1	115163061	115163361	DENND2C	NM_198459	-	115127195	115212732	Genebody	49481.5	yes
chr1	115214072	115214372	DENND2C	NM_198459	-	115127195	115212732	Promoter3k	-1548.5	yes
chr1	115300674	115300974	CSDE1	NM_007158	-	115259533	115300671	ProximalPromoter	-99.5	yes
chr1	11538730	11539030	PTCHD2	NM_020780	+	11539294	11597640	Promoter1k	-443.5	yes
chr1	115499267	115499567	SYCP1	NM_003176	+	115397454	115537990	Genebody	101956	yes
chr1	115521942	115522242	SYCP1	NM_003176	+	115397454	115537990	Genebody	124616	yes
chr1	115583225	115583525						OtherIntergenic	NA	yes
chr1	115584339	115584639						OtherIntergenic	NA	yes
chr1	115595164	115595464	TSPAN2	NM_005725	-	115590632	115632121	Genebody	36810.5	yes
chr1	115655462	115655762						OtherIntergenic	NA	yes
chr1	115681532	115681832						OtherIntergenic	NA	yes
chr1	115817877	115818177						OtherIntergenic	NA	yes
chr1	116006060	116006360						OtherIntergenic	NA	yes
chr1	116009092	116009392	.	.	.	.	.	.	.	yes
chr1	116012357	116012657						OtherIntergenic	NA	yes
chr1	116049860	116050160						OtherIntergenic	NA	yes
chr1	116088793	116089093						OtherIntergenic	NA	yes
chr1	116138496	116138796						OtherIntergenic	NA	yes
chr1	116150782	116151082						OtherIntergenic	NA	yes
chr1	116167582	116167882						OtherIntergenic	NA	yes
chr1	116185240	116185540	VANGL1	NM_001172412	+	116185249	116240845	ProximalPromoter	131.5	yes
chr1	116249466	116249766	CASQ2	NM_001232	-	116242625	116311426	Genebody	61695.5	yes
chr1	116260167	116260467	CASQ2	NM_001232	-	116242625	116311426	Genebody	51105.5	yes
chr1	116307240	116307540	CASQ2	NM_001232	-	116242625	116311426	Genebody	4025.5	yes
chr1	116314531	116314831						OtherIntergenic	NA	yes
chr1	11632272	11632572						OtherIntergenic	NA	yes
chr1	116350382	116350682						OtherIntergenic	NA	yes
chr1	116376496	116376796						OtherIntergenic	NA	yes
chr1	116422667	116422967						OtherIntergenic	NA	yes
chr1	116524065	116524365	SLC22A15	NM_018420	+	116519118	116612675	Genebody	5072.5	yes
chr1	11654322	11654622						OtherIntergenic	NA	yes
chr1	116563343	116563643	SLC22A15	NM_018420	+	116519118	116612675	Genebody	44442.5	yes
chr1	1166143	1166443	SDF4	NM_016176	-	1152287	1167447	Promoter3k	1166.5	yes
chr1	116676841	116677141	MAB21L3	NM_152367	+	116654375	116677861	Genebody	22615.5	yes
chr1	116681695	116681995						OtherIntergenic	NA	yes
chr1	116694644	116694944						OtherIntergenic	NA	yes
chr1	116711037	116711337						OtherIntergenic	NA	yes
chr1	116903413	116903713						OtherIntergenic	NA	yes
chr1	11702526	11702826						OtherIntergenic	NA	yes
chr1	117027917	117028217						OtherIntergenic	NA	yes
chr1	117041734	117042034						OtherIntergenic	NA	yes
chr1	11705764	11706064						OtherIntergenic	NA	yes
chr1	11710501	11710801	FBXO2	NM_012168	-	11708417	11714888	Genebody	4347.5	yes
chr1	117112943	117113243	CD58	NM_001144822	-	117061321	117113715	Promoter1k	674.5	yes
chr1	117117268	117117568	IGSF3	NM_001542	-	117117030	117210314	Genebody	92873.5	yes
chr1	117138937	117139237	IGSF3	NM_001542	-	117117030	117210314	Genebody	71253.5	no
chr1	117172668	117172968	IGSF3	NM_001542	-	117117030	117210314	Genebody	37433.5	yes
chr1	117215239	117215539	MIR320B1	NR_031564	+	117214370	117214449	Promoter3k	1040.5	yes
chr1	11724088	11724388	FBXO6	NM_018438	+	11724149	11734409	ProximalPromoter	-8.5	yes
chr1	117263340	117263640						OtherIntergenic	NA	yes
chr1	117267402	117267702						OtherIntergenic	NA	yes
chr1	117279919	117280219						OtherIntergenic	NA	yes
chr1	117306748	117307048	CD2	NM_001767	+	117297085	117311851	Genebody	9865.5	yes
chr1	117360229	117360529						OtherIntergenic	NA	yes
chr1	117385294	117385594						OtherIntergenic	NA	yes
chr1	117396928	117397228						OtherIntergenic	NA	yes
chr1	117421576	117421876						OtherIntergenic	NA	yes
chr1	117424470	117424770						OtherIntergenic	NA	yes
chr1	117477546	117477846	PTGFRN	NM_020440	+	117452688	117532972	Genebody	24952.5	yes
chr1	117598014	117598314						OtherIntergenic	NA	yes
chr1	117602595	117602895	TTF2	NM_003594	+	117602948	117645491	Promoter1k	-257.5	yes
chr1	117610405	117610705	TTF2	NM_003594	+	117602948	117645491	Genebody	7562.5	yes
chr1	117636625	117636925	TTF2	NM_003594	+	117602948	117645491	Genebody	33862.5	yes
chr1	117664702	117665002	TRIM45	NM_001145635	-	117653676	117664411	Promoter1k	-439.5	yes
chr1	117671270	117671570						OtherIntergenic	NA	yes
chr1	11771155	11771455	C1orf187	NM_198545	+	11751780	11780336	Genebody	19630.5	yes
chr1	11779914	11780214	C1orf187	NM_198545	+	11751780	11780336	Genebody	28300.5	yes
chr1	117827300	117827600						OtherIntergenic	NA	yes
chr1	117855156	117855456						OtherIntergenic	NA	yes
chr1	118055364	118055664	MAN1A2	NM_006699	+	117910084	118068320	Genebody	145456	yes
chr1	118077618	118077918						OtherIntergenic	NA	yes
chr1	118080128	118080428						OtherIntergenic	NA	yes
chr1	11809261	11809561	AGTRAP	NM_020350	+	11796141	11810828	Genebody	13329.5	yes
chr1	118133213	118133513	.	.	.	.	.	.	.	yes
chr1	118296752	118297052						OtherIntergenic	NA	yes
chr1	118301527	118301827						OtherIntergenic	NA	yes
chr1	118358633	118358933						OtherIntergenic	NA	yes
chr1	118366020	118366320						OtherIntergenic	NA	yes
chr1	118385549	118385849						OtherIntergenic	NA	yes
chr1	118438190	118438490	GDAP2	NM_001135589	-	118419843	118472302	Genebody	33941.5	yes
chr1	11845229	11845529	MTHFR	NM_005957	-	11845786	11866160	Genebody	20919.5	yes
chr1	118510077	118510377	SPAG17	NM_206996	-	118496287	118727848	Genebody	217618	yes
chr1	118619967	118620267	SPAG17	NM_206996	-	118496287	118727848	Genebody	107788	yes
chr1	118693994	118694294	SPAG17	NM_206996	-	118496287	118727848	Genebody	33807.5	yes
chr1	118696869	118697169	SPAG17	NM_206996	-	118496287	118727848	Genebody	30817.5	yes
chr1	118765981	118766281						OtherIntergenic	NA	yes
chr1	118776540	118776840						OtherIntergenic	NA	yes
chr1	118790323	118790623						OtherIntergenic	NA	yes
chr1	118847580	118847880						OtherIntergenic	NA	yes
chr1	11898744	11899044	CLCN6	NM_001286	+	11866206	11903201	Genebody	32634.5	yes
chr1	119003807	119004107						OtherIntergenic	NA	yes
chr1	11925558	11925858						OtherIntergenic	NA	yes
chr1	119259492	119259792						OtherIntergenic	NA	yes
chr1	11954042	11954342						OtherIntergenic	NA	yes
chr1	119551342	119551642						OtherIntergenic	NA	yes
chr1	11967780	11968080						OtherIntergenic	NA	yes
chr1	119683635	119683935	WARS2	NM_015836	-	119573838	119683295	Promoter1k	-465.5	no
chr1	119768515	119768815						OtherIntergenic	NA	yes
chr1	119818055	119818355						OtherIntergenic	NA	yes
chr1	119819250	119819550						OtherIntergenic	NA	yes
chr1	119829266	119829566						OtherIntergenic	NA	yes
chr1	119870507	119870807						OtherIntergenic	NA	yes
chr1	119910188	119910488	HAO2	NM_016527	+	119911401	119936751	Promoter3k	-1070.5	yes
chr1	119915149	119915449	HAO2	NM_016527	+	119911401	119936751	Genebody	3879.5	yes
chr1	119990789	119991089						OtherIntergenic	NA	yes
chr1	119992648	119992948						OtherIntergenic	NA	yes
chr1	120018468	120018768						OtherIntergenic	NA	yes
chr1	1200436	1200736	UBE2J2	NM_194458	-	1189291	1209234	Genebody	8653.5	yes
chr1	120086804	120087104						OtherIntergenic	NA	yes
chr1	120092284	120092584						OtherIntergenic	NA	yes
chr1	120125451	120125751						OtherIntergenic	NA	yes
chr1	120150022	120150322						OtherIntergenic	NA	yes
chr1	120154262	120154562						OtherIntergenic	NA	yes
chr1	120156412	120156712						OtherIntergenic	NA	yes
chr1	120205830	120206130						OtherIntergenic	NA	yes
chr1	120218222	120218522						OtherIntergenic	NA	yes
chr1	12027239	12027539	PLOD1	NM_000302	+	11994723	12035599	Genebody	32697.5	yes
chr1	120286730	120287030	PHGDH	NM_006623	+	120254418	120286849	Genebody	32392.5	yes
chr1	120351615	120351915	REG4	NM_001159353	-	120344945	120354203	Promoter3k	2482.5	yes
chr1	120369679	120369979						OtherIntergenic	NA	yes
chr1	120386862	120387162	NBPF7	NM_001047980	-	120377387	120387779	Promoter1k	788.5	yes
chr1	120413554	120413854						OtherIntergenic	NA	yes
chr1	12042109	12042409	MFN2	NM_001127660	+	12040237	12073572	Promoter3k	2123.5	yes
chr1	120428823	120429123						OtherIntergenic	NA	yes
chr1	120438858	120439158	ADAM30	NM_021794	-	120436155	120439147	ProximalPromoter	66.5	yes
chr1	120491265	120491565	NOTCH2	NM_001200001	-	120477735	120612317	Genebody	120986	yes
chr1	120510665	120510965	NOTCH2	NM_001200001	-	120477735	120612317	Genebody	101516	yes
chr1	12061677	12061977	MFN2	NM_001127660	+	12040237	12073572	Genebody	21593.5	yes
chr1	120688421	120688721						OtherIntergenic	NA	yes
chr1	12074359	12074659	MFN2	NM_001127660	+	12040237	12073572	Genebody	34313.5	yes
chr1	12091345	12091645	MIIP	NM_021933	+	12079298	12092106	Genebody	12242.5	yes
chr1	120925446	120925746	FCGR1B	NR_045213	-	120926127	120935944	Genebody	10373.5	no
chr1	121189202	121189502						OtherIntergenic	NA	yes
chr1	12139672	12139972	TNFRSF8	NM_001243	+	12123433	12204264	Genebody	16327.5	yes
chr1	12166907	12167207	TNFRSF8	NM_001243	+	12123433	12204264	Genebody	43637.5	yes
chr1	12178687	12178987	TNFRSF8	NM_001243	+	12123433	12204264	Genebody	55417.5	yes
chr1	12184863	12185163	TNFRSF8	NM_001243	+	12123433	12204264	Genebody	61367.5	yes
chr1	1225588	1225888	SCNN1D	NM_001130413	+	1215815	1227409	Genebody	9955.5	yes
chr1	12256746	12257046	TNFRSF1B	NM_001066	+	12227059	12269277	Genebody	29901.5	yes
chr1	12268963	12269263	TNFRSF1B	NM_001066	+	12227059	12269277	Genebody	42191.5	yes
chr1	1227268	1227568	SCNN1D	NM_001130413	+	1215815	1227409	Genebody	11645.5	yes
chr1	12289845	12290145	VPS13D	NM_018156	+	12290112	12572098	ProximalPromoter	-221.5	yes
chr1	12292711	12293011	VPS13D	NM_018156	+	12290112	12572098	Promoter3k	2738.5	yes
chr1	12304215	12304515	VPS13D	NM_018156	+	12290112	12572098	Genebody	14278.5	yes
chr1	12332144	12332444	VPS13D	NM_018156	+	12290112	12572098	Genebody	42198.5	yes
chr1	12335893	12336193	VPS13D	NM_018156	+	12290112	12572098	Genebody	45458.5	yes
chr1	1235428	1235728	ACAP3	NM_030649	-	1227763	1243269	Genebody	7578.5	yes
chr1	1237324	1237624	ACAP3	NM_030649	-	1227763	1243269	Genebody	5798.5	yes
chr1	12374401	12374701	VPS13D	NM_018156	+	12290112	12572098	Genebody	84408.5	yes
chr1	1240631	1240931	ACAP3	NM_030649	-	1227763	1243269	Promoter3k	2508.5	yes
chr1	12467521	12467821	VPS13D	NM_018156	+	12290112	12572098	Genebody	177548	yes
chr1	12661268	12661568	DHRS3	NM_004753	-	12627938	12677820	Genebody	16439.5	yes
chr1	12679910	12680210	DHRS3	NM_004753	-	12627938	12677820	Promoter3k	-2300.5	yes
chr1	12719039	12719339	AADACL4	NM_001013630	+	12704565	12727097	Genebody	14645.5	yes
chr1	1280087	1280387	DVL1	NM_004421	-	1270657	1284492	Genebody	4301.5	yes
chr1	12843959	12844259						OtherIntergenic	NA	yes
chr1	1285146	1285446	DVL1	NM_004421	-	1270657	1284492	Promoter1k	-558.5	yes
chr1	1307481	1307781						OtherIntergenic	NA	yes
chr1	1310544	1310844	AURKAIP1	NM_017900	-	1309109	1310818	ProximalPromoter	117.5	yes
chr1	1334789	1335089	LOC148413	NR_015434	+	1334909	1337426	ProximalPromoter	41.5	yes
chr1	1337402	1337702	MRPL20	NM_017971	-	1337275	1342693	Genebody	5082.5	yes
chr1	1376319	1376619	VWA1	NM_022834	+	1370902	1378262	Genebody	5698.5	yes
chr1	13795864	13796164						OtherIntergenic	NA	yes
chr1	13843732	13844032						OtherIntergenic	NA	yes
chr1	13870480	13870780						OtherIntergenic	NA	yes
chr1	13897501	13897801						OtherIntergenic	NA	yes
chr1	13990707	13991007						OtherIntergenic	NA	yes
chr1	13992182	13992482						OtherIntergenic	NA	yes
chr1	14030354	14030654	PRDM2	NM_001135610	+	14026734	14151574	Genebody	3766.5	yes
chr1	14041416	14041716	PRDM2	NM_015866	+	14031349	14114574	Genebody	10251.5	yes
chr1	14052376	14052676	PRDM2	NM_015866	+	14031349	14114574	Genebody	21251.5	yes
chr1	14085583	14085883	PRDM2	NM_001007257	+	14075875	14114574	Genebody	9845.5	yes
chr1	14128179	14128479	PRDM2	NM_012231	+	14031349	14151574	Genebody	96981.5	yes
chr1	14133769	14134069	PRDM2	NM_012231	+	14031349	14151574	Genebody	102612	yes
chr1	14137744	14138044	PRDM2	NM_012231	+	14031349	14151574	Genebody	106532	yes
chr1	14140171	14140471	PRDM2	NM_012231	+	14031349	14151574	Genebody	108972	yes
chr1	14155376	14155676						OtherIntergenic	NA	yes
chr1	14256665	14256965						OtherIntergenic	NA	yes
chr1	14277190	14277490						OtherIntergenic	NA	yes
chr1	14286942	14287242						OtherIntergenic	NA	yes
chr1	14292310	14292610						OtherIntergenic	NA	yes
chr1	1440306	1440606						OtherIntergenic	NA	yes
chr1	14421552	14421852						OtherIntergenic	NA	yes
chr1	14440365	14440665						OtherIntergenic	NA	yes
chr1	144535260	144535560						OtherIntergenic	NA	yes
chr1	144572761	144573061						OtherIntergenic	NA	yes
chr1	144697574	144697874	NBPF9	NM_001037675	+	144614958	144828810	Genebody	82782.5	no
chr1	14476012	14476312						OtherIntergenic	NA	yes
chr1	144859781	144860081	PDE4DIP	NM_014644	-	144851426	144995022	Genebody	135102	no
chr1	144865104	144865404	PDE4DIP	NM_014644	-	144851426	144995022	Genebody	129792	no
chr1	144918015	144918315	PDE4DIP	NM_001002811	-	144890590	144932032	Genebody	13911.5	yes
chr1	144932350	144932650	PDE4DIP	NM_001002812	-	144890590	144995022	Genebody	62571.5	yes
chr1	144972881	144973181	PDE4DIP	NM_001002810	-	144951760	144995033	Genebody	22002.5	no
chr1	144989800	144990100	PDE4DIP	NM_001002810	-	144951760	144995033	Genebody	5212.5	no
chr1	145014501	145014801	PDE4DIP	NM_022359	-	144951760	145076186	Genebody	61565.5	no
chr1	145059023	145059323	PDE4DIP	NM_022359	-	144951760	145076186	Genebody	16955.5	no
chr1	145126706	145127006						OtherIntergenic	NA	no
chr1	145139082	145139382						OtherIntergenic	NA	no
chr1	145293328	145293628	NBPF10	NM_001039703	+	145293370	145368684	ProximalPromoter	160.5	no
chr1	145299754	145300054	NBPF10	NM_001039703	+	145293370	145368684	Genebody	6520.5	no
chr1	145402053	145402353						OtherIntergenic	NA	yes
chr1	145421668	145421968						OtherIntergenic	NA	yes
chr1	145427406	145427706						OtherIntergenic	NA	yes
chr1	145455860	145456160	POLR3GL	NM_032305	-	145456235	145470387	Genebody	14396.5	yes
chr1	145457271	145457571	POLR3GL	NM_032305	-	145456235	145470387	Genebody	12966.5	yes
chr1	145474354	145474654	ANKRD34A	NM_001039888	+	145470507	145475647	Genebody	3953.5	yes
chr1	145507749	145508049	RBM8A	NM_005105	+	145507556	145513535	Promoter1k	344.5	yes
chr1	145524680	145524980	ITGA10	NM_003637	+	145524989	145543868	ProximalPromoter	-208.5	yes
chr1	145533395	145533695	ITGA10	NM_003637	+	145524989	145543868	Genebody	8561.5	yes
chr1	145542917	145543217	ITGA10	NM_003637	+	145524989	145543868	Genebody	18091.5	yes
chr1	145585377	145585677	PIAS3	NM_006099	+	145575987	145586546	Genebody	9603.5	yes
chr1	145589332	145589632	NUDT17	NM_001012758	-	145586492	145589435	ProximalPromoter	164.5	yes
chr1	145713603	145713903	CD160	NM_007053	-	145695797	145715565	Promoter3k	1834.5	yes
chr1	146552450	146552750						OtherIntergenic	NA	yes
chr1	146569977	146570277						OtherIntergenic	NA	yes
chr1	146644123	146644423	PRKAB2	NM_005399	-	146626684	146644129	ProximalPromoter	-151.5	yes
chr1	146714367	146714667	CHD1L	NM_004284	+	146714290	146767443	ProximalPromoter	240.5	yes
chr1	146745415	146745715	CHD1L	NM_004284	+	146714290	146767443	Genebody	31200.5	yes
chr1	146861710	146862010	LOC100289211	NR_038423	-	146853913	146989699	Genebody	127768	yes
chr1	14690638	14690938						OtherIntergenic	NA	yes
chr1	146966816	146967116	LOC100289211	NR_038423	-	146853913	146989699	Genebody	22848.5	yes
chr1	146968505	146968805	LOC100289211	NR_038423	-	146853913	146989699	Genebody	21068.5	yes
chr1	147099361	147099661						OtherIntergenic	NA	yes
chr1	147112564	147112864						OtherIntergenic	NA	yes
chr1	147137635	147137935	ACP6	NM_016361	-	147119167	147142634	Genebody	4853.5	yes
chr1	147172094	147172394						OtherIntergenic	NA	yes
chr1	147196065	147196365						OtherIntergenic	NA	yes
chr1	14722123	14722423						OtherIntergenic	NA	yes
chr1	147287635	147287935						OtherIntergenic	NA	yes
chr1	147313084	147313384						OtherIntergenic	NA	yes
chr1	147362373	147362673						OtherIntergenic	NA	yes
chr1	147364883	147365183						OtherIntergenic	NA	yes
chr1	14741933	14742233						OtherIntergenic	NA	yes
chr1	147553519	147553819						OtherIntergenic	NA	no
chr1	14761790	14762090						OtherIntergenic	NA	yes
chr1	147727194	147727494						OtherIntergenic	NA	yes
chr1	147752655	147752955						OtherIntergenic	NA	yes
chr1	147817792	147818092						OtherIntergenic	NA	yes
chr1	148000224	148000524						OtherIntergenic	NA	no
chr1	148247547	148247847						OtherIntergenic	NA	no
chr1	148531968	148532268						OtherIntergenic	NA	no
chr1	1486451	1486751	SSU72	NM_014188	-	1477052	1510262	Genebody	23601.5	yes
chr1	14864869	14865169						OtherIntergenic	NA	yes
chr1	14893578	14893878						OtherIntergenic	NA	yes
chr1	14898396	14898696						OtherIntergenic	NA	yes
chr1	149192694	149192994						OtherIntergenic	NA	yes
chr1	149204301	149204601						OtherIntergenic	NA	yes
chr1	149218684	149218984						OtherIntergenic	NA	no
chr1	149272930	149273230						OtherIntergenic	NA	no
chr1	149297651	149297951						OtherIntergenic	NA	no
chr1	14933154	14933454	KAZN	NM_015209	+	14925212	15394651	Genebody	8078.5	yes
chr1	14934878	14935178	KAZN	NM_015209	+	14925212	15394651	Genebody	9758.5	yes
chr1	149379558	149379858						OtherIntergenic	NA	yes
chr1	149431076	149431376						OtherIntergenic	NA	yes
chr1	149658467	149658767						OtherIntergenic	NA	no
chr1	149764129	149764429	HIST2H2BF	NM_001161334	-	149754244	149783928	Genebody	19507.5	yes
chr1	149860011	149860311	HIST2H2AB	NM_175065	-	149859018	149859466	Promoter1k	-714.5	yes
chr1	149914177	149914477	OTUD7B	NM_020205	-	149912231	149982686	Genebody	68325.5	yes
chr1	149933995	149934295	OTUD7B	NM_020205	-	149912231	149982686	Genebody	48515.5	yes
chr1	150022633	150022933						OtherIntergenic	NA	yes
chr1	150039539	150039839	VPS45	NM_007259	+	150039341	150117505	Promoter1k	329.5	yes
chr1	150045081	150045381	VPS45	NM_007259	+	150039341	150117505	Genebody	5869.5	yes
chr1	150135010	150135310						OtherIntergenic	NA	yes
chr1	150138245	150138545						OtherIntergenic	NA	yes
chr1	150141220	150141520						OtherIntergenic	NA	yes
chr1	150159666	150159966						OtherIntergenic	NA	yes
chr1	150186123	150186423						OtherIntergenic	NA	yes
chr1	150193916	150194216	ANP32E	NM_001136479	-	150190716	150207026	Genebody	12925.5	yes
chr1	150228183	150228483	CA14	NM_012113	+	150230217	150237480	Promoter3k	-2066.5	yes
chr1	150253686	150253986	C1orf54	NM_024579	+	150245182	150253335	Genebody	8668.5	yes
chr1	150402330	150402630	RPRD2	NM_015203	+	150336989	150449041	Genebody	65461.5	yes
chr1	150436848	150437148	RPRD2	NM_015203	+	150336989	150449041	Genebody	99961.5	yes
chr1	150457368	150457668	TARS2	NM_025150	+	150459919	150479749	Promoter3k	-2428.5	yes
chr1	150505070	150505370						OtherIntergenic	NA	yes
chr1	150532648	150532948	ADAMTSL4	NM_019032	+	150521897	150533412	Genebody	10683.5	yes
chr1	15058454	15058754	KAZN	NM_015209	+	14925212	15394651	Genebody	133338	yes
chr1	150592298	150592598						OtherIntergenic	NA	yes
chr1	150594040	150594340	ENSA	NM_207046	-	150594598	150601609	Genebody	7278.5	yes
chr1	150785634	150785934	ARNT	NM_001668	-	150782180	150849244	Genebody	63473.5	yes
chr1	150802267	150802567	ARNT	NM_001668	-	150782180	150849244	Genebody	46843.5	yes
chr1	150894984	150895284						OtherIntergenic	NA	yes
chr1	15092411	15092711	KAZN	NM_015209	+	14925212	15394651	Genebody	167418	yes
chr1	150952010	150952310	ANXA9	NM_003568	+	150954498	150968114	Promoter3k	-2367.5	yes
chr1	15096018	15096318	KAZN	NM_015209	+	14925212	15394651	Genebody	170968	yes
chr1	150968445	150968745	ANXA9	NM_003568	+	150954498	150968114	Genebody	13982.5	yes
chr1	150979255	150979555	FAM63A	NM_018379	-	150969300	150980854	Promoter3k	1463.5	yes
chr1	150997061	150997361	PRUNE	NM_021222	+	150980972	151008189	Genebody	16168.5	yes
chr1	151020962	151021262	C1orf56	NM_017860	+	151020258	151023871	Promoter1k	862.5	yes
chr1	151032040	151032340	MLLT11	NM_006818	+	151032150	151040973	ProximalPromoter	90.5	yes
chr1	151043548	151043848	GABPB2	NM_144618	+	151043079	151091007	Promoter1k	381.5	yes
chr1	151044719	151045019	GABPB2	NM_144618	+	151043079	151091007	Promoter3k	1731.5	yes
chr1	15105656	15105956	KAZN	NM_015209	+	14925212	15394651	Genebody	180598	yes
chr1	151072274	151072574	GABPB2	NM_144618	+	151043079	151091007	Genebody	29231.5	yes
chr1	151128544	151128844	TNFAIP8L2	NM_024575	+	151129104	151132225	Promoter1k	-353.5	yes
chr1	15114093	15114393	KAZN	NM_015209	+	14925212	15394651	Genebody	188988	yes
chr1	151144613	151144913	TMOD4	NM_013353	-	151142462	151148547	Genebody	3776.5	yes
chr1	151148496	151148796	TMOD4	NM_013353	-	151142462	151148547	ProximalPromoter	-43.5	yes
chr1	151168770	151169070	PIP5K1A	NM_001135637	+	151171020	151222007	Promoter3k	-2109.5	yes
chr1	151224228	151224528	PSMD4	NM_002810	+	151227196	151239954	Promoter3k	-2755.5	yes
chr1	151253522	151253822	ZNF687	NM_020832	+	151254790	151264381	Promoter3k	-1119.5	yes
chr1	151273363	151273663	PI4KB	NM_002651	-	151264272	151300133	Genebody	26652.5	yes
chr1	15131216	15131516	KAZN	NM_015209	+	14925212	15394651	Genebody	206168	yes
chr1	151313378	151313678	RFX5	NM_000449	-	151313115	151319769	Genebody	6138.5	yes
chr1	151371770	151372070	PSMB4	NM_002796	+	151372040	151374412	ProximalPromoter	-109.5	yes
chr1	151416353	151416653	POGZ	NM_015100	-	151375199	151431941	Genebody	15590.5	yes
chr1	151507188	151507488	CGN	NM_020770	+	151483861	151511167	Genebody	23479.5	yes
chr1	151566646	151566946						OtherIntergenic	NA	yes
chr1	15160174	15160474	KAZN	NM_015209	+	14925212	15394651	Genebody	235088	yes
chr1	151665553	151665853	SNX27	NM_030918	+	151584661	151671559	Genebody	81039.5	yes
chr1	151707588	151707888						OtherIntergenic	NA	yes
chr1	151712500	151712800						OtherIntergenic	NA	yes
chr1	151762780	151763080	TDRKH	NM_001083965	-	151745954	151763010	ProximalPromoter	99.5	yes
chr1	15177169	15177469	KAZN	NM_015209	+	14925212	15394651	Genebody	252138	yes
chr1	151808946	151809246	LOC100132111	NR_024237	+	151810944	151816641	Promoter3k	-1883.5	yes
chr1	151854025	151854325	THEM4	NM_053055	-	151843342	151882361	Genebody	28210.5	yes
chr1	151861466	151861766	THEM4	NM_053055	-	151843342	151882361	Genebody	20780.5	yes
chr1	151880893	151881193	THEM4	NM_053055	-	151843342	151882361	Promoter3k	1320.5	yes
chr1	151881860	151882160	THEM4	NM_053055	-	151843342	151882361	Promoter1k	410.5	yes
chr1	151906489	151906789						OtherIntergenic	NA	yes
chr1	151940454	151940754						OtherIntergenic	NA	yes
chr1	151969333	151969633	S100A10	NM_002966	-	151955385	151966714	Promoter3k	-2826.5	yes
chr1	151974243	151974543						OtherIntergenic	NA	yes
chr1	151976566	151976866						OtherIntergenic	NA	yes
chr1	151986161	151986461						OtherIntergenic	NA	yes
chr1	151991069	151991369						OtherIntergenic	NA	yes
chr1	152007070	152007370	S100A11	NM_005620	-	152004981	152009511	Promoter3k	2280.5	yes
chr1	152020321	152020621						OtherIntergenic	NA	yes
chr1	152023696	152023996						OtherIntergenic	NA	yes
chr1	152025042	152025342						OtherIntergenic	NA	yes
chr1	152114483	152114783						OtherIntergenic	NA	yes
chr1	152154965	152155265						OtherIntergenic	NA	yes
chr1	152158082	152158382						OtherIntergenic	NA	yes
chr1	152161073	152161373						OtherIntergenic	NA	yes
chr1	152199855	152200155						OtherIntergenic	NA	yes
chr1	152319662	152319962						OtherIntergenic	NA	yes
chr1	152320996	152321296	FLG2	NM_001014342	-	152321212	152332482	Genebody	11371.5	yes
chr1	152365310	152365610						OtherIntergenic	NA	yes
chr1	152369989	152370289						OtherIntergenic	NA	yes
chr1	152371564	152371864						OtherIntergenic	NA	yes
chr1	152413407	152413707						OtherIntergenic	NA	yes
chr1	15241855	15242155	KAZN	NM_015209	+	14925212	15394651	Genebody	316778	yes
chr1	152423813	152424113						OtherIntergenic	NA	yes
chr1	152430942	152431242						OtherIntergenic	NA	yes
chr1	152432822	152433122						OtherIntergenic	NA	yes
chr1	152452616	152452916						OtherIntergenic	NA	yes
chr1	152458937	152459237						OtherIntergenic	NA	yes
chr1	152464077	152464377						OtherIntergenic	NA	yes
chr1	152467580	152467880						OtherIntergenic	NA	yes
chr1	152469779	152470079						OtherIntergenic	NA	yes
chr1	152505860	152506160						OtherIntergenic	NA	yes
chr1	15250984	15251284	KAZN	NM_001018000	+	15250624	15394651	Promoter1k	486.5	yes
chr1	152516352	152516652						OtherIntergenic	NA	yes
chr1	152558100	152558400						OtherIntergenic	NA	yes
chr1	152595724	152596024	LCE3A	NM_178431	-	152595309	152595579	Promoter1k	-431.5	yes
chr1	152626488	152626788						OtherIntergenic	NA	yes
chr1	152708196	152708496						OtherIntergenic	NA	yes
chr1	152717708	152718008						OtherIntergenic	NA	yes
chr1	152747400	152747700	LCE1F	NM_178354	+	152748847	152749445	Promoter3k	-1276.5	yes
chr1	152750074	152750374	LCE1F	NM_178354	+	152748847	152749445	Promoter3k	1473.5	yes
chr1	152843872	152844172						OtherIntergenic	NA	yes
chr1	152850543	152850843	SMCP	NM_030663	+	152850797	152857523	ProximalPromoter	-126.5	yes
chr1	152890300	152890600						OtherIntergenic	NA	yes
chr1	152898626	152898926						OtherIntergenic	NA	yes
chr1	152913526	152913826						OtherIntergenic	NA	yes
chr1	152933184	152933484						OtherIntergenic	NA	yes
chr1	153005430	153005730	SPRR1B	NM_003125	+	153003678	153005376	Promoter3k	1892.5	yes
chr1	15309748	15310048	KAZN	NM_001017999	+	15272414	15394651	Genebody	37556.5	yes
chr1	153162920	153163220						OtherIntergenic	NA	yes
chr1	153165245	153165545						OtherIntergenic	NA	yes
chr1	153195595	153195895						OtherIntergenic	NA	yes
chr1	153201800	153202100						OtherIntergenic	NA	yes
chr1	153211049	153211349						OtherIntergenic	NA	yes
chr1	153238003	153238303						OtherIntergenic	NA	yes
chr1	153250409	153250709						OtherIntergenic	NA	yes
chr1	153261180	153261480						OtherIntergenic	NA	yes
chr1	153265268	153265568						OtherIntergenic	NA	yes
chr1	1533069	1533369	LOC643988	NM_001242659	-	1533387	1535476	Promoter3k	2265.5	yes
chr1	153325603	153325903						OtherIntergenic	NA	no
chr1	153337793	153338093						OtherIntergenic	NA	yes
chr1	153366551	153366851						OtherIntergenic	NA	yes
chr1	153372808	153373108						OtherIntergenic	NA	yes
chr1	153377251	153377551						OtherIntergenic	NA	yes
chr1	153438242	153438542						OtherIntergenic	NA	yes
chr1	153467426	153467726						OtherIntergenic	NA	yes
chr1	153476703	153477003	.	.	.	.	.	.	.	yes
chr1	153483137	153483437						OtherIntergenic	NA	yes
chr1	153505618	153505918						OtherIntergenic	NA	yes
chr1	153521932	153522232	S100A3	NM_002960	-	153519808	153521734	Promoter1k	-296.5	yes
chr1	153524818	153525118						OtherIntergenic	NA	yes
chr1	15354031	15354331	KAZN	NM_001017999	+	15272414	15394651	Genebody	81776.5	yes
chr1	153541054	153541354	S100A2	NM_005978	-	153533584	153538306	Promoter3k	-2934.5	yes
chr1	153544972	153545272						OtherIntergenic	NA	yes
chr1	153590117	153590417	S100A13	NM_001024213	-	153591275	153599524	Genebody	9243.5	yes
chr1	153600026	153600326	S100A13	NM_005979	-	153591275	153600715	Promoter1k	504.5	yes
chr1	153643566	153643866	ILF2	NM_004515	-	153634513	153643479	ProximalPromoter	-121.5	yes
chr1	15364658	15364958	KAZN	NM_001017999	+	15272414	15394651	Genebody	92426.5	yes
chr1	153650166	153650466	NPR1	NM_000906	+	153651163	153666468	Promoter1k	-802.5	yes
chr1	153700545	153700845	INTS3	NM_023015	+	153700566	153746555	ProximalPromoter	94.5	yes
chr1	153721930	153722230	INTS3	NM_023015	+	153700566	153746555	Genebody	21554.5	yes
chr1	15373073	15373373	KAZN	NM_001017999	+	15272414	15394651	Genebody	100886	yes
chr1	153744471	153744771	INTS3	NM_023015	+	153700566	153746555	Genebody	44114.5	yes
chr1	153769720	153770020						OtherIntergenic	NA	yes
chr1	153793788	153794088	GATAD2B	NM_020699	-	153777202	153895451	Genebody	101500	yes
chr1	15388980	15389280	KAZN	NM_001017999	+	15272414	15394651	Genebody	116716	yes
chr1	153895060	153895360	GATAD2B	NM_020699	-	153777202	153895451	Promoter1k	250.5	yes
chr1	15391013	15391313	KAZN	NM_001017999	+	15272414	15394651	Genebody	118746	yes
chr1	153919107	153919407	DENND4B	NM_014856	-	153901976	153919154	ProximalPromoter	-236.5	yes
chr1	153930548	153930848	CRTC2	NM_181715	-	153920147	153931132	Promoter1k	401.5	yes
chr1	153940190	153940490	CREB3L4	NM_130898	+	153940314	153946840	ProximalPromoter	36.5	yes
chr1	153959240	153959540	RAB13	NM_002870	-	153954127	153958806	Promoter1k	-584.5	yes
chr1	153960246	153960546	.	.	.	.	.	.	.	no
chr1	154076947	154077247	NUP210L	NM_001159484	-	153965167	154127592	Genebody	50471.5	yes
chr1	154118544	154118844	NUP210L	NM_001159484	-	153965167	154127592	Genebody	8841.5	yes
chr1	154158580	154158880	TPM3	NM_152263	-	154134289	154164609	Genebody	5828.5	yes
chr1	154171538	154171838	C1orf189	NM_001010979	-	154171847	154178809	Genebody	7228.5	yes
chr1	154244675	154244975	HAX1	NM_006118	+	154245038	154248355	ProximalPromoter	-177.5	yes
chr1	154249314	154249614						OtherIntergenic	NA	yes
chr1	15426913	15427213	KAZN	NM_201628	+	14925212	15444544	Genebody	501868	yes
chr1	154297056	154297356	AQP10	NM_080429	+	154293591	154297801	Genebody	3619.5	yes
chr1	154298720	154299020	ATP8B2	NM_001005855	+	154298035	154310322	Promoter1k	865.5	yes
chr1	154307584	154307884	ATP8B2	NM_001005855	+	154298035	154310322	Genebody	9745.5	yes
chr1	154317758	154318058	ATP8B2	NM_020452	+	154300275	154323780	Genebody	17705.5	yes
chr1	154326126	154326426						OtherIntergenic	NA	yes
chr1	154377604	154377904	IL6R	NM_001206866	+	154377668	154410561	ProximalPromoter	42.5	yes
chr1	154414955	154415255	IL6R	NM_000565	+	154377668	154441926	Genebody	37432.5	yes
chr1	154452308	154452608	SHE	NM_001010846	-	154451953	154474526	Genebody	22055.5	yes
chr1	154506751	154507051	TDRD10	NM_001098475	+	154474694	154520623	Genebody	32186.5	yes
chr1	154518918	154519218	TDRD10	NM_001098475	+	154474694	154520623	Genebody	44416.5	yes
chr1	154531988	154532288	UBE2Q1	NM_017582	-	154521050	154531120	Promoter1k	-980.5	yes
chr1	15455033	15455333	C1orf126	NR_027136	-	15438310	15478960	Genebody	23779.5	yes
chr1	154642164	154642464						OtherIntergenic	NA	yes
chr1	15468808	15469108	C1orf126	NR_027136	-	15438310	15478960	Genebody	10059.5	yes
chr1	154721582	154721882	KCNN3	NM_170782	-	154669941	154832338	Genebody	110588	yes
chr1	154725111	154725411	KCNN3	NM_170782	-	154669941	154832338	Genebody	107038	yes
chr1	154732934	154733234	KCNN3	NM_170782	-	154669941	154832338	Genebody	99187.5	yes
chr1	154738510	154738810	KCNN3	NM_170782	-	154669941	154832338	Genebody	93727.5	yes
chr1	15478821	15479121	C1orf126	NR_027136	-	15438310	15478960	ProximalPromoter	39.5	yes
chr1	154792155	154792455	KCNN3	NM_170782	-	154669941	154832338	Genebody	40057.5	yes
chr1	15480604	15480904	TMEM51	NM_001136218	+	15480228	15546974	Promoter1k	562.5	yes
chr1	154836110	154836410	KCNN3	NM_002249	-	154669941	154842754	Genebody	6463.5	yes
chr1	154851013	154851313						OtherIntergenic	NA	yes
chr1	154879139	154879439						OtherIntergenic	NA	yes
chr1	154908998	154909298	PMVK	NM_006556	-	154897207	154909484	Promoter1k	353.5	yes
chr1	154910047	154910347	PMVK	NM_006556	-	154897207	154909484	Promoter1k	-706.5	yes
chr1	154916305	154916605	PBXIP1	NM_020524	-	154916558	154928567	Genebody	12136.5	yes
chr1	154934322	154934622	PYGO2	NM_138300	-	154929501	154934258	ProximalPromoter	-122.5	yes
chr1	154945975	154946275	SHC1	NM_001130041	-	154934773	154946959	Promoter1k	818.5	yes
chr1	15495107	15495407	TMEM51	NM_001136218	+	15480228	15546974	Genebody	15012.5	yes
chr1	154965594	154965894	FLAD1	NM_001184891	+	154955769	154965587	Genebody	9981.5	yes
chr1	154968214	154968514						OtherIntergenic	NA	yes
chr1	154971620	154971920						OtherIntergenic	NA	yes
chr1	154974380	154974680	ZBTB7B	NM_001252405	+	154975105	154991001	Promoter1k	-564.5	yes
chr1	154990008	154990308	ZBTB7B	NM_001252406	+	154975201	154991001	Genebody	15139.5	yes
chr1	155007123	155007423	.	.	.	.	.	.	.	yes
chr1	155017406	155017706	DCST1	NM_001143687	+	155006281	155023406	Genebody	11229.5	yes
chr1	155022970	155023270	LOC100505666	NR_040772	-	155017667	155023641	Promoter1k	520.5	no
chr1	155024979	155025279	ADAM15	NM_207194	+	155023761	155035252	Promoter3k	1319.5	no
chr1	155030489	155030789	ADAM15	NM_207194	+	155023761	155035252	Genebody	6869.5	yes
chr1	155034024	155034324	ADAM15	NM_207194	+	155023761	155035252	Genebody	10939.5	yes
chr1	155043467	155043767						OtherIntergenic	NA	yes
chr1	155057211	155057511	EFNA3	NM_004952	+	155051347	155060014	Genebody	5773.5	yes
chr1	155058559	155058859	EFNA3	NM_004952	+	155051347	155060014	Genebody	7433.5	yes
chr1	155059748	155060048	EFNA3	NM_004952	+	155051347	155060014	Genebody	8463.5	yes
chr1	155063919	155064219						OtherIntergenic	NA	yes
chr1	155066863	155067163						OtherIntergenic	NA	yes
chr1	155140384	155140684						OtherIntergenic	NA	yes
chr1	155145716	155146016	KRTCAP2	NM_173852	-	155141883	155145804	ProximalPromoter	-106.5	yes
chr1	155149093	155149393	TRIM46	NM_025058	+	155146359	155157445	Promoter3k	2691.5	yes
chr1	155163308	155163608	MUC1	NM_001204293	-	155158299	155162706	Promoter1k	-814.5	yes
chr1	155176645	155176945	THBS3	NM_007112	-	155165378	155177772	Promoter1k	971.5	yes
chr1	155196446	155196746	GBAP1	NR_002188	-	155183615	155197325	Promoter1k	724.5	yes
chr1	155214152	155214452	GBA	NM_001171811	-	155204238	155214653	Promoter1k	352.5	yes
chr1	155220502	155220802	FAM189B	NM_006589	-	155216995	155225274	Genebody	4663.5	yes
chr1	155247007	155247307	HCN3	NM_020897	+	155247373	155259638	ProximalPromoter	-142.5	yes
chr1	155248210	155248510	HCN3	NM_020897	+	155247373	155259638	Promoter1k	997.5	yes
chr1	155277253	155277553	FDPS	NM_002004	+	155278538	155290457	Promoter3k	-1147.5	yes
chr1	155293108	155293408	RUSC1-AS1	NM_001039517	-	155290250	155293938	Promoter1k	677.5	yes
chr1	155294969	155295269	RUSC1	NM_014328	+	155294217	155300909	Promoter1k	923.5	yes
chr1	155474057	155474357	ASH1L	NM_018489	-	155305051	155532324	Genebody	58143.5	yes
chr1	155483336	155483636	ASH1L	NM_018489	-	155305051	155532324	Genebody	48793.5	yes
chr1	1555515	1555815	MIB2	NM_001170689	+	1551244	1565990	Genebody	4356.5	yes
chr1	155561660	155561960						OtherIntergenic	NA	yes
chr1	155618378	155618678						OtherIntergenic	NA	yes
chr1	155682497	155682797	DAP3	NM_033657	+	155658884	155708800	Genebody	23766.5	yes
chr1	155698961	155699261	DAP3	NM_033657	+	155658884	155708800	Genebody	40306.5	yes
chr1	155733178	155733478	GON4L	NM_001037533	-	155719509	155826972	Genebody	93641.5	no
chr1	155907956	155908256						OtherIntergenic	NA	yes
chr1	155931793	155932093	ARHGEF2	NM_004723	-	155916629	155947966	Genebody	16005.5	yes
chr1	155953578	155953878						OtherIntergenic	NA	yes
chr1	155959203	155959503						OtherIntergenic	NA	yes
chr1	155978347	155978647	SSR2	NM_003145	-	155978838	155990758	Genebody	12267.5	yes
chr1	15599087	15599387	FHAD1	NM_052929	+	15573767	15724622	Genebody	25483.5	yes
chr1	155995713	155996013						OtherIntergenic	NA	yes
chr1	156023066	156023366	UBQLN4	NM_020131	-	156005091	156023516	Promoter1k	315.5	yes
chr1	156023586	156023886	UBQLN4	NM_020131	-	156005091	156023516	ProximalPromoter	-234.5	yes
chr1	156036163	156036463	RAB25	NM_020387	+	156030965	156040295	Genebody	5365.5	yes
chr1	156060526	156060826						OtherIntergenic	NA	yes
chr1	156066412	156066712						OtherIntergenic	NA	yes
chr1	156092996	156093296	LMNA	NM_005572	+	156084460	156107657	Genebody	8720.5	yes
chr1	156095728	156096028	LMNA	NM_005572	+	156084460	156107657	Genebody	11450.5	yes
chr1	156100174	156100474	LMNA	NM_005572	+	156084460	156107657	Genebody	15880.5	yes
chr1	15610044	15610344	FHAD1	NM_052929	+	15573767	15724622	Genebody	36443.5	yes
chr1	156107153	156107453	LMNA	NM_005572	+	156084460	156107657	Genebody	22600.5	yes
chr1	156111005	156111305						OtherIntergenic	NA	yes
chr1	156115802	156116102						OtherIntergenic	NA	yes
chr1	156163663	156163963	SLC25A44	NM_014655	+	156163729	156182587	ProximalPromoter	111.5	yes
chr1	156195251	156195551	PMF1	NM_007221	+	156182778	156209868	Genebody	12672.5	yes
chr1	156217732	156218032	PAQR6	NM_024897	-	156213206	156217843	ProximalPromoter	-187.5	yes
chr1	156229591	156229891	SMG5	NM_015327	-	156219014	156252620	Genebody	22889.5	yes
chr1	156289460	156289760	CCT3	NM_001008800	-	156278751	156308206	Genebody	18485.5	yes
chr1	156306112	156306412	CCT3	NM_001008800	-	156278751	156308206	Promoter3k	1935.5	yes
chr1	15631272	15631572	FHAD1	NM_052929	+	15573767	15724622	Genebody	57883.5	yes
chr1	156326730	156327030						OtherIntergenic	NA	yes
chr1	156329804	156330104						OtherIntergenic	NA	yes
chr1	156352764	156353064	RHBG	NM_020407	+	156339002	156355011	Genebody	13868.5	yes
chr1	156355372	156355672	RHBG	NM_020407	+	156339002	156355011	Genebody	16518.5	yes
chr1	156414260	156414560						OtherIntergenic	NA	yes
chr1	156415658	156415958						OtherIntergenic	NA	yes
chr1	156421716	156422016						OtherIntergenic	NA	yes
chr1	156426245	156426545						OtherIntergenic	NA	yes
chr1	156435559	156435859	MEF2D	NM_005920	-	156433518	156470529	Genebody	34798.5	yes
chr1	156450532	156450832	MEF2D	NM_005920	-	156433518	156470529	Genebody	19788.5	yes
chr1	156471093	156471393	MEF2D	NM_005920	-	156433518	156470529	Promoter1k	-671.5	yes
chr1	15650038	15650338	FHAD1	NM_052929	+	15573767	15724622	Genebody	76433.5	yes
chr1	15651917	15652217	.	.	.	.	.	.	.	yes
chr1	156553845	156554145	TTC24	NM_001105669	+	156549518	156556562	Genebody	4432.5	yes
chr1	156569623	156569923	GPATCH4	NM_015590	-	156564099	156571279	Promoter3k	1538.5	yes
chr1	156572560	156572860	GPATCH4	NM_015590	-	156564099	156571279	Promoter3k	-1441.5	yes
chr1	156578335	156578635						OtherIntergenic	NA	yes
chr1	156589153	156589453	HAPLN2	NM_021817	+	156589085	156595517	ProximalPromoter	215.5	yes
chr1	156594128	156594428	HAPLN2	NM_021817	+	156589085	156595517	Genebody	5205.5	yes
chr1	156596920	156597220						OtherIntergenic	NA	yes
chr1	156627286	156627586	BCAN	NM_021948	+	156611739	156629324	Genebody	15831.5	yes
chr1	156629776	156630076	BCAN	NM_021948	+	156611739	156629324	Genebody	18181.5	yes
chr1	156647876	156648176	NES	NM_006617	-	156638555	156647189	Promoter1k	-931.5	yes
chr1	156654050	156654350						OtherIntergenic	NA	yes
chr1	156659298	156659598						OtherIntergenic	NA	yes
chr1	156661579	156661879						OtherIntergenic	NA	yes
chr1	156675787	156676087	CRABP2	NM_001199723	-	156669399	156675608	Promoter1k	-322.5	yes
chr1	156695631	156695931	ISG20L2	NM_030980	-	156692412	156697705	Promoter3k	1554.5	yes
chr1	156717182	156717482	HDGF	NM_004494	-	156711898	156721543	Genebody	4222.5	yes
chr1	156767117	156767417	PRCC	NM_005973	+	156737273	156770609	Genebody	29937.5	yes
chr1	156783573	156783873	SH2D2A	NM_001161444	-	156776848	156786640	Promoter3k	2959.5	yes
chr1	156808708	156809008	NTRK1	NM_001007792	+	156785541	156851642	Genebody	23379.5	yes
chr1	156829941	156830241	NTRK1	NM_001007792	+	156785541	156851642	Genebody	44609.5	yes
chr1	156846067	156846367	.	.	.	.	.	.	.	yes
chr1	156859931	156860231						OtherIntergenic	NA	yes
chr1	156862083	156862383	PEAR1	NM_001080471	+	156863522	156886226	Promoter3k	-1551.5	yes
chr1	156880047	156880347	PEAR1	NM_001080471	+	156863522	156886226	Genebody	16598.5	yes
chr1	156890232	156890532	LRRC71	NM_144702	+	156890423	156902880	ProximalPromoter	-32.5	yes
chr1	156897622	156897922	LRRC71	NM_144702	+	156890423	156902880	Genebody	7427.5	yes
chr1	15691279	15691579	FHAD1	NM_052929	+	15573767	15724622	Genebody	117714	yes
chr1	156918574	156918874	ARHGEF11	NM_198236	-	156904631	157015162	Genebody	96501.5	yes
chr1	156931465	156931765	ARHGEF11	NM_198236	-	156904631	157015162	Genebody	83511.5	yes
chr1	157044058	157044358						OtherIntergenic	NA	yes
chr1	157059950	157060250						OtherIntergenic	NA	yes
chr1	157094688	157094988	ETV3	NM_001145312	-	157094458	157108383	Genebody	13582.5	yes
chr1	157105974	157106274	ETV3	NM_005240	-	157102975	157108177	Promoter3k	2066.5	yes
chr1	157125843	157126143						OtherIntergenic	NA	yes
chr1	157133454	157133754						OtherIntergenic	NA	yes
chr1	157140555	157140855						OtherIntergenic	NA	no
chr1	157163457	157163757						OtherIntergenic	NA	yes
chr1	157166664	157166964						OtherIntergenic	NA	yes
chr1	157333374	157333674						OtherIntergenic	NA	yes
chr1	157339747	157340047						OtherIntergenic	NA	yes
chr1	157347064	157347364						OtherIntergenic	NA	yes
chr1	157459199	157459499						OtherIntergenic	NA	yes
chr1	157465874	157466174						OtherIntergenic	NA	yes
chr1	157475501	157475801						OtherIntergenic	NA	yes
chr1	157550015	157550315	FCRL4	NM_031282	-	157543538	157567870	Genebody	17759.5	yes
chr1	15757681	15757981						OtherIntergenic	NA	yes
chr1	157595941	157596241						OtherIntergenic	NA	yes
chr1	157661147	157661447	FCRL3	NM_052939	-	157647977	157670647	Genebody	9256.5	yes
chr1	157740230	157740530	.	.	.	.	.	.	.	yes
chr1	157743523	157743823	FCRL2	NM_030764	-	157715522	157746922	Genebody	3231.5	yes
chr1	157847873	157848173						OtherIntergenic	NA	yes
chr1	157918400	157918700						OtherIntergenic	NA	yes
chr1	157933452	157933752						OtherIntergenic	NA	yes
chr1	157939566	157939866						OtherIntergenic	NA	yes
chr1	157961774	157962074	KIRREL	NM_018240	+	157963062	158065844	Promoter3k	-1191.5	yes
chr1	158005844	158006144	KIRREL	NM_018240	+	157963062	158065844	Genebody	42908.5	yes
chr1	1580220	1580520	CDK11B	NM_033488	-	1571099	1655775	Genebody	75404.5	no
chr1	158057142	158057442	KIRREL	NM_018240	+	157963062	158065844	Genebody	94348.5	yes
chr1	158065562	158065862	KIRREL	NM_018240	+	157963062	158065844	Genebody	102488	yes
chr1	158083311	158083611						OtherIntergenic	NA	yes
chr1	158087642	158087942						OtherIntergenic	NA	yes
chr1	158091489	158091789						OtherIntergenic	NA	yes
chr1	158093887	158094187						OtherIntergenic	NA	yes
chr1	158094825	158095125						OtherIntergenic	NA	yes
chr1	158173657	158173957						OtherIntergenic	NA	yes
chr1	15827960	15828260	CASP9	NM_001229	-	15818768	15850940	Genebody	22889.5	yes
chr1	158299681	158299981	CD1B	NM_001764	-	158297739	158301321	Promoter3k	1500.5	yes
chr1	158476181	158476481						OtherIntergenic	NA	yes
chr1	158497061	158497361						OtherIntergenic	NA	yes
chr1	15852959	15853259	DNAJC16	NM_015291	+	15853351	15898228	Promoter1k	-310.5	yes
chr1	158763375	158763675						OtherIntergenic	NA	yes
chr1	158942704	158943004	PYHIN1	NM_152501	+	158901336	158946849	Genebody	41464.5	yes
chr1	158968537	158968837						OtherIntergenic	NA	yes
chr1	159026144	159026444						OtherIntergenic	NA	yes
chr1	159041812	159042112	AIM2	NM_004833	-	159032274	159046647	Genebody	4636.5	yes
chr1	159059041	159059341						OtherIntergenic	NA	yes
chr1	1590689	1590989	CDK11B	NM_033488	-	1571099	1655775	Genebody	64934.5	yes
chr1	159102124	159102424						OtherIntergenic	NA	yes
chr1	15910940	15911240	AGMAT	NM_024758	-	15898193	15911605	Promoter1k	484.5	yes
chr1	159130804	159131104						OtherIntergenic	NA	yes
chr1	159166381	159166681	LOC100131825	NR_037870	-	159165774	159172212	Genebody	5731.5	yes
chr1	159167811	159168111	LOC100131825	NR_037870	-	159165774	159172212	Genebody	4231.5	yes
chr1	159181378	159181678						OtherIntergenic	NA	yes
chr1	159183996	159184296						OtherIntergenic	NA	yes
chr1	15921603	15921903						OtherIntergenic	NA	yes
chr1	159391668	159391968						OtherIntergenic	NA	yes
chr1	1597188	1597488	SLC35E2B	NM_001110781	-	1592938	1624243	Genebody	26892.5	yes
chr1	159750305	159750605	DUSP23	NM_017823	+	159750758	159752333	Promoter1k	-327.5	yes
chr1	159760167	159760467						OtherIntergenic	NA	yes
chr1	159768622	159768922						OtherIntergenic	NA	yes
chr1	159799103	159799403	SLAMF8	NM_020125	+	159796478	159807282	Promoter3k	2792.5	yes
chr1	159821248	159821548	C1orf204	NM_001134233	-	159804263	159825137	Genebody	3776.5	yes
chr1	159861397	159861697	CCDC19	NM_012337	-	159842153	159869906	Genebody	8235.5	yes
chr1	159906219	159906519	IGSF9	NM_020789	-	159896828	159915386	Genebody	9115.5	yes
chr1	159915464	159915764	IGSF9	NM_020789	-	159896828	159915386	ProximalPromoter	-244.5	yes
chr1	159976153	159976453						OtherIntergenic	NA	yes
chr1	159977444	159977744						OtherIntergenic	NA	yes
chr1	160016492	160016792	KCNJ10	NM_002241	-	160007256	160040051	Genebody	23510.5	yes
chr1	160027901	160028201	KCNJ10	NM_002241	-	160007256	160040051	Genebody	12060.5	yes
chr1	160048447	160048747	KCNJ9	NM_004983	+	160051359	160059212	Promoter3k	-2798.5	yes
chr1	160054528	160054828	KCNJ9	NM_004983	+	160051359	160059212	Promoter3k	2831.5	yes
chr1	160070802	160071102	IGSF8	NM_001206665	-	160061128	160068618	Promoter3k	-2212.5	yes
chr1	160078748	160079048						OtherIntergenic	NA	yes
chr1	160094557	160094857	ATP1A2	NM_000702	+	160085519	160113374	Genebody	9051.5	yes
chr1	160132059	160132359	ATP1A4	NM_144699	+	160121351	160156767	Genebody	10869.5	yes
chr1	160137528	160137828	ATP1A4	NM_144699	+	160121351	160156767	Genebody	16369.5	yes
chr1	160162882	160163182	CASQ1	NM_001231	+	160160284	160171676	Promoter3k	2756.5	yes
chr1	160189436	160189736	DCAF8	NR_028104	-	160185504	160232318	Genebody	42737.5	yes
chr1	160221773	160222073	DCAF8	NR_028106	-	160209011	160232277	Genebody	10306.5	yes
chr1	160261150	160261450	COPA	NM_004371	-	160258376	160313354	Genebody	51923.5	yes
chr1	16029635	16029935	PLEKHM2	NM_015164	+	16010826	16061264	Genebody	18984.5	yes
chr1	160324206	160324506	NCSTN	NM_015331	+	160313062	160328742	Genebody	11288.5	yes
chr1	160346355	160346655						OtherIntergenic	NA	yes
chr1	160386264	160386564	VANGL2	NM_020335	+	160370363	160398468	Genebody	16077.5	yes
chr1	160398388	160398688	VANGL2	NM_020335	+	160370363	160398468	Genebody	28177.5	yes
chr1	160464387	160464687	SLAMF6	NM_052931	-	160454819	160493052	Genebody	28451.5	yes
chr1	160514480	160514780	CD84	NM_001184882	-	160510883	160549306	Genebody	34675.5	yes
chr1	160520288	160520588	CD84	NM_001184882	-	160510883	160549306	Genebody	28815.5	yes
chr1	160576951	160577251						OtherIntergenic	NA	yes
chr1	160588585	160588885	SLAMF1	NM_003037	-	160579890	160617081	Genebody	28350.5	yes
chr1	160645397	160645697						OtherIntergenic	NA	yes
chr1	160651282	160651582	CD48	NM_001256030	-	160650211	160681641	Genebody	30200.5	yes
chr1	16067886	16068186	SLC25A34	NM_207348	+	16062808	16067884	Genebody	5242.5	yes
chr1	160696631	160696931						OtherIntergenic	NA	yes
chr1	160717981	160718281	SLAMF7	NM_021181	+	160709076	160724601	Genebody	9064.5	yes
chr1	160738151	160738451						OtherIntergenic	NA	yes
chr1	160747280	160747580						OtherIntergenic	NA	yes
chr1	160749892	160750192						OtherIntergenic	NA	yes
chr1	160791418	160791718	LY9	NM_002348	+	160765927	160798045	Genebody	25623.5	yes
chr1	160800370	160800670	CD244	NM_016382	-	160799949	160832692	Genebody	32121.5	yes
chr1	160804791	160805091	CD244	NM_016382	-	160799949	160832692	Genebody	27801.5	yes
chr1	160847020	160847320	ITLN1	NM_017625	-	160846329	160854960	Genebody	7769.5	yes
chr1	160854475	160854775	ITLN1	NM_017625	-	160846329	160854960	Promoter1k	319.5	yes
chr1	160912697	160912997						OtherIntergenic	NA	yes
chr1	160921219	160921519	ITLN2	NM_080878	-	160914815	160924589	Genebody	3188.5	yes
chr1	160924038	160924338	ITLN2	NM_080878	-	160914815	160924589	Promoter1k	358.5	yes
chr1	160960095	160960395						OtherIntergenic	NA	yes
chr1	160963388	160963688						OtherIntergenic	NA	yes
chr1	160967134	160967434	F11R	NM_016946	-	160965000	160991133	Genebody	23872.5	yes
chr1	161011291	161011591	USF1	NM_007122	-	161009040	161015757	Genebody	4296.5	yes
chr1	161024673	161024973	ARHGAP30	NM_001025598	-	161016731	161039760	Genebody	14959.5	yes
chr1	1610378	1610678	SLC35E2B	NM_001110781	-	1592938	1624243	Genebody	13782.5	yes
chr1	161041630	161041930	PVRL4	NM_030916	-	161040780	161059385	Genebody	17614.5	yes
chr1	161043564	161043864	PVRL4	NM_030916	-	161040780	161059385	Genebody	15684.5	yes
chr1	161067497	161067797	KLHDC9	NR_033385	+	161068150	161070138	ProximalPromoter	-239.5	yes
chr1	161089429	161089729	NIT1	NM_001185094	+	161087907	161090984	Promoter3k	1683.5	yes
chr1	161109633	161109933						OtherIntergenic	NA	yes
chr1	161128849	161129149	USP21	NM_012475	+	161129253	161135516	ProximalPromoter	-232.5	yes
chr1	161135450	161135750	USP21	NM_012475	+	161129253	161135516	Genebody	6507.5	yes
chr1	161141037	161141337	B4GALT3	NM_001199873	-	161141099	161147758	Genebody	6567.5	yes
chr1	161150485	161150785	B4GALT3	NM_001199873	-	161141099	161147758	Promoter3k	-2872.5	yes
chr1	161162308	161162608	ADAMTS4	NM_005099	-	161159537	161168845	Genebody	6544.5	yes
chr1	161172283	161172583	NDUFS2	NM_001166159	+	161171936	161184184	Promoter1k	504.5	yes
chr1	161179611	161179911	NDUFS2	NM_001166159	+	161171936	161184184	Genebody	7774.5	yes
chr1	16118537	16118837						OtherIntergenic	NA	yes
chr1	161195362	161195662	TOMM40L	NM_032174	+	161195832	161200407	Promoter1k	-361.5	yes
chr1	161197182	161197482	TOMM40L	NM_032174	+	161195832	161200407	Promoter3k	1468.5	yes
chr1	161261339	161261639						OtherIntergenic	NA	yes
chr1	161276051	161276351	MPZ	NM_000530	-	161274524	161279762	Genebody	3561.5	yes
chr1	161284518	161284818	SDHC	NM_003001	+	161284165	161334535	Promoter1k	465.5	yes
chr1	16129840	16130140						OtherIntergenic	NA	yes
chr1	161351999	161352299						OtherIntergenic	NA	yes
chr1	161369140	161369440						OtherIntergenic	NA	yes
chr1	161410106	161410406						OtherIntergenic	NA	yes
chr1	16142036	16142336						OtherIntergenic	NA	yes
chr1	161454439	161454739						OtherIntergenic	NA	yes
chr1	161456804	161457104						OtherIntergenic	NA	yes
chr1	161535978	161536278						OtherIntergenic	NA	yes
chr1	161617351	161617651						OtherIntergenic	NA	yes
chr1	161695744	161696044	FCRLB	NM_001002901	+	161692456	161697933	Genebody	3454.5	yes
chr1	161708599	161708899						OtherIntergenic	NA	yes
chr1	161711303	161711603						OtherIntergenic	NA	yes
chr1	161719954	161720254	DUSP12	NM_007240	+	161719580	161726952	Promoter1k	610.5	no
chr1	161733327	161733627	ATF6	NM_007348	+	161736033	161933860	Promoter3k	-2542.5	yes
chr1	161762466	161762766	ATF6	NM_007348	+	161736033	161933860	Genebody	26467.5	yes
chr1	161875103	161875403	ATF6	NM_007348	+	161736033	161933860	Genebody	139208	yes
chr1	162006804	162007104						OtherIntergenic	NA	yes
chr1	162010450	162010750						OtherIntergenic	NA	yes
chr1	162025759	162026059						OtherIntergenic	NA	yes
chr1	162035260	162035560						OtherIntergenic	NA	yes
chr1	16212176	16212476	SPEN	NM_015001	+	16174358	16266950	Genebody	37942.5	yes
chr1	162199991	162200291	NOS1AP	NM_001164757	+	162039580	162339813	Genebody	160500	yes
chr1	162209646	162209946	NOS1AP	NM_001164757	+	162039580	162339813	Genebody	170200	yes
chr1	162246369	162246669	NOS1AP	NM_001164757	+	162039580	162339813	Genebody	206940	yes
chr1	162327489	162327789	NOS1AP	NM_001164757	+	162039580	162339813	Genebody	288030	yes
chr1	162361953	162362253						OtherIntergenic	NA	yes
chr1	162426136	162426436						OtherIntergenic	NA	yes
chr1	162480467	162480767	.	.	.	.	.	.	.	no
chr1	16251276	16251576	SPEN	NM_015001	+	16174358	16266950	Genebody	77082.5	yes
chr1	162583482	162583782						OtherIntergenic	NA	yes
chr1	162597557	162597857						OtherIntergenic	NA	yes
chr1	16264392	16264692	SPEN	NM_015001	+	16174358	16266950	Genebody	90202.5	yes
chr1	162770079	162770379	HSD17B7	NM_016371	+	162760495	162782608	Genebody	9775.5	yes
chr1	162817685	162817985						OtherIntergenic	NA	yes
chr1	162824067	162824367	C1orf110	NM_178550	-	162824086	162838605	Genebody	14454.5	yes
chr1	16283985	16284285	ZBTB17	NM_003443	-	16268363	16302627	Genebody	18456.5	yes
chr1	162847815	162848115						OtherIntergenic	NA	yes
chr1	16285418	16285718	ZBTB17	NM_003443	-	16268363	16302627	Genebody	17036.5	yes
chr1	162958682	162958982						OtherIntergenic	NA	yes
chr1	163039083	163039383	RGS4	NM_001113381	+	163039043	163046592	ProximalPromoter	197.5	yes
chr1	163041629	163041929	RGS4	NM_001113380	+	163041694	163046592	ProximalPromoter	126.5	yes
chr1	163140948	163141248	RGS5	NM_001195303	-	163112088	163172963	Genebody	31872.5	yes
chr1	163144643	163144943	RGS5	NM_001195303	-	163112088	163172963	Genebody	28052.5	yes
chr1	16321086	16321386						OtherIntergenic	NA	yes
chr1	163285625	163285925	RGS5	NR_045630	-	163273995	163291581	Genebody	5730.5	yes
chr1	163328973	163329273						OtherIntergenic	NA	yes
chr1	163330945	163331245						OtherIntergenic	NA	yes
chr1	16333595	16333895	C1orf64	NM_178840	+	16330730	16333184	Genebody	3080.5	yes
chr1	16335520	16335820						OtherIntergenic	NA	yes
chr1	163379781	163380081						Genedesert	NA	yes
chr1	163498564	163498864						Genedesert	NA	yes
chr1	163505602	163505902						Genedesert	NA	yes
chr1	163531393	163531693						Genedesert	NA	yes
chr1	16359371	16359671	CLCNKA	NM_001042704	+	16348485	16360545	Genebody	11025.5	yes
chr1	16382618	16382918	CLCNKB	NM_001165945	+	16375283	16383803	Genebody	7477.5	yes
chr1	163843448	163843748						Genedesert	NA	yes
chr1	163972180	163972480	.	.	.	.	.	.	.	no
chr1	16400029	16400329	FAM131C	NM_182623	-	16384263	16400127	ProximalPromoter	-63.5	yes
chr1	16405383	16405683						OtherIntergenic	NA	yes
chr1	164061873	164062173						Genedesert	NA	yes
chr1	16408832	16409132						OtherIntergenic	NA	yes
chr1	164587141	164587441	PBX1	NM_001204963	+	164528596	164821060	Genebody	58674.5	yes
chr1	164594289	164594589	PBX1	NM_001204963	+	164528596	164821060	Genebody	65854.5	yes
chr1	164642883	164643183	PBX1	NM_001204963	+	164528596	164821060	Genebody	114374	yes
chr1	164674226	164674526	PBX1	NM_001204963	+	164528596	164821060	Genebody	145664	yes
chr1	164743656	164743956	LOC100505795	NR_038072	-	164738352	164743878	ProximalPromoter	57.5	yes
chr1	164756607	164756907	PBX1	NM_001204963	+	164528596	164821060	Genebody	228114	yes
chr1	16481197	16481497	EPHA2	NM_004431	-	16450831	16482582	Promoter3k	1291.5	yes
chr1	165042702	165043002						OtherIntergenic	NA	yes
chr1	165045072	165045372						OtherIntergenic	NA	yes
chr1	165083556	165083856						OtherIntergenic	NA	yes
chr1	165098805	165099105						OtherIntergenic	NA	yes
chr1	165112758	165113058						OtherIntergenic	NA	yes
chr1	165121980	165122280						OtherIntergenic	NA	yes
chr1	16514310	16514610						OtherIntergenic	NA	yes
chr1	165227189	165227489	LMX1A	NM_001174069	-	165171103	165325478	Genebody	98307.5	yes
chr1	16531511	16531811	ARHGEF19	NM_153213	-	16524598	16539104	Genebody	7483.5	yes
chr1	165336636	165336936						OtherIntergenic	NA	yes
chr1	165338536	165338836						OtherIntergenic	NA	yes
chr1	165362146	165362446						OtherIntergenic	NA	yes
chr1	165373142	165373442	RXRG	NM_006917	-	165370158	165414592	Genebody	41361.5	yes
chr1	165377776	165378076	RXRG	NM_006917	-	165370158	165414592	Genebody	36661.5	yes
chr1	165562233	165562533						OtherIntergenic	NA	yes
chr1	165570885	165571185						OtherIntergenic	NA	yes
chr1	16562644	16562944	RSG1	NM_030907	-	16558181	16563659	Promoter1k	868.5	yes
chr1	165667056	165667356	ALDH9A1	NM_000696	-	165631448	165667900	Promoter1k	699.5	yes
chr1	165687171	165687471						OtherIntergenic	NA	yes
chr1	16570940	16571240						OtherIntergenic	NA	yes
chr1	165737927	165738227	TMCO1	NM_001256165	-	165693527	165738159	ProximalPromoter	188.5	yes
chr1	165840712	165841012	UCK2	NM_012474	+	165796731	165880855	Genebody	44139.5	yes
chr1	165883458	165883758						OtherIntergenic	NA	yes
chr1	165893940	165894240						OtherIntergenic	NA	yes
chr1	165897375	165897675						OtherIntergenic	NA	yes
chr1	166102495	166102795	FAM78B	NM_001017961	-	166039255	166135958	Genebody	33307.5	yes
chr1	166448324	166448624						OtherIntergenic	NA	yes
chr1	16678878	16679178	FBXO42	NM_018994	-	16576558	16678948	ProximalPromoter	-112.5	yes
chr1	166791654	166791954						OtherIntergenic	NA	yes
chr1	166809324	166809624	POGK	NM_017542	+	166808723	166823709	Promoter1k	737.5	yes
chr1	166845610	166845910	TADA1	NM_053053	-	166825748	166845654	ProximalPromoter	-86.5	yes
chr1	166853553	166853853						OtherIntergenic	NA	yes
chr1	166879631	166879931						OtherIntergenic	NA	yes
chr1	16689881	16690181						OtherIntergenic	NA	yes
chr1	167021776	167022076	GPA33	NM_005814	-	167022081	167059868	Genebody	37947.5	yes
chr1	167026514	167026814	GPA33	NM_005814	-	167022081	167059868	Genebody	33117.5	yes
chr1	167028431	167028731	GPA33	NM_005814	-	167022081	167059868	Genebody	31297.5	yes
chr1	167035874	167036174	GPA33	NM_005814	-	167022081	167059868	Genebody	23857.5	yes
chr1	167055271	167055571	GPA33	NM_005814	-	167022081	167059868	Genebody	4447.5	yes
chr1	167093351	167093651	DUSP27	NM_001080426	+	167064086	167098402	Genebody	29404.5	yes
chr1	167177672	167177972						OtherIntergenic	NA	yes
chr1	167189806	167190106	POU2F1	NM_001198786	+	167190065	167396582	ProximalPromoter	-54.5	yes
chr1	167237097	167237397	POU2F1	NR_037163	+	167190122	167396582	Genebody	47118.5	yes
chr1	167312147	167312447	POU2F1	NM_001198783	+	167298280	167396582	Genebody	13990.5	yes
chr1	167343294	167343594	POU2F1	NM_001198783	+	167298280	167396582	Genebody	45070.5	yes
chr1	167370536	167370836	POU2F1	NM_001198783	+	167298280	167396582	Genebody	72420.5	yes
chr1	167378460	167378760	POU2F1	NM_001198783	+	167298280	167396582	Genebody	80350.5	yes
chr1	167408748	167409048	CD247	NM_000734	-	167399876	167487847	Genebody	78886.5	yes
chr1	167411431	167411731	CD247	NM_000734	-	167399876	167487847	Genebody	76256.5	yes
chr1	167503085	167503385						OtherIntergenic	NA	yes
chr1	167509670	167509970	CREG1	NM_003851	-	167510250	167523056	Genebody	13275.5	yes
chr1	167525403	167525703	CREG1	NM_003851	-	167510250	167523056	Promoter3k	-2584.5	yes
chr1	167569295	167569595						OtherIntergenic	NA	yes
chr1	167657208	167657508	RCSD1	NM_052862	+	167599473	167675486	Genebody	57907.5	yes
chr1	16766959	16767259	NECAP2	NM_001145278	+	16767166	16786584	ProximalPromoter	-25.5	yes
chr1	167684724	167685024						OtherIntergenic	NA	yes
chr1	167690194	167690494	MPZL1	NM_003953	+	167691186	167761156	Promoter1k	-835.5	yes
chr1	167715645	167715945	.	.	.	.	.	.	.	yes
chr1	167772626	167772926						OtherIntergenic	NA	yes
chr1	167789546	167789846	.	.	.	.	.	.	.	yes
chr1	16801429	16801729	CROCCP3	NR_023386	-	16793930	16819196	Genebody	17625.5	yes
chr1	168051530	168051830						OtherIntergenic	NA	yes
chr1	168054000	168054300	GPR161	NM_153832	-	168053996	168105624	Genebody	51563.5	yes
chr1	168062265	168062565	GPR161	NM_153832	-	168053996	168105624	Genebody	43243.5	yes
chr1	168115086	168115386						OtherIntergenic	NA	yes
chr1	168148017	168148317	TIPRL	NM_001031800	+	168148170	168161633	ProximalPromoter	-19.5	yes
chr1	168204501	168204801	SFT2D2	NM_199344	+	168195254	168212088	Genebody	9346.5	yes
chr1	168291204	168291504						OtherIntergenic	NA	yes
chr1	168311945	168312245						OtherIntergenic	NA	yes
chr1	16835601	16835901						OtherIntergenic	NA	yes
chr1	168409040	168409340						OtherIntergenic	NA	yes
chr1	168515262	168515562	XCL2	NM_003175	-	168510002	168513235	Promoter3k	-2195.5	yes
chr1	168543507	168543807	XCL1	NM_002995	+	168545710	168551315	Promoter3k	-2079.5	yes
chr1	168572739	168573039						OtherIntergenic	NA	yes
chr1	16859182	16859482						OtherIntergenic	NA	yes
chr1	168605434	168605734						OtherIntergenic	NA	yes
chr1	168606672	168606972						OtherIntergenic	NA	yes
chr1	168656961	168657261						OtherIntergenic	NA	yes
chr1	169075351	169075651	ATP1B1	NM_001677	+	169075946	169101960	Promoter1k	-455.5	yes
chr1	169078234	169078534	ATP1B1	NM_001677	+	169075946	169101960	Promoter3k	2554.5	yes
chr1	169103462	169103762	NME7	NM_197972	-	169101772	169337186	Genebody	233556	yes
chr1	16912120	16912420	NBPF1	NM_017940	-	16890411	16939982	Genebody	27701.5	yes
chr1	16918295	16918595	NBPF1	NM_017940	-	16890411	16939982	Genebody	21421.5	no
chr1	169317730	169318030	NME7	NM_197972	-	169101772	169337186	Genebody	19235.5	yes
chr1	169435526	169435826	SLC19A2	NM_006996	-	169433148	169455208	Genebody	19687.5	yes
chr1	169455038	169455338	SLC19A2	NM_006996	-	169433148	169455208	ProximalPromoter	17.5	yes
chr1	16947548	16947848	CROCCP2	NR_026752	-	16944750	16957401	Genebody	9590.5	yes
chr1	16951418	16951718	CROCCP2	NR_026752	-	16944750	16957401	Genebody	5790.5	yes
chr1	169515695	169515995	F5	NM_000130	-	169481191	169555769	Genebody	39868.5	yes
chr1	169519503	169519803	F5	NM_000130	-	169481191	169555769	Genebody	36068.5	yes
chr1	169555568	169555868	F5	NM_000130	-	169481191	169555769	ProximalPromoter	58.5	yes
chr1	169570356	169570656	SELP	NM_003005	-	169558087	169599377	Genebody	28896.5	yes
chr1	1695723	1696023	NADK	NM_023018	-	1682670	1709909	Genebody	14018.5	yes
chr1	169681224	169681524	SELL	NM_000655	-	169659805	169680843	Promoter1k	-557.5	yes
chr1	16971095	16971395	MST1P2	NR_027504	+	16972068	16976915	Promoter1k	-817.5	yes
chr1	169778815	169779115	C1orf112	NM_018186	+	169764549	169822229	Genebody	14551.5	yes
chr1	169898082	169898382	KIFAP3	NM_001204517	-	169890469	170038056	Genebody	139826	yes
chr1	169979624	169979924	KIFAP3	NM_001204517	-	169890469	170038056	Genebody	58295.5	yes
chr1	170043868	170044168	KIFAP3	NM_014970	-	169890469	170043879	ProximalPromoter	-151.5	yes
chr1	17011330	17011630						OtherIntergenic	NA	no
chr1	17026646	17026946	ESPNP	NR_026567	-	17017712	17046652	Genebody	19891.5	yes
chr1	17029701	17030001	ESPNP	NR_026567	-	17017712	17046652	Genebody	16801.5	no
chr1	17033804	17034104	ESPNP	NR_026567	-	17017712	17046652	Genebody	12841.5	yes
chr1	17036288	17036588	ESPNP	NR_026567	-	17017712	17046652	Genebody	10151.5	yes
chr1	170426474	170426774						OtherIntergenic	NA	yes
chr1	170640511	170640811	PRRX1	NM_006902	+	170633312	170708541	Genebody	7378.5	yes
chr1	170658687	170658987	PRRX1	NM_006902	+	170633312	170708541	Genebody	25498.5	yes
chr1	170734914	170735214						OtherIntergenic	NA	yes
chr1	17077036	17077336						OtherIntergenic	NA	yes
chr1	170851113	170851413						OtherIntergenic	NA	yes
chr1	170898958	170899258						OtherIntergenic	NA	yes
chr1	170936238	170936538	C1orf129	NM_025063	+	170904635	170967946	Genebody	31725.5	yes
chr1	1710457	1710757	NADK	NM_001198994	-	1682670	1711508	Promoter1k	897.5	yes
chr1	171050416	171050716						OtherIntergenic	NA	yes
chr1	171157861	171158161	FMO2	NM_001460	+	171154387	171181822	Genebody	3603.5	yes
chr1	171195953	171196253						OtherIntergenic	NA	yes
chr1	171214640	171214940	FMO1	NM_002021	+	171217662	171255113	Promoter3k	-2871.5	yes
chr1	171220904	171221204	FMO1	NM_002021	+	171217662	171255113	Genebody	3288.5	yes
chr1	171282988	171283288	FMO4	NM_002022	+	171283485	171311223	Promoter1k	-384.5	yes
chr1	171329319	171329619						OtherIntergenic	NA	yes
chr1	171374304	171374604						OtherIntergenic	NA	yes
chr1	171454371	171454671	PRRC2C	NM_015172	+	171454665	171562650	ProximalPromoter	-174.5	yes
chr1	171614065	171614365	MYOC	NM_000261	-	171604556	171621773	Genebody	7472.5	yes
chr1	171624660	171624960						OtherIntergenic	NA	yes
chr1	171685075	171685375	VAMP4	NM_001185127	-	171669295	171711379	Genebody	26178.5	yes
chr1	171770570	171770870						OtherIntergenic	NA	yes
chr1	171898254	171898554	DNM3	NM_015569	+	171810620	172381857	Genebody	87700.5	yes
chr1	171952773	171953073	DNM3	NM_015569	+	171810620	172381857	Genebody	142350	yes
chr1	171954069	171954369	DNM3	NM_015569	+	171810620	172381857	Genebody	143820	yes
chr1	171971930	171972230	DNM3	NM_015569	+	171810620	172381857	Genebody	161430	yes
chr1	172010855	172011155	DNM3	NM_015569	+	171810620	172381857	Genebody	200400	yes
chr1	17201467	17201767						OtherIntergenic	NA	no
chr1	1720495	1720795	GNB1	NM_002074	-	1716724	1822526	Genebody	101906	yes
chr1	172059395	172059695	DNM3	NM_015569	+	171810620	172381857	Genebody	248900	yes
chr1	172104249	172104549	DNM3	NM_015569	+	171810620	172381857	Genebody	293790	yes
chr1	17215644	17215944						OtherIntergenic	NA	yes
chr1	17227289	17227589						OtherIntergenic	NA	yes
chr1	17236316	17236616						OtherIntergenic	NA	yes
chr1	172368698	172368998	DNM3	NM_015569	+	171810620	172381857	Genebody	558280	yes
chr1	172371044	172371344	DNM3	NM_015569	+	171810620	172381857	Genebody	560590	yes
chr1	172398479	172398779	C1orf105	NM_139240	+	172389827	172437969	Genebody	8923.5	yes
chr1	172413161	172413461	C1orf105	NM_139240	+	172389827	172437969	Genebody	23573.5	yes
chr1	172419083	172419383	C1orf105	NM_139240	+	172389827	172437969	Genebody	29403.5	yes
chr1	172502414	172502714	C1orf9	NM_016227	+	172502316	172580973	ProximalPromoter	244.5	yes
chr1	17251951	17252251	CROCC	NM_014675	+	17248444	17299474	Genebody	3726.5	yes
chr1	172552048	172552348	C1orf9	NM_016227	+	172502316	172580973	Genebody	49954.5	yes
chr1	17255452	17255752	CROCC	NM_014675	+	17248444	17299474	Genebody	7146.5	yes
chr1	17256655	17256955	CROCC	NM_014675	+	17248444	17299474	Genebody	8296.5	yes
chr1	172578705	172579005	C1orf9	NM_016227	+	172502316	172580973	Genebody	76464.5	yes
chr1	172688803	172689103						OtherIntergenic	NA	yes
chr1	172697179	172697479						OtherIntergenic	NA	yes
chr1	172711774	172712074						OtherIntergenic	NA	yes
chr1	172714113	172714413						OtherIntergenic	NA	yes
chr1	17274012	17274312	CROCC	NM_014675	+	17248444	17299474	Genebody	25746.5	yes
chr1	172747907	172748207						OtherIntergenic	NA	yes
chr1	17278173	17278473	CROCC	NM_014675	+	17248444	17299474	Genebody	29886.5	yes
chr1	172795167	172795467						OtherIntergenic	NA	yes
chr1	1727981	1728281	GNB1	NM_002074	-	1716724	1822526	Genebody	94355.5	yes
chr1	17287177	17287477	CROCC	NM_014675	+	17248444	17299474	Genebody	38866.5	yes
chr1	17289947	17290247	CROCC	NM_014675	+	17248444	17299474	Genebody	41656.5	yes
chr1	17311204	17311504						OtherIntergenic	NA	yes
chr1	17313530	17313830	ATP13A2	NM_001141974	-	17312452	17338423	Genebody	24612.5	yes
chr1	173171551	173171851	TNFSF4	NM_003326	-	173152869	173176471	Genebody	4670.5	yes
chr1	173224366	173224666	LOC100506023	NR_037845	-	173204198	173446294	Genebody	221754	yes
chr1	173389496	173389796	LOC100506023	NR_037845	-	173204198	173446294	Genebody	56603.5	yes
chr1	173398656	173398956	LOC100506023	NR_037845	-	173204198	173446294	Genebody	47443.5	yes
chr1	173400338	173400638	LOC100506023	NR_037845	-	173204198	173446294	Genebody	45803.5	yes
chr1	173475663	173475963	SLC9A11	NM_178527	-	173469603	173572233	Genebody	96392.5	yes
chr1	173660343	173660643						OtherIntergenic	NA	yes
chr1	17372643	17372943	SDHB	NM_003000	-	17345224	17380665	Genebody	7884.5	yes
chr1	173794184	173794484	DARS2	NM_018122	+	173793796	173827682	Promoter1k	504.5	yes
chr1	17386166	17386466						OtherIntergenic	NA	yes
chr1	173883442	173883742	SERPINC1	NM_000488	-	173872941	173886516	Promoter3k	2865.5	yes
chr1	17401967	17402267	PADI2	NM_007365	-	17393255	17445948	Genebody	43777.5	yes
chr1	174043940	174044240						OtherIntergenic	NA	yes
chr1	174084042	174084342						OtherIntergenic	NA	yes
chr1	174186881	174187181	RABGAP1L	NM_014857	+	174128551	174927327	Genebody	58479.5	yes
chr1	174227214	174227514	RABGAP1L	NM_014857	+	174128551	174927327	Genebody	98759.5	yes
chr1	174231840	174232140	RABGAP1L	NM_014857	+	174128551	174927327	Genebody	103370	yes
chr1	174270466	174270766	RABGAP1L	NM_014857	+	174128551	174927327	Genebody	142080	yes
chr1	174382766	174383066	RABGAP1L	NM_014857	+	174128551	174927327	Genebody	254310	yes
chr1	17452266	17452566						OtherIntergenic	NA	yes
chr1	174695689	174695989	RABGAP1L	NM_014857	+	174128551	174927327	Genebody	567310	yes
chr1	174713172	174713472	RABGAP1L	NM_014857	+	174128551	174927327	Genebody	584800	yes
chr1	174716807	174717107	RABGAP1L	NM_014857	+	174128551	174927327	Genebody	588430	yes
chr1	174739135	174739435	RABGAP1L	NM_014857	+	174128551	174927327	Genebody	610630	yes
chr1	174852531	174852831	RABGAP1L	NM_001035230	+	174844655	174927327	Genebody	8015.5	yes
chr1	174952432	174952732	RABGAP1L	NM_001243764	+	174933904	174964445	Genebody	18716.5	yes
chr1	174956081	174956381	RABGAP1L	NM_001243764	+	174933904	174964445	Genebody	22346.5	yes
chr1	174967680	174967980	CACYBP	NM_001007214	+	174968570	174981163	Promoter1k	-829.5	yes
chr1	174998882	174999182						OtherIntergenic	NA	yes
chr1	175094434	175094734	TNN	NM_022093	+	175036993	175117202	Genebody	57577.5	yes
chr1	175115724	175116024	TNN	NM_022093	+	175036993	175117202	Genebody	78847.5	yes
chr1	175121173	175121473						OtherIntergenic	NA	yes
chr1	175124048	175124348						OtherIntergenic	NA	yes
chr1	175132904	175133204	KIAA0040	NM_001162895	-	175126122	175161949	Genebody	28938.5	yes
chr1	175161946	175162246	.	.	.	.	.	.	.	yes
chr1	175190920	175191220						OtherIntergenic	NA	yes
chr1	175283436	175283736						OtherIntergenic	NA	yes
chr1	175286390	175286690						OtherIntergenic	NA	yes
chr1	175288830	175289130						OtherIntergenic	NA	yes
chr1	175307670	175307970	TNR	NM_003285	-	175291934	175712752	Genebody	404922	yes
chr1	175342957	175343257	TNR	NM_003285	-	175291934	175712752	Genebody	369732	yes
chr1	175345314	175345614	TNR	NM_003285	-	175291934	175712752	Genebody	367272	yes
chr1	17538605	17538905	PADI1	NM_013358	+	17531620	17572501	Genebody	7150.5	yes
chr1	175403435	175403735	TNR	NM_003285	-	175291934	175712752	Genebody	309122	yes
chr1	175450287	175450587	TNR	NM_003285	-	175291934	175712752	Genebody	262062	yes
chr1	17563589	17563889	PADI1	NM_013358	+	17531620	17572501	Genebody	32360.5	yes
chr1	175712766	175713066	TNR	NM_003285	-	175291934	175712752	ProximalPromoter	-248.5	yes
chr1	175726577	175726877						OtherIntergenic	NA	yes
chr1	175793399	175793699						OtherIntergenic	NA	yes
chr1	175857119	175857419						OtherIntergenic	NA	yes
chr1	17591734	17592034	PADI3	NM_016233	+	17575592	17610727	Genebody	16118.5	yes
chr1	17600737	17601037	PADI3	NM_016233	+	17575592	17610727	Genebody	25278.5	yes
chr1	17603116	17603416	PADI3	NM_016233	+	17575592	17610727	Genebody	27568.5	yes
chr1	176042757	176043057	RFWD2	NM_022457	-	175913966	176176370	Genebody	133380	yes
chr1	17608200	17608500	PADI3	NM_016233	+	17575592	17610727	Genebody	32798.5	yes
chr1	176088700	176089000	RFWD2	NM_022457	-	175913966	176176370	Genebody	87629.5	yes
chr1	176344135	176344435						OtherIntergenic	NA	yes
chr1	176435717	176436017	PAPPA2	NM_021936	+	176432306	176660341	Genebody	3594.5	yes
chr1	176528951	176529251	PAPPA2	NM_021936	+	176432306	176660341	Genebody	96734.5	yes
chr1	17662653	17662953	PADI4	NM_012387	+	17634689	17690495	Genebody	28181.5	yes
chr1	176660822	176661122	PAPPA2	NM_020318	+	176432306	176811970	Genebody	228644	yes
chr1	176715190	176715490	PAPPA2	NM_020318	+	176432306	176811970	Genebody	283034	yes
chr1	176812876	176813176						OtherIntergenic	NA	yes
chr1	176850194	176850494	ASTN1	NM_207108	-	176837953	177134024	Genebody	283454	yes
chr1	176866928	176867228	ASTN1	NM_207108	-	176837953	177134024	Genebody	267074	yes
chr1	176918240	176918540	ASTN1	NM_207108	-	176837953	177134024	Genebody	215584	yes
chr1	176923465	176923765	ASTN1	NM_207108	-	176837953	177134024	Genebody	210404	yes
chr1	17697141	17697441	PADI6	NM_207421	+	17698740	17728195	Promoter3k	-1489.5	yes
chr1	177150864	177151164	FAM5B	NM_021165	+	177140632	177251558	Genebody	10488.5	yes
chr1	177154409	177154709	FAM5B	NM_021165	+	177140632	177251558	Genebody	13898.5	yes
chr1	177225343	177225643	FAM5B	NM_021165	+	177140632	177251558	Genebody	84828.5	yes
chr1	177324769	177325069						OtherIntergenic	NA	yes
chr1	17732722	17733022	RCC2	NM_001136204	-	17733250	17765059	Genebody	32258.5	yes
chr1	177402065	177402365						OtherIntergenic	NA	yes
chr1	17746353	17746653	RCC2	NM_001136204	-	17733250	17765059	Genebody	18568.5	yes
chr1	177465083	177465383						OtherIntergenic	NA	yes
chr1	177519981	177520281						OtherIntergenic	NA	yes
chr1	177536588	177536888						OtherIntergenic	NA	yes
chr1	177537895	177538195						OtherIntergenic	NA	yes
chr1	177749298	177749598						OtherIntergenic	NA	yes
chr1	177882893	177883193						OtherIntergenic	NA	yes
chr1	177915141	177915441	SEC16B	NM_033127	-	177898241	177939050	Genebody	23679.5	yes
chr1	177917515	177917815	SEC16B	NM_033127	-	177898241	177939050	Genebody	21449.5	yes
chr1	177928867	177929167	SEC16B	NM_033127	-	177898241	177939050	Genebody	9979.5	yes
chr1	178000974	178001274	LOC730102	NR_037167	-	177975274	178007142	Genebody	6081.5	yes
chr1	178006571	178006871	LOC730102	NR_037167	-	177975274	178007142	Promoter1k	271.5	yes
chr1	178024260	178024560						OtherIntergenic	NA	yes
chr1	17803874	17804174						OtherIntergenic	NA	yes
chr1	178062346	178062646	LOC100302401	NR_027982	-	178060642	178063128	Promoter1k	627.5	no
chr1	178096663	178096963	RASAL2	NM_170692	+	178062863	178448648	Genebody	33857.5	yes
chr1	17811840	17812140						OtherIntergenic	NA	yes
chr1	178159014	178159314	RASAL2	NM_170692	+	178062863	178448648	Genebody	96307.5	yes
chr1	178189272	178189572	RASAL2	NM_170692	+	178062863	178448648	Genebody	126698	yes
chr1	17820724	17821024						OtherIntergenic	NA	yes
chr1	178210987	178211287	RASAL2	NM_170692	+	178062863	178448648	Genebody	148268	yes
chr1	178252060	178252360	RASAL2	NM_170692	+	178062863	178448648	Genebody	189308	yes
chr1	178269064	178269364	RASAL2	NM_170692	+	178062863	178448648	Genebody	206368	yes
chr1	178279785	178280085	RASAL2	NM_170692	+	178062863	178448648	Genebody	217128	yes
chr1	17828828	17829128						OtherIntergenic	NA	yes
chr1	178313643	178313943	RASAL2	NM_004841	+	178310605	178448648	Genebody	3195.5	yes
chr1	178330999	178331299	RASAL2	NM_004841	+	178310605	178448648	Genebody	20565.5	yes
chr1	17834460	17834760						OtherIntergenic	NA	yes
chr1	178348975	178349275	RASAL2	NM_004841	+	178310605	178448648	Genebody	38515.5	yes
chr1	178470922	178471222						OtherIntergenic	NA	yes
chr1	178482465	178482765	C1orf49	NM_001170723	+	178482211	178490946	Promoter1k	529.5	yes
chr1	178501460	178501760						OtherIntergenic	NA	yes
chr1	178511614	178511914	C1orf220	NR_033186	+	178511930	178518024	ProximalPromoter	60.5	yes
chr1	178703155	178703455	RALGPS2	NM_152663	+	178694299	178889237	Genebody	8991.5	yes
chr1	178722554	178722854	RALGPS2	NM_152663	+	178694299	178889237	Genebody	28441.5	yes
chr1	178737487	178737787	RALGPS2	NM_152663	+	178694299	178889237	Genebody	43341.5	yes
chr1	178743440	178743740	RALGPS2	NM_152663	+	178694299	178889237	Genebody	49291.5	yes
chr1	178971861	178972161						OtherIntergenic	NA	yes
chr1	17899161	17899461	ARHGEF10L	NM_018125	+	17866329	18024370	Genebody	33001.5	yes
chr1	1790062	1790362	GNB1	NM_002074	-	1716724	1822526	Genebody	32335.5	yes
chr1	17901042	17901342	ARHGEF10L	NM_018125	+	17866329	18024370	Genebody	34871.5	yes
chr1	179048327	179048627	TOR3A	NM_022371	+	179051111	179065129	Promoter3k	-2640.5	yes
chr1	179074527	179074827	ABL2	NM_001136000	-	179068461	179112224	Genebody	37523.5	yes
chr1	179090229	179090529	ABL2	NM_001136000	-	179068461	179112224	Genebody	21913.5	yes
chr1	179163027	179163327	ABL2	NM_001136001	-	179079715	179198819	Genebody	35668.5	yes
chr1	179220886	179221186						OtherIntergenic	NA	yes
chr1	179261529	179261829	SOAT1	NM_001252511	+	179262848	179327814	Promoter3k	-1207.5	yes
chr1	17933389	17933689	ARHGEF10L	NM_001011722	+	17907047	18024370	Genebody	26623.5	yes
chr1	179338940	179339240	AXDND1	NM_144696	+	179334854	179523870	Genebody	4256.5	yes
chr1	179416649	179416949	AXDND1	NM_144696	+	179334854	179523870	Genebody	81996.5	yes
chr1	17953914	17954214	.	.	.	.	.	.	.	yes
chr1	179555439	179555739						OtherIntergenic	NA	yes
chr1	17955962	17956262	ARHGEF10L	NM_001011722	+	17907047	18024370	Genebody	49093.5	yes
chr1	179560888	179561188	TDRD5	NM_001199089	+	179560988	179660407	ProximalPromoter	52.5	yes
chr1	179568813	179569113	TDRD5	NM_001199089	+	179560988	179660407	Genebody	8092.5	yes
chr1	179675535	179675835						OtherIntergenic	NA	yes
chr1	17973549	17973849	ARHGEF10L	NM_001011722	+	17907047	18024370	Genebody	66743.5	yes
chr1	179779008	179779308	FAM163A	NM_173509	+	179712297	179785333	Genebody	66823.5	yes
chr1	179783946	179784246	FAM163A	NM_173509	+	179712297	179785333	Genebody	71683.5	yes
chr1	17980282	17980582	ARHGEF10L	NM_001011722	+	17907047	18024370	Genebody	73383.5	yes
chr1	179807535	179807835						OtherIntergenic	NA	yes
chr1	179836896	179837196	TOR1AIP2	NM_022347	-	179828164	179846941	Genebody	9930.5	yes
chr1	179851790	179852090	TOR1AIP1	NM_015602	+	179851419	179889211	Promoter1k	511.5	yes
chr1	17988086	17988386	ARHGEF10L	NM_001011722	+	17907047	18024370	Genebody	81173.5	yes
chr1	179922874	179923174	CEP350	NM_014810	+	179923907	180084015	Promoter1k	-766.5	yes
chr1	180137877	180138177	QSOX1	NM_002826	+	180123967	180167169	Genebody	14053.5	yes
chr1	180148016	180148316	QSOX1	NM_002826	+	180123967	180167169	Genebody	24233.5	yes
chr1	180150253	180150553	QSOX1	NM_002826	+	180123967	180167169	Genebody	26283.5	yes
chr1	180157339	180157639	QSOX1	NM_002826	+	180123967	180167169	Genebody	33503.5	yes
chr1	180221787	180222087	LHX4	NM_033343	+	180199432	180244188	Genebody	22308.5	yes
chr1	18022966	18023266	ARHGEF10L	NM_001011722	+	17907047	18024370	Genebody	116184	yes
chr1	180239383	180239683	LOC100527964	NR_037642	-	180238797	180243816	Genebody	4295.5	yes
chr1	180385193	180385493	ACBD6	NM_032360	-	180257351	180472022	Genebody	86681.5	yes
chr1	180447355	180447655	ACBD6	NM_032360	-	180257351	180472022	Genebody	24631.5	yes
chr1	180451625	180451925	ACBD6	NM_032360	-	180257351	180472022	Genebody	20051.5	yes
chr1	180484960	180485260						OtherIntergenic	NA	yes
chr1	180502665	180502965						OtherIntergenic	NA	yes
chr1	180593125	180593425						OtherIntergenic	NA	yes
chr1	180600883	180601183	XPR1	NM_004736	+	180601145	180859415	ProximalPromoter	-34.5	yes
chr1	180601690	180601990	XPR1	NM_004736	+	180601145	180859415	Promoter1k	665.5	no
chr1	180605251	180605551	XPR1	NM_004736	+	180601145	180859415	Genebody	4265.5	yes
chr1	180747983	180748283	XPR1	NM_004736	+	180601145	180859415	Genebody	146936	yes
chr1	18081620	18081920	ACTL8	NM_030812	+	18081807	18153558	ProximalPromoter	-46.5	yes
chr1	180832369	180832669	XPR1	NM_004736	+	180601145	180859415	Genebody	231516	yes
chr1	180851081	180851381	XPR1	NM_004736	+	180601145	180859415	Genebody	249926	yes
chr1	18085601	18085901	ACTL8	NM_030812	+	18081807	18153558	Genebody	3953.5	yes
chr1	180889913	180890213	KIAA1614	NM_020950	+	180882312	180915239	Genebody	7758.5	yes
chr1	181007566	181007866	MR1	NM_001195000	+	181002560	181031074	Genebody	5130.5	yes
chr1	181053449	181053749						OtherIntergenic	NA	yes
chr1	181104546	181104846						OtherIntergenic	NA	yes
chr1	181111671	181111971						OtherIntergenic	NA	yes
chr1	181135754	181136054						OtherIntergenic	NA	yes
chr1	181159016	181159316						OtherIntergenic	NA	yes
chr1	181394109	181394409						OtherIntergenic	NA	yes
chr1	181448306	181448606						OtherIntergenic	NA	yes
chr1	18152648	18152948	ACTL8	NM_030812	+	18081807	18153558	Genebody	70973.5	yes
chr1	181552829	181553129	CACNA1E	NM_001205294	+	181452685	181775921	Genebody	100276	yes
chr1	181645442	181645742	CACNA1E	NM_001205294	+	181452685	181775921	Genebody	192976	yes
chr1	181706160	181706460	CACNA1E	NM_001205294	+	181452685	181775921	Genebody	253616	yes
chr1	18175717	18176017						OtherIntergenic	NA	yes
chr1	181880091	181880391						OtherIntergenic	NA	yes
chr1	181906154	181906454						OtherIntergenic	NA	yes
chr1	181973387	181973687						OtherIntergenic	NA	yes
chr1	181984524	181984824						OtherIntergenic	NA	yes
chr1	181999104	181999404						OtherIntergenic	NA	yes
chr1	182004547	182004847						OtherIntergenic	NA	yes
chr1	182023893	182024193	ZNF648	NM_001009992	-	182023704	182030847	Genebody	6806.5	yes
chr1	182038125	182038425						OtherIntergenic	NA	yes
chr1	182050161	182050461						OtherIntergenic	NA	yes
chr1	182054059	182054359						OtherIntergenic	NA	yes
chr1	182112321	182112621						OtherIntergenic	NA	yes
chr1	182167153	182167453						OtherIntergenic	NA	yes
chr1	182170205	182170505						OtherIntergenic	NA	yes
chr1	182238281	182238581						OtherIntergenic	NA	yes
chr1	182290714	182291014						OtherIntergenic	NA	yes
chr1	18236224	18236524						OtherIntergenic	NA	yes
chr1	182365913	182366213						OtherIntergenic	NA	yes
chr1	182368333	182368633	TEDDM1	NM_172000	-	182367251	182369751	Promoter3k	1290.5	yes
chr1	182413644	182413944						OtherIntergenic	NA	yes
chr1	182415188	182415488						OtherIntergenic	NA	yes
chr1	182453647	182453947	RGSL1	NM_001137669	+	182419255	182529732	Genebody	34505.5	yes
chr1	18246377	18246677						OtherIntergenic	NA	yes
chr1	18249379	18249679						OtherIntergenic	NA	yes
chr1	182496850	182497150	RGSL1	NM_001137669	+	182419255	182529732	Genebody	77735.5	yes
chr1	182564797	182565097						OtherIntergenic	NA	yes
chr1	182568524	182568824	RGS16	NM_002928	-	182567757	182573548	Genebody	4887.5	yes
chr1	182570478	182570778	RGS16	NM_002928	-	182567757	182573548	Promoter3k	2987.5	yes
chr1	182669529	182669829						OtherIntergenic	NA	yes
chr1	182689683	182689983						OtherIntergenic	NA	yes
chr1	182740693	182740993	.	.	.	.	.	.	.	yes
chr1	182751494	182751794						OtherIntergenic	NA	yes
chr1	182753759	182754059						OtherIntergenic	NA	yes
chr1	182755852	182756152	NPL	NM_001200050	+	182758583	182799519	Promoter3k	-2562.5	yes
chr1	182771091	182771391	NPL	NM_001200050	+	182758583	182799519	Genebody	12687.5	yes
chr1	182775441	182775741	NPL	NM_001200050	+	182758583	182799519	Genebody	17027.5	yes
chr1	182778780	182779080	NPL	NM_001200050	+	182758583	182799519	Genebody	20347.5	yes
chr1	182781538	182781838	NPL	NM_001200050	+	182758583	182799519	Genebody	23127.5	yes
chr1	182931631	182931931						OtherIntergenic	NA	yes
chr1	182988980	182989280						OtherIntergenic	NA	yes
chr1	182993045	182993345	LAMC1	NM_002293	+	182992594	183114727	Promoter1k	586.5	yes
chr1	18311010	18311310						OtherIntergenic	NA	yes
chr1	183155292	183155592	LAMC2	NM_018891	+	183155173	183210406	Promoter1k	297.5	yes
chr1	183197162	183197462	LAMC2	NM_018891	+	183155173	183210406	Genebody	42157.5	yes
chr1	183204150	183204450	LAMC2	NM_018891	+	183155173	183210406	Genebody	49127.5	yes
chr1	183250623	183250923	NMNAT2	NM_170706	-	183217371	183274009	Genebody	23328.5	yes
chr1	18325386	18325686						OtherIntergenic	NA	yes
chr1	183275751	183276051	NMNAT2	NM_015039	-	183217371	183387634	Genebody	111724	yes
chr1	183287723	183288023	NMNAT2	NM_015039	-	183217371	183387634	Genebody	99783.5	yes
chr1	183439216	183439516	DKFZP564C196	NR_040063	-	183430010	183441117	Promoter3k	1656.5	yes
chr1	183512762	183513062	SMG7	NM_173156	+	183441505	183523328	Genebody	71445.5	yes
chr1	183549615	183549915	NCF2	NM_001190789	-	183524696	183559739	Genebody	9948.5	yes
chr1	183578416	183578716						OtherIntergenic	NA	yes
chr1	183592395	183592695						OtherIntergenic	NA	yes
chr1	183602801	183603101	ARPC5	NM_005717	-	183595331	183604985	Promoter3k	2034.5	yes
chr1	183624650	183624950	RGL1	NM_015149	+	183605207	183897666	Genebody	19493.5	yes
chr1	183639378	183639678	RGL1	NM_015149	+	183605207	183897666	Genebody	34213.5	yes
chr1	183654303	183654603	RGL1	NM_015149	+	183605207	183897666	Genebody	49203.5	yes
chr1	1837714	1838014						OtherIntergenic	NA	yes
chr1	183885157	183885457	RGL1	NM_015149	+	183605207	183897666	Genebody	280114	yes
chr1	183891459	183891759	RGL1	NM_015149	+	183605207	183897666	Genebody	286424	yes
chr1	183925764	183926064	GLT25D2	NM_015101	-	183904965	184006863	Genebody	80972.5	yes
chr1	1840410	1840710						OtherIntergenic	NA	yes
chr1	184044588	184044888						OtherIntergenic	NA	yes
chr1	184191747	184192047						OtherIntergenic	NA	yes
chr1	184211691	184211991						OtherIntergenic	NA	yes
chr1	18427024	18427324						OtherIntergenic	NA	yes
chr1	184310209	184310509						OtherIntergenic	NA	yes
chr1	18436746	18437046	IGSF21	NM_032880	+	18434239	18704977	Promoter3k	2631.5	yes
chr1	184397750	184398050	C1orf21	NM_030806	+	184356149	184598155	Genebody	41741.5	yes
chr1	184434921	184435221	C1orf21	NM_030806	+	184356149	184598155	Genebody	78981.5	yes
chr1	184532533	184532833	C1orf21	NM_030806	+	184356149	184598155	Genebody	176552	yes
chr1	184633145	184633445						OtherIntergenic	NA	yes
chr1	184660911	184661211	EDEM3	NM_025191	-	184659624	184724041	Genebody	62880.5	yes
chr1	184774725	184775025	FAM129A	NM_052966	-	184760165	184943682	Genebody	168912	yes
chr1	184951327	184951627						OtherIntergenic	NA	yes
chr1	185123035	185123335	TRMT1L	NM_030934	-	185087217	185126116	Promoter3k	2915.5	yes
chr1	185139594	185139894	SWT1	NM_017673	+	185126290	185260913	Genebody	13460.5	yes
chr1	185207613	185207913	SWT1	NM_017673	+	185126290	185260913	Genebody	81440.5	yes
chr1	185286512	185286812	IVNS1ABP	NM_006469	-	185265521	185286461	ProximalPromoter	-199.5	yes
chr1	185378472	185378772						OtherIntergenic	NA	yes
chr1	18543943	18544243	IGSF21	NM_032880	+	18434239	18704977	Genebody	109822	yes
chr1	185529032	185529332						OtherIntergenic	NA	yes
chr1	185565260	185565560						OtherIntergenic	NA	yes
chr1	18558626	18558926	IGSF21	NM_032880	+	18434239	18704977	Genebody	124542	yes
chr1	18561303	18561603	IGSF21	NM_032880	+	18434239	18704977	Genebody	127252	yes
chr1	185621522	185621822						OtherIntergenic	NA	yes
chr1	185639524	185639824						OtherIntergenic	NA	yes
chr1	185650220	185650520						OtherIntergenic	NA	yes
chr1	185664521	185664821						OtherIntergenic	NA	yes
chr1	185688239	185688539						OtherIntergenic	NA	yes
chr1	185689795	185690095						OtherIntergenic	NA	yes
chr1	185702961	185703261	HMCN1	NM_031935	+	185703682	186160085	Promoter1k	-511.5	yes
chr1	185782549	185782849	HMCN1	NM_031935	+	185703682	186160085	Genebody	78918.5	yes
chr1	185791207	185791507	HMCN1	NM_031935	+	185703682	186160085	Genebody	87648.5	yes
chr1	186124780	186125080	MIR548F1	NR_031642	-	186029866	186446655	Genebody	321714	yes
chr1	186181810	186182110	MIR548F1	NR_031642	-	186029866	186446655	Genebody	264694	yes
chr1	186214009	186214309	MIR548F1	NR_031642	-	186029866	186446655	Genebody	232494	yes
chr1	18626227	18626527	IGSF21	NM_032880	+	18434239	18704977	Genebody	192132	yes
chr1	186274134	186274434	PRG4	NM_001127708	+	186265404	186283688	Genebody	8916.5	yes
chr1	18629390	18629690	IGSF21	NM_032880	+	18434239	18704977	Genebody	195262	yes
chr1	186294418	186294718	TPR	NM_003292	-	186280785	186344457	Genebody	49886.5	yes
chr1	186299949	186300249	TPR	NM_003292	-	186280785	186344457	Genebody	44376.5	yes
chr1	186344468	186344768	MIR548F1	NR_031642	-	186029866	186446655	Genebody	101944	yes
chr1	186373594	186373894	C1orf27	NM_001164246	+	186344889	186390503	Genebody	28831.5	yes
chr1	186451836	186452136						OtherIntergenic	NA	yes
chr1	186574900	186575200						OtherIntergenic	NA	yes
chr1	186649347	186649647	PTGS2	NM_000963	-	186640943	186649559	ProximalPromoter	98.5	yes
chr1	186651941	186652241	PTGS2	NM_000963	-	186640943	186649559	Promoter3k	-2501.5	yes
chr1	186691844	186692144						OtherIntergenic	NA	yes
chr1	186775678	186775978						OtherIntergenic	NA	yes
chr1	186886260	186886560	PLA2G4A	NM_024420	+	186798031	186958113	Genebody	88359.5	yes
chr1	186955086	186955386	PLA2G4A	NM_024420	+	186798031	186958113	Genebody	157170	yes
chr1	186956905	186957205	PLA2G4A	NM_024420	+	186798031	186958113	Genebody	159160	yes
chr1	18700434	18700734	IGSF21	NM_032880	+	18434239	18704977	Genebody	266302	yes
chr1	187020774	187021074						Genedesert	NA	yes
chr1	187234176	187234476						Genedesert	NA	yes
chr1	187352513	187352813						Genedesert	NA	yes
chr1	187382876	187383176						Genedesert	NA	yes
chr1	187445749	187446049						Genedesert	NA	yes
chr1	1875430	1875730						OtherIntergenic	NA	yes
chr1	187786950	187787250						Genedesert	NA	yes
chr1	187897443	187897743						Genedesert	NA	yes
chr1	18857474	18857774						OtherIntergenic	NA	yes
chr1	1886300	1886600	KIAA1751	NM_001080484	-	1884751	1935276	Genebody	48795.5	yes
chr1	188637207	188637507						Genedesert	NA	yes
chr1	188675823	188676123						Genedesert	NA	yes
chr1	188751412	188751712						Genedesert	NA	yes
chr1	18882897	18883197						OtherIntergenic	NA	yes
chr1	18902134	18902434						OtherIntergenic	NA	yes
chr1	18907998	18908298						OtherIntergenic	NA	yes
chr1	18911275	18911575						OtherIntergenic	NA	yes
chr1	1891498	1891798	KIAA1751	NM_001080484	-	1884751	1935276	Genebody	43705.5	yes
chr1	18923930	18924230						OtherIntergenic	NA	yes
chr1	18935101	18935401						OtherIntergenic	NA	yes
chr1	189398675	189398975						Genedesert	NA	yes
chr1	189589111	189589411						Genedesert	NA	yes
chr1	189647955	189648255						Genedesert	NA	yes
chr1	189828561	189828861						Genedesert	NA	yes
chr1	19000512	19000812	PAX7	NM_013945	+	18957499	19062632	Genebody	43201.5	yes
chr1	19007950	19008250	PAX7	NM_013945	+	18957499	19062632	Genebody	50611.5	yes
chr1	190342883	190343183	FAM5C	NM_199051	-	190066796	190446759	Genebody	103688	yes
chr1	190405825	190406125	FAM5C	NM_199051	-	190066796	190446759	Genebody	40818.5	yes
chr1	1905725	1906025	.	.	.	.	.	.	.	yes
chr1	19121069	19121369						OtherIntergenic	NA	yes
chr1	19147314	19147614						OtherIntergenic	NA	yes
chr1	191962721	191963021						Genedesert	NA	yes
chr1	19201761	19202061	ALDH4A1	NM_001161504	-	19197923	19217385	Genebody	15534.5	yes
chr1	19210620	19210920	ALDH4A1	NM_001161504	-	19197923	19217385	Genebody	6594.5	yes
chr1	192207699	192207999	.	.	.	.	.	.	.	yes
chr1	192280464	192280764						OtherIntergenic	NA	yes
chr1	19233461	19233761	IFFO2	NM_001136265	-	19230773	19282826	Genebody	49225.5	yes
chr1	19239574	19239874	IFFO2	NM_001136265	-	19230773	19282826	Genebody	43145.5	yes
chr1	192415045	192415345						OtherIntergenic	NA	yes
chr1	192443229	192443529						OtherIntergenic	NA	yes
chr1	192446761	192447061						OtherIntergenic	NA	yes
chr1	192457246	192457546						OtherIntergenic	NA	yes
chr1	192475864	192476164						OtherIntergenic	NA	yes
chr1	192515344	192515644	.	.	.	.	.	.	.	yes
chr1	192549667	192549967	RGS1	NM_002922	+	192544856	192549159	Genebody	4934.5	yes
chr1	192579290	192579590						OtherIntergenic	NA	yes
chr1	192701933	192702233						OtherIntergenic	NA	yes
chr1	192736046	192736346						OtherIntergenic	NA	yes
chr1	192774933	192775233						OtherIntergenic	NA	yes
chr1	192776681	192776981	RGS2	NM_002923	+	192778168	192781407	Promoter3k	-1377.5	yes
chr1	192967729	192968029						OtherIntergenic	NA	yes
chr1	192988639	192988939	UCHL5	NM_001199263	-	192987534	193028523	Genebody	39732.5	yes
chr1	19299022	19299322						OtherIntergenic	NA	yes
chr1	193000618	193000918	UCHL5	NR_037607	-	192989016	193029237	Genebody	28456.5	yes
chr1	193039169	193039469	TROVE2	NM_004600	+	193029003	193055115	Genebody	10357.5	yes
chr1	193090918	193091218	CDC73	NM_024529	+	193091087	193223942	ProximalPromoter	173.5	yes
chr1	193112456	193112756	CDC73	NM_024529	+	193091087	193223942	Genebody	21513.5	yes
chr1	193152190	193152490	B3GALT2	NM_003783	-	193147859	193155743	Genebody	3402.5	yes
chr1	193159512	193159812	CDC73	NM_024529	+	193091087	193223942	Genebody	68613.5	yes
chr1	193223980	193224280	CDC73	NM_024529	+	193091087	193223942	Genebody	133034	yes
chr1	193307339	193307639						Genedesert	NA	yes
chr1	193375977	193376277						Genedesert	NA	yes
chr1	19338788	19339088						OtherIntergenic	NA	yes
chr1	19355982	19356282						OtherIntergenic	NA	yes
chr1	193724208	193724508						Genedesert	NA	yes
chr1	19401548	19401848	UBR4	NM_020765	-	19400999	19536746	Genebody	134946	yes
chr1	194071736	194072036	.	.	.	.	.	.	.	yes
chr1	194086779	194087079						Genedesert	NA	yes
chr1	194129160	194129460						Genedesert	NA	yes
chr1	19422778	19423078	UBR4	NM_020765	-	19400999	19536746	Genebody	113746	yes
chr1	194264886	194265186						Genedesert	NA	yes
chr1	19440130	19440430	UBR4	NM_020765	-	19400999	19536746	Genebody	96415.5	yes
chr1	194435930	194436230						Genedesert	NA	yes
chr1	195074391	195074691						Genedesert	NA	yes
chr1	195345394	195345694						Genedesert	NA	yes
chr1	195550110	195550410						Genedesert	NA	yes
chr1	195578043	195578343						Genedesert	NA	yes
chr1	19567785	19568085	KIAA0090	NM_015047	-	19544583	19578046	Genebody	10135.5	yes
chr1	195686828	195687128						Genedesert	NA	yes
chr1	195703024	195703324						Genedesert	NA	yes
chr1	195773768	195774068						Genedesert	NA	yes
chr1	195855189	195855489						Genedesert	NA	yes
chr1	195866256	195866556						Genedesert	NA	yes
chr1	195909019	195909319						Genedesert	NA	yes
chr1	195998618	195998918						Genedesert	NA	yes
chr1	196113564	196113864						Genedesert	NA	yes
chr1	196117549	196117849						Genedesert	NA	yes
chr1	196278602	196278902	KCNT2	NM_198503	-	196194912	196577499	Genebody	298698	yes
chr1	196287075	196287375	KCNT2	NM_198503	-	196194912	196577499	Genebody	290248	yes
chr1	196324358	196324658	KCNT2	NM_198503	-	196194912	196577499	Genebody	252978	yes
chr1	196342149	196342449	KCNT2	NM_198503	-	196194912	196577499	Genebody	235178	yes
chr1	196630175	196630475	CFH	NM_001014975	+	196621007	196670695	Genebody	9343.5	yes
chr1	19664905	19665205	CAPZB	NR_038125	-	19665266	19811201	Genebody	146130	yes
chr1	19668015	19668315	CAPZB	NR_038125	-	19665266	19811201	Genebody	143000	yes
chr1	196692497	196692797	CFH	NM_000186	+	196621007	196716634	Genebody	71663.5	yes
chr1	196701683	196701983	.	.	.	.	.	.	.	yes
chr1	19670847	19671147	CAPZB	NR_038125	-	19665266	19811201	Genebody	140220	yes
chr1	196712357	196712657	CFH	NM_000186	+	196621007	196716634	Genebody	91513.5	yes
chr1	196797004	196797304	CFHR1	NM_002113	+	196788860	196801319	Genebody	8290.5	yes
chr1	19687917	19688217	CAPZB	NR_038125	-	19665266	19811201	Genebody	123130	yes
chr1	196879377	196879677	.	.	.	.	.	.	.	yes
chr1	19700859	19701159	CAPZB	NR_038125	-	19665266	19811201	Genebody	110170	yes
chr1	197099832	197100132	ASPM	NM_001206846	-	197053256	197115824	Genebody	15863.5	yes
chr1	197125937	197126237	ZBTB41	NM_194314	-	197122813	197169672	Genebody	43661.5	yes
chr1	197148183	197148483	ZBTB41	NM_194314	-	197122813	197169672	Genebody	21391.5	yes
chr1	197149466	197149766	ZBTB41	NM_194314	-	197122813	197169672	Genebody	20141.5	yes
chr1	19717847	19718147	CAPZB	NR_038125	-	19665266	19811201	Genebody	93220.5	yes
chr1	197193345	197193645						OtherIntergenic	NA	yes
chr1	19724929	19725229	CAPZB	NR_038125	-	19665266	19811201	Genebody	86100.5	yes
chr1	197296961	197297261	CRB1	NM_001193640	+	197237333	197447585	Genebody	59727.5	yes
chr1	197304908	197305208	CRB1	NM_001193640	+	197237333	197447585	Genebody	67907.5	yes
chr1	197326118	197326418	CRB1	NM_001193640	+	197237333	197447585	Genebody	88937.5	yes
chr1	197369184	197369484	CRB1	NM_001193640	+	197237333	197447585	Genebody	131928	yes
chr1	197488859	197489159	DENND1B	NM_001195215	-	197473878	197744623	Genebody	255632	yes
chr1	197490295	197490595	DENND1B	NM_001195215	-	197473878	197744623	Genebody	254212	yes
chr1	197495928	197496228	DENND1B	NM_001195215	-	197473878	197744623	Genebody	248582	yes
chr1	197584326	197584626	DENND1B	NM_144977	-	197521384	197744623	Genebody	160182	yes
chr1	197588200	197588500	DENND1B	NM_144977	-	197521384	197744623	Genebody	156282	yes
chr1	1976316	1976616						OtherIntergenic	NA	yes
chr1	197662127	197662427	DENND1B	NM_144977	-	197521384	197744623	Genebody	82322.5	yes
chr1	19766375	19766675	CAPZB	NR_038125	-	19665266	19811201	Genebody	44730.5	yes
chr1	1977964	1978264						OtherIntergenic	NA	yes
chr1	197838101	197838401						OtherIntergenic	NA	yes
chr1	197884931	197885231	LHX9	NM_001014434	+	197881634	197899273	Genebody	3436.5	yes
chr1	197893697	197893997	LHX9	NM_020204	+	197886516	197899273	Genebody	7284.5	yes
chr1	19794779	19795079	CAPZB	NR_038125	-	19665266	19811201	Genebody	16270.5	yes
chr1	198025442	198025742						OtherIntergenic	NA	yes
chr1	198041360	198041660						OtherIntergenic	NA	yes
chr1	198057472	198057772						OtherIntergenic	NA	yes
chr1	1980888	1981188	PRKCZ	NM_002744	+	1981908	2116834	Promoter1k	-867.5	yes
chr1	198125291	198125591	NEK7	NM_133494	+	198126107	198291548	Promoter1k	-606.5	yes
chr1	19814257	19814557	CAPZB	NM_004930	-	19665266	19812066	Promoter3k	-2314.5	yes
chr1	198319644	198319944						OtherIntergenic	NA	yes
chr1	198328204	198328504						OtherIntergenic	NA	yes
chr1	198434738	198435038						OtherIntergenic	NA	yes
chr1	198522181	198522481						OtherIntergenic	NA	yes
chr1	198655348	198655648	PTPRC	NM_080923	+	198608136	198662334	Genebody	47344.5	yes
chr1	198668598	198668898	PTPRC	NM_002838	+	198608136	198726545	Genebody	60674.5	yes
chr1	198725600	198725900	PTPRC	NM_002838	+	198608136	198726545	Genebody	117614	yes
chr1	198740752	198741052						OtherIntergenic	NA	yes
chr1	198757922	198758222						OtherIntergenic	NA	yes
chr1	198872596	198872896	.	.	.	.	.	.	.	yes
chr1	199082455	199082755						Genedesert	NA	yes
chr1	19908787	19909087						OtherIntergenic	NA	yes
chr1	199212633	199212933						Genedesert	NA	yes
chr1	199391402	199391702						Genedesert	NA	yes
chr1	199432726	199433026						Genedesert	NA	yes
chr1	199514908	199515208						Genedesert	NA	yes
chr1	199521154	199521454						Genedesert	NA	yes
chr1	199653815	199654115						Genedesert	NA	yes
chr1	19969617	19969917	NBL1	NM_182744	+	19969722	19984949	ProximalPromoter	28.5	yes
chr1	19975220	19975520	NBL1	NM_001204086	+	19972259	19984949	Genebody	3141.5	yes
chr1	19977717	19978017	NBL1	NM_001204086	+	19972259	19984949	Genebody	5551.5	yes
chr1	19980223	19980523	NBL1	NM_001204086	+	19972259	19984949	Genebody	8101.5	yes
chr1	19986334	19986634						OtherIntergenic	NA	yes
chr1	19988290	19988590						OtherIntergenic	NA	yes
chr1	199923863	199924163						Genedesert	NA	yes
chr1	200059702	200060002	NR5A2	NM_205860	+	199996769	200146550	Genebody	63061.5	yes
chr1	200108796	200109096	NR5A2	NM_205860	+	199996769	200146550	Genebody	112122	yes
chr1	200227589	200227889						OtherIntergenic	NA	yes
chr1	200231527	200231827						OtherIntergenic	NA	yes
chr1	200245640	200245940						OtherIntergenic	NA	yes
chr1	200248922	200249222						OtherIntergenic	NA	yes
chr1	200276667	200276967						OtherIntergenic	NA	yes
chr1	20031078	20031378	TMCO4	NM_181719	-	20008705	20126410	Genebody	95219.5	yes
chr1	200335190	200335490	C1orf98	NR_040064	-	200311671	200342920	Genebody	7399.5	yes
chr1	20042109	20042409	TMCO4	NM_181719	-	20008705	20126410	Genebody	84129.5	yes
chr1	200457878	200458178						OtherIntergenic	NA	yes
chr1	200479300	200479600						OtherIntergenic	NA	yes
chr1	200504780	200505080						OtherIntergenic	NA	yes
chr1	200528014	200528314	KIF14	NM_014875	-	200520624	200589862	Genebody	61751.5	yes
chr1	200591452	200591752	KIF14	NM_014875	-	200520624	200589862	Promoter3k	-1688.5	yes
chr1	200603592	200603892						OtherIntergenic	NA	yes
chr1	20063878	20064178	TMCO4	NM_181719	-	20008705	20126410	Genebody	62389.5	yes
chr1	200772069	200772369	CAMSAP2	NM_203459	+	200708685	200829831	Genebody	63555.5	yes
chr1	200807155	200807455	CAMSAP2	NM_203459	+	200708685	200829831	Genebody	98655.5	yes
chr1	200859947	200860247	C1orf106	NM_018265	+	200860626	200884864	Promoter1k	-525.5	yes
chr1	200860641	200860941	C1orf106	NM_018265	+	200860626	200884864	ProximalPromoter	104.5	yes
chr1	200864208	200864508	C1orf106	NM_001142569	+	200863948	200884864	Promoter1k	402.5	yes
chr1	200885361	200885661	C1orf106	NM_001142569	+	200863948	200884864	Genebody	21592.5	yes
chr1	20088699	20088999	TMCO4	NM_181719	-	20008705	20126410	Genebody	37509.5	yes
chr1	200941116	200941416	KIF21B	NM_001252102	-	200938513	200992828	Genebody	51497.5	yes
chr1	200948715	200949015	KIF21B	NM_001252102	-	200938513	200992828	Genebody	43987.5	yes
chr1	200990184	200990484	KIF21B	NM_001252102	-	200938513	200992828	Promoter3k	2497.5	yes
chr1	200994911	200995211	KIF21B	NM_001252102	-	200938513	200992828	Promoter3k	-2272.5	yes
chr1	201012073	201012373	CACNA1S	NM_000069	-	201008639	201081694	Genebody	69303.5	yes
chr1	201022356	201022656	CACNA1S	NM_000069	-	201008639	201081694	Genebody	59163.5	yes
chr1	201055057	201055357	CACNA1S	NM_000069	-	201008639	201081694	Genebody	26523.5	yes
chr1	201083288	201083588	CACNA1S	NM_000069	-	201008639	201081694	Promoter3k	-1746.5	yes
chr1	201088404	201088704						OtherIntergenic	NA	yes
chr1	201095885	201096185						OtherIntergenic	NA	yes
chr1	201118531	201118831	TMEM9	NM_016456	-	201103899	201123632	Genebody	4991.5	yes
chr1	201140212	201140512						OtherIntergenic	NA	yes
chr1	201154092	201154392						OtherIntergenic	NA	yes
chr1	201183597	201183897	IGFN1	NM_001164586	+	201159952	201198080	Genebody	23818.5	yes
chr1	201192073	201192373	IGFN1	NM_001164586	+	201159952	201198080	Genebody	32248.5	yes
chr1	201223699	201223999						OtherIntergenic	NA	yes
chr1	201228328	201228628						OtherIntergenic	NA	yes
chr1	201236952	201237252						OtherIntergenic	NA	yes
chr1	201258060	201258360	PKP1	NM_000299	+	201252579	201302121	Genebody	5611.5	yes
chr1	201258989	201259289	PKP1	NM_000299	+	201252579	201302121	Genebody	6561.5	yes
chr1	201278646	201278946	PKP1	NM_000299	+	201252579	201302121	Genebody	26231.5	yes
chr1	201315760	201316060						OtherIntergenic	NA	yes
chr1	201317254	201317554						OtherIntergenic	NA	yes
chr1	201330816	201331116	TNNT2	NM_000364	-	201328141	201346805	Genebody	15764.5	yes
chr1	201344365	201344665	TNNT2	NM_000364	-	201328141	201346805	Promoter3k	2304.5	yes
chr1	201346020	201346320	TNNT2	NM_000364	-	201328141	201346805	Promoter1k	684.5	yes
chr1	201354438	201354738	LAD1	NM_005558	-	201349965	201368669	Genebody	14248.5	yes
chr1	201377394	201377694	TNNI1	NM_003281	-	201372894	201390874	Genebody	13203.5	yes
chr1	20137768	20138068						OtherIntergenic	NA	yes
chr1	201404789	201405089						OtherIntergenic	NA	yes
chr1	201417232	201417532						OtherIntergenic	NA	yes
chr1	201445894	201446194						OtherIntergenic	NA	yes
chr1	201451198	201451498						OtherIntergenic	NA	yes
chr1	201474458	201474758	.	.	.	.	.	.	.	yes
chr1	201482130	201482430						OtherIntergenic	NA	yes
chr1	201484972	201485272						OtherIntergenic	NA	yes
chr1	201499909	201500209						OtherIntergenic	NA	yes
chr1	201528794	201529094						OtherIntergenic	NA	yes
chr1	201673383	201673683	NAV1	NM_020443	+	201617449	201796102	Genebody	56201.5	yes
chr1	201678625	201678925	NAV1	NM_020443	+	201617449	201796102	Genebody	61281.5	yes
chr1	201762207	201762507	NAV1	NM_001167738	+	201708962	201796102	Genebody	53458.5	yes
chr1	201764229	201764529	NAV1	NM_001167738	+	201708962	201796102	Genebody	55448.5	yes
chr1	201798004	201798304	IPO9	NM_018085	+	201798287	201853422	Promoter1k	-316.5	yes
chr1	201845326	201845626	IPO9	NM_018085	+	201798287	201853422	Genebody	47163.5	yes
chr1	201846994	201847294	IPO9	NM_018085	+	201798287	201853422	Genebody	48903.5	yes
chr1	201851866	201852166	IPO9	NM_018085	+	201798287	201853422	Genebody	53743.5	yes
chr1	201865047	201865347	LMOD1	NM_012134	-	201865583	201915716	Genebody	50545.5	yes
chr1	201914400	201914700	LMOD1	NM_012134	-	201865583	201915716	Promoter3k	1165.5	yes
chr1	201941820	201942120						OtherIntergenic	NA	yes
chr1	201952118	201952418	RNPEP	NM_020216	+	201951765	201975275	Promoter1k	525.5	yes
chr1	201968781	201969081	RNPEP	NM_020216	+	201951765	201975275	Genebody	17155.5	yes
chr1	201975141	201975441	RNPEP	NM_020216	+	201951765	201975275	Genebody	23445.5	yes
chr1	201978689	201978989	ELF3	NM_001114309	+	201979689	201986315	Promoter1k	-908.5	yes
chr1	20198716	20199016						OtherIntergenic	NA	yes
chr1	20208592	20208892	OTUD3	NM_015207	+	20208887	20239437	ProximalPromoter	-226.5	yes
chr1	202088144	202088444						OtherIntergenic	NA	yes
chr1	202104368	202104668	ARL8A	NM_138795	-	202102531	202113871	Genebody	9280.5	yes
chr1	202124004	202124304	PTPN7	NM_080588	-	202116140	202129119	Genebody	4968.5	yes
chr1	202153823	202154123	PTPRVP	NR_002930	+	202137178	202158577	Genebody	16822.5	yes
chr1	202158113	202158413	PTPRVP	NR_002930	+	202137178	202158577	Genebody	20862.5	yes
chr1	202159199	202159499	PTPRVP	NR_002930	+	202137178	202158577	Genebody	22162.5	yes
chr1	202161974	202162274	LGR6	NM_001017403	+	202163117	202288889	Promoter3k	-1036.5	yes
chr1	202175078	202175378	LGR6	NM_021636	+	202172904	202288889	Promoter3k	2326.5	yes
chr1	202179556	202179856	LGR6	NM_021636	+	202172904	202288889	Genebody	6716.5	yes
chr1	202182593	202182893	LGR6	NM_021636	+	202172904	202288889	Genebody	9826.5	yes
chr1	202205504	202205804	LGR6	NM_001017404	+	202183282	202288889	Genebody	22538.5	yes
chr1	202243764	202244064	LGR6	NM_001017404	+	202183282	202288889	Genebody	60618.5	yes
chr1	202284784	202285084	LGR6	NM_001017404	+	202183282	202288889	Genebody	101728	yes
chr1	202299188	202299488						OtherIntergenic	NA	yes
chr1	2023091	2023391	PRKCZ	NM_001242874	+	2005424	2116834	Genebody	17796.5	yes
chr1	202312933	202313233	UBE2T	NM_014176	-	202300784	202311094	Promoter3k	-2016.5	yes
chr1	202433287	202433587	PPP1R12B	NM_032104	+	202431870	202557697	Promoter3k	1610.5	yes
chr1	20244509	20244809						OtherIntergenic	NA	yes
chr1	202470432	202470732	PPP1R12B	NM_032104	+	202431870	202557697	Genebody	38710.5	yes
chr1	202531307	202531607	PPP1R12B	NM_001197131	+	202509241	202557697	Genebody	22169.5	yes
chr1	202540927	202541227	PPP1R12B	NM_001197131	+	202509241	202557697	Genebody	31829.5	yes
chr1	202563040	202563340	SYT2	NM_001136504	-	202559724	202612581	Genebody	49390.5	yes
chr1	202569318	202569618	SYT2	NM_001136504	-	202559724	202612581	Genebody	43110.5	yes
chr1	202594603	202594903	SYT2	NM_001136504	-	202559724	202612581	Genebody	17790.5	yes
chr1	202630336	202630636	SYT2	NM_177402	-	202559724	202679551	Genebody	48970.5	yes
chr1	202688759	202689059						OtherIntergenic	NA	yes
chr1	202758837	202759137	KDM5B	NM_006618	-	202696531	202777549	Genebody	18548.5	yes
chr1	202805822	202806122						OtherIntergenic	NA	yes
chr1	202821463	202821763						OtherIntergenic	NA	yes
chr1	20284358	20284658						OtherIntergenic	NA	yes
chr1	202854210	202854510	RABIF	NM_002871	-	202847409	202858385	Genebody	4024.5	yes
chr1	202858007	202858307	RABIF	NM_002871	-	202847409	202858385	Promoter1k	264.5	yes
chr1	202895830	202896130	KLHL12	NM_021633	-	202860229	202896371	Promoter1k	430.5	yes
chr1	202938156	202938456	CYB5R1	NM_016243	-	202931000	202936404	Promoter3k	-1916.5	yes
chr1	202968432	202968732	LOC401980	NR_036557	-	202955579	202976393	Genebody	7762.5	yes
chr1	203000647	203000947						OtherIntergenic	NA	yes
chr1	203008464	203008764						OtherIntergenic	NA	yes
chr1	20301299	20301599	PLA2G2A	NM_001161729	-	20301923	20306152	Genebody	4721.5	yes
chr1	203017938	203018238	PPFIA4	NM_015053	+	203020310	203047864	Promoter3k	-2209.5	yes
chr1	203024308	203024608	.	.	.	.	.	.	.	yes
chr1	203025754	203026054	PPFIA4	NM_015053	+	203020310	203047864	Genebody	5490.5	yes
chr1	203053661	203053961	MYOG	NM_002479	-	203052256	203055377	Promoter3k	1626.5	yes
chr1	203086962	203087262						OtherIntergenic	NA	yes
chr1	203095495	203095795	ADORA1	NM_000674	+	203096835	203136533	Promoter3k	-1174.5	yes
chr1	203105632	203105932	ADORA1	NM_000674	+	203096835	203136533	Genebody	8945.5	yes
chr1	203117259	203117559	ADORA1	NM_000674	+	203096835	203136533	Genebody	20585.5	yes
chr1	203135601	203135901	ADORA1	NM_000674	+	203096835	203136533	Genebody	38885.5	yes
chr1	203141387	203141687	MYBPH	NM_004997	-	203136938	203144942	Genebody	3301.5	yes
chr1	203185361	203185661	CHIT1	NM_001256125	-	203185206	203198860	Genebody	13299.5	yes
chr1	203236404	203236704						OtherIntergenic	NA	yes
chr1	203238219	203238519						OtherIntergenic	NA	yes
chr1	203242214	203242514						OtherIntergenic	NA	yes
chr1	203250224	203250524						OtherIntergenic	NA	yes
chr1	203296910	203297210						OtherIntergenic	NA	yes
chr1	203307605	203307905						OtherIntergenic	NA	yes
chr1	203311631	203311931	FMOD	NM_002023	-	203309751	203320289	Genebody	8598.5	yes
chr1	203338273	203338573						OtherIntergenic	NA	yes
chr1	203410036	203410336						OtherIntergenic	NA	yes
chr1	203456676	203456976	PRELP	NM_002725	+	203444882	203460479	Genebody	11998.5	yes
chr1	203473825	203474125	OPTC	NM_014359	+	203463270	203478077	Genebody	10630.5	yes
chr1	203562777	203563077						OtherIntergenic	NA	yes
chr1	203578574	203578874						OtherIntergenic	NA	yes
chr1	203597437	203597737	ATP2B4	NM_001684	+	203595914	203713209	Promoter3k	1776.5	yes
chr1	203643221	203643521	ATP2B4	NM_001684	+	203595914	203713209	Genebody	47406.5	yes
chr1	203661589	203661889	ATP2B4	NM_001684	+	203595914	203713209	Genebody	65856.5	yes
chr1	203671261	203671561	ATP2B4	NM_001684	+	203595914	203713209	Genebody	75606.5	yes
chr1	203720356	203720656						OtherIntergenic	NA	yes
chr1	203745849	203746149	LAX1	NM_017773	+	203734283	203745480	Genebody	11737.5	yes
chr1	203767127	203767427	ZBED6	NM_001174108	+	203766650	203769590	Promoter1k	660.5	yes
chr1	203830418	203830718	SNRPE	NM_003094	+	203830739	203840280	ProximalPromoter	-138.5	yes
chr1	203840197	203840497	SNRPE	NM_003094	+	203830739	203840280	Genebody	9511.5	yes
chr1	2040065	2040365	PRKCZ	NM_001033582	+	2036154	2116834	Genebody	4086.5	yes
chr1	204092535	204092835	SOX13	NM_005686	+	204042245	204096871	Genebody	50505.5	yes
chr1	204096808	204097108	SOX13	NM_005686	+	204042245	204096871	Genebody	54725.5	yes
chr1	204131618	204131918	REN	NM_000537	-	204123943	204135465	Genebody	3684.5	yes
chr1	20414209	20414509	PLA2G5	NM_000929	+	20396700	20418394	Genebody	17640.5	yes
chr1	204167785	204168085	GOLT1A	NM_198447	-	204167287	204183220	Genebody	15319.5	yes
chr1	204176262	204176562	GOLT1A	NM_198447	-	204167287	204183220	Genebody	6839.5	yes
chr1	204183349	204183649	GOLT1A	NM_198447	-	204167287	204183220	Promoter1k	-260.5	yes
chr1	204210240	204210540	PLEKHA6	NM_014935	-	204187980	204329044	Genebody	118634	yes
chr1	204227537	204227837	PLEKHA6	NM_014935	-	204187980	204329044	Genebody	101454	yes
chr1	20427452	20427752						OtherIntergenic	NA	yes
chr1	204329123	204329423	PLEKHA6	NM_014935	-	204187980	204329044	ProximalPromoter	-206.5	yes
chr1	204332843	204333143						OtherIntergenic	NA	yes
chr1	204335948	204336248						OtherIntergenic	NA	yes
chr1	20435744	20436044						OtherIntergenic	NA	yes
chr1	204367719	204368019						OtherIntergenic	NA	yes
chr1	204400454	204400754	PIK3C2B	NM_002646	-	204391757	204459474	Genebody	58943.5	yes
chr1	204415085	204415385	PIK3C2B	NM_002646	-	204391757	204459474	Genebody	44083.5	yes
chr1	204463695	204463995						OtherIntergenic	NA	yes
chr1	204472344	204472644						OtherIntergenic	NA	yes
chr1	204534960	204535260						OtherIntergenic	NA	yes
chr1	204570086	204570386						OtherIntergenic	NA	yes
chr1	204593161	204593461	LRRN2	NM_006338	-	204586302	204654481	Genebody	61100.5	yes
chr1	204716016	204716316						OtherIntergenic	NA	yes
chr1	204721036	204721336						OtherIntergenic	NA	yes
chr1	204732985	204733285						OtherIntergenic	NA	yes
chr1	204760925	204761225						OtherIntergenic	NA	yes
chr1	204776383	204776683						OtherIntergenic	NA	yes
chr1	20478877	20479177						OtherIntergenic	NA	yes
chr1	204796135	204796435	NFASC	NM_001160333	+	204797781	204946274	Promoter3k	-1480.5	yes
chr1	20484873	20485173						OtherIntergenic	NA	yes
chr1	204855186	204855486	NFASC	NM_001160333	+	204797781	204946274	Genebody	57599.5	yes
chr1	204910897	204911197	NFASC	NM_001160333	+	204797781	204946274	Genebody	113360	yes
chr1	20491925	20492225	PLA2G2C	NM_001105572	-	20490483	20501687	Genebody	9656.5	yes
chr1	204944783	204945083	NFASC	NM_001160331	+	204913353	204991950	Genebody	31577.5	yes
chr1	204958450	204958750	NFASC	NM_001160331	+	204913353	204991950	Genebody	45267.5	yes
chr1	205030753	205031053	CNTN2	NM_005076	+	205012339	205047171	Genebody	18611.5	yes
chr1	205035293	205035593	CNTN2	NM_005076	+	205012339	205047171	Genebody	23121.5	yes
chr1	205091341	205091641	RBBP5	NM_001193272	-	205055269	205091150	Promoter1k	-350.5	yes
chr1	205110796	205111096	DSTYK	NM_015375	-	205111630	205180727	Genebody	69706.5	yes
chr1	205198687	205198987	TMCC2	NM_001242925	+	205198058	205242471	Promoter1k	812.5	yes
chr1	20521704	20522004						OtherIntergenic	NA	yes
chr1	205225334	205225634	TMCC2	NM_001242925	+	205198058	205242471	Genebody	27522.5	yes
chr1	205242596	205242896	TMCC2	NM_001242925	+	205198058	205242471	Genebody	44672.5	yes
chr1	205290336	205290636	NUAK2	NM_030952	-	205271190	205290883	Promoter1k	352.5	yes
chr1	205294622	205294922						OtherIntergenic	NA	yes
chr1	205304758	205305058	KLHDC8A	NM_018203	-	205305647	205326039	Genebody	21268.5	yes
chr1	205323428	205323728	KLHDC8A	NM_018203	-	205305647	205326039	Promoter3k	2508.5	yes
chr1	205366169	205366469	LEMD1	NM_001199052	-	205350505	205391214	Genebody	24913.5	yes
chr1	20539344	20539644						OtherIntergenic	NA	yes
chr1	205399972	205400272						OtherIntergenic	NA	yes
chr1	205407856	205408156						OtherIntergenic	NA	yes
chr1	20543170	20543470						OtherIntergenic	NA	yes
chr1	205446630	205446930						OtherIntergenic	NA	yes
chr1	205454696	205454996						OtherIntergenic	NA	yes
chr1	205457268	205457568						OtherIntergenic	NA	yes
chr1	205493483	205493783	CDK18	NM_002596	+	205473683	205501921	Genebody	20077.5	yes
chr1	205498099	205498399	CDK18	NM_002596	+	205473683	205501921	Genebody	24517.5	yes
chr1	205554013	205554313	MFSD4	NM_181644	+	205538111	205572046	Genebody	16049.5	yes
chr1	205557841	205558141	MFSD4	NM_181644	+	205538111	205572046	Genebody	19899.5	yes
chr1	205560969	205561269	MFSD4	NM_181644	+	205538111	205572046	Genebody	22909.5	yes
chr1	205569284	205569584	MFSD4	NM_181644	+	205538111	205572046	Genebody	31289.5	yes
chr1	20559910	20560210						OtherIntergenic	NA	yes
chr1	205601104	205601404	ELK4	NM_021795	-	205588395	205602000	Promoter1k	689.5	yes
chr1	205626745	205627045	SLC45A3	NM_033102	-	205626980	205649630	Genebody	22699.5	yes
chr1	205641305	205641605	SLC45A3	NM_033102	-	205626980	205649630	Genebody	8059.5	yes
chr1	205680294	205680594						OtherIntergenic	NA	yes
chr1	205760729	205761029	SLC41A1	NM_173854	-	205758220	205782161	Genebody	21270.5	yes
chr1	205876945	205877245						OtherIntergenic	NA	yes
chr1	205888103	205888403	SLC26A9	NM_052934	-	205882176	205912588	Genebody	24377.5	yes
chr1	205908949	205909249	SLC26A9	NM_052934	-	205882176	205912588	Genebody	3497.5	yes
chr1	20597996	20598296						OtherIntergenic	NA	yes
chr1	206165522	206165822						OtherIntergenic	NA	yes
chr1	206234402	206234702						OtherIntergenic	NA	yes
chr1	206310406	206310706						OtherIntergenic	NA	yes
chr1	206557748	206558048	SRGAP2	NM_001042758	+	206516199	206629505	Genebody	41691.5	yes
chr1	20656317	20656617	VWA5B1	NM_001039500	+	20617411	20681387	Genebody	39009.5	yes
chr1	206635212	206635512	SRGAP2	NM_001170637	+	206516199	206637783	Genebody	119092	yes
chr1	206643658	206643958	IKBKE	NM_001193322	+	206643585	206670223	Promoter1k	265.5	yes
chr1	206652845	206653145	IKBKE	NM_001193322	+	206643585	206670223	Genebody	9405.5	yes
chr1	206663430	206663730	IKBKE	NM_001193322	+	206643585	206670223	Genebody	19905.5	yes
chr1	206679333	206679633	RASSF5	NM_182664	+	206680878	206762616	Promoter3k	-1407.5	yes
chr1	2066928	2067228	PRKCZ	NM_001033582	+	2036154	2116834	Genebody	30976.5	yes
chr1	206698417	206698717	RASSF5	NM_182664	+	206680878	206762616	Genebody	17702.5	yes
chr1	206718123	206718423	RASSF5	NM_182664	+	206680878	206762616	Genebody	37342.5	yes
chr1	206757062	206757362	RASSF5	NM_182665	+	206730491	206762616	Genebody	26699.5	yes
chr1	206763844	206764144	EIF2D	NM_006893	-	206764973	206785904	Genebody	21893.5	yes
chr1	206781479	206781779	EIF2D	NM_006893	-	206764973	206785904	Genebody	4283.5	yes
chr1	206785743	206786043	EIF2D	NM_006893	-	206764973	206785904	ProximalPromoter	23.5	yes
chr1	206804451	206804751						OtherIntergenic	NA	yes
chr1	206807650	206807950	DYRK3	NM_003582	+	206808880	206822542	Promoter3k	-1029.5	yes
chr1	206831845	206832145						OtherIntergenic	NA	yes
chr1	206837586	206837886						OtherIntergenic	NA	yes
chr1	20688322	20688622	LOC339505	NR_033887	-	20686293	20755287	Genebody	66946.5	yes
chr1	206899460	206899760	MAPKAPK2	NM_004759	+	206858364	206907630	Genebody	41126.5	yes
chr1	206907896	206908196	MAPKAPK2	NM_004759	+	206858364	206907630	Genebody	49626.5	yes
chr1	206912331	206912631						OtherIntergenic	NA	yes
chr1	20693656	20693956	LOC339505	NR_033887	-	20686293	20755287	Genebody	61516.5	yes
chr1	206971479	206971779	IL19	NM_153758	+	206972214	207016326	Promoter1k	-553.5	yes
chr1	206982860	206983160	IL19	NM_153758	+	206972214	207016326	Genebody	10766.5	yes
chr1	207030171	207030471						OtherIntergenic	NA	yes
chr1	20703402	20703702	LOC339505	NR_033887	-	20686293	20755287	Genebody	51796.5	yes
chr1	207038296	207038596	IL20	NM_018724	+	207039153	207042568	Promoter1k	-602.5	yes
chr1	207051943	207052243						OtherIntergenic	NA	yes
chr1	207055910	207056210						OtherIntergenic	NA	yes
chr1	207084492	207084792	FAIM3	NM_001193338	-	207076630	207095235	Genebody	10624.5	yes
chr1	207085899	207086199	FAIM3	NM_001193338	-	207076630	207095235	Genebody	9134.5	yes
chr1	207106742	207107042	PIGR	NM_002644	-	207101866	207119811	Genebody	12890.5	yes
chr1	207108853	207109153	PIGR	NM_002644	-	207101866	207119811	Genebody	10820.5	yes
chr1	2071435	2071735	PRKCZ	NM_001033582	+	2036154	2116834	Genebody	35306.5	yes
chr1	207152779	207153079						OtherIntergenic	NA	yes
chr1	207155519	207155819						OtherIntergenic	NA	yes
chr1	207178384	207178684						OtherIntergenic	NA	yes
chr1	207223249	207223549	YOD1	NM_018566	-	207217193	207224422	Promoter3k	1061.5	yes
chr1	207251185	207251485	PFKFB2	NM_001018053	+	207226619	207254368	Genebody	24751.5	yes
chr1	207258052	207258352						OtherIntergenic	NA	yes
chr1	207355182	207355482						OtherIntergenic	NA	yes
chr1	207432755	207433055						OtherIntergenic	NA	yes
chr1	207494401	207494701	CD55	NM_001114752	+	207494816	207534311	Promoter1k	-275.5	yes
chr1	20756962	20757262	LOC339505	NR_033887	-	20686293	20755287	Promoter3k	-1843.5	yes
chr1	207571030	207571330						OtherIntergenic	NA	yes
chr1	207574982	207575282						OtherIntergenic	NA	yes
chr1	207578314	207578614						OtherIntergenic	NA	yes
chr1	207627856	207628156	CR2	NM_001877	+	207627644	207663240	Promoter1k	356.5	yes
chr1	207672896	207673196	CR1	NM_000573	+	207669472	207815110	Genebody	3648.5	yes
chr1	207738921	207739221	CR1	NM_000573	+	207669472	207815110	Genebody	69658.5	yes
chr1	207752673	207752973	CR1	NM_000573	+	207669472	207815110	Genebody	83218.5	yes
chr1	207793718	207794018	CR1	NM_000573	+	207669472	207815110	Genebody	124358	yes
chr1	207827692	207827992	CR1L	NM_175710	+	207818457	207897036	Genebody	9373.5	yes
chr1	207845944	207846244	CR1L	NM_175710	+	207818457	207897036	Genebody	27613.5	yes
chr1	207872259	207872559	CR1L	NM_175710	+	207818457	207897036	Genebody	54043.5	yes
chr1	20795904	20796204						OtherIntergenic	NA	yes
chr1	207970733	207971033						OtherIntergenic	NA	yes
chr1	207985282	207985582						OtherIntergenic	NA	yes
chr1	207997336	207997636						OtherIntergenic	NA	yes
chr1	208001953	208002253						OtherIntergenic	NA	yes
chr1	208042446	208042746						OtherIntergenic	NA	yes
chr1	208058417	208058717						OtherIntergenic	NA	yes
chr1	20810463	20810763	CAMK2N1	NM_018584	-	20808883	20812728	Promoter3k	2137.5	yes
chr1	208136940	208137240						OtherIntergenic	NA	yes
chr1	208155362	208155662						OtherIntergenic	NA	yes
chr1	208166853	208167153						OtherIntergenic	NA	yes
chr1	208171186	208171486						OtherIntergenic	NA	yes
chr1	208195130	208195430	PLXNA2	NM_025179	-	208195587	208417665	Genebody	222524	yes
chr1	20820337	20820637						OtherIntergenic	NA	yes
chr1	208209541	208209841	PLXNA2	NM_025179	-	208195587	208417665	Genebody	207964	yes
chr1	208219050	208219350	PLXNA2	NM_025179	-	208195587	208417665	Genebody	198434	yes
chr1	208267160	208267460	PLXNA2	NM_025179	-	208195587	208417665	Genebody	150364	yes
chr1	208305578	208305878	PLXNA2	NM_025179	-	208195587	208417665	Genebody	112124	yes
chr1	208410635	208410935	PLXNA2	NM_025179	-	208195587	208417665	Genebody	6954.5	yes
chr1	208412455	208412755	PLXNA2	NM_025179	-	208195587	208417665	Genebody	5064.5	yes
chr1	208416481	208416781	PLXNA2	NM_025179	-	208195587	208417665	Promoter1k	994.5	yes
chr1	208418633	208418933	PLXNA2	NM_025179	-	208195587	208417665	Promoter3k	-1205.5	yes
chr1	20848838	20849138						OtherIntergenic	NA	yes
chr1	208635057	208635357						Genedesert	NA	yes
chr1	208649621	208649921						Genedesert	NA	yes
chr1	208825668	208825968						Genedesert	NA	yes
chr1	208827563	208827863						Genedesert	NA	yes
chr1	20901756	20902056						OtherIntergenic	NA	yes
chr1	209171312	209171612						Genedesert	NA	yes
chr1	209250068	209250368						Genedesert	NA	yes
chr1	209364023	209364323						Genedesert	NA	yes
chr1	209376210	209376510						Genedesert	NA	yes
chr1	209381057	209381357						Genedesert	NA	yes
chr1	209422064	209422364						Genedesert	NA	yes
chr1	209424581	209424881						Genedesert	NA	yes
chr1	209492910	209493210						Genedesert	NA	yes
chr1	209508502	209508802						Genedesert	NA	yes
chr1	209527711	209528011						Genedesert	NA	yes
chr1	209530515	209530815						Genedesert	NA	yes
chr1	20959734	20960034	PINK1	NM_032409	+	20959947	20978004	ProximalPromoter	-126.5	yes
chr1	209609096	209609396						OtherIntergenic	NA	yes
chr1	209663410	209663710						OtherIntergenic	NA	yes
chr1	20966639	20966939	PINK1	NM_032409	+	20959947	20978004	Genebody	6893.5	yes
chr1	209686721	209687021						OtherIntergenic	NA	yes
chr1	209739453	209739753						OtherIntergenic	NA	yes
chr1	209742813	209743113						OtherIntergenic	NA	yes
chr1	209750086	209750386						OtherIntergenic	NA	yes
chr1	209763817	209764117	CAMK1G	NM_020439	+	209757044	209787284	Genebody	6926.5	yes
chr1	209775420	209775720	CAMK1G	NM_020439	+	209757044	209787284	Genebody	18466.5	yes
chr1	209785237	209785537	CAMK1G	NM_020439	+	209757044	209787284	Genebody	28356.5	yes
chr1	209801048	209801348	LAMB3	NM_001017402	-	209788217	209824679	Genebody	23458.5	yes
chr1	209819890	209820190	LAMB3	NM_001017402	-	209788217	209824679	Genebody	4628.5	yes
chr1	209866291	209866591	HSD11B1	NM_181755	+	209859524	209908295	Genebody	7006.5	yes
chr1	20987854	20988154	DDOST	NM_005216	-	20978259	20988037	ProximalPromoter	-3.5	yes
chr1	209921094	209921394						OtherIntergenic	NA	yes
chr1	209971405	209971705	IRF6	NM_006147	-	209958967	209979520	Genebody	7979.5	yes
chr1	209996461	209996761						OtherIntergenic	NA	yes
chr1	210001097	210001397	DIEXF	NM_014388	+	210001311	210030910	ProximalPromoter	-130.5	yes
chr1	210023789	210024089	DIEXF	NM_014388	+	210001311	210030910	Genebody	22659.5	yes
chr1	210033655	210033955						OtherIntergenic	NA	yes
chr1	210048921	210049221						OtherIntergenic	NA	yes
chr1	210059474	210059774						OtherIntergenic	NA	yes
chr1	210073335	210073635						OtherIntergenic	NA	yes
chr1	210111837	210112137	SYT14	NM_001146261	+	210111518	210337633	Promoter1k	532.5	yes
chr1	210162947	210163247	SYT14	NM_001146261	+	210111518	210337633	Genebody	51722.5	yes
chr1	210198393	210198693	SYT14	NM_001146261	+	210111518	210337633	Genebody	87002.5	yes
chr1	21022928	21023228	KIF17	NM_020816	-	20990506	21044317	Genebody	21076.5	yes
chr1	21028963	21029263	KIF17	NM_020816	-	20990506	21044317	Genebody	15226.5	yes
chr1	210316835	210317135	SYT14	NM_001146261	+	210111518	210337633	Genebody	205402	yes
chr1	21038173	21038473	KIF17	NM_020816	-	20990506	21044317	Genebody	5856.5	yes
chr1	210413199	210413499	SERTAD4	NM_019605	+	210406194	210416440	Genebody	7146.5	yes
chr1	210465854	210466154						OtherIntergenic	NA	yes
chr1	210484510	210484810						OtherIntergenic	NA	yes
chr1	210502052	210502352	HHAT	NM_001170564	+	210501595	210849638	Promoter1k	625.5	yes
chr1	210534179	210534479	HHAT	NM_001170580	+	210502639	210849638	Genebody	31671.5	yes
chr1	21054413	21054713	SH2D5	NM_001103161	-	21046224	21059133	Genebody	4512.5	yes
chr1	210547724	210548024	HHAT	NM_001170580	+	210502639	210849638	Genebody	45271.5	yes
chr1	210573970	210574270	HHAT	NM_001170580	+	210502639	210849638	Genebody	71531.5	yes
chr1	2105765	2106065	PRKCZ	NM_001033582	+	2036154	2116834	Genebody	69876.5	yes
chr1	210580584	210580884	HHAT	NM_001170580	+	210502639	210849638	Genebody	78091.5	yes
chr1	21059567	21059867	SH2D5	NM_001103161	-	21046224	21059133	Promoter1k	-517.5	yes
chr1	210621660	210621960	HHAT	NM_001170580	+	210502639	210849638	Genebody	119202	yes
chr1	210706199	210706499	.	.	.	.	.	.	.	yes
chr1	210757702	210758002	HHAT	NM_001170580	+	210502639	210849638	Genebody	255172	yes
chr1	211123340	211123640	KCNH1	NM_002238	-	210851656	211307457	Genebody	184006	yes
chr1	211307493	211307793	KCNH1	NM_002238	-	210851656	211307457	Promoter1k	-263.5	yes
chr1	211432294	211432594	RCOR3	NM_001136225	+	211432707	211486655	Promoter1k	-516.5	yes
chr1	211496813	211497113						OtherIntergenic	NA	yes
chr1	211526278	211526578	TRAF5	NM_145759	+	211519705	211548286	Genebody	6775.5	yes
chr1	211643428	211643728						OtherIntergenic	NA	yes
chr1	211649608	211649908	RD3	NM_183059	-	211649863	211666259	Genebody	16498.5	yes
chr1	211687760	211688060						OtherIntergenic	NA	no
chr1	211751069	211751369	SLC30A1	NM_021194	-	211748380	211752099	Promoter1k	738.5	yes
chr1	211798438	211798738						OtherIntergenic	NA	yes
chr1	211828593	211828893						OtherIntergenic	NA	yes
chr1	211854072	211854372						OtherIntergenic	NA	yes
chr1	211871842	211872142						OtherIntergenic	NA	yes
chr1	212004080	212004380	LPGAT1	NM_014873	-	211916798	212004114	ProximalPromoter	-166.5	yes
chr1	212118121	212118421	INTS7	NM_015434	-	212113740	212209002	Genebody	90771.5	yes
chr1	212185332	212185632	INTS7	NM_015434	-	212113740	212209002	Genebody	23551.5	yes
chr1	212208456	212208756	INTS7	NM_015434	-	212113740	212209002	Promoter1k	441.5	yes
chr1	212236245	212236545	DTL	NM_016448	+	212208918	212278187	Genebody	27412.5	yes
chr1	212244097	212244397	DTL	NM_016448	+	212208918	212278187	Genebody	35282.5	yes
chr1	212458041	212458341	PPP2R5A	NM_006243	+	212458878	212535205	Promoter1k	-637.5	yes
chr1	212464906	212465206	PPP2R5A	NM_006243	+	212458878	212535205	Genebody	6282.5	yes
chr1	212466950	212467250	PPP2R5A	NM_006243	+	212458878	212535205	Genebody	8222.5	yes
chr1	212489229	212489529	PPP2R5A	NM_001199756	+	212475147	212535205	Genebody	14243.5	yes
chr1	212541372	212541672	TMEM206	NM_001198862	-	212537815	212588243	Genebody	46672.5	yes
chr1	212629263	212629563						OtherIntergenic	NA	yes
chr1	212631128	212631428						OtherIntergenic	NA	yes
chr1	212650506	212650806						OtherIntergenic	NA	yes
chr1	2126612	2126912	C1orf86	NM_001146310	-	2115898	2139172	Genebody	12451.5	yes
chr1	212769236	212769536	ATF3	NM_001030287	+	212738675	212794119	Genebody	30735.5	yes
chr1	212782697	212782997	ATF3	NM_001040619	+	212781969	212794119	Promoter1k	871.5	yes
chr1	212803438	212803738						OtherIntergenic	NA	yes
chr1	212838583	212838883						OtherIntergenic	NA	yes
[truncated: 41,786 more rows]

## Sheet: Differential Peaks (HPV18vsUT)
Chrom	Start	End	Length	Treatment.cnt	Control.cnt	Treatment.avg	Control.avg	Treatment.enr	Control.enr	Event	log2FC	pval	padj	winSta	winEnd	winFC	winP	winQ	GName	TName	Strand	TSS	TES	Feature	D2TSS	Remap	only_in_HPV18	only_in_control
chr1	1310681	1310880	200	1.04;5.57	19.32;15.54	3.3	17.43	6.26	10.67	Down	-2.4	4.48088e-06	0.00323452	1310681	1310880	-2.4	4.48088e-06	0.0034813	AURKAIP1	NM_017900	-	1309109	1310818	ProximalPromoter	37.5	yes	no	no
chr1	2718261	2718560	300	0.00;1.11	13.68;20.72	0.56	17.2	0.92	39.48	Down	-4.95	2.74e-07	0.000692442	2718261	2718460	#NAME?	7.43237e-07	0.00129434						OtherIntergenic	NA	yes	no	yes
chr1	6268781	6269140	360	11.41;13.36	54.73;32.11	12.38	43.42	24.75	26.82	Down	-1.81	3.35831e-06	0.00270843	6268861	6269060	-2.12	2.11739e-07	0.000587145	RNF207	NM_207396	+	6266188	6281359	Promoter3k	2772.5	yes	no	no
chr1	17608161	17608500	340	14.52;11.13	36.22;38.33	12.82	37.27	Inf	18.02	Down	-1.54	8.9465e-07	0.001391	17608261	17608460	-1.64	2.00867e-06	0.00232341	PADI3	NM_016233	+	17575592	17610727	Genebody	32738.5	yes	no	no
chr1	18543941	18544260	320	6.22;10.02	29.78;27.97	8.12	28.87	5.14	11.53	Down	-1.83	9.72518e-07	0.00147156	18544041	18544240	-2.29	2.25198e-07	0.000612166	IGSF21	NM_032880	+	18434239	18704977	Genebody	109862	yes	no	yes
chr1	20598001	20598340	340	9.33;5.57	31.39;30.04	7.45	30.72	2.11	7.4	Down	-2.04	5.68511e-08	0.000227824	20598121	20598320	-2.5	3.72561e-07	0.000826478						OtherIntergenic	NA	yes	no	yes
chr1	34119881	34120240	360	9.33;3.34	37.02;24.86	6.34	30.94	1.77	25.48	Down	-2.29	1.81873e-06	0.0020295	34119941	34120140	-3.05	3.14868e-07	0.000745059	CSMD2	NM_052896	-	33979608	34631443	Genebody	511382	yes	no	yes
chr1	34579641	34580020	380	5.18;7.79	26.56;39.36	6.49	32.96	2.95	38.44	Down	-2.35	7.49665e-07	0.00126649	34579661	34579860	-2.12	7.39849e-06	0.00405785	CSMD2	NM_052896	-	33979608	34631443	Genebody	51612.5	yes	no	no
chr1	34628701	34629180	480	25.92;43.41	108.66;88.05	34.66	98.35	34.14	47.99	Down	-1.5	3.57e-07	0.000799165	34628701	34628900	-2.75	5.71137e-09	3.69539e-05	CSMD2	NM_052896	-	33979608	34631443	Promoter3k	2502.5	yes	no	no
chr1	34925981	34926240	260	22.81;13.36	46.68;43.51	18.08	45.1	6.94	55.37	Down	-1.32	5.55843e-06	0.00377006	34926041	34926240	-1.82	7.61463e-06	0.00411455						OtherIntergenic	NA	yes	no	no
chr1	35362401	35362640	240	0.00;0.00	10.46;15.54	0	13	0	10.26	Down	#NAME?	5.24817e-07	0.00107409	35362421	35362620	#NAME?	1.39714e-06	0.00184021	DLGAP3	NM_001080418	-	35331036	35370984	Genebody	8463.5	yes	no	yes
chr1	38965921	38966320	400	44.58;54.54	125.56;92.19	49.56	108.88	13.66	44.52	Down	-1.14	4.92231e-07	0.00101408	38965941	38966140	-1.5	6.89038e-06	0.00401595						OtherIntergenic	NA	yes	no	no
chr1	43112281	43112480	200	3.11;4.45	19.32;14.50	3.78	16.91	1.77	20.51	Down	-2.16	7.65967e-05	0.00793289	43112281	43112480	-2.16	7.65967e-05	0.00769054	CCDC30	NM_001080850	+	43000559	43120335	Genebody	111822	yes	no	no
chr1	72053661	72054040	380	3.11;4.45	26.56;25.90	3.78	26.23	2.31	8.98	Down	-2.79	2.07069e-09	1.74992e-05	72053721	72053920	-2.87	1.70538e-06	0.00202928	NEGR1	NM_173808	-	71868624	72748277	Genebody	694426	yes	no	yes
chr1	84323001	84323280	280	4.15;3.34	25.76;18.65	3.74	22.2	1.17	5.5	Down	-2.57	3.83889e-06	0.00293658	84323061	84323260	-3.19	2.93567e-06	0.00275789						Genedesert	NA	yes	no	yes
chr1	92764001	92764380	380	2.07;0.00	15.29;16.57	1.04	15.93	1.13	12.76	Down	-3.94	1.08923e-07	0.000369479	92764101	92764300	-4.74	1.02164e-07	0.00035226	GLMN	NM_053274	-	92711954	92764566	Promoter1k	375.5	yes	no	yes
chr1	160738081	160738540	460	90.21;72.35	165.81;175.06	81.28	170.43	20.63	67.75	Down	-1.07	1.42421e-11	2.76449e-07	160738201	160738400	-1.13	3.23871e-09	2.22287e-05						OtherIntergenic	NA	yes	no	no
chr1	163843361	163843820	460	18.66;7.79	49.90;67.33	13.23	58.62	2.66	12.44	Down	-2.15	1.01332e-07	0.000347742	163843481	163843680	-2.07	2.60649e-09	1.86132e-05						Genedesert	NA	yes	no	no
chr1	164135721	164136060	340	4.15;3.34	18.51;18.65	3.74	18.58	1.45	9.07	Down	-2.31	6.63341e-06	0.00386544	164135781	164135980	-3.35	4.67778e-07	0.000981612						Genedesert	NA	yes	no	no
chr1	201851901	201852180	280	22.81;16.70	56.34;40.40	19.75	48.37	20.13	24.1	Down	-1.29	7.77587e-05	0.0080385	201851981	201852180	-1.34	1.67621e-05	0.00531749	IPO9	NM_018085	+	201798287	201853422	Genebody	53753.5	yes	no	no
chr10	1463061	1463400	340	24.88;36.73	97.39;50.76	30.81	74.07	19.55	46.8	Down	-1.27	3.65159e-05	0.00654497	1463081	1463280	-1.48	7.34238e-06	0.00403064	ADARB2	NM_018702	-	1223252	1779670	Genebody	316440	yes	no	no
chr10	2881161	2881640	480	38.36;28.94	90.95;84.94	33.65	87.95	15.72	16.32	Down	-1.39	1.42645e-12	4.78934e-08	2881341	2881540	-1.24	1.14724e-06	0.00170479						OtherIntergenic	NA	yes	no	no
chr10	11922461	11922820	360	9.33;13.36	33.00;30.04	11.34	31.52	3.06	19.25	Down	-1.47	8.29115e-06	0.00408892	11922561	11922760	-2.04	1.61261e-05	0.00516052	LOC219731	NR_038222	-	11891606	11936709	Genebody	14068.5	yes	no	no
chr10	35080961	35081160	200	17.63;11.13	36.22;31.08	14.38	33.65	29.48	83.17	Down	-1.23	6.56256e-05	0.00766931	35080961	35081160	-1.23	6.56256e-05	0.00742649	PARD3	NM_001184793	-	34601187	35104253	Genebody	23192.5	yes	no	no
chr10	44806401	44806860	460	7.26;5.57	45.07;32.11	6.41	38.59	6.52	96.77	Down	-2.59	1.45886e-08	8.12703e-05	44806641	44806840	-3.99	5.24108e-08	0.000213473						OtherIntergenic	NA	yes	no	yes
chr10	82705101	82705460	360	26.96;16.70	49.90;52.83	21.83	51.37	22.39	17.47	Down	-1.23	5.86141e-06	0.00386544	82705181	82705380	-1.78	1.72038e-09	1.30317e-05						Genedesert	NA	yes	no	no
chr10	82939601	82940040	440	4.15;8.90	57.15;36.26	6.53	46.7	1.23	14.5	Down	-2.84	2.2412e-08	0.00011261	82939661	82939860	-2.52	2.52142e-10	2.61027e-06						Genedesert	NA	yes	no	yes
chr10	84571361	84571760	400	20.74;17.81	90.15;42.47	19.27	66.31	3.77	41.88	Down	-1.78	4.44589e-07	0.000940898	84571441	84571640	-2.06	2.9063e-07	0.000733833	NRG3	NM_001165973	+	83637442	84746935	Genebody	934118	yes	no	no
chr10	85752241	85752560	320	22.81;10.02	46.68;44.54	16.41	45.61	8.28	108.62	Down	-1.47	9.56386e-06	0.0044515	85752341	85752540	-2.15	1.16234e-09	9.43765e-06						Genedesert	NA	yes	no	no
chr10	87551821	87552340	520	6.22;4.45	41.85;50.76	5.34	46.31	1.3	15.52	Down	-3.12	2.54121e-11	4.32453e-07	87552001	87552200	-3.84	9.74656e-13	3.27244e-08	GRID1	NM_017551	-	87359311	88126250	Genebody	574170	yes	no	yes
chr10	87755321	87755960	640	10.37;22.26	70.83;64.22	16.31	67.53	2.32	18.23	Down	-2.05	6.5058e-13	3.10849e-08	87755681	87755880	-1.93	1.84871e-09	1.38351e-05	GRID1	NM_017551	-	87359311	88126250	Genebody	370610	yes	no	no
chr10	87870281	87870500	220	1.04;2.23	11.27;14.50	1.63	12.89	Inf	Inf	Down	-2.98	2.44722e-05	0.00631139	87870281	87870480	-2.98	2.44722e-05	0.00615683	GRID1	NM_017551	-	87359311	88126250	Genebody	255860	yes	no	no
chr10	108315401	108315720	320	4.15;3.34	18.51;20.72	3.74	19.61	0.91	6.67	Down	-2.39	2.56649e-06	0.00260468	108315501	108315700	-3.76	4.30823e-07	0.00091332						Genedesert	NA	yes	no	yes
chr10	113616521	113616740	220	3.11;1.11	24.15;11.39	2.11	17.77	0.99	45.87	Down	-3.07	3.07146e-05	0.00631139	113616521	113616720	-2.97	6.97862e-05	0.00742649						Genedesert	NA	yes	no	yes
chr10	125625981	125626360	380	0.00;3.34	32.20;17.61	1.67	24.9	0.75	20.61	Down	-3.9	3.21402e-08	0.000141538	125626061	125626260	-5.34	1.18534e-08	6.77446e-05	CPXM2	NM_198148	-	125505151	125651500	Genebody	25329.5	yes	no	yes
chr10	130328701	130329060	360	18.66;5.57	41.85;47.65	12.11	44.75	4.98	21.38	Down	-1.89	6.98773e-07	0.00119241	130328781	130328980	-2.87	7.47673e-10	6.45016e-06						Genedesert	NA	yes	no	no
chr10	130429961	130430520	560	46.66;33.39	90.95;97.37	40.02	94.16	13.35	24.93	Down	-1.23	2.9412e-09	2.32726e-05	130430001	130430200	-1.5	7.39e-07	0.00129434						Genedesert	NA	yes	no	no
chr11	2965061	2965400	340	10.37;10.02	34.61;31.08	10.19	32.84	2.22	26.45	Down	-1.69	7.60939e-07	0.00127228	2965161	2965360	-2.54	4.12212e-08	0.000174773	NAP1L4	NM_005969	-	2965659	3013607	Genebody	48376.5	yes	no	yes
chr11	17868361	17868620	260	15.55;17.81	28.17;35.22	16.68	31.7	29.83	36.94	Down	-0.93	0.00429515	0.393409	17868421	17868620	-1.41	3.5257e-05	0.00619859	SERGEF	NM_012139	-	17809596	18034637	Genebody	166146	yes	no	no
chr11	21533401	21533900	500	17.63;18.92	93.37;70.44	18.27	81.9	6.55	67.5	Down	-2.16	7.37313e-09	4.77059e-05	21533481	21533680	-1.82	9.29081e-12	1.89211e-07	NELL1	NM_201551	+	20691116	21597229	Genebody	842534	yes	no	no
chr11	21535821	21536340	520	8.29;14.47	66.00;53.87	11.38	59.93	5.14	24.31	Down	-2.4	1.60909e-10	2.03974e-06	21535961	21536160	-2.4	1.78363e-12	5.3e-08	NELL1	NM_201551	+	20691116	21597229	Genebody	844964	yes	no	yes
chr11	27518961	27519220	260	4.15;10.02	32.20;24.86	7.08	28.53	3.34	14.05	Down	-2.01	2.19772e-06	0.00234755	27519021	27519220	-2.64	7.13747e-06	0.00401595	LIN7C	NM_018362	-	27515964	27528326	Genebody	9235.5	yes	no	no
chr11	40315481	40316020	540	100.57;107.96	207.66;181.28	104.27	194.47	21.54	36.35	Down	-0.9	1.33097e-08	7.72639e-05	40315501	40315700	-2.56	1.4e-07	0.000434147	LRRC4C	NM_020929	-	40135752	40315664	ProximalPromoter	-86.5	yes	no	no
chr11	41633961	41634360	400	14.52;14.47	44.27;50.76	14.49	47.51	3.65	37.89	Down	-1.71	4.26386e-09	3.21026e-05	41634101	41634300	-1.93	3.91198e-08	0.000167579						Genedesert	NA	yes	no	no
chr11	41682121	41682460	340	4.15;3.34	20.12;20.72	3.74	20.42	1.17	12.35	Down	-2.45	9.82577e-07	0.00148316	41682161	41682360	-2.98	9.16068e-07	0.00145323						Genedesert	NA	yes	no	yes
chr11	42653081	42653320	240	21.77;8.90	45.07;41.44	15.34	43.25	14.28	17.47	Down	-1.5	1.93758e-05	0.00567789	42653081	42653280	-1.57	1.43557e-05	0.00490288						Genedesert	NA	yes	no	no
chr11	42791941	42792360	420	32.14;24.49	85.32;90.12	28.31	87.72	8.9	21.08	Down	-1.63	9.84349e-13	3.82139e-08	42792001	42792200	-3.04	1.31461e-13	1.25118e-08						Genedesert	NA	yes	no	no
chr11	44486261	44486560	300	7.26;11.13	26.56;23.83	9.19	25.19	5.41	15.18	Down	-1.45	0.000100397	0.00933824	44486361	44486560	-1.74	1.73195e-05	0.00543878						OtherIntergenic	NA	yes	no	yes
chr11	49547781	49548100	320	22.81;17.81	46.68;45.58	20.31	46.13	6.5	37.63	Down	-1.18	1.08855e-05	0.00483786	49547781	49547980	-1.73	6.27924e-07	0.00119125						OtherIntergenic	NA	yes	no	no
chr11	64645881	64646120	240	9.33;15.58	32.20;39.36	12.46	35.78	8.18	83.54	Down	-1.52	5.05416e-06	0.00357965	64645881	64646080	-1.79	4.07043e-06	0.00324977	EHD1	NM_006795	-	64620207	64646191	ProximalPromoter	190.5	yes	no	no
chr11	79321801	79322200	400	13.48;15.58	47.49;48.69	14.53	48.09	4.15	12.86	Down	-1.73	2e-09	1.69334e-05	79321941	79322140	-3.07	2.90265e-12	7.51233e-08						Genedesert	NA	yes	no	no
chr11	83232681	83233120	440	3.11;6.68	32.20;39.36	4.89	35.78	1.78	10.67	Down	-2.87	8.17852e-11	1.1814e-06	83232821	83233020	-3.28	7.14149e-11	1.05616e-06	DLG2	NM_001142702	-	83166055	83393468	Genebody	160568	yes	no	yes
chr11	83434921	83435320	400	11.41;7.79	45.07;37.29	9.6	41.18	9.81	24.97	Down	-2.1	1.10153e-09	1.0212e-05	83435061	83435260	-2.79	1.1246e-10	1.48626e-06	DLG2	NM_001142700	-	83166055	83984323	Genebody	549202	yes	no	yes
chr11	84109021	84109500	480	2.07;5.57	43.46;36.26	3.82	39.86	1.18	24.15	Down	-3.38	1.59792e-12	5.22387e-08	84109141	84109340	-4.03	3.0049e-12	7.61825e-08	DLG2	NM_001364	-	83166055	84634465	Genebody	525204	yes	no	yes
chr11	114645341	114645760	420	14.52;21.15	74.05;70.44	17.83	72.24	3.41	57.91	Down	-2.02	5.254e-13	2.96681e-08	114645441	114645640	-2.18	7.93765e-13	2.73912e-08						OtherIntergenic	NA	yes	no	no
chr11	114763381	114763660	280	1.04;6.68	24.95;19.68	3.86	22.32	1.02	9.12	Down	-2.53	6.76053e-07	0.00116162	114763401	114763600	-3.64	2.57495e-07	0.000677718						OtherIntergenic	NA	yes	no	yes
chr11	115003541	115004100	560	3.11;8.90	49.10;40.40	6.01	44.75	1.09	27.34	Down	-2.9	1.62762e-11	2.93e-07	115003621	115003820	-2.9	4.90575e-12	1.17199e-07						OtherIntergenic	NA	yes	no	yes
chr11	115086361	115086800	440	15.55;14.47	49.10;53.87	15.01	51.48	9.03	41.2	Down	-1.78	3.77336e-10	4.18535e-06	115086501	115086700	-2.02	5.18189e-09	3.37036e-05	CADM1	NM_014333	-	115044344	115375241	Genebody	288660	yes	no	no
chr11	115607041	115607380	340	10.37;4.45	24.15;26.93	7.41	25.54	2.94	8.65	Down	-1.79	9.19809e-06	0.00437135	115607141	115607340	-3.76	4.30823e-07	0.00091332						OtherIntergenic	NA	yes	no	yes
chr11	115740481	115740840	360	13.48;16.70	57.95;39.36	15.09	48.66	4.82	40.03	Down	-1.69	1.83928e-06	0.00204375	115740521	115740720	-2.04	8.54635e-07	0.00138966						OtherIntergenic	NA	yes	no	no
chr11	115783341	115783800	460	13.48;4.45	47.49;51.79	8.97	49.64	8.87	10.77	Down	-2.47	7.74651e-13	3.31841e-08	115783461	115783660	-2.38	3.04056e-10	3.0961e-06						OtherIntergenic	NA	yes	no	no
chr11	115860581	115861060	480	8.29;5.57	43.46;42.47	6.93	42.97	2.59	20.54	Down	-2.63	4.56251e-13	2.96681e-08	115860741	115860940	-3.65	1.82731e-12	5.3e-08						OtherIntergenic	NA	yes	no	yes
chr11	116086561	116086880	320	4.15;3.34	21.73;23.83	3.74	22.78	1.85	13.71	Down	-2.61	1.14467e-07	0.000381235	116086581	116086780	-2.68	2.36e-07	0.000630604						OtherIntergenic	NA	yes	no	yes
chr11	116095101	116095660	560	35.25;38.96	115.90;111.87	37.1	113.89	11.7	34.36	Down	-1.62	1.92923e-12	5.70633e-08	116095141	116095340	-1.65	5.35461e-12	1.20945e-07						OtherIntergenic	NA	yes	no	no
chr11	116146921	116147740	820	103.68;91.27	325.17;291.08	97.48	308.13	45.26	253.04	Down	-1.66	1.4557e-11	2.78216e-07	116147221	116147420	-2.07	5.99806e-13	2.56941e-08						OtherIntergenic	NA	yes	no	no
chr11	116228641	116229240	600	34.22;43.41	206.86;171.96	38.81	189.41	11.72	91.19	Down	-2.29	3.67703e-10	4.15266e-06	116229001	116229200	-2.9	1.45766e-13	1.25118e-08						OtherIntergenic	NA	yes	no	no
chr11	116324681	116325160	480	22.81;31.16	96.59;75.62	26.99	86.1	10.72	26.31	Down	-1.67	6.53566e-09	4.34179e-05	116324721	116324920	-2.03	2.13247e-09	1.55832e-05						OtherIntergenic	NA	yes	no	no
chr11	116384661	116384940	280	12.44;18.92	37.02;50.76	15.68	43.89	14.63	20.54	Down	-1.48	1.9379e-05	0.00567789	116384721	116384920	-1.69	5.24228e-07	0.00106358						OtherIntergenic	NA	yes	no	no
chr11	116476361	116476720	360	20.74;15.58	42.66;49.72	18.16	46.19	7.22	36.43	Down	-1.35	9.86484e-07	0.00148545	116476481	116476680	-2.01	1.0127e-06	0.0015572						OtherIntergenic	NA	yes	no	no
chr11	119986321	119986580	260	6.22;13.36	41.05;34.18	9.79	37.62	19.09	30.18	Down	-1.94	6.52376e-09	4.34179e-05	119986381	119986580	-2.07	1.05257e-07	0.000359229	TRIM29	NM_012101	-	119981993	120008863	Genebody	22412.5	yes	no	no
chr11	131116421	131116940	520	32.14;22.26	90.95;82.87	27.2	86.91	12.75	106.91	Down	-1.68	1.05628e-12	3.94211e-08	131116621	131116820	-1.58	1.80683e-09	1.36036e-05						OtherIntergenic	NA	yes	no	no
chr11	131277921	131278340	420	70.51;89.04	155.34;150.20	79.77	152.77	52.98	52.56	Down	-0.94	8.93468e-12	1.85e-07	131278061	131278260	-0.99	6.41398e-12	1.37379e-07	NTM	NM_001048209	+	131240370	132206716	Genebody	37760.5	yes	no	no
chr11	133004201	133004900	700	23.85;17.81	133.61;122.23	20.83	127.92	13.6	31.01	Down	-2.62	1.65677e-12	5.27739e-08	133004461	133004660	-2.76	2.46904e-13	1.39421e-08	OPCML	NM_001012393	-	132284874	133402403	Genebody	397852	yes	no	no
chr11	133033301	133033820	520	8.29;12.24	55.54;53.87	10.27	54.7	4.67	11.95	Down	-2.41	2.49956e-13	2.96681e-08	133033401	133033600	-2.5	7.80068e-13	2.73912e-08	OPCML	NM_001012393	-	132284874	133402403	Genebody	368842	yes	no	yes
chr11	134462321	134462640	320	26.96;7.79	49.10;48.69	17.37	48.89	6.68	39.44	Down	-1.49	4.01831e-05	0.00709779	134462421	134462620	-2.1	4.42747e-07	0.000936999						Subtelomere	NA	yes	no	no
chr11	134738481	134738820	340	61.17;58.99	150.51;92.19	60.08	121.35	28.57	60.47	Down	-1.01	2.34231e-06	0.00248278	134738561	134738760	-1.19	6.16502e-07	0.00119125						Subtelomere	NA	yes	no	no
chr12	8810061	8810300	240	26.96;18.92	56.34;48.69	22.94	52.51	41.86	63.93	Down	-1.19	2.67565e-06	0.00260468	8810081	8810280	-1.35	1.19121e-06	0.00175751	MFAP5	NM_003480	-	8798539	8815433	Genebody	5252.5	yes	no	no
chr12	108587561	108588000	440	41.47;54.54	150.51;101.52	48.01	126.01	10.21	28.54	Down	-1.39	1.26503e-07	0.000405034	108587761	108587960	-1.56	1.76198e-07	0.000516245	WSCD2	NM_014653	+	108523510	108644313	Genebody	64270.5	yes	no	no
chr12	118109481	118109740	260	38.36;30.05	73.24;83.91	34.21	78.58	34.77	62.06	Down	-1.2	8.45407e-08	0.000301792	118109521	118109720	-1.12	2.7124e-06	0.00275789	KSR2	NM_173598	-	117890816	118406028	Genebody	296418	yes	no	no
chr12	119553021	119553520	500	43.55;50.09	124.76;100.48	46.82	112.62	8.94	68.93	Down	-1.27	2.36514e-08	0.000116594	119553281	119553480	-1.54	2.52049e-09	1.83109e-05	SRRM4	NM_194286	+	119419299	119600856	Genebody	133972	yes	no	no
chr12	119851001	119851380	380	55.99;44.52	119.93;107.73	50.26	113.83	9.86	39.88	Down	-1.18	5.5122e-12	1.19358e-07	119851181	119851380	-1.18	1.98642e-07	0.00056212	CCDC60	NM_178499	+	119772516	119978852	Genebody	78674.5	yes	no	no
chr12	121671021	121671280	260	5.18;3.34	18.51;18.65	4.26	18.58	2.91	11.17	Down	-2.12	2.41594e-05	0.00631139	121671021	121671220	-3.05	1.13978e-05	0.00490288	P2RX4	NM_002560	+	121647663	121671909	Genebody	23487.5	yes	no	yes
chr12	131589121	131589460	340	47.69;23.37	133.61;71.48	35.53	102.54	32.87	Inf	Down	-1.53	0.00090071	0.0825846	131589161	131589360	-2.06	1.1514e-07	0.000374463	GPR133	NM_198827	+	131438451	131626008	Genebody	150840	yes	no	no
chr12	131616901	131617320	420	14.52;33.39	69.22;69.40	23.95	69.31	23.3	33.45	Down	-1.53	9.4e-08	0.000326164	131617041	131617240	-1.47	2.32e-07	0.000626492	GPR133	NM_198827	+	131438451	131626008	Genebody	178660	yes	no	no
chr13	23662001	23662480	480	7.26;14.47	61.17;52.83	10.86	57	3.34	20.03	Down	-2.39	4.29716e-13	2.96681e-08	23662141	23662340	-2.89	1.28526e-09	1.02228e-05						OtherIntergenic	NA	yes	no	yes
chr13	55819581	55819840	260	1.04;2.23	14.49;14.50	1.63	14.5	0.5	6.92	Down	-3.15	2.93567e-06	0.00260468	55819581	55819780	-3.6	3.10932e-06	0.00275789						Genedesert	NA	yes	no	yes
chr13	59892461	59892940	480	47.69;53.43	106.24;141.91	50.56	124.08	24.58	29.1	Down	-1.3	7.65678e-08	0.000278126	59892561	59892760	-1.15	1.36933e-08	7.58961e-05						Genedesert	NA	yes	no	no
chr13	59965721	59966100	380	49.77;51.20	103.83;109.80	50.48	106.82	18.53	17.08	Down	-1.08	6.85533e-09	4.4651e-05	59965801	59966000	-1.28	3.10809e-10	3.13913e-06						Genedesert	NA	yes	no	no
chr13	60051201	60051500	300	0.00;4.45	13.68;16.57	2.23	15.13	1.83	8.96	Down	-2.76	9.90608e-06	0.0045799	60051201	60051400	-4.15	1.62007e-05	0.00516052						Genedesert	NA	yes	no	yes
chr13	61564321	61564600	280	22.81;15.58	43.46;49.72	19.2	46.59	19.62	13.82	Down	-1.28	3.64828e-06	0.00280806	61564361	61564560	-1.43	3.11083e-06	0.00275789						OtherIntergenic	NA	yes	no	no
chr13	61699701	61699940	240	1.04;8.90	42.66;18.65	4.97	30.65	4.17	38.63	Down	-2.62	2.56783e-05	0.00631139	61699721	61699920	-2.94	3.35157e-07	0.00076762						OtherIntergenic	NA	yes	no	yes
chr13	97907741	97907980	240	1.04;4.45	18.51;15.54	2.74	17.03	2.47	5.97	Down	-2.63	2.13445e-06	0.00229382	97907761	97907960	-2.56	5.7967e-06	0.00401595	MBNL2	NM_144778	+	97874573	98046374	Genebody	33287.5	yes	no	yes
chr13	114004481	114004760	280	4.15;1.11	20.93;17.61	2.63	19.27	1.85	9.43	Down	-2.87	2.20659e-07	0.000574685	114004481	114004680	-3.38	1.59e-07	0.000472589	GRTP1	NM_024719	-	113978504	114018463	Genebody	13842.5	yes	no	yes
chr13	115014441	115014740	300	12.44;7.79	26.56;43.51	10.12	35.03	9.27	8.99	Down	-1.79	3.95317e-05	0.00702069	115014461	115014660	-2.92	4.68221e-06	0.00359052	CDC16	NM_001078645	+	115000361	115038150	Genebody	14229.5	yes	no	no
chr14	25876081	25876340	260	18.66;10.02	34.61;34.18	14.34	34.4	9.14	16.72	Down	-1.26	0.000222326	0.0205013	25876121	25876320	-1.68	2.61846e-06	0.00275789						Genedesert	NA	yes	no	no
chr14	26632841	26633260	420	9.33;6.68	42.66;34.18	8	38.42	2.26	15.68	Down	-2.26	5.87274e-09	4.07577e-05	26632901	26633100	-5.03	2.87576e-08	0.000139008						Genedesert	NA	yes	no	yes
chr14	26724401	26724700	300	6.22;5.57	32.20;22.79	5.89	27.49	2.22	7.56	Down	-2.22	5.71114e-06	0.00384754	26724481	26724680	-2.64	8.18538e-06	0.00424287						Genedesert	NA	yes	no	yes
chr14	27200481	27200940	460	2.07;8.90	37.83;36.26	5.49	37.04	1.47	12.75	Down	-2.75	1.79313e-12	5.53821e-08	27200621	27200820	-3.39	1.56169e-09	1.20501e-05						OtherIntergenic	NA	yes	no	yes
chr14	27386161	27386760	600	17.63;23.37	81.29;72.51	20.5	76.9	3.98	30.98	Down	-1.91	6.16185e-13	3.10849e-08	27386561	27386760	-2.05	2.60704e-09	1.86132e-05						OtherIntergenic	NA	yes	no	no
chr14	27997521	27997900	380	15.55;17.81	52.32;47.65	16.68	49.98	7.88	20.1	Down	-1.58	8.21808e-09	5.1972e-05	27997681	27997880	-1.52	1.0963e-07	0.000362387						OtherIntergenic	NA	yes	no	no
chr14	29990781	29991120	340	4.15;7.79	24.95;29.00	5.97	26.98	3.75	16.16	Down	-2.18	1.71766e-07	0.000487176	29990841	29991040	-2.39	5.84231e-07	0.00115175	MIR548AI	NR_039672	-	29896116	30174608	Genebody	183658	yes	no	yes
chr14	39190821	39191420	600	48.73;36.73	96.59;108.77	42.73	102.68	9.42	22.28	Down	-1.26	2.12613e-10	2.56433e-06	39191101	39191300	-1.19	2.07329e-07	0.000577494						OtherIntergenic	NA	yes	no	no
chr14	43033801	43034020	220	3.11;0.00	12.88;13.47	1.56	13.17	0.53	31.14	Down	-3.08	1.13978e-05	0.00486219	43033821	43034020	-3.08	1.13978e-05	0.00490288						Genedesert	NA	yes	no	no
chr14	46719421	46719680	260	25.92;24.49	57.95;54.90	25.2	56.43	5.3	27.52	Down	-1.16	2.81014e-06	0.00260468	46719481	46719680	-1.53	4.79101e-07	0.000996952						Genedesert	NA	yes	no	no
chr14	48386581	48386920	340	18.66;11.13	48.29;43.51	14.9	45.9	7.43	27.65	Down	-1.62	1.95926e-08	0.000100577	48386661	48386860	-1.87	4.10168e-07	0.000889261						Genedesert	NA	yes	no	no
chr14	59327301	59327520	220	1.04;1.11	11.27;10.36	1.07	10.81	0.96	26.59	Down	-3.33	3.59644e-05	0.00645538	59327301	59327500	-3.26	8.44692e-05	0.00817849						OtherIntergenic	NA	yes	no	yes
chr14	75726381	75726580	200	2.07;6.68	18.51;15.54	4.38	17.03	4.21	8.33	Down	-1.96	7.04008e-05	0.00766931	75726381	75726580	-1.96	7.04008e-05	0.00742649						OtherIntergenic	NA	yes	no	no
chr14	78630581	78631060	480	27.99;21.15	159.37;103.59	24.57	131.48	9.34	65.23	Down	-2.42	7.04909e-08	0.000259083	78630801	78631000	-2.49	7.13539e-13	2.66823e-08						OtherIntergenic	NA	yes	no	no
chr14	78693961	78694420	460	4.15;7.79	38.63;43.51	5.97	41.07	1.34	12.11	Down	-2.78	4.713e-13	2.96681e-08	78694101	78694300	-3.02	1.86547e-11	3.101e-07						OtherIntergenic	NA	yes	no	yes
chr14	79032921	79033300	380	38.36;40.07	93.37;83.91	39.22	88.64	10.88	53.79	Down	-1.18	2.6411e-09	2.13052e-05	79032961	79033160	-1.25	9.84214e-08	0.000345201	NRXN3	NM_004796	+	78870092	80330760	Genebody	163018	yes	no	no
chr14	82176521	82176960	440	26.96;12.24	61.98;55.94	19.6	58.96	19.2	28.69	Down	-1.59	1.12841e-07	0.000378006	82176761	82176960	-1.79	2.32767e-07	0.000627251						Genedesert	NA	yes	no	no
chr14	83322141	83322640	500	10.37;17.81	92.56;73.55	14.09	83.05	3.77	25.53	Down	-2.56	8.50944e-10	8.52513e-06	83322301	83322500	-2.74	1.77522e-13	1.25118e-08						Genedesert	NA	yes	no	no
chr14	83338701	83339220	520	9.33;15.58	46.68;55.94	12.46	51.31	2.56	40.38	Down	-2.04	2.49193e-10	2.92046e-06	83339021	83339220	-2.7	8.44701e-09	4.99695e-05						Genedesert	NA	yes	no	no
chr14	83538221	83538660	440	13.48;10.02	45.07;45.58	11.75	45.33	3.7	15.48	Down	-1.95	2.19479e-10	2.62168e-06	83538301	83538500	-1.84	1.84517e-07	0.000535568						Genedesert	NA	yes	no	no
chr14	96075781	96076120	340	26.96;41.18	110.27;56.97	34.07	83.62	33.68	107.28	Down	-1.3	6.29278e-05	0.00766931	96075801	96076000	-1.35	1.83939e-06	0.0021557						OtherIntergenic	NA	yes	no	no
chr14	96151641	96151940	300	0.00;0.00	11.27;14.50	0	12.89	0	9.99	Down	#NAME?	6.1082e-08	0.000240131	96151661	96151860	#NAME?	2.81428e-05	0.00615683	TCL1B	NM_004918	+	96152753	96158980	Promoter1k	-962.5	yes	no	yes
chr14	96361941	96362440	500	0.00;3.34	39.44;20.72	1.67	30.08	0.36	12.72	Down	-4.17	1.56972e-08	8.59051e-05	96362101	96362300	-5.06	1.538e-07	0.000461505	LOC100507043	NR_038861	+	96343108	96391908	Genebody	19082.5	yes	no	yes
chr14	101701581	101701880	300	19.70;16.70	53.12;45.58	18.2	49.35	32.95	118.51	Down	-1.44	9.46182e-08	0.000327417	101701621	101701820	-1.49	2.29667e-07	0.000621595						OtherIntergenic	NA	yes	no	no
chr14	103262021	103262240	220	10.37;10.02	33.00;25.90	10.19	29.45	6.59	23.74	Down	-1.53	3.72371e-05	0.00666366	103262041	103262240	-1.47	3.53936e-05	0.00621908	TRAF3	NM_145725	+	103243815	103377837	Genebody	18315.5	yes	no	no
chr15	23887461	23887940	480	33.18;26.71	93.37;78.73	29.95	86.05	18.78	52.86	Down	-1.52	1e-09	9.84864e-06	23887461	23887660	-2.97	2.76409e-08	0.000135189	MAGEL2	NM_019066	-	23888695	23892993	Genebody	5292.5	yes	no	no
chr15	27603921	27604420	500	36.29;43.41	118.32;106.70	39.85	112.51	17.78	44.85	Down	-1.5	2.32789e-12	6.42647e-08	27604181	27604380	-1.86	1.29541e-09	1.02228e-05	GABRG3	NM_033223	+	27216428	27778373	Genebody	387742	yes	no	no
chr15	27926261	27926600	340	9.33;12.24	42.66;26.93	10.79	34.8	7.15	14.32	Down	-1.69	4.31756e-05	0.00716108	27926401	27926600	-2.39	2.40691e-05	0.00615683						OtherIntergenic	NA	yes	no	yes
chr15	28262801	28263140	340	2.07;7.79	30.59;23.83	4.93	27.21	2.23	16.57	Down	-2.46	1.24376e-07	0.000400646	28262801	28263000	-2.24	6.80127e-07	0.00121221	OCA2	NM_000275	-	28000022	28344458	Genebody	81487.5	yes	no	yes
chr15	28266681	28266900	220	0.00;2.23	22.54;13.47	1.11	18	Inf	14.95	Down	-4.02	1.13457e-06	0.0016351	28266701	28266900	-4.02	1.13457e-06	0.00168797	OCA2	NM_000275	-	28000022	28344458	Genebody	77667.5	yes	no	yes
chr15	29214161	29214380	220	1.04;3.34	16.90;12.43	2.19	14.67	1.99	12.23	Down	-2.74	2.16089e-05	0.0061525	29214161	29214360	-2.74	2.16089e-05	0.00615683	APBA2	NM_005503	+	29213839	29410516	Promoter1k	431.5	yes	no	no
chr15	44423121	44423360	240	0.00;3.34	11.27;17.61	1.67	14.44	1.45	Inf	Down	-3.11	4.81271e-05	0.00766931	44423161	44423360	#NAME?	8.479e-06	0.00432937	FRMD5	NM_032892	-	44165729	44487429	Genebody	64188.5	yes	no	yes
chr15	46596481	46597000	520	16.59;12.24	64.39;55.94	14.42	60.16	2.18	13.4	Down	-2.06	7.73483e-13	3.31841e-08	46596721	46596920	-2.73	1.77797e-07	0.00051853						Genedesert	NA	yes	no	yes
chr15	46604381	46604760	380	108.87;101.29	198.81;167.81	105.08	183.31	48.68	110.98	Down	-0.8	2.21619e-06	0.00236321	46604541	46604740	-1.21	5.69327e-07	0.00113163						Genedesert	NA	yes	no	no
chr15	46794881	46795280	400	4.15;3.34	26.56;34.18	3.74	30.37	3.4	11.94	Down	-3.02	3.61011e-09	2.78558e-05	46794981	46795180	-3.76	4.04938e-10	3.86961e-06						Genedesert	NA	yes	no	yes
chr15	53878941	53879460	520	7.26;13.36	86.12;76.65	10.31	81.39	1.62	28.3	Down	-2.98	4.02913e-13	2.96681e-08	53879121	53879320	-3.46	2.36679e-12	6.39182e-08	WDR72	NM_182758	-	53805937	54051859	Genebody	172658	yes	no	yes
chr15	54100201	54100640	440	31.11;25.60	78.07;77.69	28.35	77.88	10.74	92.43	Down	-1.46	8.0909e-11	1.1814e-06	54100381	54100580	-1.67	1.95257e-10	2.18333e-06						OtherIntergenic	NA	yes	no	no
chr15	54161181	54161640	460	8.29;14.47	49.10;43.51	11.38	46.3	3.39	11.19	Down	-2.02	3.44253e-11	5.62712e-07	54161221	54161420	-2.39	2.82309e-07	0.00071573						OtherIntergenic	NA	yes	no	yes
chr15	54184081	54184420	340	38.36;35.62	63.59;79.76	36.99	71.67	Inf	33.4	Down	-0.95	0.000363312	0.0333904	54184081	54184280	-1.19	2.73421e-06	0.00275789						OtherIntergenic	NA	yes	no	no
chr15	54374821	54375600	780	43.55;30.05	155.34;120.16	36.8	137.75	7.1	28.26	Down	-1.9	1.02233e-08	6.22562e-05	54375041	54375240	-1.8	4.23243e-10	3.9533e-06	UNC13C	NM_001080534	+	54305100	54920806	Genebody	70110.5	yes	no	no
chr15	61343741	61344060	320	22.81;18.92	50.71;48.69	20.87	49.7	8.08	39.81	Down	-1.25	1.968e-06	0.00215019	61343821	61344020	-1.76	1.96509e-08	0.000101836	RORA	NM_134261	-	60780482	61521502	Genebody	177602	yes	no	no
chr15	83946861	83947060	200	0.00;0.00	6.44;8.29	0	7.36	0	4.31	Down	#NAME?	5.11694e-05	0.00766931	83946861	83947060	#NAME?	5.11694e-05	0.00742649	BNC1	NM_001717	-	83924654	83953468	Genebody	6507.5	yes	no	no
chr15	92934961	92935180	220	12.44;11.13	28.17;35.22	11.79	31.7	3.82	18.73	Down	-1.43	5.39856e-05	0.00766931	92934961	92935160	-1.43	5.39856e-05	0.00742649	ST8SIA2	NM_006011	+	92937139	93011958	Promoter3k	-2068.5	yes	no	no
chr16	5666121	5666480	360	2.07;1.11	15.29;19.68	1.59	17.49	1.55	40.66	Down	-3.46	2.02947e-07	0.000540654	5666201	5666400	#NAME?	3.40783e-08	0.000154507						OtherIntergenic	NA	yes	no	yes
chr16	6131401	6131780	380	47.69;63.44	107.85;127.41	55.57	117.63	17.71	46.34	Down	-1.08	2.05456e-06	0.00221944	6131521	6131720	-1.4	3.48567e-11	5.41275e-07	RBFOX1	NM_001142333	+	6069131	7763340	Genebody	62459.5	yes	no	no
chr16	20311781	20312280	500	30.07;32.28	84.51;81.83	31.17	83.17	8.23	25	Down	-1.42	3.95763e-11	6.38507e-07	20311941	20312140	-1.37	9.8e-08	0.000345201						OtherIntergenic	NA	yes	no	no
chr16	24550901	24551100	200	4.15;4.45	16.90;18.65	4.3	17.77	2.09	21.22	Down	-2.05	5.93325e-05	0.00766931	24550901	24551100	-2.05	5.93325e-05	0.00742649	RBBP6	NM_032626	+	24550907	24560722	ProximalPromoter	93.5	yes	no	no
chr16	31725921	31726140	220	14.52;15.58	41.05;37.29	15.05	39.17	13.49	15.76	Down	-1.38	2.3726e-06	0.00249572	31725921	31726120	-1.32	9.42974e-06	0.00462794	ZNF720	NM_001130913	+	31724549	31772886	Promoter3k	1481.5	yes	no	no
chr16	52587441	52587700	260	0.00;3.34	18.51;18.65	1.67	18.58	1.03	14.97	Down	-3.48	1.80611e-08	9.5885e-05	52587441	52587640	-3.41	5.37342e-08	0.000218148	LOC643714	NR_033920	-	52585998	52640887	Genebody	53316.5	yes	no	yes
chr16	62075361	62075700	340	15.55;13.36	41.85;43.51	14.45	42.68	9.38	17.15	Down	-1.56	9.6862e-08	0.000334251	62075421	62075620	-2.09	1.55138e-09	1.20453e-05						OtherIntergenic	NA	yes	no	no
chr16	63495121	63495500	380	7.26;10.02	53.93;30.04	8.64	41.98	2.08	15.18	Down	-2.28	1.91246e-07	0.000523308	63495221	63495420	-2.83	5.02524e-08	0.000206033						Genedesert	NA	yes	no	yes
chr16	64085801	64086360	560	23.85;18.92	65.20;63.19	21.38	64.19	5.13	11.02	Down	-1.59	1.8806e-10	2.30344e-06	64085901	64086100	-1.48	7.39e-07	0.00129434						Genedesert	NA	yes	no	no
chr16	70616701	70616940	240	4.15;5.57	19.32;21.75	4.86	20.54	4.56	12.24	Down	-2.08	8.22791e-06	0.00406418	70616701	70616900	-2.04	1.61261e-05	0.00516052	IL34	NM_001172771	+	70613797	70694585	Genebody	3023.5	yes	no	no
chr16	77633661	77634020	360	26.96;30.05	65.20;68.37	28.5	66.78	13.47	162.48	Down	-1.23	1.59072e-07	0.000454283	77633681	77633880	-1.93	3.43676e-08	0.000155252						OtherIntergenic	NA	yes	no	no
chr16	77694401	77694720	320	3.11;0.00	12.07;14.50	1.56	13.29	1.05	10.46	Down	-3.09	1.13978e-05	0.00486219	77694441	77694640	-4.58	1.06e-06	0.00159026						OtherIntergenic	NA	yes	no	no
chr17	2004881	2005120	240	0.00;0.00	6.44;12.43	0	9.43	0	5.39	Down	#NAME?	4.19657e-05	0.00710459	2004881	2005080	#NAME?	4.19657e-05	0.00697912	SMG6	NM_001170957	-	1963132	2206813	Genebody	201812	yes	no	yes
chr17	11047981	11048440	460	20.74;12.24	57.95;75.62	16.49	66.79	4.11	15.6	Down	-2.02	6.86504e-09	4.4651e-05	11048061	11048260	-2	2.92225e-11	4.59528e-07						OtherIntergenic	NA	yes	no	no
chr17	12449141	12449520	380	55.99;31.16	103.03;94.26	43.58	98.65	16.76	59.35	Down	-1.18	1.78206e-07	0.000498609	12449221	12449420	-1.7	9.30717e-11	1.31388e-06						OtherIntergenic	NA	yes	no	no
chr17	12645361	12645960	600	58.06;56.76	115.10;150.20	57.41	132.65	21.59	62.33	Down	-1.21	7.6e-08	0.000276854	12645641	12645840	-1.26	3.19083e-10	3.17114e-06	MYOCD	NM_001146313	+	12623605	12661623	Genebody	22055.5	yes	no	no
chr17	31847281	31847960	680	27.99;24.49	121.54;114.98	26.24	118.26	8.35	22.11	Down	-2.17	1.82781e-12	5.53821e-08	31847561	31847760	-1.9	6.2888e-13	2.6e-08	ACCN1	NM_001094	-	31340105	32483825	Genebody	636204	yes	no	no
chr17	32013181	32013460	280	8.29;6.68	27.37;24.86	7.49	26.11	2.84	16.07	Down	-1.8	4.07044e-06	0.00301998	32013261	32013460	-1.67	2.55483e-05	0.00615683	ACCN1	NM_001094	-	31340105	32483825	Genebody	470504	yes	no	yes
chr17	32052741	32053220	480	36.29;31.16	80.49;87.01	33.73	83.75	6.95	33.39	Down	-1.31	6.13494e-10	6.4045e-06	32052801	32053000	-1.29	7.2e-08	0.000274182	ACCN1	NM_001094	-	31340105	32483825	Genebody	430844	yes	no	no
chr17	32408301	32408700	400	2.07;2.23	26.56;21.75	2.15	24.16	0.58	19.78	Down	-3.49	1.42043e-10	1.8381e-06	32408381	32408580	-4.19	4.95808e-10	4.49588e-06	ACCN1	NM_001094	-	31340105	32483825	Genebody	75324.5	yes	no	yes
chr17	32473401	32473980	580	22.81;17.81	104.64;106.70	20.31	105.67	5.7	41.92	Down	-2.38	1.08061e-12	3.94211e-08	32473481	32473680	-2.83	1.56482e-13	1.25118e-08	ACCN1	NM_001094	-	31340105	32483825	Genebody	10134.5	yes	no	no
chr17	32688581	32688940	360	249.88;251.55	425.78;345.98	250.71	385.88	94.15	133.48	Down	-0.62	6.57856e-07	0.0011467	32688701	32688900	-0.77	4.38822e-08	0.000182322	CCL1	NM_002981	-	32687398	32690252	Promoter3k	1491.5	yes	no	no
chr17	32911981	32912300	320	5.18;4.45	24.95;17.61	4.82	21.28	2.37	8.86	Down	-2.14	5.15958e-05	0.00766931	32912061	32912260	-4.12	2.10965e-09	1.55076e-05	TMEM132E	NM_207313	+	32907767	32966337	Genebody	4373.5	yes	no	yes
chr17	41445981	41446240	260	3.11;1.11	14.49;12.43	2.11	13.46	4.42	8.14	Down	-2.67	4.6339e-05	0.00759992	41446021	41446220	-4.54	3.29375e-07	0.000759221						OtherIntergenic	NA	yes	no	yes
chr17	50674701	50675200	500	2.07;6.68	41.85;50.76	4.38	46.31	1.3	54.88	Down	-3.4	1.88959e-11	3.3062e-07	50674841	50675040	-4.4	4.13168e-13	1.9e-08						OtherIntergenic	NA	yes	no	yes
chr17	51227461	51227820	360	4.15;1.11	19.32;18.65	2.63	18.98	1.08	4.16	Down	-2.85	2.81502e-07	0.000707907	51227521	51227720	-4.81	8.93525e-08	0.000321508						OtherIntergenic	NA	yes	no	yes
chr17	66427981	66428200	220	6.22;11.13	24.95;38.33	8.68	31.64	3.25	10.62	Down	-1.87	3.26666e-05	0.00631139	66427981	66428180	-1.96	1.55853e-05	0.00502476	WIPI1	NM_017983	-	66417421	66453653	Genebody	25562.5	yes	no	yes
chr18	5546661	5547080	420	0.00;7.79	27.37;30.04	3.9	28.7	1.4	13.75	Down	-2.88	1.14412e-08	6.83327e-05	5546781	5546980	-3.03	1.2e-08	6.78661e-05	EPB41L3	NM_012307	-	5392387	5543986	Promoter3k	-2884.5	yes	no	yes
chr18	5852141	5852440	300	0.00;4.45	16.10;24.86	2.23	20.48	3.67	7.94	Down	-3.2	1.75432e-06	0.00197944	5852161	5852360	-3.86	9.97289e-07	0.00155253						OtherIntergenic	NA	yes	no	yes
chr18	5868161	5868560	400	38.36;40.07	95.78;145.02	39.22	120.4	10.54	46.28	Down	-1.62	1.46322e-07	0.000434865	5868241	5868440	-2.16	1.56075e-08	8.46683e-05						OtherIntergenic	NA	yes	no	no
chr18	5890541	5890920	380	7.26;4.45	56.34;23.83	5.86	40.08	3.71	Inf	Down	-2.78	6.51853e-08	0.000243301	5890601	5890800	-3.14	8.27857e-08	0.000307512	TMEM200C	NM_001080209	-	5890183	5892103	Promoter3k	1372.5	yes	no	yes
chr18	6218981	6219540	560	4.15;17.81	94.98;97.37	10.98	96.17	3.36	76.64	Down	-3.13	2.16078e-13	2.96681e-08	6219201	6219400	-3.37	8.05852e-14	1.25118e-08	L3MBTL4	NM_173464	-	5954704	6414910	Genebody	195650	yes	no	no
chr18	6482501	6483000	500	15.55;11.13	89.34;89.09	13.34	89.21	5.08	19.55	Down	-2.74	6.36854e-13	3.10849e-08	6482561	6482760	-3.12	1.69626e-13	1.25118e-08						OtherIntergenic	NA	yes	no	no
chr18	6521601	6522320	720	65.32;63.44	292.17;295.22	64.38	293.7	17.35	54.03	Down	-2.19	2.911e-11	4.88688e-07	6521741	6521940	-2.41	2.76106e-13	1.4408e-08	LOC100130480	NM_001243517	+	6511414	6590652	Genebody	10546.5	yes	no	no
chr18	6604301	6604660	360	2.07;7.79	28.17;19.68	4.93	23.93	8.44	14.7	Down	-2.28	1.47529e-05	0.00486219	6604361	6604560	-3.43	3.87334e-08	0.000167094						OtherIntergenic	NA	yes	no	yes
chr18	40176121	40176560	440	23.85;16.70	102.22;97.37	20.27	99.8	Inf	237.69	Down	-2.3	1.11064e-12	3.94211e-08	40176161	40176360	-2.5	2.7835e-13	1.4408e-08						OtherIntergenic	NA	yes	no	no
chr18	50430201	50430540	340	12.44;1.11	34.61;35.22	6.78	34.91	1.77	28.11	Down	-2.37	3.74e-07	0.000822415	50430281	50430480	-2.69	5.83464e-09	3.73624e-05	DCC	NM_005215	+	49866541	51062273	Genebody	563830	yes	no	yes
chr18	55719021	55719340	320	9.33;4.45	28.98;26.93	6.89	27.95	4.58	13.42	Down	-2.02	2.54196e-07	0.000652448	55719021	55719220	-2.03	7.04008e-05	0.00742649	NEDD4L	NM_001144964	+	55714457	56068772	Genebody	4723.5	yes	no	yes
chr18	63234601	63234900	300	2.07;6.68	20.93;20.72	4.38	20.82	1.18	6.27	Down	-2.25	1.86586e-06	0.00205808	63234681	63234880	-3.44	3.87375e-08	0.000167094						Genedesert	NA	yes	no	yes
chr18	64163121	64163320	200	18.66;14.47	41.05;36.26	16.57	38.65	5.4	31.17	Down	-1.22	2.68108e-05	0.00631139	64163121	64163320	-1.22	2.68108e-05	0.00615683						OtherIntergenic	NA	yes	no	no
chr19	15408381	15408740	360	16.59;21.15	49.90;44.54	18.87	47.22	5.91	19.3	Down	-1.32	7.71647e-07	0.00128499	15408381	15408580	-1.37	2.48119e-05	0.00615683						OtherIntergenic	NA	yes	no	no
chr19	19137361	19137640	280	16.59;12.24	36.22;34.18	14.42	35.2	13.86	21.28	Down	-1.29	2.84852e-05	0.00631139	19137361	19137560	-2.09	8.2279e-06	0.00425184	SUGP2	NM_001017392	-	19103176	19144380	Genebody	6879.5	yes	no	no
chr19	44278501	44279060	560	20.74;5.57	58.76;48.69	13.15	53.72	24.8	26.17	Down	-2.03	1.49229e-06	0.00176774	44278601	44278800	-2.19	9.71959e-06	0.00472954	KCNN4	NM_002250	-	44270684	44285409	Genebody	6628.5	yes	no	no
chr2	850061	850440	380	13.48;15.58	51.51;39.36	14.53	45.44	7.06	56.66	Down	-1.64	1.47541e-06	0.00176456	850101	850300	-2.22	7.68289e-09	4.6786e-05	LOC339822	NR_033880	-	779836	864112	Genebody	13861.5	yes	no	no
chr2	1135941	1136580	640	70.51;71.23	237.44;161.60	70.87	199.52	14.86	35.71	Down	-1.49	1.68839e-07	0.00047997	1136041	1136240	-2.23	1.8683e-12	5.3e-08	SNTG2	NM_018968	+	946553	1371384	Genebody	189708	yes	no	no
chr2	1890101	1890780	680	36.29;38.96	119.93;96.34	37.62	108.13	8.91	13.88	Down	-1.52	5.78279e-09	4.03589e-05	1890261	1890460	-1.32	1.0632e-07	0.000360872	MYT1L	NM_015025	-	1792884	2335045	Genebody	444604	yes	no	no
chr2	1900881	1901380	500	26.96;15.58	83.71;66.30	21.27	75	7.02	30.79	Down	-1.82	6.79443e-09	4.4651e-05	1901041	1901240	-2.39	4.38336e-08	0.000182322	MYT1L	NM_015025	-	1792884	2335045	Genebody	433914	yes	no	no
chr2	3786181	3786440	260	8.29;2.23	22.54;21.75	5.26	22.15	9.92	10.72	Down	-2.07	1.42499e-05	0.00486219	3786221	3786420	-2.74	6.978e-06	0.00401595						OtherIntergenic	NA	yes	no	no
chr2	3828441	3828660	220	16.59;7.79	33.81;35.22	12.19	34.51	Inf	20.85	Down	-1.5	2.79179e-05	0.00631139	3828441	3828640	-1.46	3.05118e-05	0.00615683						OtherIntergenic	NA	yes	no	no
chr2	3852701	3853140	440	12.44;14.47	55.54;77.69	13.46	66.61	4.31	26.02	Down	-2.31	1.87772e-08	9.8011e-05	3852821	3853020	-2.42	3.99079e-13	1.9e-08						OtherIntergenic	NA	yes	no	no
chr2	3875201	3875780	580	11.41;27.83	129.59;90.12	19.62	109.85	2.78	55.19	Down	-2.49	2.9e-08	0.000134148	3875501	3875700	-3.06	3.38075e-09	2.30761e-05						OtherIntergenic	NA	yes	no	no
chr2	9908521	9908980	460	8.29;11.13	51.51;48.69	9.71	50.1	2.31	20.09	Down	-2.37	3.88277e-13	2.96681e-08	9908641	9908840	-2.62	1.25029e-11	2.35337e-07						OtherIntergenic	NA	yes	no	yes
chr2	21540021	21540480	460	37.33;38.96	121.54;70.44	38.14	95.99	11.62	59.34	Down	-1.33	5.59e-07	0.00113106	21540161	21540360	-1.6	2.80865e-07	0.00071573						OtherIntergenic	NA	yes	no	no
chr2	21595421	21596000	580	15.55;12.24	115.10;91.16	13.9	103.13	2.36	35.89	Down	-2.89	8.84091e-10	8.71661e-06	21595741	21595940	-3.17	1.10679e-13	1.25118e-08						OtherIntergenic	NA	yes	no	no
chr2	21638221	21638500	280	0.00;2.23	12.88;13.47	1.11	13.17	0.66	7.84	Down	-3.56	3.10934e-06	0.00260468	21638221	21638420	-4.14	1.62007e-05	0.00516052						OtherIntergenic	NA	yes	no	yes
chr2	21644921	21645380	460	5.18;7.79	57.95;35.22	6.49	46.59	3.82	23.5	Down	-2.84	2.81192e-08	0.000134148	21645061	21645260	-3.56	2e-09	1.46531e-05						OtherIntergenic	NA	yes	no	yes
chr2	22578681	22579100	420	26.96;43.41	89.34;94.26	35.18	91.8	6.11	21.88	Down	-1.38	3.75199e-10	4.18535e-06	22578821	22579020	-1.71	9.02989e-12	1.87e-07						Genedesert	NA	yes	no	no
chr2	36891841	36892040	200	0.00;0.00	4.83;13.47	0	9.15	0	10.18	Down	#NAME?	7.45405e-05	0.00774835	36891841	36892040	#NAME?	7.45405e-05	0.00750714						OtherIntergenic	NA	yes	no	no
chr2	40440481	40440700	220	4.15;5.57	19.32;16.57	4.86	17.95	1.89	21.86	Down	-1.89	9.28907e-05	0.00901711	40440501	40440700	-2.15	4.20965e-05	0.00699329	SLC8A1	NM_001112800	-	40339285	40657444	Genebody	216854	yes	no	no
chr2	49997981	49998440	460	7.26;6.68	52.32;44.54	6.97	48.43	4.51	119.78	Down	-2.8	5.04398e-13	2.96681e-08	49998061	49998260	-3.14	1.65999e-10	1.964e-06						OtherIntergenic	NA	yes	no	yes
chr2	65964801	65965160	360	0.00;1.11	12.88;17.61	0.56	15.24	0.14	35.28	Down	-4.78	2.98197e-07	0.000723224	65964861	65965060	-4.56	3.29396e-07	0.000759221						OtherIntergenic	NA	yes	no	yes
chr2	76826821	76827300	480	33.18;41.18	87.73;102.55	37.18	95.14	66.26	56.54	Down	-1.36	2.44794e-09	2.01394e-05	76826921	76827120	-1.81	2.65643e-11	4.23082e-07						Genedesert	NA	yes	no	no
chr2	77180781	77181320	540	37.33;36.73	130.39;127.41	37.03	128.9	17.11	157.69	Down	-1.8	2.64916e-12	6.85627e-08	77181041	77181240	-2	5.60924e-13	2.48867e-08	LRRTM4	NM_001134745	-	76974849	77749502	Genebody	568452	yes	no	no
chr2	89267501	89267760	260	16.59;11.13	34.61;37.29	13.86	35.95	13.38	12.26	Down	-1.38	1.13159e-05	0.00486219	89267541	89267740	-1.58	3.23556e-05	0.00615683						Genedesert	NA	yes	no	no
chr2	100435361	100435600	240	7.26;7.79	23.34;30.04	7.52	26.69	2.42	21.09	Down	-1.83	1.85247e-05	0.00545978	100435381	100435580	-1.91	3.44321e-06	0.00289741	AFF3	NM_001025108	-	100163715	100722045	Genebody	286564	yes	no	no
chr2	105028881	105029220	340	3.11;4.45	17.71;20.72	3.78	19.21	3.54	15.15	Down	-2.35	5.57038e-06	0.00377006	105028921	105029120	-3.76	4.30823e-07	0.00091332						OtherIntergenic	NA	yes	no	yes
chr2	105349961	105350420	460	3.11;6.68	26.56;35.22	4.89	30.89	1.56	18.17	Down	-2.66	3.69307e-08	0.0001593	105350061	105350260	-3.79	4.30798e-07	0.00091332						OtherIntergenic	NA	yes	no	yes
chr2	107484721	107485000	280	1.04;2.23	16.10;13.47	1.63	14.78	1.5	9.15	Down	-3.18	1.36683e-06	0.00176456	107484721	107484920	-3.32	4.51541e-05	0.00730966	ST6GAL2	NM_001142352	-	107429531	107503563	Genebody	18702.5	yes	no	yes
chr2	107997301	107997800	500	0.00;1.11	49.90;26.93	0.56	38.42	0.16	13.81	Down	-6.11	9.48019e-09	5.91814e-05	107997521	107997720	#NAME?	1.40844e-10	1.781e-06						OtherIntergenic	NA	yes	no	yes
chr2	110106581	110106800	220	3.11;2.23	14.49;14.50	2.67	14.5	1.68	35.4	Down	-2.44	4.13825e-05	0.00709779	110106601	110106800	-2.78	1.68065e-05	0.00532275	SH3RF3	NM_001099289	+	109745996	110262207	Genebody	360694	yes	no	yes
chr2	112529741	112530040	300	6.22;2.23	18.51;16.57	4.22	17.54	7.9	Inf	Down	-2.05	5.93325e-05	0.00766931	112529741	112529940	-2.05	5.93325e-05	0.00742649	ANAPC1	NM_022662	-	112525213	112641741	Genebody	111850	yes	no	yes
chr2	115308921	115309320	400	13.48;25.60	61.17;65.26	19.54	63.22	12.28	21.67	Down	-1.69	5.43607e-10	5.82168e-06	115309041	115309240	-2.23	3.97305e-10	3.856e-06	DPP10	NM_001178036	+	115219179	116602326	Genebody	89941.5	yes	no	no
chr2	124784741	124785120	380	24.88;16.70	56.34;71.48	20.79	63.91	10.03	25.03	Down	-1.62	8.63444e-08	0.000305597	124784801	124785000	-1.98	5.13346e-12	1.18097e-07	CNTNAP5	NM_130773	+	124782863	125672863	Promoter3k	2067.5	yes	no	no
chr2	130506261	130506700	440	10.37;8.90	49.90;48.69	9.64	49.29	3.07	17.09	Down	-2.35	5.21441e-13	2.96681e-08	130506361	130506560	-2.62	6.10753e-12	1.33111e-07						Genedesert	NA	yes	no	yes
chr2	159742661	159742880	220	1.04;2.23	11.27;10.36	1.63	10.81	0.39	Inf	Down	-2.73	0.000195352	0.0180288	159742681	159742880	-3.33	3.59644e-05	0.00627981						OtherIntergenic	NA	yes	no	yes
chr2	160632861	160633200	340	5.18;8.90	24.15;30.04	7.04	27.09	2.59	12.71	Down	-1.94	1.95564e-06	0.0021405	160633001	160633200	-2.67	2.13447e-06	0.0024437	CD302	NM_001198764	-	160625138	160654766	Genebody	21735.5	yes	no	yes
chr2	180715001	180715280	280	4.15;8.90	20.93;29.00	6.53	24.97	2.32	9.66	Down	-1.94	4.48529e-05	0.0074027	180715041	180715240	-2.37	2.56652e-06	0.00275789	ZNF385B	NM_152520	-	180306710	180726232	Genebody	11091.5	yes	no	yes
chr2	181520861	181521060	200	2.07;0.00	10.46;10.36	1.04	10.41	1.13	12.36	Down	-3.33	8.44692e-05	0.00834102	181520861	181521060	-3.33	8.44692e-05	0.00817849						OtherIntergenic	NA	yes	no	yes
chr2	220600941	220601320	380	30.07;24.49	66.00;76.65	27.28	71.33	7.41	17.01	Down	-1.39	1.7e-08	9.07354e-05	220600981	220601180	-1.46	2.90943e-08	0.000140091						OtherIntergenic	NA	yes	no	no
chr20	11254761	11255060	300	23.85;26.71	48.29;49.72	25.28	49.01	11.95	23.47	Down	-0.96	0.000217414	0.0200512	11254821	11255020	-1.33	1.41e-06	0.00184021	LOC339593	NR_038972	-	11247306	11254031	Promoter1k	-879.5	yes	no	no
chr20	20465341	20465560	220	0.00;3.34	12.07;14.50	1.67	13.29	1.38	5.23	Down	-2.99	1.13979e-05	0.00486219	20465341	20465540	-3.58	3.10936e-06	0.00275789	RALGAPA2	NM_020343	-	20370271	20693266	Genebody	227816	yes	no	yes
chr20	35357421	35357680	260	14.52;14.47	36.22;33.15	14.49	34.68	26.07	10.43	Down	-1.26	4.84228e-05	0.00766931	35357421	35357620	-1.63	3.21909e-06	0.00279023	NDRG3	NR_038370	-	35280168	35374541	Genebody	16990.5	yes	no	no
chr20	54462761	54463020	260	0.00;1.11	9.66;12.43	0.56	11.04	0.34	8.64	Down	-4.31	5.12181e-06	0.00359611	54462761	54462960	#NAME?	7.55547e-07	0.00129434						Genedesert	NA	no	no	yes
chr20	54756781	54756980	200	8.29;12.24	29.78;25.90	10.27	27.84	6.28	33.87	Down	-1.44	4.10017e-05	0.00709779	54756781	54756980	-1.44	4.10017e-05	0.00697415						OtherIntergenic	NA	yes	no	no
chr21	19757021	19757500	480	30.07;53.43	116.71;128.45	41.75	122.58	11.52	48.33	Down	-1.55	5.96611e-11	9.03855e-07	19757141	19757340	-1.7	5.458e-12	1.21079e-07	TMPRSS15	NM_002772	-	19641432	19775970	Genebody	18709.5	yes	no	no
chr21	22343601	22344000	400	14.52;11.13	49.90;46.61	12.82	48.26	2.52	19.46	Down	-1.91	1.04731e-10	1.46187e-06	22343721	22343920	-2.19	1.60221e-09	1.22865e-05						OtherIntergenic	NA	yes	no	yes
chr21	23493221	23493640	420	44.58;30.05	99.00;82.87	37.32	90.94	12.47	20.1	Down	-1.28	1.25511e-06	0.00176456	23493261	23493460	-1.43	4.63243e-09	3.06106e-05						OtherIntergenic	NA	yes	no	no
chr21	25340921	25341300	380	6.22;7.79	44.27;30.04	7.01	37.15	4.48	23.2	Down	-2.41	9.3688e-08	0.000326015	25340961	25341160	-2.4	2.82299e-07	0.00071573						Genedesert	NA	yes	no	yes
chr21	25886341	25886800	460	14.52;21.15	57.15;60.08	17.83	58.61	17.66	12.76	Down	-1.72	6.30082e-11	9.43063e-07	25886501	25886700	-1.78	8.31057e-08	0.000307512						Genedesert	NA	yes	no	no
chr21	26268401	26268780	380	6.22;2.23	27.37;25.90	4.22	26.63	0.97	15.98	Down	-2.66	4.50181e-09	3.32889e-05	26268521	26268720	-2.8	3.17558e-08	0.000147304						Genedesert	NA	yes	no	yes
chr21	34603001	34603220	220	2.07;1.11	22.54;10.36	1.59	16.45	Inf	13.77	Down	-3.37	3.14306e-05	0.00631139	34603021	34603220	-3.38	2.83388e-05	0.00615683	IFNAR2	NM_000874	+	34602230	34635062	Promoter1k	880.5	yes	no	no
chr21	39608101	39608440	340	15.55;20.03	41.05;46.61	17.79	43.83	16.72	11.55	Down	-1.3	2.97786e-06	0.00260468	39608201	39608400	-1.71	2.75748e-07	0.000706306						OtherIntergenic	NA	yes	no	no
chr21	40508101	40508420	320	43.55;26.71	83.71;78.73	35.13	81.22	7.81	199.32	Down	-1.21	3.08445e-07	0.000723224	40508201	40508400	-1.31	3.02851e-08	0.00014251						OtherIntergenic	NA	yes	no	no
chr21	45573621	45574040	420	4.15;1.11	18.51;34.18	2.63	26.35	5.55	12.05	Down	-3.32	1.52899e-07	0.000443603	45573721	45573920	-3.68	4.1552e-07	0.00089773						OtherIntergenic	NA	no	no	yes
chr22	26294761	26295100	340	6.22;12.24	26.56;30.04	9.23	28.3	3.53	13.45	Down	-1.62	1.03331e-05	0.0046476	26294761	26294960	-1.74	2.11079e-05	0.00615683	MYO18B	NM_032608	+	26138119	26427007	Genebody	156812	yes	no	no
chr22	34501421	34501860	440	5.18;7.79	35.41;51.79	6.49	43.6	2.4	20.66	Down	-2.75	1.43328e-08	8.02047e-05	34501501	34501700	-2.95	9.93524e-11	1.35631e-06						Genedesert	NA	yes	no	yes
chr22	34507161	34507600	440	32.14;21.15	114.29;81.83	26.64	98.06	8.74	238.78	Down	-1.88	3.04534e-08	0.00013757	34507221	34507420	-2.37	3.05521e-09	2.12036e-05						Genedesert	NA	yes	no	no
chr22	34810661	34811220	560	13.48;7.79	118.32;92.19	10.64	105.26	1.48	18.49	Down	-3.31	1.24262e-09	1.12678e-05	34810961	34811160	-2.86	1.81289e-13	1.25118e-08						Genedesert	NA	yes	no	yes
chr22	37904581	37904840	260	7.26;8.90	25.76;23.83	8.08	24.79	5.37	14.8	Down	-1.62	2.95324e-05	0.00631139	37904621	37904820	-2.02	1.61261e-05	0.00516052	CARD10	NM_014550	-	37886399	37915210	Genebody	10499.5	yes	no	yes
chr22	41667821	41668020	200	3.11;6.68	17.71;19.68	4.89	18.69	1.82	11.07	Down	-1.93	4.79133e-05	0.00766931	41667821	41668020	-1.93	4.79133e-05	0.00742649	RANGAP1	NM_002883	-	41641614	41682216	Genebody	14295.5	yes	no	no
chr22	43187041	43187400	360	2.07;1.11	22.54;17.61	1.59	20.07	0.63	8.17	Down	-3.66	1.52808e-08	8.39963e-05	43187061	43187260	-3.34	3.44384e-07	0.000781189						OtherIntergenic	NA	yes	no	yes
chr22	50026161	50026640	480	25.92;15.58	86.12;79.76	20.75	82.94	5.7	25.02	Down	-2	7.08496e-13	3.25983e-08	50026361	50026560	-2.68	2.41447e-13	1.39421e-08	C22orf34	NR_026997	-	50013289	50051190	Genebody	24789.5	yes	no	no
chr3	2197901	2198480	580	23.85;15.58	85.32;58.01	19.71	71.66	5.58	90.16	Down	-1.86	4.64862e-08	0.000191223	2197941	2198140	-2.41	3.93224e-10	3.84643e-06	CNTN4	NM_175607	+	2140549	3099645	Genebody	57641.5	yes	no	no
chr3	5023461	5023820	360	17.63;15.58	64.39;43.51	16.6	53.95	15.85	26.69	Down	-1.7	5.93585e-07	0.0011467	5023561	5023760	-2.09	2.71741e-07	0.000702202	BHLHE40	NM_003670	+	5021096	5026865	Promoter3k	2544.5	yes	no	no
chr3	18015921	18016160	240	0.00;0.00	8.85;9.32	0	9.09	0	21.47	Down	#NAME?	8.479e-06	0.00412426	18015961	18016160	#NAME?	1.48344e-05	0.00490288						OtherIntergenic	NA	yes	no	yes
chr3	18600881	18601320	440	49.77;65.67	136.83;104.62	57.72	120.73	18.06	26.87	Down	-1.06	6.39709e-06	0.00386544	18601041	18601240	-1.25	9.8422e-08	0.000345201						OtherIntergenic	NA	yes	no	no
chr3	18799741	18800100	360	31.11;37.84	82.10;66.30	34.47	74.2	8	60.83	Down	-1.11	1.48354e-05	0.00486219	18799901	18800100	-2.31	9.09147e-06	0.00454861						OtherIntergenic	NA	yes	no	no
chr3	57842501	57842760	260	7.26;6.68	25.76;23.83	6.97	24.79	3.42	15.12	Down	-1.83	6.15382e-06	0.00386544	57842521	57842720	-2.13	6.5816e-06	0.00401595	SLMAP	NM_007159	+	57743173	57914894	Genebody	99457.5	yes	no	yes
chr3	62187161	62187500	340	33.18;35.62	93.37;80.80	34.4	87.08	13.18	35.5	Down	-1.34	1.62e-09	1.40735e-05	62187241	62187440	-1.51	3.9e-08	0.000167571	PTPRG	NM_002841	+	61547242	62280573	Genebody	640088	yes	no	no
chr3	94435581	94435820	240	8.29;7.79	20.12;25.90	8.04	23.01	3.83	5.46	Down	-1.52	0.000275697	0.0253794	94435621	94435820	-1.95	2.57326e-05	0.00615683						OtherIntergenic	NA	yes	no	yes
chr3	116333501	116334100	600	8.29;6.68	55.54;61.12	7.49	58.33	1.58	19.94	Down	-2.96	1.65658e-13	2.96681e-08	116333721	116333920	-2.93	1.03935e-11	2.04948e-07						OtherIntergenic	NA	yes	no	yes
chr3	116583201	116583560	360	3.11;4.45	37.02;16.57	3.78	26.8	1.77	13.72	Down	-2.83	1.369e-06	0.00176456	116583341	116583540	-3.57	2.25532e-06	0.00255868						Genedesert	NA	yes	no	yes
chr3	116912321	116912600	280	4.15;0.00	16.10;13.47	2.07	14.78	1.45	9.15	Down	-2.83	7.26711e-06	0.00386544	116912401	116912600	-4.48	1.00924e-05	0.00483147						Genedesert	NA	yes	no	yes
chr3	117245341	117245720	380	22.81;13.36	58.76;50.76	18.08	54.76	5.14	14.7	Down	-1.6	3.81058e-09	2.92212e-05	117245441	117245640	-2.09	1.53886e-10	1.87421e-06						Genedesert	NA	yes	no	no
chr3	135222701	135223100	400	22.81;32.28	68.42;74.58	27.54	71.5	7.55	21.36	Down	-1.38	3.1533e-09	2.46371e-05	135222741	135222940	-1.58	1.22946e-09	9.85381e-06						OtherIntergenic	NA	yes	no	no
chr3	152628141	152628420	280	17.63;17.81	45.88;46.61	17.72	46.25	6.51	112.8	Down	-1.38	6.10849e-07	0.0011467	152628181	152628380	-1.71	8.04068e-08	0.000300868						OtherIntergenic	NA	yes	no	no
chr3	165057601	165057860	260	10.37;28.94	53.12;47.65	19.65	50.39	18.99	62.06	Down	-1.36	4.8698e-05	0.00766931	165057661	165057860	-1.58	4.60719e-06	0.00354588						OtherIntergenic	NA	yes	no	no
chr3	165730881	165731260	380	30.07;25.60	55.54;65.26	27.83	60.4	10.3	17.87	Down	-1.12	1.00421e-05	0.0046102	165731021	165731220	-1.46	5.74e-07	0.00113908						Genedesert	NA	yes	no	no
chr3	165981241	165981440	200	5.18;3.34	20.93;17.61	4.26	19.27	2.06	23.85	Down	-2.18	9.70091e-06	0.00450179	165981241	165981440	-2.18	9.70091e-06	0.0047223						Genedesert	NA	yes	no	no
chr3	167068021	167068340	320	25.92;16.70	57.15;53.87	21.31	55.51	14	16.84	Down	-1.38	8.7724e-08	0.000309597	167068101	167068300	-1.63	3.22656e-08	0.00014768	ZBBX	NM_001199202	-	166958076	167098071	Genebody	29890.5	yes	no	no
chr3	180397881	180398180	300	24.88;27.83	58.76;53.87	26.36	56.31	23.59	27.37	Down	-1.1	7.58085e-06	0.00393712	180397941	180398140	-1.5	5.3725e-06	0.00393061	CCDC39	NM_181426	-	180331795	180397283	Promoter1k	-747.5	yes	no	no
chr3	184301841	184302080	240	8.29;4.45	23.34;24.86	6.37	24.1	3.19	28.45	Down	-1.92	4.9063e-06	0.00349686	184301881	184302080	-2.01	3.06174e-06	0.00275789						OtherIntergenic	NA	yes	no	yes
chr4	3342541	3342760	220	4.15;0.00	11.27;14.50	2.07	12.89	4.04	29.96	Down	-2.64	9.54218e-05	0.00915292	3342541	3342740	-3.48	6.39488e-05	0.00742649	RGS12	NM_002926	+	3315873	3433904	Genebody	26777.5	yes	no	no
chr4	6021341	6021800	460	66.36;46.75	127.17;120.16	56.55	123.67	22.55	33.38	Down	-1.13	2.60713e-09	2.13052e-05	6021481	6021680	-1.32	2.69898e-09	1.9129e-05						OtherIntergenic	NA	yes	no	no
chr4	7688721	7689080	360	7.26;10.02	35.41;33.15	8.64	34.28	4.16	84.16	Down	-1.99	1.82572e-08	9.61044e-05	7688801	7689000	-2.42	3.2e-08	0.000147304	SORCS2	NM_020777	+	7194373	7744564	Genebody	494528	yes	no	yes
chr4	10894981	10895420	440	19.70;6.68	58.76;64.22	13.19	61.49	3.36	29.48	Down	-2.22	1.79437e-11	3.18447e-07	10895141	10895340	-2.72	2.23176e-13	1.39421e-08						OtherIntergenic	NA	yes	no	no
chr4	16445181	16445640	460	34.22;33.39	86.12;98.41	33.8	92.27	9.26	24.3	Down	-1.45	9.92407e-11	1.401e-06	16445341	16445540	-2.1	1.17696e-10	1.523e-06						OtherIntergenic	NA	yes	no	no
chr4	16918401	16918680	280	26.96;25.60	55.54;61.12	26.28	58.33	17.66	Inf	Down	-1.15	3.203e-06	0.00262645	16918441	16918640	-1.17	4.50853e-06	0.00349618						OtherIntergenic	NA	yes	no	no
chr4	44929381	44929760	380	33.18;23.37	63.59;71.48	28.28	67.53	7.98	26.97	Down	-1.26	1.17e-07	0.000383509	44929421	44929620	-1.42	2.64623e-07	0.000689176						Genedesert	NA	yes	no	no
chr4	45455161	45455700	540	11.41;11.13	68.42;73.55	11.27	70.98	22.7	42.16	Down	-2.66	2.67283e-13	2.96681e-08	45455381	45455580	-2.94	1.32878e-13	1.25118e-08						Genedesert	NA	yes	no	yes
chr4	46933961	46934440	480	17.63;27.83	94.17;69.40	22.73	81.79	4.86	40.2	Down	-1.85	1.63273e-08	8.85727e-05	46934101	46934300	-2.17	8e-09	4.75678e-05	GABRA4	NM_001204266	-	46920916	46995522	Genebody	61321.5	yes	no	no
chr4	47004701	47005020	320	9.33;14.47	34.61;35.22	11.9	34.91	5.55	5.56	Down	-1.55	1.794e-06	0.00200782	47004721	47004920	-1.71	2.14154e-06	0.00244523						OtherIntergenic	NA	yes	no	no
chr4	47034641	47034980	340	36.29;40.07	78.07;80.80	38.18	79.44	18.57	47.33	Down	-1.06	5.87215e-07	0.0011467	47034681	47034880	-1.34	8.82131e-08	0.000321366	GABRB1	NM_000812	+	47033294	47428447	Promoter3k	1516.5	yes	no	no
chr4	87739981	87740260	280	4.15;1.11	16.90;15.54	2.63	16.22	5.55	5.63	Down	-2.62	5.79668e-06	0.00386544	87740061	87740260	-2.7	3.07368e-05	0.00615683						OtherIntergenic	NA	yes	no	yes
chr4	129209361	129209600	240	2.07;0.00	11.27;9.32	1.04	10.3	Inf	25.52	Down	-3.31	8.44692e-05	0.00834102	129209361	129209560	-4.13	5.10865e-05	0.00742649	PGRMC2	NM_006320	-	129190391	129209984	Promoter1k	503.5	yes	no	no
chr4	171295801	171296400	600	63.25;34.50	127.98;105.66	48.88	116.82	23.78	31.46	Down	-1.26	0.000124336	0.0115269	171296061	171296260	-1.16	1.76227e-06	0.00207511						OtherIntergenic	NA	yes	no	no
chr4	179317081	179317420	340	1.04;3.34	25.76;12.43	2.19	19.09	1.35	6.08	Down	-3.13	1.44687e-05	0.00486219	179317101	179317300	-3.39	2.49116e-05	0.00615683						Genedesert	NA	yes	no	yes
chr4	181071901	181072340	440	14.52;13.36	58.76;65.26	13.94	62.01	14.07	14.67	Down	-2.15	4.20743e-13	2.96681e-08	181072081	181072280	-2.19	1.07854e-10	1.45636e-06						Genedesert	NA	yes	no	no
chr4	181370601	181370980	380	23.85;17.81	53.93;60.08	20.83	57	18.96	19.55	Down	-1.45	1.92366e-08	9.99495e-05	181370721	181370920	-1.98	4.28361e-09	2.8457e-05						Genedesert	NA	yes	no	no
chr5	7261061	7261520	460	5.18;14.47	57.15;67.33	9.83	62.24	3.54	21.08	Down	-2.66	3.96307e-12	9.11716e-08	7261241	7261440	-3.38	2.08106e-11	3.40167e-07						OtherIntergenic	NA	yes	no	no
chr5	7392541	7392920	380	6.22;7.79	30.59;35.22	7.01	32.9	1.36	25.98	Down	-2.23	4.57025e-09	3.33974e-05	7392621	7392820	-3.06	3.83165e-10	3.77779e-06						OtherIntergenic	NA	yes	no	yes
chr5	7592981	7593480	500	3.11;3.34	34.61;54.90	3.22	44.76	0.88	10.41	Down	-3.79	1.65614e-08	8.94521e-05	7593201	7593400	-3.84	1.59793e-10	1.92727e-06	ADCY2	NM_020546	+	7396342	7830194	Genebody	196888	yes	no	yes
chr5	7615741	7616160	420	1.04;4.45	22.54;32.11	2.74	27.32	0.72	21.21	Down	-3.32	1.7e-08	9.07354e-05	7615901	7616100	-3.49	1.807e-08	9.51189e-05	ADCY2	NM_020546	+	7396342	7830194	Genebody	219608	yes	no	yes
chr5	7683981	7684260	280	1.04;4.45	24.15;22.79	2.74	23.47	2.47	18.82	Down	-3.1	1.57462e-09	1.37755e-05	7684061	7684260	-3.05	5.10904e-07	0.00104218	ADCY2	NM_020546	+	7396342	7830194	Genebody	287778	yes	no	yes
chr5	7755141	7755500	360	94.35;69.01	147.29;149.17	81.68	148.23	Inf	118.23	Down	-0.86	1.20327e-06	0.00172015	7755221	7755420	-1.07	7.5646e-10	6.481e-06	ADCY2	NM_020546	+	7396342	7830194	Genebody	358978	yes	no	no
chr5	11720161	11720380	220	2.07;4.45	18.51;14.50	3.26	16.51	Inf	19.96	Down	-2.34	1.17136e-05	0.00486219	11720161	11720360	-2.3	2.37359e-05	0.00615683	CTNND2	NM_001332	-	10971951	11904110	Genebody	183840	yes	no	no
chr5	15463201	15463680	480	1.04;2.23	41.85;39.36	1.63	40.61	0.27	10.97	Down	-4.64	5.60741e-14	2.96681e-08	15463341	15463540	-4.98	6.36225e-14	1.25118e-08						OtherIntergenic	NA	yes	no	yes
chr5	15598281	15598860	580	47.69;24.49	144.88;126.38	36.09	135.63	9.19	164.99	Down	-1.91	6.09529e-12	1.2834e-07	15598341	15598540	-3.21	1.19287e-13	1.25118e-08	FBXL7	NM_012304	+	15500304	15939900	Genebody	98266.5	yes	no	no
chr5	24642201	24642500	300	18.66;23.37	55.54;39.36	21.02	47.45	6.72	23.26	Down	-1.17	0.000248795	0.0229233	24642301	24642500	-1.51	2.42559e-06	0.00270735	CDH10	NM_006727	-	24487208	24645085	Promoter3k	2734.5	yes	no	no
chr5	25006921	25007260	340	3.11;14.47	26.56;33.15	8.79	29.85	2.63	7.02	Down	-1.76	0.00047771	0.0438717	25007061	25007260	-2.39	8.71545e-06	0.00442825						Genedesert	NA	yes	no	yes
chr5	35089561	35090260	700	63.25;50.09	127.17;138.81	56.67	132.99	7.7	35.26	Down	-1.23	4.30525e-12	9.72427e-08	35089801	35090000	-1.11	5.9e-08	0.000236501	PRLR	NM_001204315	-	35065190	35118224	Genebody	28313.5	yes	no	no
chr5	35183301	35183660	360	7.26;8.90	34.61;29.00	8.08	31.81	3.15	19.27	Down	-1.98	3.94231e-08	0.000167149	35183401	35183600	-2.16	5.11214e-06	0.0038376	PRLR	NM_000949	-	35055801	35230823	Genebody	47342.5	yes	no	no
chr5	35202521	35202800	280	21.77;23.37	51.51;50.76	22.57	51.14	14.52	13.67	Down	-1.18	5.26433e-06	0.00362518	35202541	35202740	-1.26	2.3319e-05	0.00615683	PRLR	NM_000949	-	35055801	35230823	Genebody	28162.5	yes	no	no
chr5	35436521	35437020	500	19.70;22.26	94.17;84.94	20.98	89.56	9.64	23.88	Down	-2.09	9.53616e-13	3.82139e-08	35436741	35436940	-2.48	3.83836e-13	1.9e-08						OtherIntergenic	NA	yes	no	no
chr5	42514841	42515140	300	3.11;6.68	20.12;23.83	4.89	21.97	3.06	17.31	Down	-2.17	2.65338e-06	0.00260468	42514921	42515120	-2.43	4.48092e-06	0.0034813	GHR	NM_001242401	+	42425093	42721980	Genebody	89897.5	yes	no	yes
chr5	72659641	72659980	340	6.22;4.45	22.54;21.75	5.34	22.15	3.36	10.72	Down	-2.05	4.472e-06	0.00323452	72659681	72659880	-3.22	1.01785e-06	0.0015572						OtherIntergenic	NA	yes	no	yes
chr5	86266781	86267060	280	13.48;23.37	46.68;45.58	18.43	46.13	6.92	15.67	Down	-1.32	4.35442e-06	0.00318952	86266841	86267040	-1.4	4.7788e-06	0.00365782						OtherIntergenic	NA	yes	no	no
chr5	100726101	100726480	380	29.03;35.62	64.39;76.65	32.32	70.52	19.92	55.53	Down	-1.13	7.15881e-06	0.00386544	100726201	100726400	-1.61	4.2168e-07	0.00090163						Genedesert	NA	yes	no	no
chr5	100926161	100926520	360	0.00;1.11	14.49;12.43	0.56	13.46	0.24	6.58	Down	-4.6	2.87788e-07	0.000719368	100926201	100926400	-4.45	1.06e-06	0.00159026						Genedesert	NA	yes	no	yes
chr5	101277861	101278340	480	37.33;40.07	119.12;91.16	38.7	105.14	12.21	25.92	Down	-1.44	2.44791e-08	0.000119281	101278061	101278260	-1.36	1.30019e-09	1.02228e-05						Genedesert	NA	yes	no	no
chr5	114125601	114125880	280	10.37;15.58	37.02;31.08	12.98	34.05	3.96	11.94	Down	-1.39	7.93813e-06	0.0040504	114125681	114125880	-2.09	1.00369e-05	0.00481231						OtherIntergenic	NA	yes	no	no
chr5	146777181	146777420	240	0.00;0.00	11.27;9.32	0	10.3	Inf	12.58	Down	#NAME?	1.2641e-06	0.00176456	146777221	146777420	#NAME?	2.51371e-06	0.00275789	DPYSL3	NM_001387	-	146770370	146833260	Genebody	55959.5	yes	no	yes
chr5	148507421	148507640	220	4.15;5.57	20.12;21.75	4.86	20.94	3.09	9.93	Down	-2.11	6.5816e-06	0.00386544	148507421	148507620	-2.62	5.79672e-06	0.00401595						OtherIntergenic	NA	yes	no	no
chr5	149675481	149675680	200	2.07;6.68	23.34;16.57	4.38	19.96	2.81	Inf	Down	-2.19	5.37966e-05	0.00766931	149675481	149675680	-2.19	5.37966e-05	0.00742649	ARSI	NM_001012301	-	149675908	149682525	Genebody	6944.5	yes	no	yes
chr5	173472341	173472680	340	23.85;23.37	58.76;61.12	23.61	59.94	11.89	20.5	Down	-1.34	6.0337e-08	0.000240131	173472361	173472560	-2.66	3.20143e-07	0.0007561	HMP19	NM_015980	+	173472723	173536182	ProximalPromoter	-212.5	yes	no	no
chr6	37548741	37548940	200	12.44;10.02	31.39;29.00	11.23	30.2	Inf	36.57	Down	-1.43	2.9616e-05	0.00631139	37548741	37548940	-1.43	2.9616e-05	0.00615683						OtherIntergenic	NA	yes	no	no
chr6	62860001	62860340	340	26.96;33.39	61.17;62.15	30.17	61.66	14.2	16.44	Down	-1.03	1.41827e-05	0.00486219	62860141	62860340	-1.2	1.36338e-05	0.00490288	KHDRBS2	NM_152688	-	62389864	62996100	Genebody	135930	yes	no	no
chr6	64990601	64990860	260	19.70;12.24	36.22;41.44	15.97	38.83	6.26	10.32	Down	-1.28	1.52111e-05	0.00489801	64990621	64990820	-1.68	3.22911e-07	0.000757232	EYS	NM_001142800	-	64429875	66417118	Genebody	1.42639e+06	yes	no	no
chr6	78172041	78172340	300	12.44;16.70	42.66;35.22	14.57	38.94	9.28	93.79	Down	-1.42	2.8818e-06	0.00260468	78172041	78172240	-1.67	2.55484e-05	0.00615683	HTR1B	NM_000863	-	78171947	78173120	Promoter1k	929.5	yes	no	no
chr6	89742441	89742700	260	11.41;15.58	33.81;34.18	13.49	33.99	Inf	27.38	Down	-1.33	2.0866e-05	0.00597272	89742501	89742700	-1.54	4.16452e-05	0.00697415						OtherIntergenic	NA	yes	no	no
chr6	95033561	95033940	380	2.07;7.79	37.83;32.11	4.93	34.97	8.44	8.5	Down	-2.83	1.97678e-12	5.711e-08	95033621	95033820	-3.25	5.08078e-11	7.69729e-07						Genedesert	NA	yes	no	yes
chr6	103570901	103571280	380	12.44;18.92	52.32;58.01	15.68	55.16	27.71	32.92	Down	-1.81	5.43831e-11	8.44492e-07	103571021	103571220	-2.11	1.02277e-11	2.04931e-07						Genedesert	NA	yes	no	no
chr6	149518721	149518920	200	2.07;0.00	9.66;11.39	1.04	10.53	1.07	12.69	Down	-3.34	8.44692e-05	0.00834102	149518721	149518920	-3.34	8.44692e-05	0.00817849						OtherIntergenic	NA	yes	no	yes
chr6	152439961	152440180	220	8.29;1.11	20.93;17.61	4.7	19.27	2.38	23.85	Down	-2.03	0.000253972	0.0233933	152439981	152440180	-2.64	5.47587e-05	0.00742649						OtherIntergenic	NA	yes	no	yes
chr6	156731781	156732160	380	12.44;15.58	53.12;44.54	14.01	48.83	2.41	19.96	Down	-1.8	2.63186e-09	2.13052e-05	156731861	156732060	-2.45	8.46683e-10	7.10691e-06						Genedesert	NA	yes	no	no
chr6	163277821	163278140	320	15.55;18.92	49.10;44.54	17.24	46.82	4.68	12.48	Down	-1.44	1.61102e-07	0.000459023	163277861	163278060	-2	4.19172e-10	3.94494e-06	PACRG	NM_001080379	+	163149001	163736524	Genebody	128980	yes	no	no
chr6	163328901	163329220	320	23.85;21.15	51.51;52.83	22.5	52.17	22.75	41.57	Down	-1.21	2.88367e-06	0.00260468	163328941	163329140	-1.44	1.17247e-06	0.00173811	PACRG	NM_001080379	+	163149001	163736524	Genebody	180060	yes	no	no
chr7	6036961	6037260	300	27.99;18.92	59.56;49.72	23.46	54.64	9.37	44.25	Down	-1.22	8.34216e-06	0.00410755	6036981	6037180	-1.4	2.53695e-07	0.000671509	PMS2	NR_003085	-	6012869	6048737	Genebody	11626.5	yes	no	no
chr7	25429121	25429360	240	8.29;5.57	20.93;29.00	6.93	24.97	3.25	11.81	Down	-1.85	0.000103535	0.00962653	25429121	25429320	-2.43	2.1911e-05	0.00615683						OtherIntergenic	NA	yes	no	no
chr7	67089981	67090560	580	29.03;21.15	94.17;95.30	25.09	94.74	5.4	28.68	Down	-1.92	1.19947e-12	4.13914e-08	67090201	67090400	-1.9	1.56084e-12	4.97181e-08						Genedesert	NA	yes	no	no
chr7	67253661	67254040	380	2.07;0.00	28.17;16.57	1.04	22.37	0.67	7.96	Down	-4.43	3.3e-08	0.000144155	67253701	67253900	#NAME?	3e-09	2.10011e-05						Genedesert	NA	yes	no	yes
chr7	67641781	67642420	640	16.59;14.47	82.90;90.12	15.53	86.51	6.29	25.86	Down	-2.48	6.02333e-13	3.10849e-08	67642161	67642360	-3.52	9.14166e-14	1.25118e-08						Genedesert	NA	yes	no	no
chr7	68532341	68532800	460	9.33;10.02	51.51;42.47	9.67	46.99	1.53	14.3	Down	-2.28	1.20438e-10	1.60881e-06	68532441	68532640	-2.53	3.15818e-10	3.164e-06						Genedesert	NA	yes	no	yes
chr7	69397021	69397400	380	25.92;22.26	60.37;61.12	24.09	60.74	9.31	16.31	Down	-1.33	5.7211e-08	0.000228529	69397101	69397300	-1.5	2.22003e-08	0.000113029	AUTS2	NM_001127232	+	69063905	69755607	Genebody	333306	yes	no	no
chr7	87997161	87997560	400	6.22;8.90	35.41;32.11	7.56	33.76	1.54	11.63	Down	-2.16	3.17498e-09	2.46515e-05	87997281	87997480	-3.33	1.64164e-11	2.85597e-07						OtherIntergenic	NA	yes	no	yes
chr7	93667941	93668300	360	0.00;5.57	20.12;18.65	2.78	19.38	1.25	9.41	Down	-2.8	1.15006e-06	0.00165551	93668061	93668260	-3.04	8.51621e-06	0.00434123						OtherIntergenic	NA	yes	no	yes
chr7	109770681	109771120	440	1.04;11.13	33.81;29.00	6.08	31.4	5.09	10.95	Down	-2.37	3.79844e-07	0.000830173	109770841	109771040	-2.4	1.45873e-06	0.00184021						OtherIntergenic	NA	yes	no	yes
chr7	142571001	142571340	340	41.47;37.84	101.42;74.58	39.66	88	7.65	213.84	Down	-1.15	3.37789e-06	0.00270843	142571061	142571260	-1.38	3.0571e-07	0.000738436	TRPV6	NM_018646	-	142568959	142583490	Genebody	12319.5	yes	no	no
chr7	142606661	142606980	320	1.04;7.79	31.39;23.83	4.41	27.61	1.55	8.43	Down	-2.64	6.03e-07	0.0011467	142606781	142606980	-3.35	5.59447e-07	0.0011173	TRPV5	NM_019841	-	142605647	142630820	Genebody	23999.5	yes	no	yes
chr7	142636561	142637080	520	3.11;2.23	30.59;43.51	2.67	37.05	1.25	12.31	Down	-3.8	3.94072e-09	2.98506e-05	142636621	142636820	#NAME?	2.55355e-09	1.84432e-05	C7orf34	NM_178829	+	142636602	142637957	ProximalPromoter	218.5	yes	no	yes
chr7	142658021	142658480	460	19.70;18.92	72.44;101.52	19.31	86.98	3.8	22.61	Down	-2.17	2.92962e-08	0.000134148	142658041	142658240	-2.59	4.19385e-12	1.02156e-07	KEL	NM_000420	-	142638200	142659503	Promoter3k	1252.5	yes	no	no
chr7	142911961	142912660	700	256.10;241.53	370.25;339.77	248.81	355.01	29.4	45.52	Down	-0.51	4.98981e-06	0.00354457	142912181	142912380	-0.47	1.37215e-11	2.54418e-07						OtherIntergenic	NA	yes	no	no
chr7	147983241	147983580	340	10.37;16.70	41.05;41.44	13.53	41.24	5.1	16.61	Down	-1.61	8.93301e-08	0.000314187	147983361	147983560	-1.68	1.46576e-07	0.000446298	MIR548T	NR_036093	+	147626684	148043927	Genebody	356726	yes	no	yes
chr7	148704761	148705000	240	7.26;3.34	19.32;21.75	5.3	20.54	2.75	16.4	Down	-1.95	2.57326e-05	0.00631139	148704761	148704960	-2.39	2.56649e-06	0.00275789	PDIA4	NM_004911	-	148700153	148725782	Genebody	20901.5	yes	no	yes
chr7	153078521	153079100	580	11.41;27.83	167.42;154.35	19.62	160.88	3.28	130.54	Down	-3.04	4.51216e-12	1.00096e-07	153078861	153079060	-3.04	1.28913e-13	1.25118e-08						Genedesert	NA	yes	no	no
chr7	153379741	153380120	380	3.11;0.00	15.29;25.90	1.56	20.59	1.7	23.77	Down	-3.73	5.88333e-07	0.0011467	153379861	153380060	#NAME?	6.1082e-08	0.000243535						Genedesert	NA	yes	no	yes
chr7	154201121	154201460	340	26.96;35.62	63.59;71.48	31.29	67.53	9.79	53.94	Down	-1.11	1.35136e-06	0.00176456	154201121	154201320	-1.09	3.41064e-05	0.00615683	DPP6	NM_001936	+	154002346	154685995	Genebody	198944	yes	no	no
chr7	158235061	158235260	200	1.04;0.00	6.44;15.54	0.52	10.99	0.36	24.36	Down	-4.41	9.78015e-05	0.00915292	158235061	158235260	-4.41	9.78015e-05	0.00900746	PTPRN2	NM_002847	-	157331749	158380482	Genebody	145322	yes	no	yes
chr8	2480181	2480540	360	4.15;4.45	24.95;20.72	4.3	22.83	Inf	11.19	Down	-2.41	2.24258e-07	0.00058283	2480241	2480440	-2.78	2.34306e-08	0.000118323						OtherIntergenic	NA	no	no	yes
chr8	2480801	2481460	660	4.15;11.13	84.51;69.40	7.64	76.96	1.43	31.5	Down	-3.33	5.01781e-11	7.89058e-07	2480921	2481120	-3.51	1.77439e-13	1.25118e-08						OtherIntergenic	NA	yes	no	yes
chr8	2569981	2570340	360	6.22;4.45	20.93;32.11	5.34	26.52	5.14	7.68	Down	-2.31	1.26894e-05	0.00486219	2570021	2570220	-3.55	1.80625e-08	9.51189e-05						OtherIntergenic	NA	yes	no	yes
chr8	2672021	2672380	360	105.76;83.48	202.03;145.02	94.62	173.52	18.15	217.42	Down	-0.87	0.00011611	0.0107748	2672061	2672260	-1.07	7.53465e-07	0.00129434						OtherIntergenic	NA	yes	no	no
chr8	4695281	4695700	420	24.88;15.58	79.68;68.37	20.23	74.03	7.75	44.76	Down	-1.87	1.49982e-11	2.82305e-07	4695361	4695560	-1.9	2.36495e-11	3.81551e-07	CSMD1	NM_033225	-	2792874	4852328	Genebody	156838	yes	no	no
chr8	11365881	11366260	380	11.41;13.36	45.07;33.15	12.38	39.11	2.96	13.75	Down	-1.66	8.375e-06	0.0041221	11366021	11366220	-2.75	7.78503e-07	0.00131761	BLK	NM_001715	+	11351520	11422108	Genebody	14550.5	yes	no	no
chr8	14121861	14122240	380	1.04;7.79	28.98;19.68	4.41	24.33	2.66	15.19	Down	-2.46	5.00784e-05	0.00766931	14121881	14122080	-2.61	4.60684e-06	0.00354588	SGCZ	NM_139167	-	13947372	15095792	Genebody	973742	yes	no	yes
chr8	14314601	14314940	340	9.33;13.36	35.41;35.22	11.34	35.32	3.11	28.21	Down	-1.64	6.03315e-07	0.0011467	14314701	14314900	-1.88	4.18678e-07	0.000901417	SGCZ	NM_139167	-	13947372	15095792	Genebody	781022	yes	no	no
chr8	14717681	14718060	380	76.73;90.16	173.86;150.20	83.44	162.03	83.38	39.57	Down	-0.96	3.22431e-08	0.000141538	14717841	14718040	-1.08	4.57598e-07	0.000963505	SGCZ	NM_139167	-	13947372	15095792	Genebody	377922	yes	no	no
chr8	32885441	32885820	380	29.03;28.94	62.78;82.87	28.99	72.83	17.38	24.54	Down	-1.33	1.462e-06	0.00176456	32885581	32885780	-1.77	1.12805e-07	0.000369751						OtherIntergenic	NA	yes	no	no
chr8	35998761	35999000	240	20.74;32.28	49.90;67.33	26.51	58.62	9.77	67.89	Down	-1.14	0.000547506	0.0502593	35998761	35998960	-1.29	3.2346e-05	0.00615683						OtherIntergenic	NA	yes	no	no
chr8	39910301	39910720	420	15.55;18.92	58.76;66.30	17.24	62.53	5.51	18.56	Down	-1.86	3.10877e-12	7.72396e-08	39910401	39910600	-2.29	7.30265e-13	2.66823e-08						OtherIntergenic	NA	yes	no	no
chr8	40110421	40110980	560	41.47;53.43	113.49;114.98	47.45	114.24	8.72	54.77	Down	-1.27	3.48621e-12	8.3286e-08	40110721	40110920	-1.22	2.00281e-07	0.000565468						OtherIntergenic	NA	yes	no	no
chr8	58487721	58488100	380	42.51;30.05	97.39;69.40	36.28	83.4	Inf	29.5	Down	-1.2	1.58329e-05	0.00503043	58487841	58488040	-1.63	1.60612e-07	0.000476195						OtherIntergenic	NA	yes	no	no
chr8	69095601	69095980	380	7.26;4.45	30.59;34.18	5.86	32.38	0.89	8.57	Down	-2.47	6.26701e-10	6.48785e-06	69095661	69095860	-2.7	8.10501e-10	6.8964e-06	PREX2	NM_024870	+	68864602	69143897	Genebody	231188	yes	no	yes
chr8	69122681	69122940	260	5.18;7.79	22.54;26.93	6.49	24.73	6.06	6.47	Down	-1.93	4.01211e-06	0.00299674	69122681	69122880	-2.44	4.62614e-06	0.0035563	PREX2	NM_024870	+	68864602	69143897	Genebody	258208	yes	no	no
chr8	69344901	69345140	240	1.04;1.11	11.27;18.65	1.07	14.96	1.08	35.1	Down	-3.8	1.60076e-05	0.00508335	69344941	69345140	#NAME?	2.5138e-06	0.00275789	C8orf34	NM_001195639	+	69242956	69448062	Genebody	102064	yes	no	no
chr8	72523101	72523440	340	5.18;10.02	28.17;25.90	7.6	27.03	2.72	22.15	Down	-1.83	1.76792e-06	0.00198867	72523201	72523400	-3.13	2.6167e-07	0.000684356						OtherIntergenic	NA	yes	no	yes
chr8	72687261	72687580	320	53.92;56.76	116.71;94.26	55.34	105.49	99.3	26.04	Down	-0.93	2.1613e-05	0.0061525	72687261	72687460	-0.98	2.24306e-05	0.00615683						OtherIntergenic	NA	yes	no	no
chr8	89215521	89215720	200	2.07;1.11	12.88;13.47	1.59	13.17	2.94	7.9	Down	-3.05	1.13978e-05	0.00486219	89215521	89215720	-3.05	1.13978e-05	0.00490288	MMP16	NM_005941	-	89049459	89339717	Genebody	124096	yes	no	no
chr8	106655941	106656220	280	0.00;1.11	8.85;14.50	0.56	11.68	0.24	13.32	Down	-4.39	4.54099e-05	0.0074837	106655941	106656140	-4.11	4.07646e-05	0.00697415	ZFPM2	NM_012082	+	106331146	106816767	Genebody	324934	yes	no	yes
chr8	119361901	119362140	240	4.15;12.24	29.78;27.97	8.2	28.87	2.49	6.37	Down	-1.82	8.9513e-06	0.00427695	119361901	119362100	-2.66	3.82304e-08	0.000166643	SAMD12	NM_001101676	-	119201694	119634184	Genebody	272164	yes	no	yes
chr8	133227741	133228160	420	15.55;18.92	53.93;85.98	17.24	69.95	4.3	40.27	Down	-2.02	8.2568e-08	0.000296588	133227861	133228060	-2.15	2.72548e-09	1.9129e-05	KCNQ3	NM_001204824	-	133133104	133459509	Genebody	231558	yes	no	no
chr8	135489581	135489840	260	0.00;0.00	7.24;9.32	0	8.28	0	3.94	Down	#NAME?	1.48344e-05	0.00486219	135489641	135489840	#NAME?	2.81428e-05	0.00615683	ZFAT	NM_001167583	-	135490030	135708801	Genebody	219090	yes	no	no
chr8	138855521	138855780	260	7.26;2.23	21.73;16.57	4.74	19.15	2.42	11.86	Down	-2.01	4.47221e-05	0.00738798	138855561	138855760	-2.53	1.6957e-06	0.00202151						Genedesert	NA	yes	no	yes
chr8	139712601	139713000	400	78.80;60.10	171.44;124.31	69.45	147.87	34.31	61.12	Down	-1.09	2.97737e-06	0.00260468	139712761	139712960	-1.32	2.01833e-07	0.000565993	COL22A1	NM_152888	-	139600477	139926236	Genebody	213436	yes	no	no
chr8	143069961	143070220	260	6.22;4.45	21.73;16.57	5.34	19.15	1.81	23.54	Down	-1.84	0.000112849	0.0104761	143069961	143070160	-2.06	2.92397e-05	0.00615683						OtherIntergenic	NA	yes	no	yes
chr8	144024941	144025280	340	16.59;15.58	39.44;41.44	16.09	40.44	6.06	13.88	Down	-1.33	5.73174e-06	0.00385631	144024981	144025180	-2.22	8.52227e-08	0.000314157						OtherIntergenic	NA	yes	no	no
chr8	145163221	145163420	200	4.15;3.34	17.71;14.50	3.74	16.1	2.53	Inf	Down	-2.11	5.43276e-05	0.00766931	145163221	145163420	-2.11	5.43276e-05	0.00742649	KIAA1875	NR_024207	+	145162628	145173218	Promoter1k	692.5	yes	no	yes
chr9	1018201	1018500	300	8.29;6.68	28.98;27.97	7.49	28.47	2.48	11.57	Down	-1.93	6.37069e-07	0.0011467	1018241	1018440	-2.06	1.99891e-06	0.00232285						OtherIntergenic	NA	yes	no	no
chr9	1460041	1460640	600	7.26;13.36	75.66;80.80	10.31	78.23	1.98	14.33	Down	-2.92	3.67546e-13	2.96681e-08	1460221	1460420	-2.78	1.5004e-13	1.25118e-08						OtherIntergenic	NA	yes	no	yes
chr9	1605021	1605300	280	9.33;14.47	32.20;40.40	11.9	36.3	3.7	12.18	Down	-1.61	6.10592e-06	0.00386544	1605081	1605280	-1.47	9.85527e-06	0.00475554						OtherIntergenic	NA	yes	no	no
chr9	9912541	9912820	280	14.52;4.45	31.39;34.18	9.48	32.79	8.91	7.86	Down	-1.79	1.79287e-05	0.0054434	9912541	9912740	-1.83	4.59806e-05	0.00742649	PTPRD	NM_002839	-	8314245	10612723	Genebody	700042	yes	no	no
chr9	10232301	10232600	300	8.29;8.90	32.20;40.40	8.6	36.3	5.14	28.74	Down	-2.08	8.6e-08	0.000305095	10232381	10232580	-2.27	2.73031e-08	0.000134064	PTPRD	NM_002839	-	8314245	10612723	Genebody	380272	yes	no	yes
chr9	10268841	10269180	340	41.47;25.60	86.93;65.26	33.54	76.09	32.48	17.05	Down	-1.18	0.000551739	0.0506441	10268841	10269040	-1.29	2.81367e-05	0.00615683	PTPRD	NM_002839	-	8314245	10612723	Genebody	343712	yes	no	no
chr9	10275181	10275420	240	1.04;2.23	12.88;10.36	1.63	11.62	0.49	4.07	Down	-2.83	6.95703e-05	0.00766931	10275221	10275420	#NAME?	1.56047e-05	0.00502476	PTPRD	NM_002839	-	8314245	10612723	Genebody	337422	yes	no	yes
chr9	11149061	11149440	380	1.04;1.11	17.71;15.54	1.07	16.62	0.41	19.92	Down	-3.95	3.5051e-08	0.000152249	11149201	11149400	#NAME?	1.09178e-07	0.000362387						Genedesert	NA	yes	no	yes
chr9	11319401	11319940	540	8.29;6.68	74.85;51.79	7.49	63.32	4.69	19.82	Down	-3.08	1.2e-08	7.05321e-05	11319441	11319640	-3.26	1.96841e-10	2.18333e-06						Genedesert	NA	yes	no	yes
chr9	69065261	69065480	220	14.52;16.70	41.85;33.15	15.61	37.5	31.22	93.27	Down	-1.26	8.92284e-05	0.00872058	69065261	69065460	-1.31	4.87791e-05	0.00742649						OtherIntergenic	NA	yes	no	no
chr9	93405201	93405500	300	18.66;30.05	53.12;71.48	24.36	62.3	42.94	73.22	Down	-1.35	3.43604e-05	0.00633222	93405221	93405420	-1.91	2.67359e-06	0.00275789	DIRAS2	NM_017594	-	93372113	93405108	ProximalPromoter	-242.5	yes	no	no
chr9	111240921	111241120	200	2.07;0.00	11.27;9.32	1.04	10.3	0.7	8.34	Down	-3.31	8.44692e-05	0.00834102	111240921	111241120	-3.31	8.44692e-05	0.00817849						Genedesert	NA	yes	no	yes
chr9	119835701	119836280	580	37.33;34.50	99.81;98.41	35.92	99.11	8.55	21.74	Down	-1.46	2.57297e-12	6.8e-08	119835781	119835980	-1.85	1.07614e-08	6.21804e-05	ASTN2	NM_014010	-	119187503	120177317	Genebody	341326	yes	no	no
chr9	120173861	120174320	460	33.18;23.37	78.88;80.80	28.28	79.84	9.62	63.02	Down	-1.5	2.48336e-11	4.28478e-07	120173961	120174160	-1.62	2.0149e-10	2.19569e-06	ASTN2	NM_014010	-	119187503	120177317	Genebody	3226.5	yes	no	no
chr9	120249781	120250240	460	96.43;80.14	200.42;165.74	88.28	183.08	32.69	75.64	Down	-1.05	2.46194e-08	0.000119281	120250021	120250220	-1.91	1.47923e-11	2.66323e-07						OtherIntergenic	NA	yes	no	no
chr9	120318461	120318940	480	19.70;7.79	48.29;65.26	13.75	56.78	3.9	16.68	Down	-2.05	2.23861e-06	0.00238098	120318701	120318900	-2.24	1.93037e-08	0.000100766						OtherIntergenic	NA	yes	no	no
chr9	121284281	121284760	480	8.29;1.11	48.29;38.33	4.7	43.31	4.75	13.37	Down	-3.2	1.68247e-10	2.10874e-06	121284401	121284600	-3.27	1.65526e-11	2.85597e-07						Genedesert	NA	yes	no	yes
chr9	122052041	122052520	480	13.48;13.36	76.46;73.55	13.42	75.01	3.1	16.4	Down	-2.48	4.11662e-13	2.96681e-08	122052221	122052420	-3.21	1.20922e-13	1.25118e-08	DBC1	NM_014618	-	121928907	122131739	Genebody	79458.5	yes	no	yes
chr9	122127841	122128340	500	9.33;11.13	54.73;27.97	10.23	41.35	2.52	14.98	Down	-2.01	1.29664e-06	0.00176456	122128121	122128320	-2.48	1.50122e-05	0.00490288	DBC1	NM_014618	-	121928907	122131739	Genebody	3648.5	yes	no	yes
chr9	122137921	122138480	560	12.44;17.81	49.90;51.79	15.13	50.85	7.07	13.54	Down	-1.75	5.55363e-10	5.89675e-06	122138201	122138400	-1.36	6.28473e-06	0.00401595						OtherIntergenic	NA	yes	no	no
chr9	122318441	122318780	340	90.21;57.88	132.00;136.74	74.04	134.37	Inf	79.48	Down	-0.86	5.2924e-06	0.00363755	122318541	122318740	-1.68	9.03376e-08	0.000321562						OtherIntergenic	NA	yes	no	no
chr9	122724241	122724460	220	10.37;16.70	42.66;31.08	13.53	36.87	7.95	22.57	Down	-1.45	6.83724e-05	0.00766931	122724261	122724460	-1.45	6.39578e-05	0.00742649						OtherIntergenic	NA	yes	no	no
chrX	4181261	4181460	200	1.04;0.00	8.85;10.36	0.52	9.61	0.51	Inf	Down	-4.21	4.07646e-05	0.00709779	4181261	4181460	-4.21	4.07646e-05	0.00697415						Genedesert	NA	yes	no	yes
chrX	15856301	15856500	200	0.00;1.11	8.85;11.39	0.56	10.12	0.92	8.08	Down	-4.19	1.62008e-05	0.00510683	15856301	15856500	-4.19	1.62008e-05	0.00516052	MACROD2	NM_001033087	+	15177503	16033841	Genebody	678898	yes	no	yes
chrX	23572441	23572740	300	13.48;30.05	53.12;53.87	21.77	53.49	Inf	Inf	Down	-1.3	3.12104e-05	0.00631139	23572461	23572660	-1.87	4.81048e-06	0.00367753						OtherIntergenic	NA	yes	no	no
chrX	32501781	32501980	200	3.11;6.68	23.34;17.61	4.89	20.48	Inf	49.66	Down	-2.06	2.78528e-05	0.00631139	32501781	32501980	-2.06	2.78528e-05	0.00615683						OtherIntergenic	NA	yes	no	no
chrX	52088581	52088860	280	4.15;11.13	31.39;30.04	7.64	30.72	6.98	36.56	Down	-2.01	1.90237e-07	0.000522181	52088581	52088780	-2.56	1.307e-06	0.00184021	TSHZ2	NM_001193421	+	51801821	52111869	Genebody	286900	yes	no	yes
chrX	92677681	92678060	380	10.37;6.68	41.05;35.22	8.52	38.13	4.12	30.82	Down	-2.16	2.62053e-10	3.04247e-06	92677821	92678020	-2.21	1.71759e-07	0.000505626						Genedesert	NA	yes	no	yes
chrX	92793641	92793960	320	2.07;1.11	15.29;20.72	1.59	18.01	0.78	42.92	Down	-3.5	6.08447e-07	0.0011467	92793641	92793840	-4.58	3.29409e-07	0.000759221						Genedesert	NA	yes	no	yes
chrX	111287321	111287580	260	10.37;6.68	23.34;23.83	8.52	23.58	15.61	14.17	Down	-1.47	0.000184427	0.0170267	111287361	111287560	-2.27	5.36e-07	0.00108261						OtherIntergenic	NA	yes	no	no
chrX	118832741	118833060	320	25.92;31.16	56.34;78.73	28.54	67.53	10.41	Inf	Down	-1.24	9.53763e-06	0.00444595	118832861	118833060	-1.21	4.29575e-05	0.00700333						OtherIntergenic	NA	yes	no	no
chrX	125904101	125904620	520	2.07;3.34	45.88;43.51	2.71	44.69	Inf	36.54	Down	-4.05	7.35471e-14	2.96681e-08	125904281	125904480	-4.88	1.56733e-13	1.25118e-08						OtherIntergenic	NA	yes	no	yes
chrX	139654841	139655180	340	8.29;10.02	27.37;31.08	9.16	29.22	5.65	17.28	Down	-1.67	4.7192e-06	0.00337318	139654901	139655100	-2.02	1.27017e-06	0.00184021						OtherIntergenic	NA	yes	no	yes
chrX	139783661	139784020	360	1.04;7.79	24.95;27.97	4.41	26.46	1.96	32.02	Down	-2.58	6.295e-08	0.000243301	139783761	139783960	-3.09	1.11839e-07	0.000367944						OtherIntergenic	NA	yes	no	yes
chr1	2455161	2455440	280	25.92;20.03	3.22;11.39	22.98	7.31	8.92	7.9	Up	1.65	0.000513901	0.0471814	2455221	2455420	2.54	3.19182e-08	0.000147304	PANK4	NM_018216	-	2439974	2458035	Promoter3k	2734.5	yes	no	no
chr1	3481281	3481500	220	7.26;6.68	0.00;0.00	6.97	0	Inf	Inf	Up	inf	3.4186e-05	0.00631139	3481281	3481480	inf	3.4186e-05	0.00615683	MEGF6	NM_001409	-	3404505	3528059	Genebody	46668.5	yes	no	no
chr1	10590181	10590800	620	115.09;93.49	11.27;11.39	104.29	11.33	15.44	9.04	Up	3.2	9.17313e-11	1.30985e-06	10590481	10590680	4.23	2.56421e-14	1.25118e-08	PEX14	NM_004565	+	10535002	10690815	Genebody	55488.5	yes	no	no
chr1	12166841	12167180	340	37.33;52.31	24.15;13.47	44.82	18.81	21.59	16	Up	1.25	0.00207303	0.189919	12166841	12167040	1.89	2.92469e-07	0.000736978	TNFRSF8	NM_001243	+	12123433	12204264	Genebody	43577.5	yes	no	no
chr1	17953901	17954140	240	16.59;15.58	4.02;2.07	16.09	3.05	Inf	3.85	Up	2.4	7.26845e-06	0.00386544	17953901	17954100	3.03	3.26594e-07	0.000757232	ARHGEF10L	NM_001011722	+	17907047	18024370	Genebody	46973.5	yes	yes	no
chr1	27435701	27435980	280	45.62;61.22	25.76;20.72	53.42	23.24	34.04	28.04	Up	1.2	2.44522e-05	0.00631139	27435761	27435960	1.45	2.70208e-07	0.000700785	SLC9A1	NM_003047	-	27425299	27481451	Genebody	45610.5	yes	no	no
chr1	39425301	39425820	520	36.29;26.71	5.63;4.14	31.5	4.89	8.59	2.42	Up	2.69	5.46169e-09	3.8551e-05	39425321	39425520	4.08	1.52278e-07	0.000458045						OtherIntergenic	NA	yes	yes	no
chr1	39853321	39853620	300	27.99;32.28	10.46;14.50	30.14	12.48	19.33	7.27	Up	1.27	5.46227e-05	0.00766931	39853381	39853580	1.61	2.62557e-05	0.00615683	MACF1	NM_012090	+	39547088	39952810	Genebody	306382	yes	no	no
chr1	44170581	44170900	320	65.32;25.60	11.27;23.83	45.46	17.55	29.29	19.92	Up	1.37	0.00404947	0.37096	44170581	44170780	1.68	2.41066e-06	0.00269795	LOC100132774	NR_033827	-	44165408	44173012	Promoter3k	2271.5	yes	no	no
chr1	45250421	45250660	240	12.44;15.58	3.22;1.04	14.01	2.13	12.48	1.86	Up	2.72	1.06643e-05	0.00477081	45250461	45250660	3.12	3.98833e-06	0.00322251	BEST4	NM_153274	-	45249256	45253426	Promoter3k	2885.5	yes	yes	no
chr1	69843261	69843620	360	22.81;32.28	6.44;6.22	27.54	6.33	10.2	1.53	Up	2.12	8.55143e-07	0.00135675	69843381	69843580	3.05	1.02364e-07	0.00035226						Genedesert	NA	yes	no	no
chr1	82226261	82226560	300	51.84;46.75	20.93;17.61	49.29	19.27	22.87	5.86	Up	1.36	1.45563e-07	0.000433648	82226261	82226460	1.3	3.65286e-06	0.00300921						Genedesert	NA	yes	no	no
chr1	94445981	94446220	240	16.59;20.03	2.41;5.18	18.31	3.8	8.63	2.86	Up	2.27	4.60862e-06	0.00330444	94446001	94446200	2.78	1.18861e-06	0.00175751						OtherIntergenic	NA	yes	no	no
chr1	96812321	96812660	340	27.99;37.84	8.85;10.36	32.92	9.61	20.2	2.54	Up	1.78	1.77528e-06	0.00199223	96812341	96812540	2.12	1.04e-06	0.00158326						Genedesert	NA	yes	yes	no
chr1	102900021	102900380	360	40.44;38.96	15.29;11.39	39.7	13.34	20	16.43	Up	1.57	1.12889e-07	0.000378006	102900121	102900320	1.85	6.64893e-07	0.00119125						OtherIntergenic	NA	yes	no	no
chr1	116422661	116422860	200	11.41;20.03	4.02;2.07	15.72	3.05	10.3	1.1	Up	2.37	9.96877e-05	0.00927739	116422661	116422860	2.37	9.96877e-05	0.00913279						OtherIntergenic	NA	yes	no	no
chr1	116746121	116746440	320	10.37;20.03	2.41;2.07	15.2	2.24	5.32	0.61	Up	2.76	3.24204e-05	0.00631139	116746161	116746360	3.36	4.06e-06	0.00324564						OtherIntergenic	NA	yes	no	no
chr1	153960321	153960520	200	12.44;11.13	0.00;3.11	11.79	1.55	4.45	1.04	Up	2.92	9.45476e-06	0.00441402	153960321	153960520	2.92	9.45476e-06	0.00462794	RAB13	NM_002870	-	153954127	153958806	Promoter3k	-1614.5	no	yes	no
chr1	159391641	159391980	340	23.85;34.50	8.05;7.25	29.18	7.65	27.28	9.15	Up	1.93	3.80307e-06	0.00291098	159391661	159391860	1.96	6.3975e-06	0.00401595						OtherIntergenic	NA	yes	no	no
chr1	164642761	164643200	440	92.28;97.95	46.68;44.54	95.11	45.61	35.64	18.37	Up	1.06	2.34182e-08	0.000115905	164642881	164643080	1.28	2.38136e-07	0.000634836	PBX1	NM_001204963	+	164528596	164821060	Genebody	114384	yes	no	no
chr1	171157941	171158260	320	123.38;160.28	69.22;82.87	141.83	76.05	51.55	30.22	Up	0.9	1.21056e-07	0.000394714	171157981	171158180	1.03	3.56945e-07	0.00080041	FMO2	NM_001460	+	171154387	171181822	Genebody	3713.5	yes	no	no
chr1	175283421	175283620	200	16.59;14.47	2.41;5.18	15.53	3.8	10.08	2.14	Up	2.03	4.1385e-05	0.00709779	175283421	175283620	2.03	4.1385e-05	0.00697415						OtherIntergenic	NA	yes	yes	no
chr1	188563681	188563980	300	20.74;20.03	2.41;6.22	20.39	4.31	7.67	1.62	Up	2.24	5.60635e-07	0.00113247	188563721	188563920	2.53	1.01906e-06	0.0015572						Genedesert	NA	yes	no	no
chr1	188637241	188637540	300	26.96;23.37	6.44;5.18	25.17	5.81	50.94	3.58	Up	2.12	2.03243e-07	0.000540654	188637301	188637500	2.23	5.01649e-06	0.00380924						Genedesert	NA	yes	no	no
chr1	188675881	188676100	220	19.70;17.81	3.22;7.25	18.75	5.24	11.7	5.83	Up	1.84	3.43221e-05	0.00632706	188675881	188676080	1.84	3.43221e-05	0.00616998						Genedesert	NA	yes	yes	no
chr1	189398601	189398980	380	50.81;64.56	16.90;26.93	57.68	21.92	36.84	5.05	Up	1.4	1.78979e-06	0.0020049	189398681	189398880	1.5	1.15448e-07	0.000374463						Genedesert	NA	yes	no	no
chr1	190342801	190343180	380	33.18;38.96	8.05;8.29	36.07	8.17	12.01	2.46	Up	2.14	3.4277e-10	3.90659e-06	190342881	190343080	2.55	3.18148e-09	2.19573e-05	FAM5C	NM_199051	-	190066796	190446759	Genebody	103768	yes	yes	no
chr1	191096141	191096400	260	15.55;12.24	2.41;3.11	13.9	2.76	28.24	3.3	Up	2.33	2.20655e-05	0.00624282	191096181	191096380	3.22	1.0915e-05	0.00490288						Genedesert	NA	yes	no	no
chr1	201183601	201183800	200	47.69;25.60	12.88;11.39	36.65	12.14	Inf	14.75	Up	1.59	2.09917e-05	0.00600731	201183601	201183800	1.59	2.09917e-05	0.00615041	IGFN1	NM_001164586	+	201159952	201198080	Genebody	23748.5	yes	no	no
chr1	203135561	203135940	380	32.14;47.86	11.27;13.47	40	12.37	25.38	4.89	Up	1.69	1.72447e-06	0.00194931	203135681	203135880	2.08	9.37163e-07	0.00147184	ADORA1	NM_000674	+	203096835	203136533	Genebody	38915.5	yes	no	no
chr1	204167781	204168100	320	37.33;41.18	9.66;13.47	39.25	11.56	12.61	8.99	Up	1.76	5.42455e-09	3.85077e-05	204167821	204168020	1.78	2.2e-08	0.000113029	GOLT1A	NM_198447	-	204167287	204183220	Genebody	15279.5	yes	no	no
chr1	218062581	218062880	300	15.55;15.58	0.80;3.11	15.57	1.96	9.67	0.36	Up	2.99	4.53e-07	0.000953846	218062621	218062820	inf	3.5402e-06	0.00293783						OtherIntergenic	NA	yes	yes	no
chr1	220699661	220699880	220	21.77;34.50	8.05;8.29	28.14	8.17	26.21	9.67	Up	1.78	3.35497e-05	0.00631139	220699661	220699860	1.96	3.39447e-06	0.00289741	MARK1	NM_018650	+	220701567	220837799	Promoter3k	-1796.5	yes	no	no
chr1	224962161	224962380	220	33.18;25.60	8.05;12.43	29.39	10.24	11.41	5.95	Up	1.52	1.68978e-05	0.00529698	224962161	224962360	1.64	3.5903e-06	0.00296555						OtherIntergenic	NA	yes	no	no
chr1	234247281	234247480	200	18.66;25.60	5.63;6.22	22.13	5.92	21.97	2.84	Up	1.9	2.94865e-05	0.00631139	234247281	234247480	1.9	2.94865e-05	0.00615683	SLC35F3	NM_173508	+	234040678	234460262	Genebody	206702	yes	no	no
chr1	235247021	235247400	380	222.92;198.12	130.39;128.45	210.52	129.42	200.9	38.98	Up	0.7	4.2363e-07	0.000901146	235247061	235247260	0.83	1.87215e-11	3.101e-07						OtherIntergenic	NA	yes	no	no
chr1	239171961	239172240	280	17.63;20.03	1.61;1.04	18.83	1.32	12.56	0.55	Up	3.83	8.91283e-10	8.71834e-06	239172001	239172200	3.79	6.16161e-10	5.42871e-06						Genedesert	NA	yes	yes	no
chr1	239471961	239472400	440	83.98;80.14	31.39;38.33	82.06	34.86	78.08	16.37	Up	1.24	1e-09	9.72194e-06	239472141	239472340	1.34	1.31219e-08	7.34284e-05						Genedesert	NA	yes	no	no
chr1	247240521	247240900	380	27.99;16.70	0.80;4.14	22.35	2.47	6.24	1.31	Up	3.17	2.28104e-08	0.000113803	247240581	247240780	5.58	1.19717e-10	1.53323e-06	ZNF670	NM_001204220	-	247197939	247242115	Promoter3k	1404.5	yes	yes	no
chr10	2004141	2004620	480	50.81;50.09	16.10;8.29	50.45	12.19	23.97	3.08	Up	2.05	1.12132e-11	2.24677e-07	2004281	2004480	1.97	8.94843e-08	0.000321508						OtherIntergenic	NA	yes	no	no
chr10	35921121	35921380	260	15.55;18.92	6.44;3.11	17.24	4.77	4.12	2.02	Up	1.85	9.07018e-05	0.00885217	35921161	35921360	3.59	3.30053e-07	0.000759296						OtherIntergenic	NA	yes	yes	no
chr10	36289841	36290160	320	33.18;32.28	12.88;12.43	32.73	12.65	6.22	6.06	Up	1.37	9.5445e-06	0.00444749	36289961	36290160	2.56	4.70173e-05	0.00742649						Genedesert	NA	yes	no	no
chr10	37014441	37014720	280	34.22;44.52	17.71;13.47	39.37	15.59	24.2	7.64	Up	1.34	2.78926e-05	0.00631139	37014461	37014660	1.43	4.18151e-06	0.00331925						Genedesert	NA	yes	no	no
chr10	49744001	49744240	240	21.77;24.49	5.63;9.32	23.13	7.48	20.7	5.79	Up	1.63	3.11653e-05	0.00631139	49744021	49744220	1.84	3.52641e-06	0.00293783	ARHGAP22	NM_001256027	-	49654067	49764723	Genebody	20602.5	yes	no	no
chr10	55075641	55075940	300	19.70;21.15	4.83;5.18	20.42	5	20.49	1.2	Up	2.03	5.57185e-06	0.00377006	55075741	55075940	4.8	3.39e-06	0.00289741						Genedesert	NA	yes	yes	no
chr10	71135161	71135480	320	11.41;18.92	4.02;1.04	15.16	2.53	13.35	6.76	Up	2.58	5.61163e-05	0.00766931	71135181	71135380	4.01	2.13941e-07	0.000589303	HK1	NM_000188	+	71078602	71161637	Genebody	56718.5	yes	yes	no
chr10	77054941	77055220	280	13.48;14.47	2.41;3.11	13.97	2.76	Inf	2.18	Up	2.34	2.20657e-05	0.00624282	77054941	77055140	2.74	2.83407e-05	0.00615683	ZNF503-AS1	NR_038223	+	77056140	77121436	Promoter3k	-1059.5	yes	no	no
chr10	80686861	80687200	340	22.81;27.83	5.63;10.36	25.32	8	9.65	9.17	Up	1.66	9.41555e-06	0.00441402	80686921	80687120	2.15	4.85336e-07	0.00100321						OtherIntergenic	NA	yes	yes	no
chr10	93393101	93393320	220	22.81;14.47	3.22;3.11	18.64	3.16	17.08	2.53	Up	2.56	1.21085e-05	0.00486219	93393121	93393320	2.44	7.64328e-06	0.00411601	PPP1R3C	NM_005398	-	93388196	93392858	Promoter1k	-352.5	yes	no	no
chr10	95505241	95505560	320	54.95;65.67	29.78;22.79	60.31	26.29	19.31	21.64	Up	1.2	6.41482e-07	0.0011467	95505261	95505460	1.39	1.08923e-07	0.000362387						OtherIntergenic	NA	yes	no	no
chr10	95985361	95985720	360	39.40;63.44	22.54;16.57	51.42	19.56	32.52	4.37	Up	1.39	9.17005e-06	0.00436636	95985521	95985720	1.41	4.46523e-05	0.0072388	PLCE1	NM_001165979	+	95848829	96088148	Genebody	136712	yes	no	no
chr10	98939681	98939900	220	23.85;18.92	7.24;2.07	21.38	4.66	13.93	4.09	Up	2.2	3.61931e-06	0.00278749	98939701	98939900	2.05	3.11537e-05	0.00615683	ARHGAP19-SLIT1	NR_037909	-	98912798	99052430	Genebody	112640	yes	no	no
chr10	99092641	99092920	280	24.88;24.49	9.66;5.18	24.69	7.42	23.46	6.33	Up	1.73	1.14218e-05	0.00486219	99092661	99092860	2.31	5.798e-06	0.00401595	FRAT2	NM_012083	-	99092253	99094458	Promoter3k	1677.5	no	no	no
chr10	107734581	107735060	480	54.95;87.93	27.37;22.79	71.44	25.08	11.91	10.16	Up	1.51	1.09153e-07	0.000369479	107734701	107734900	1.51	2.6e-08	0.000129246						Genedesert	NA	yes	no	no
chr10	126407881	126408240	360	46.66;54.54	19.32;24.86	50.6	22.09	16.53	10.39	Up	1.2	6.96e-07	0.00118926	126408021	126408220	1.21	7.16505e-06	0.00401595	FAM53B	NM_014661	-	126307862	126432930	Genebody	24869.5	yes	no	no
chr10	126727121	126727400	280	33.18;37.84	12.07;16.57	35.51	14.32	16.31	33.14	Up	1.31	1.04948e-05	0.0047067	126727141	126727340	2.51	1.43557e-05	0.00490288	CTBP2	NM_001329	-	126676417	126849103	Genebody	121842	yes	no	no
chr10	126809501	126809920	420	68.43;80.14	31.39;34.18	74.28	32.79	45.86	26	Up	1.18	3.55041e-08	0.00015368	126809641	126809840	1.33	3.64875e-08	0.000160737	CTBP2	NM_001329	-	126676417	126849103	Genebody	39392.5	yes	no	no
chr10	129291181	129291480	300	14.52;24.49	3.22;4.14	19.5	3.68	9.32	2.88	Up	2.41	1.33452e-05	0.00486219	129291281	129291480	2.59	1.05767e-05	0.00490288						OtherIntergenic	NA	yes	yes	no
chr11	1108641	1109080	440	127.53;104.62	59.56;53.87	116.08	56.71	32.54	27.28	Up	1.03	3.05779e-08	0.000137632	1108821	1109020	1.54	2.21993e-08	0.000113029						OtherIntergenic	NA	yes	no	no
chr11	1768841	1769140	300	17.63;7.79	0.00;3.11	12.71	1.55	8.15	1.04	Up	3.03	2.08506e-05	0.00597105	1768921	1769120	2.97	1.40232e-05	0.00490288	IFITM10	NM_001170820	-	1753639	1771824	Promoter3k	2833.5	yes	no	no
chr11	1847741	1848060	320	35.25;48.97	17.71;15.54	42.11	16.62	83.58	10.11	Up	1.34	3.65081e-05	0.00654452	1847801	1848000	1.68	2.68625e-06	0.00275789						OtherIntergenic	NA	yes	no	no
chr11	3498361	3498560	200	9.33;8.90	0.00;2.07	9.12	1.04	16.43	Inf	Up	3.14	3.50793e-05	0.00634055	3498361	3498560	3.14	3.50793e-05	0.00616998						OtherIntergenic	NA	yes	no	no
chr11	13992441	13992740	300	83.98;79.03	48.29;32.11	81.5	40.2	15.35	12.53	Up	1.02	5.53624e-05	0.00766931	13992461	13992660	1.5	2.1832e-07	0.000599325	SPON1	NM_006108	+	13984183	14289679	Genebody	8407.5	yes	no	no
chr11	17036561	17036880	320	43.55;42.30	10.46;17.61	42.92	14.04	19.85	32.89	Up	1.61	1e-08	6.15719e-05	17036621	17036820	2.03	2.04055e-10	2.2043e-06	PLEKHA7	NM_175058	-	16809206	17035963	Promoter1k	-757.5	yes	no	no
chr11	29549201	29549520	320	89.17;55.65	27.37;31.08	72.41	29.22	34.09	17.41	Up	1.31	3.53088e-07	0.000795789	29549301	29549500	1.34	4.98e-07	0.00102261						Genedesert	NA	yes	no	no
chr11	36562621	36563000	380	63.25;57.88	24.15;15.54	60.56	19.84	28.86	4.52	Up	1.61	1.41267e-10	1.8381e-06	36562681	36562880	1.42	6.11638e-08	0.000243535						OtherIntergenic	NA	yes	no	no
chr11	46385221	46385520	300	13.48;14.47	1.61;1.04	13.97	1.32	5.35	1.65	Up	3.4	9.25524e-07	0.00141234	46385301	46385500	3.47	1.02832e-05	0.00483531	DGKZ	NM_001105540	+	46383144	46402104	Promoter3k	2226.5	yes	yes	no
chr11	60392881	60393080	200	22.81;13.36	5.63;2.07	18.08	3.85	17.55	2.51	Up	2.23	9.79426e-05	0.00915292	60392881	60393080	2.23	9.79426e-05	0.00900746	LINC00301	NR_026946	+	60383223	60454621	Genebody	9757.5	yes	no	no
chr11	62079181	62079380	200	9.33;5.57	0.00;0.00	7.45	0	7.22	0	Up	inf	4.1897e-05	0.00709779	62079181	62079380	inf	4.1897e-05	0.00697415						OtherIntergenic	NA	yes	no	no
chr11	63702101	63702340	240	57.03;43.41	21.73;24.86	50.22	23.3	45.67	27.34	Up	1.11	4.95476e-05	0.00766931	63702121	63702320	1.22	2.41586e-05	0.00615683						OtherIntergenic	NA	yes	no	no
chr11	64053901	64054140	240	16.59;20.03	4.83;3.11	18.31	3.97	8.39	3.34	Up	2.21	4.26909e-06	0.00313844	64053941	64054140	2.16	1.20005e-05	0.00490288	GPR137	NM_001170880	+	64053581	64056972	Promoter1k	439.5	yes	no	no
chr11	67141581	67141840	260	23.85;18.92	7.24;5.18	21.38	6.21	8.11	5.09	Up	1.78	1.44012e-05	0.00486219	67141601	67141800	2.85	3.01447e-07	0.000738436	LOC100130987	NR_024469	+	67085309	67159158	Genebody	56401.5	yes	yes	no
chr11	67458781	67459060	280	33.18;22.26	8.85;8.29	27.72	8.57	26.76	10.52	Up	1.69	3.75155e-05	0.00670961	67458801	67459000	2.19	8.493e-06	0.00433472						OtherIntergenic	NA	yes	no	no
chr11	70851741	70852080	340	17.63;17.81	3.22;6.22	17.72	4.72	3.67	5.31	Up	1.91	2.11217e-05	0.00603618	70851881	70852080	3.31	3.5079e-05	0.00616998	SHANK2	NM_012309	-	70313960	70935808	Genebody	83897.5	yes	yes	no
chr11	74154241	74154520	280	51.84;41.18	11.27;22.79	46.51	17.03	47.25	7.69	Up	1.45	6.73245e-05	0.00766931	74154261	74154460	1.62	1.32057e-07	0.000425007						OtherIntergenic	NA	yes	no	no
chr11	90168101	90168340	240	19.70;17.81	4.83;6.22	18.75	5.52	11.7	4.32	Up	1.76	5.93349e-05	0.00766931	90168141	90168340	2.12	4.26924e-06	0.00337052						OtherIntergenic	NA	yes	yes	no
chr11	90663481	90663880	400	38.36;28.94	8.05;10.36	33.65	9.2	9.31	2.16	Up	1.87	1.98831e-07	0.000533489	90663581	90663780	2.75	2.67159e-08	0.000132226						Genedesert	NA	yes	yes	no
chr11	108288301	108288640	340	57.03;61.22	28.98;33.15	59.12	31.06	55.98	12.45	Up	0.93	3.98782e-05	0.00707515	108288361	108288560	1.27	1.5548e-07	0.000465423	C11orf65	NM_152587	-	108253726	108338258	Genebody	49787.5	yes	no	no
chr11	117821181	117821400	220	17.63;13.36	2.41;5.18	15.49	3.8	31.53	2.91	Up	2.03	4.13849e-05	0.00709779	117821201	117821400	2.44	7.64328e-06	0.00411601						OtherIntergenic	NA	yes	no	no
chr11	124761661	124762020	360	11.41;11.13	2.41;0.00	11.27	1.21	5.21	0.67	Up	3.22	1.09151e-05	0.00483786	124761801	124762000	inf	1.5092e-05	0.00490288	ROBO4	NM_019055	-	124754113	124767831	Genebody	5990.5	yes	yes	no
chr12	4073541	4073780	240	8.29;18.92	3.22;1.04	13.61	2.13	12.5	1.38	Up	2.68	6.52537e-05	0.00766931	4073561	4073760	3.31	4.2799e-05	0.00700333						OtherIntergenic	NA	yes	no	no
chr12	7527241	7527580	340	50.81;42.30	19.32;16.57	46.55	17.95	29.15	6.26	Up	1.38	3.01686e-07	0.000723224	7527241	7527440	1.46	1.32445e-06	0.00184021	CD163L1	NM_174941	-	7507556	7596749	Genebody	69338.5	yes	no	no
chr12	16838021	16838600	580	66.36;55.65	10.46;7.25	61	8.86	22.58	1.83	Up	2.78	5.57259e-12	1.19358e-07	16838141	16838340	3.08	1.06245e-11	2.06229e-07						OtherIntergenic	NA	yes	yes	no
chr12	27938021	27938220	200	6.22;17.81	0.00;3.11	12.01	1.55	10.37	1.57	Up	2.95	3.92416e-05	0.0069758	27938021	27938220	2.95	3.92416e-05	0.0068076	KLHDC5	NM_020782	+	27933186	27955973	Genebody	4934.5	yes	no	no
chr12	29794081	29794280	200	9.33;13.36	1.61;1.04	11.34	1.32	6.7	1.09	Up	3.1	2.41036e-05	0.00631139	29794081	29794280	3.1	2.41036e-05	0.00615683	TMTC1	NM_001193451	-	29653745	29936743	Genebody	142562	yes	yes	no
chr12	30042681	30043080	400	97.46;86.82	33.81;41.44	92.14	37.62	28.77	11.02	Up	1.29	5.70418e-11	8.74842e-07	30042741	30042940	1.41	2.41214e-10	2.53946e-06						OtherIntergenic	NA	yes	no	no
chr12	38778361	38778800	440	45.62;23.37	4.02;6.22	34.5	5.12	33.65	2.42	Up	2.75	2.46595e-08	0.000119281	38778421	38778620	5.13	4.18489e-10	3.94494e-06						OtherIntergenic	NA	yes	yes	no
chr12	53321301	53321600	300	32.14;24.49	7.24;10.36	28.31	8.8	10.52	10.29	Up	1.69	4.40892e-06	0.00320864	53321381	53321580	1.79	1.27077e-06	0.00184021	KRT8	NR_045962	-	53290970	53343650	Genebody	22199.5	yes	no	no
chr12	53370021	53370320	300	53.92;60.10	23.34;13.47	57.01	18.4	34.02	15.47	Up	1.63	4.41786e-09	3.30617e-05	53370081	53370280	1.51	3.02e-07	0.000738436						OtherIntergenic	NA	yes	no	no
chr12	54785061	54785280	220	31.11;31.16	14.49;10.36	31.14	12.42	55.99	10.28	Up	1.33	6.03793e-05	0.00766931	54785061	54785260	1.63	5.08052e-06	0.0038376	ZNF385A	NM_001130968	-	54762919	54785083	ProximalPromoter	-87.5	yes	no	no
chr12	63670481	63670900	420	224.99;153.60	86.12;67.33	189.3	76.73	31.31	17.18	Up	1.3	1.32062e-07	0.000420664	63670521	63670720	1.26	3.55789e-08	0.000157292						OtherIntergenic	NA	yes	no	no
chr12	65515201	65515520	320	23.85;24.49	8.85;6.22	24.17	7.53	24.29	3.72	Up	1.68	2.18065e-05	0.00619314	65515321	65515520	1.96	3.54449e-06	0.00293943	WIF1	NM_007191	-	65444403	65515346	ProximalPromoter	-14.5	yes	no	no
chr12	68045141	68045440	300	12.44;12.24	0.00;4.14	12.34	2.07	5.86	0.7	Up	2.57	6.78562e-05	0.00766931	68045181	68045380	3.51	7.56418e-07	0.00129434	DYRK2	NM_006482	+	68042511	68056444	Promoter3k	2779.5	yes	no	no
chr12	69292901	69293280	380	75.69;97.95	41.85;38.33	86.82	40.09	15.22	19.49	Up	1.11	6.78663e-07	0.00116449	69293001	69293200	1.2	1.75909e-06	0.00207511	CPM	NM_198320	-	69244955	69326979	Genebody	33888.5	yes	no	no
chr12	69979621	69979820	200	23.85;22.26	10.46;5.18	23.05	7.82	9.09	Inf	Up	1.56	8.61354e-05	0.00848302	69979621	69979820	1.56	8.61354e-05	0.0083214	CCT2	NM_001198842	+	69979461	69995357	Promoter1k	259.5	yes	no	no
chr12	71217201	71217580	380	31.11;23.37	4.83;6.22	27.24	5.52	26.18	2.16	Up	2.3	8.50745e-08	0.000302828	71217281	71217480	3.01	3.4e-08	0.000154507	PTPRR	NM_002849	-	71031852	71314584	Genebody	97193.5	yes	yes	no
chr12	72661701	72662040	340	20.74;18.92	0.80;6.22	19.83	3.51	9.45	1.85	Up	2.5	1.3223e-06	0.00176456	72661801	72662000	3.22	1.02036e-08	5.95105e-05	LOC283392	NR_026836	-	72656326	72667289	Genebody	5418.5	yes	yes	no
chr12	80084321	80084640	320	22.81;20.03	5.63;7.25	21.42	6.44	10.52	3.07	Up	1.73	1.44016e-05	0.00486219	80084401	80084600	2.31	5.798e-06	0.00401595	PAWR	NM_002583	-	79985744	80084790	Promoter1k	309.5	yes	yes	no
chr12	86365821	86366060	240	12.44;16.70	2.41;4.14	14.57	3.28	Inf	2.56	Up	2.15	4.63415e-05	0.00759992	86365821	86366020	3.39	5.94258e-05	0.00742649						OtherIntergenic	NA	yes	no	no
chr12	90407241	90407500	260	11.41;15.58	0.00;3.11	13.49	1.55	6.51	0.79	Up	3.12	1.62708e-06	0.00189437	90407241	90407440	4.37	1.68437e-06	0.00201204						Genedesert	NA	yes	yes	no
chr12	98110141	98110340	200	18.66;25.60	4.83;6.22	22.13	5.52	Inf	13.22	Up	2	1.62352e-05	0.00511638	98110141	98110340	2	1.62352e-05	0.00517015						OtherIntergenic	NA	yes	no	no
chr12	100798641	100798940	300	62.21;62.33	28.98;30.04	62.27	29.51	38.69	35.41	Up	1.08	1.83422e-06	0.0020412	100798701	100798900	1.19	7.6663e-07	0.00130641	SLC17A8	NM_139319	+	100750856	100815837	Genebody	47934.5	yes	no	no
chr12	104020481	104020700	220	12.44;8.90	0.00;2.07	10.67	1.04	6.73	Inf	Up	3.37	1.78332e-05	0.0054434	104020481	104020680	3.37	1.78332e-05	0.00556493	STAB2	NM_017564	+	103981068	104160502	Genebody	39522.5	yes	no	no
chr12	117135221	117135500	280	23.85;20.03	4.83;10.36	21.94	7.59	7.95	8.61	Up	1.53	0.000112108	0.0104081	117135281	117135480	2.18	4.85123e-07	0.00100321						OtherIntergenic	NA	yes	yes	no
chr12	120895141	120895340	200	21.77;22.26	5.63;6.22	22.02	5.92	39.56	7.18	Up	1.89	3.52612e-06	0.00273668	120895141	120895340	1.89	3.52612e-06	0.00293783	GATC	NM_176818	+	120884240	120901556	Genebody	11000.5	yes	no	no
chr13	29102961	29103340	380	18.66;23.37	0.80;7.25	21.02	4.03	13.43	1.21	Up	2.38	7.18377e-06	0.00386544	29103101	29103300	5.01	7.15825e-10	6.2186e-06						OtherIntergenic	NA	yes	yes	no
chr13	35407821	35408040	220	16.59;12.24	3.22;0.00	14.42	1.61	26.25	1.48	Up	3.16	2.12838e-06	0.0022932	35407821	35408020	3.16	2.12838e-06	0.0024437						OtherIntergenic	NA	yes	no	no
chr13	36400681	36401020	340	34.22;64.56	17.71;16.57	49.39	17.14	22.84	14.03	Up	1.53	3.4255e-06	0.00270843	36400721	36400920	2.62	2.46967e-06	0.0027516	DCLK1	NM_001195416	-	36342788	36429998	Genebody	29147.5	yes	no	no
chr13	42223901	42224120	220	29.03;27.83	11.27;11.39	28.43	11.33	51.21	27.65	Up	1.33	5.61351e-05	0.00766931	42223921	42224120	1.55	6.05983e-06	0.00401595	KIAA0564	NM_015058	-	42140960	42535221	Genebody	311210	yes	no	no
chr13	43457921	43458220	300	18.66;20.03	5.63;4.14	19.35	4.89	7.09	2.42	Up	1.98	1.43144e-05	0.00486219	43458001	43458200	2.02	2.11211e-05	0.00615683						OtherIntergenic	NA	yes	no	no
chr13	45768781	45769040	260	19.70;23.37	4.83;6.22	21.54	5.52	13.79	2.6	Up	1.96	4.72576e-06	0.00337593	45768841	45769040	2.24	1.63129e-06	0.00198095	KCTD4	NM_198404	-	45766987	45775175	Genebody	6264.5	yes	yes	no
chr13	67990441	67990680	240	21.77;21.15	8.05;3.11	21.46	5.58	43.24	14.58	Up	1.94	8.93683e-06	0.00427201	67990461	67990660	1.9	2.92413e-05	0.00615683						Genedesert	NA	yes	no	no
chr13	72328781	72329100	320	12.44;11.13	1.61;1.04	11.79	1.32	2.85	1.09	Up	3.16	9.45433e-06	0.00441402	72328821	72329020	4.29	1.41428e-05	0.00490288	DACH1	NM_004392	-	72012097	72441330	Genebody	112390	yes	no	no
chr13	73225461	73225800	340	26.96;43.41	11.27;12.43	35.18	11.85	13.56	2.85	Up	1.57	1.86256e-05	0.00548432	73225561	73225760	1.8	3.06311e-06	0.00275789						OtherIntergenic	NA	yes	no	no
chr13	73991241	73991440	200	37.33;25.60	12.88;9.32	31.46	11.1	20.62	6.95	Up	1.5	8.36019e-05	0.00828474	73991241	73991440	1.5	8.36019e-05	0.00811894						OtherIntergenic	NA	yes	no	no
chr13	76259501	76259760	260	60.14;37.84	16.90;22.79	48.99	19.85	22.45	23.32	Up	1.3	1.24872e-05	0.00486219	76259561	76259760	1.45	4.68206e-06	0.00359052	LMO7	NM_005358	+	76194569	76434006	Genebody	65061.5	yes	no	no
chr13	91017421	91017720	300	22.81;42.30	7.24;15.54	32.55	11.39	6.74	4.31	Up	1.51	0.00101315	0.0928732	91017521	91017720	1.61	4.71244e-05	0.00742649						OtherIntergenic	NA	yes	no	no
chr13	93657241	93657600	360	30.07;35.62	12.07;7.25	32.84	9.66	12.53	6.13	Up	1.77	1.79925e-07	0.000502288	93657261	93657460	1.82	6.2328e-07	0.00119125						OtherIntergenic	NA	yes	no	no
chr13	94030421	94030660	240	18.66;17.81	7.24;3.11	18.24	5.18	11.79	2.69	Up	1.82	0.000131558	0.0121911	94030461	94030660	2.2	4.269e-06	0.00337052	GPC6	NM_005708	+	93879077	95060273	Genebody	151464	yes	yes	no
chr13	98401541	98401860	320	40.44;15.58	9.66;6.22	28.01	7.94	9.55	3.92	Up	1.82	7.09638e-05	0.00766931	98401641	98401840	3.42	2.2464e-07	0.000611991						OtherIntergenic	NA	yes	yes	no
chr13	101374801	101375020	220	13.48;6.68	0.00;1.04	10.08	0.52	Inf	0.26	Up	4.28	2.62793e-05	0.00631139	101374801	101375000	4.11	9.96686e-05	0.00913171						OtherIntergenic	NA	yes	no	no
chr13	102127141	102127440	300	34.22;25.60	13.68;10.36	29.91	12.02	15.23	3.7	Up	1.31	0.000208369	0.0192227	102127141	102127340	1.51	2.8652e-05	0.00615683	ITGBL1	NM_004791	+	102104965	102368794	Genebody	22325.5	yes	no	no
chr13	104970321	104970660	340	36.29;40.07	13.68;12.43	38.18	13.06	9.03	15.61	Up	1.55	3.23623e-07	0.000745885	104970441	104970640	1.68	2.78723e-07	0.000712455						Genedesert	NA	yes	no	no
chr13	105187141	105187440	300	15.55;18.92	4.02;3.11	17.24	3.57	16.23	1.25	Up	2.27	1.24781e-05	0.00486219	105187181	105187380	3.16	2.96271e-06	0.00275789						Genedesert	NA	yes	yes	no
chr13	108994661	108995040	380	55.99;26.71	13.68;8.29	41.35	10.99	19.14	3.97	Up	1.91	5.96723e-07	0.0011467	108994821	108995020	2.04	2.58493e-06	0.00275789						OtherIntergenic	NA	yes	no	no
chr13	109261821	109262020	200	14.52;16.70	1.61;6.22	15.61	3.91	9.64	8.41	Up	2	6.76481e-05	0.00766931	109261821	109262020	2	6.76481e-05	0.00742649	MYO16	NM_015011	+	109248499	109860355	Genebody	13421.5	yes	yes	no
chr13	110417461	110417680	220	26.96;22.26	8.85;9.32	24.61	9.09	12.12	4.32	Up	1.44	8.13483e-05	0.00808528	110417481	110417680	2.41	8.98092e-08	0.000321508	IRS2	NM_003749	-	110406183	110438914	Genebody	21343.5	yes	no	no
chr14	22191601	22191980	380	30.07;27.83	8.05;7.25	28.95	7.65	5.04	3.08	Up	1.92	1.5589e-07	0.000448394	22191641	22191840	3	3.46133e-08	0.000155796						OtherIntergenic	NA	yes	yes	no
chr14	22293241	22293620	380	24.88;35.62	4.83;11.39	30.25	8.11	7.18	3.64	Up	1.9	6.295e-06	0.00386544	22293241	22293440	2.58	8.92535e-07	0.00143625						OtherIntergenic	NA	yes	no	no
chr14	34533701	34534040	340	18.66;23.37	2.41;3.11	21.02	2.76	8.18	6.42	Up	2.93	1.33779e-08	7.72987e-05	34533801	34534000	3.36	8.74383e-09	5.14803e-05						OtherIntergenic	NA	yes	yes	no
chr14	51201681	51201960	280	32.14;26.71	8.05;11.39	29.43	9.72	14.08	3.81	Up	1.6	2.68654e-06	0.00260468	51201761	51201960	1.81	1.27062e-06	0.00184021	NIN	NM_182944	-	51193950	51297839	Genebody	96018.5	yes	yes	no
chr14	62027821	62028060	240	13.48;10.02	2.41;1.04	11.75	1.73	3.25	1.11	Up	2.77	3.5966e-05	0.00645538	62027841	62028040	2.77	3.5966e-05	0.00627981						OtherIntergenic	NA	yes	no	no
chr14	65258241	65258620	380	34.22;25.60	6.44;8.29	29.91	7.36	Inf	Inf	Up	2.02	3.65323e-07	0.000813326	65258321	65258520	2.62	4.24046e-08	0.000178351	SPTB	NM_000347	-	65233116	65289866	Genebody	31435.5	yes	yes	no
chr14	72399121	72399320	200	12.44;8.90	0.80;2.07	10.67	1.44	Inf	3.17	Up	2.89	3.00586e-05	0.00631139	72399121	72399320	2.89	3.00586e-05	0.00615683	RGS6	NM_001204424	+	72399155	73033238	ProximalPromoter	65.5	yes	no	no
chr14	73415861	73416060	200	14.52;5.57	0.00;2.07	10.04	1.04	4.68	2.13	Up	3.28	7.20509e-05	0.00766931	73415861	73416060	3.28	7.20509e-05	0.00743136	DCAF4	NM_001163508	+	73393039	73426357	Genebody	22921.5	yes	no	no
chr14	78173581	78173940	360	43.55;72.35	15.29;24.86	57.95	20.08	14.06	6.57	Up	1.53	1.25664e-06	0.00176456	78173681	78173880	1.53	1.76064e-06	0.00207511	ALKBH1	NM_006020	-	78138748	78174356	Promoter1k	595.5	yes	no	no
chr14	89385801	89386240	440	26.96;27.83	3.22;4.14	27.39	3.68	4.65	1.74	Up	2.9	1.89127e-10	2.30344e-06	89385901	89386100	3.51	4.31562e-10	3.97129e-06						OtherIntergenic	NA	yes	yes	no
chr14	94270941	94271280	340	22.81;8.90	1.61;2.07	15.86	1.84	10.61	2.14	Up	3.11	3.18025e-06	0.00261122	94270941	94271140	inf	4.1897e-05	0.00697415						OtherIntergenic	NA	yes	no	no
chr14	95065721	95065960	240	21.77;14.47	4.02;4.14	18.12	4.08	11.05	9.67	Up	2.15	4.57296e-05	0.00752463	95065741	95065940	2.42	1.05069e-05	0.00490288						OtherIntergenic	NA	yes	yes	no
chr15	22803021	22803240	220	11.41;13.36	2.41;1.04	12.38	1.73	Inf	1.11	Up	2.84	2.83406e-05	0.00631139	22803021	22803220	3.23	3.40585e-06	0.00289741						OtherIntergenic	NA	yes	no	no
chr15	25938941	25939320	380	33.18;31.16	9.66;7.25	32.17	8.45	32.45	2.98	Up	1.93	6.97299e-08	0.000257302	25939081	25939280	2.02	1.38822e-06	0.00184021	ATP10A	NM_024490	-	25923859	26108349	Genebody	169218	yes	no	no
chr15	26028641	26029080	440	38.36;28.94	6.44;4.14	33.65	5.29	12.25	2.63	Up	2.67	1.94937e-09	1.68172e-05	26028781	26028980	2.94	1.70814e-10	1.96482e-06	ATP10A	NM_024490	-	25923859	26108349	Genebody	79488.5	yes	yes	no
chr15	26178981	26179600	620	90.21;79.03	13.68;24.86	84.62	19.27	80.8	6.36	Up	2.13	3.37616e-13	2.96681e-08	26179081	26179280	2.12	1.7492e-12	5.3e-08	LOC100128714	NR_040082	+	26147506	26298267	Genebody	31784.5	yes	no	no
chr15	26192621	26192940	320	14.52;12.24	0.80;4.14	13.38	2.47	12.12	1.76	Up	2.44	9.26694e-06	0.00438396	26192721	26192920	2.85	1.09156e-05	0.00490288	LOC100128714	NR_040082	+	26147506	26298267	Genebody	45274.5	yes	yes	no
chr15	27083921	27084240	320	18.66;21.15	5.63;8.29	19.91	6.96	7.44	4.12	Up	1.52	0.000123723	0.011471	27083981	27084180	2.56	3.22161e-07	0.000757232						OtherIntergenic	NA	yes	yes	no
chr15	39605201	39605440	240	39.40;27.83	14.49;11.39	33.61	12.94	7.87	10.53	Up	1.38	0.000159815	0.0147797	39605201	39605400	1.6	2.90423e-06	0.00275789						OtherIntergenic	NA	yes	no	no
chr15	40581601	40581940	340	16.59;24.49	6.44;3.11	20.54	4.77	19.19	4.06	Up	2.11	3.67369e-05	0.00658174	40581701	40581900	2.63	7.51823e-07	0.00129434	PLCB2	NM_004573	-	40580097	40600174	Genebody	18403.5	yes	yes	no
chr15	41435641	41435840	200	13.48;12.24	3.22;2.07	12.86	2.65	11.61	1.32	Up	2.28	6.30021e-05	0.00766931	41435641	41435840	2.28	6.30021e-05	0.00742649						OtherIntergenic	NA	yes	no	no
chr15	52755921	52756220	300	22.81;15.58	4.83;4.14	19.2	4.49	35.07	3.66	Up	2.1	5.91847e-05	0.00766931	52756001	52756200	3.73	1.78329e-05	0.00556493	MYO5A	NM_001142495	-	52599479	52821247	Genebody	65176.5	yes	yes	no
chr15	66208961	66209160	200	27.99;33.39	13.68;11.39	30.69	12.54	54.79	10.16	Up	1.29	7.13673e-05	0.00766931	66208961	66209160	1.29	7.13673e-05	0.00742649	MEGF11	NM_032445	-	66187633	66546075	Genebody	337014	yes	no	no
chr15	66254741	66255100	360	55.99;45.63	24.15;20.72	50.81	22.43	12.17	13.66	Up	1.18	6.43736e-06	0.00386544	66254841	66255040	2.3	1.13038e-06	0.00168375	MEGF11	NM_032445	-	66187633	66546075	Genebody	291154	yes	no	no
chr15	68608981	68609280	300	40.44;31.16	16.10;10.36	35.8	13.23	Inf	8.23	Up	1.44	2.30352e-05	0.00631139	68609021	68609220	2.3	2.29201e-08	0.000116217	ITGA11	NM_001004439	-	68594041	68724492	Genebody	115362	yes	no	no
chr15	80805121	80805320	200	16.59;10.02	0.00;4.14	13.3	2.07	8.76	2.1	Up	2.68	8.52888e-05	0.00840564	80805121	80805320	2.68	8.52888e-05	0.00824537	ARNT2	NM_014862	+	80696691	80890277	Genebody	108530	yes	no	no
chr15	84049421	84049720	300	43.55;50.09	19.32;18.65	46.82	18.98	17.88	22.58	Up	1.3	7.65566e-07	0.0012783	84049461	84049660	1.4	1.0074e-06	0.0015572						OtherIntergenic	NA	yes	no	no
chr15	86343581	86344020	440	57.03;44.52	13.68;13.47	50.77	13.57	9.19	4.68	Up	1.9	2.34544e-09	1.94247e-05	86343761	86343960	2.23	1.62357e-09	1.23738e-05						OtherIntergenic	NA	yes	no	no
chr15	89244821	89245260	440	79.84;44.52	24.15;23.83	62.18	23.99	10.94	8.31	Up	1.37	1.0764e-06	0.00156581	89244821	89245020	1.65	7.49294e-06	0.00406821						OtherIntergenic	NA	yes	no	no
chr16	1795121	1795460	340	17.63;10.02	0.00;3.11	13.82	1.55	6.91	Inf	Up	3.15	6.03966e-06	0.00386544	1795161	1795360	inf	3.52607e-07	0.00079355	MAPK8IP3	NM_015133	+	1756220	1820318	Genebody	39070.5	yes	no	no
chr16	22825321	22825700	380	42.51;32.28	10.46;14.50	37.39	12.48	11.75	7.27	Up	1.58	1.84848e-06	0.00204848	22825361	22825560	2.36	7.38549e-09	4.54202e-05	HS3ST2	NM_006043	+	22825859	22927659	Promoter1k	-348.5	yes	no	no
chr16	23270261	23270460	200	26.96;21.15	8.85;6.22	24.05	7.53	11.87	18.37	Up	1.67	2.18063e-05	0.00619314	23270261	23270460	1.67	2.18063e-05	0.00615683						OtherIntergenic	NA	yes	no	no
chr16	27192361	27192620	260	26.96;23.37	8.85;9.32	25.17	9.09	9.51	5.53	Up	1.47	3.99598e-05	0.00708759	27192361	27192560	1.85	2.41615e-05	0.00615683						OtherIntergenic	NA	yes	no	no
chr16	27528081	27528280	200	14.52;7.79	0.00;0.00	11.15	0	7.38	0	Up	inf	8.8334e-07	0.00137859	27528081	27528280	inf	8.8334e-07	0.0014233	GTF3C1	NM_001520	-	27471933	27561251	Genebody	33070.5	yes	no	no
chr16	29747541	29747740	200	11.41;12.24	0.00;4.14	11.82	2.07	7.61	4.13	Up	2.51	7.9018e-05	0.00807546	29747541	29747740	2.51	7.9018e-05	0.00790157						OtherIntergenic	NA	yes	no	no
chr16	50855421	50855700	280	25.92;20.03	7.24;8.29	22.98	7.77	11.03	4.59	Up	1.57	6.09768e-05	0.00766931	50855421	50855620	2.69	3.059e-06	0.00275789						OtherIntergenic	NA	yes	no	no
chr16	55357441	55357820	380	66.36;66.78	28.98;24.86	66.57	26.92	119.68	66.54	Up	1.31	1e-08	6.15719e-05	55357501	55357700	1.51	5.76142e-07	0.00114152	IRX6	NM_024335	+	55358470	55364672	Promoter1k	-839.5	yes	no	no
chr16	59446101	59446560	460	45.62;30.05	9.66;7.25	37.84	8.45	10.36	5.28	Up	2.16	6.06109e-08	0.000240131	59446221	59446420	2.58	4.3e-08	0.000179732						Genedesert	NA	yes	no	no
chr16	61377001	61377380	380	13.48;16.70	0.00;1.04	15.09	0.52	5.74	0.17	Up	4.86	4.5673e-09	3.33974e-05	61377121	61377320	4.5	3.85562e-07	0.000843327						Genedesert	NA	no	yes	no
chr16	66623301	66623600	300	98.50;92.38	63.59;35.22	95.44	49.4	192.56	20.72	Up	0.95	0.000179413	0.0165749	66623321	66623520	1.22	1.55175e-06	0.00191241						OtherIntergenic	NA	yes	no	no
chr16	68723921	68724120	200	11.41;14.47	1.61;4.14	12.94	2.88	12.89	6.35	Up	2.17	6.30029e-05	0.00766931	68723921	68724120	2.17	6.30029e-05	0.00742649	CDH3	NM_001793	+	68678150	68732957	Genebody	45870.5	yes	yes	no
chr16	77077081	77077480	400	20.74;22.26	3.22;2.07	21.5	2.65	4.95	1.1	Up	3.02	1.1531e-08	6.85397e-05	77077161	77077360	3.9	2.97181e-08	0.000140374						OtherIntergenic	NA	yes	yes	no
chr16	84440361	84440600	240	10.37;12.24	1.61;0.00	11.31	0.8	3.55	1.12	Up	3.81	3.04554e-06	0.00260468	84440401	84440600	4.58	7.30579e-06	0.00401595	ATP2C2	NM_014861	+	84402132	84497793	Genebody	38348.5	yes	yes	no
chr16	89665761	89666080	320	61.17;67.89	36.22;27.97	64.53	32.09	24.14	19.71	Up	1.01	1.08959e-05	0.00483786	89665861	89666060	1.19	6.46e-07	0.00119125						OtherIntergenic	NA	yes	no	no
chr17	3048201	3048720	520	16.59;23.37	0.00;3.11	19.98	1.55	3.38	0.24	Up	3.68	5.23146e-09	3.73504e-05	3048221	3048420	inf	1.5092e-05	0.00490288						OtherIntergenic	NA	no	yes	no
chr17	6374801	6375060	260	32.14;33.39	14.49;11.39	32.77	12.94	58.83	7.93	Up	1.34	2.42938e-05	0.00631139	6374841	6375040	1.46	1.44193e-05	0.00490288	PITPNM3	NM_001165966	-	6354582	6459877	Genebody	84946.5	yes	no	no
chr17	7216601	7216880	280	16.59;21.15	3.22;4.14	18.87	3.68	17.74	2.85	Up	2.36	7.42093e-07	0.0012577	7216681	7216880	2.41	3.91736e-05	0.00679961	GPS2	NM_004489	-	7215977	7218658	Promoter3k	1917.5	yes	yes	no
chr17	9793401	9793820	420	109.91;105.74	38.63;42.47	107.82	40.55	34.84	15.92	Up	1.41	3.93249e-12	9.11716e-08	9793481	9793680	1.69	1.24688e-12	4.07625e-08	GLP2R	NM_004246	+	9729380	9793022	Genebody	64230.5	yes	no	no
chr17	17489541	17489880	340	68.43;53.43	31.39;20.72	60.93	26.05	16.84	9.19	Up	1.23	4.78893e-05	0.00766931	17489601	17489800	1.49	6.41523e-09	4.03538e-05	PEMT	NM_148172	-	17408876	17494994	Genebody	5283.5	yes	no	no
chr17	17651621	17651820	200	33.18;32.28	13.68;14.50	32.73	14.09	19.64	6.69	Up	1.22	7.84337e-05	0.00807546	17651621	17651820	1.22	7.84337e-05	0.0078553	RAI1	NM_030665	+	17584786	17714765	Genebody	66934.5	yes	no	no
chr17	20799421	20799620	200	15.55;13.36	3.22;3.11	14.45	3.16	9.04	7.53	Up	2.19	4.63409e-05	0.00759992	20799421	20799620	2.19	4.63409e-05	0.00742649	CCDC144NL	NM_001004306	-	20766707	20799453	ProximalPromoter	-67.5	yes	yes	no
chr17	22194121	22194360	240	19.70;20.03	5.63;3.11	19.87	4.37	39.95	2.73	Up	2.18	3.03386e-06	0.00260468	22194141	22194340	2.4	4.60806e-06	0.00354588						Pericentromere	NA	yes	no	no
chr17	28260501	28260700	200	26.96;24.49	11.27;7.25	25.72	9.26	10.15	23.39	Up	1.47	5.52605e-05	0.00766931	28260501	28260700	1.47	5.52605e-05	0.00742649	EFCAB5	NM_001145053	+	28256873	28401643	Genebody	3727.5	yes	no	no
chr17	47591701	47592000	300	23.85;21.15	4.83;6.22	22.5	5.52	14.05	6.61	Up	2.03	1.86708e-06	0.00205808	47591701	47591900	1.99	6.635e-06	0.00401595	NGFR	NM_002507	+	47572654	47592382	Genebody	19196.5	yes	no	no
chr17	55131781	55132020	240	18.66;16.70	5.63;2.07	17.68	3.85	11.46	1.65	Up	2.2	1.20002e-05	0.00486219	55131801	55132000	2.16	1.15977e-05	0.00490288						OtherIntergenic	NA	yes	no	no
chr17	55967861	55968120	260	11.41;13.36	3.22;2.07	12.38	2.65	7.93	1.1	Up	2.23	0.000180401	0.0166612	55967881	55968080	3.36	3.4057e-06	0.00289741	CUEDC1	NM_017949	-	55940336	55980750	Genebody	12759.5	yes	yes	no
chr17	62576001	62576300	300	12.44;15.58	3.22;0.00	14.01	1.61	9.31	0.45	Up	3.12	3.98833e-06	0.00299674	62576081	62576280	4.88	3.85549e-07	0.000843327	SMURF2	NM_022739	-	62540734	62658386	Genebody	82235.5	yes	yes	no
chr17	65272221	65272520	300	20.74;25.60	6.44;5.18	23.17	5.81	Inf	3.58	Up	2	1.37621e-06	0.00176456	65272301	65272500	2.15	3.03407e-06	0.00275789						OtherIntergenic	NA	yes	yes	no
chr17	70999701	71000080	380	19.70;17.81	2.41;3.11	18.75	2.76	12.63	3.3	Up	2.76	1.16484e-07	0.000383266	70999781	70999980	3.55	1.08895e-07	0.000362387	SLC39A11	NM_139177	-	70642084	71088853	Genebody	88962.5	yes	yes	no
chr17	78833221	78833440	220	10.37;14.47	1.61;1.04	12.42	1.32	7.61	1.62	Up	3.23	6.58851e-06	0.00386544	78833221	78833420	3.1	1.09153e-05	0.00490288	RPTOR	NM_001163034	+	78518624	78940173	Genebody	314706	yes	yes	no
chr17	80308141	80308500	360	13.48;18.92	0.00;2.07	16.2	1.04	28.72	0.52	Up	3.97	1.81521e-08	9.59578e-05	80308181	80308380	4.63	8.77967e-08	0.00032079						OtherIntergenic	NA	yes	yes	no
chr18	23141421	23141620	200	8.29;11.13	0.00;3.11	9.71	1.55	19.3	3.19	Up	2.64	9.51492e-05	0.00914739	23141421	23141620	2.64	9.51492e-05	0.00900042						OtherIntergenic	NA	no	no	no
chr18	25758301	25758660	360	23.85;13.36	2.41;4.14	18.6	3.28	3.94	2.56	Up	2.5	9.328e-06	0.00440777	25758401	25758600	2.61	3.80308e-06	0.00311849	CDH2	NM_001792	-	25530929	25757445	Promoter3k	-1035.5	no	no	no
chr18	27772281	27772660	380	31.11;33.39	8.85;8.29	32.25	8.57	Inf	3.49	Up	1.91	6.97994e-08	0.000257302	27772421	27772620	3.35	1.65221e-11	2.85597e-07						Genedesert	NA	yes	no	no
chr18	31902621	31903120	500	106.79;116.87	41.85;39.36	111.83	40.61	24.27	16.53	Up	1.46	2.43853e-12	6.58555e-08	31902801	31903000	1.68	2.17711e-12	6.01021e-08						OtherIntergenic	NA	yes	no	no
chr18	33952961	33953180	220	15.55;10.02	0.80;3.11	12.78	1.96	26.19	0.86	Up	2.71	4.12877e-05	0.00709779	33952961	33953160	2.65	3.2578e-05	0.00615683	FHOD3	NM_025135	+	33877701	34360018	Genebody	75369.5	yes	yes	no
chr18	34836841	34837080	240	34.22;16.70	7.24;6.22	25.46	6.73	24.87	4.13	Up	1.92	3.68521e-05	0.00660143	34836881	34837080	1.98	5.00916e-05	0.00742649	CELF4	NM_020180	-	34823007	35146000	Genebody	309040	yes	yes	no
chr18	45862721	45862920	200	20.74;16.70	5.63;5.18	18.72	5.41	Inf	2.18	Up	1.79	5.93345e-05	0.00766931	45862721	45862920	1.79	5.93345e-05	0.00742649						OtherIntergenic	NA	yes	no	no
chr18	47426261	47426540	280	11.41;13.36	1.61;2.07	12.38	1.84	7.37	0.88	Up	2.75	2.83408e-05	0.00631139	47426301	47426500	3.75	9.10222e-07	0.00144988	MYO5B	NM_001080467	-	47349155	47721451	Genebody	295050	yes	no	no
chr18	48105021	48105220	200	32.14;28.94	12.88;6.22	30.54	9.55	20.57	8.12	Up	1.68	7.54956e-06	0.00392251	48105021	48105220	1.68	7.54956e-06	0.00408481	MAPK4	NM_002747	+	48086483	48258196	Genebody	18637.5	yes	no	no
chr18	53966101	53966360	260	37.33;20.03	8.85;7.25	28.68	8.05	11.3	1.97	Up	1.83	1.91233e-05	0.00561356	53966141	53966340	2.07	6.19673e-06	0.00401595						OtherIntergenic	NA	yes	no	no
chr18	55861301	55861600	300	22.81;25.60	6.44;2.07	24.21	4.26	Inf	2.81	Up	2.51	5.556e-08	0.00022337	55861341	55861540	4.16	8.57905e-11	1.225e-06	NEDD4L	NM_001144971	+	55816564	56068772	Genebody	44886.5	yes	yes	no
chr18	64283921	64284320	400	60.14;48.97	16.90;19.68	54.56	18.29	32.98	21.75	Up	1.58	5.57471e-09	3.91265e-05	64284081	64284280	1.72	1.716e-08	9.14921e-05						OtherIntergenic	NA	yes	no	no
chr18	71647561	71647940	380	51.84;66.78	24.15;22.79	59.31	23.47	12.78	6.38	Up	1.34	7.86263e-07	0.00129346	71647601	71647800	1.54	7.52414e-08	0.000285845						OtherIntergenic	NA	yes	no	no
chr19	1106901	1107400	500	57.03;38.96	8.85;15.54	47.99	12.2	13.12	7.07	Up	1.98	1.94183e-08	0.000100096	1107001	1107200	1.94	2.47049e-08	0.000123752	GPX4	NM_001039848	+	1104648	1106787	Promoter3k	2502.5	yes	no	no
chr19	3520461	3520660	200	17.63;14.47	4.83;3.11	16.05	3.97	15.37	3.31	Up	2.02	7.71663e-05	0.00798267	3520461	3520660	2.02	7.71663e-05	0.00773845	FZR1	NM_016263	+	3506294	3536755	Genebody	14266.5	yes	no	no
chr19	8389201	8389600	400	13.48;20.03	0.00;1.04	16.76	0.52	5.42	0.21	Up	5.02	1.01783e-08	6.22562e-05	8389301	8389500	4.46	5.66772e-06	0.00401595	KANK3	NM_198471	-	8387467	8408146	Genebody	18745.5	yes	no	no
chr19	11006501	11006700	200	14.52;11.13	2.41;3.11	12.82	2.76	26.09	6.61	Up	2.22	6.30023e-05	0.00766931	11006501	11006700	2.22	6.30023e-05	0.00742649	CARM1	NM_199141	+	10982252	11033448	Genebody	24348.5	yes	yes	no
chr19	12067421	12067620	200	7.26;6.68	0.00;0.00	6.97	0	14.07	0	Up	inf	3.4186e-05	0.00631139	12067421	12067620	inf	3.4186e-05	0.00615683						OtherIntergenic	NA	no	yes	no
chr19	16679561	16679880	320	33.18;24.49	8.05;7.25	28.83	7.65	9.6	9.15	Up	1.91	2.72841e-06	0.00260468	16679581	16679780	2.17	1.4107e-05	0.00490288	SLC35E1	NM_024881	-	16660647	16683193	Genebody	3472.5	yes	no	no
chr19	17010541	17010860	320	41.47;22.26	8.85;9.32	31.87	9.09	19.59	7.23	Up	1.81	1.11026e-05	0.00486219	17010541	17010740	1.98	1.36053e-05	0.00490288	CPAMD8	NM_015692	-	17003761	17137625	Genebody	126924	yes	yes	no
chr19	17190941	17191300	360	37.33;48.97	17.71;16.57	43.15	17.14	27.52	10.29	Up	1.33	1.97394e-05	0.00576328	17190981	17191180	1.49	3.66189e-06	0.00301289	MYO9B	NM_001130065	+	17186590	17324104	Genebody	4530.5	yes	no	no
chr19	32532801	32533140	340	66.36;76.80	32.20;42.47	71.58	37.33	42.64	9.78	Up	0.94	1.00926e-05	0.00462141	32532821	32533020	1.48	2.48884e-10	2.5982e-06						OtherIntergenic	NA	yes	no	no
chr19	35797641	35797880	240	26.96;30.05	12.88;10.36	28.5	11.62	26.95	28.86	Up	1.29	0.000136934	0.0126826	35797661	35797860	1.51	3.50204e-05	0.00616998	MAG	NM_001199216	+	35782988	35804709	Genebody	14772.5	yes	no	no
chr19	38786261	38786500	240	35.25;42.30	17.71;16.57	38.77	17.14	34.6	40.88	Up	1.18	3.83566e-05	0.00684723	38786281	38786480	1.25	1.80266e-05	0.00556493						OtherIntergenic	NA	yes	no	no
chr19	41667821	41668180	360	44.58;44.52	20.12;19.68	44.55	19.9	7.12	8	Up	1.16	9.08843e-06	0.00433082	41667821	41668020	1.32	1.26341e-05	0.00490288						OtherIntergenic	NA	yes	no	no
chr19	44284081	44284340	260	18.66;11.13	4.83;0.00	14.9	2.41	27.36	1.35	Up	2.63	0.000628575	0.0576713	44284081	44284280	2.93	3.71425e-05	0.0064742	KCNN4	NM_002250	-	44270684	44285409	Promoter3k	1198.5	yes	no	no
chr19	46908361	46908560	200	17.63;21.15	5.63;5.18	19.39	5.41	34.6	3.28	Up	1.84	2.92418e-05	0.00631139	46908361	46908560	1.84	2.92418e-05	0.00615683						OtherIntergenic	NA	yes	yes	no
chr19	51373761	51374100	340	77.76;75.69	40.24;42.47	76.72	41.36	30.19	14.07	Up	0.89	1.18088e-05	0.00486219	51373881	51374080	1.14	4.84737e-07	0.00100321	KLK2	NM_001002231	+	51376688	51383823	Promoter3k	-2757.5	yes	no	no
chr19	51799561	51799900	340	17.63;18.92	2.41;6.22	18.27	4.31	16.38	4.9	Up	2.08	4.26952e-06	0.00313844	51799601	51799800	3.16	2.96271e-06	0.00275789						OtherIntergenic	NA	yes	yes	no
chr19	54312681	54313040	360	25.92;22.26	8.85;5.18	24.09	7.02	11.51	8.67	Up	1.78	7.30318e-06	0.00386544	54312701	54312900	4.37	7.94754e-09	4.74669e-05	NLRP12	NM_144687	-	54296854	54327648	Genebody	14787.5	yes	yes	no
chr19	54988761	54989060	300	19.70;17.81	6.44;4.14	18.75	5.29	12.63	2.2	Up	1.83	5.93343e-05	0.00766931	54988841	54989040	1.94	5.34986e-05	0.00742649						OtherIntergenic	NA	yes	yes	no
chr2	1679341	1679900	560	78.80;72.35	32.20;12.43	75.57	22.31	17.76	7.21	Up	1.76	4.23865e-08	0.000176625	1679681	1679880	2.22	1.50429e-07	0.000454687	PXDN	NM_012293	-	1635658	1748291	Genebody	68670.5	yes	no	no
chr2	3290421	3290800	380	18.66;22.26	0.80;3.11	20.46	1.96	Inf	Inf	Up	3.39	1.20884e-09	1.10421e-05	3290541	3290740	4.31	6.45724e-10	5.64911e-06	TSSC1	NM_003310	-	3192740	3381653	Genebody	91042.5	yes	yes	no
chr2	26963661	26963940	280	14.52;21.15	4.83;4.14	17.83	4.49	Inf	2.71	Up	1.99	9.48228e-05	0.00914739	26963741	26963940	2.03	6.10799e-05	0.00742649						OtherIntergenic	NA	yes	yes	no
chr2	29175721	29175920	200	19.70;18.92	4.02;7.25	19.31	5.64	38.92	3.29	Up	1.78	2.92421e-05	0.00631139	29175721	29175920	1.78	2.92421e-05	0.00615683						OtherIntergenic	NA	yes	yes	no
chr2	46715561	46715860	300	14.52;18.92	1.61;5.18	16.72	3.39	10.27	1.87	Up	2.3	6.0261e-06	0.00386544	46715621	46715820	3.34	1.06094e-06	0.00159026						OtherIntergenic	NA	yes	yes	no
chr2	65034501	65034700	200	12.44;28.94	3.22;5.18	20.69	4.2	13.41	3.26	Up	2.3	8.41379e-06	0.00412426	65034501	65034700	2.3	8.41379e-06	0.00432937						OtherIntergenic	NA	yes	no	no
chr2	68873601	68873800	200	27.99;16.70	3.22;7.25	22.35	5.24	10.83	2.36	Up	2.09	1.49529e-05	0.00486219	68873601	68873800	2.09	1.49529e-05	0.00490288	PROKR1	NM_138964	+	68872953	68882708	Promoter1k	747.5	yes	no	no
chr2	73042921	73043420	500	74.65;55.65	21.73;12.43	65.15	17.08	25.34	3.08	Up	1.93	6.47974e-09	4.34179e-05	73042981	73043180	2.01	1.7e-08	9.12228e-05	EXOC6B	NM_015189	-	72406443	73053177	Genebody	10006.5	yes	no	no
chr2	84009261	84009600	340	17.63;16.70	2.41;5.18	17.16	3.8	16.33	4.31	Up	2.18	1.24784e-05	0.00486219	84009381	84009580	2.9	1.20196e-05	0.00490288						Genedesert	NA	yes	yes	no
chr2	109335241	109335480	240	22.81;13.36	5.63;4.14	18.08	4.89	11.08	6.03	Up	1.89	0.000455774	0.0418634	109335281	109335480	2.42	6.56565e-05	0.00742649	RANBP2	NM_006267	+	109335936	109402267	Promoter1k	-575.5	yes	no	no
chr2	114735221	114735600	380	37.33;42.30	12.07;13.47	39.81	12.77	24.61	6.18	Up	1.64	4.4819e-08	0.000184977	114735381	114735580	1.98	1.96739e-08	0.000101836	LOC100499194	NR_034130	-	114735245	114737561	Promoter3k	2150.5	yes	no	no
chr2	119765781	119765980	200	27.99;27.83	11.27;10.36	27.91	10.81	18.01	13.29	Up	1.37	4.23459e-05	0.00713805	119765781	119765980	1.37	4.23459e-05	0.00700333						OtherIntergenic	NA	yes	no	no
chr2	154143041	154143240	200	7.26;5.57	0.00;0.00	6.41	0	Inf	0	Up	inf	7.19043e-05	0.00766931	154143041	154143240	inf	7.19043e-05	0.00742649						OtherIntergenic	NA	no	no	no
chr2	180478461	180478720	260	27.99;18.92	4.02;8.29	23.46	6.16	11.01	3.48	Up	1.93	1.85674e-05	0.00546846	180478521	180478720	2.06	5.86965e-06	0.00401595	ZNF385B	NM_001113397	-	180306710	180610769	Genebody	132178	yes	no	no
chr2	185391821	185392160	340	39.40;14.47	4.83;6.22	26.93	5.52	17.39	1.85	Up	2.29	5.89197e-07	0.0011467	185391861	185392060	2.67	4.51897e-07	0.000954738						Genedesert	NA	yes	no	no
chr2	186493761	186494280	520	79.84;75.69	16.10;21.75	77.76	18.93	38.07	11.2	Up	2.04	3.7482e-13	2.96681e-08	186493901	186494100	2.21	7.00179e-13	2.66823e-08						OtherIntergenic	NA	yes	no	no
chr2	208632541	208632740	200	17.63;21.15	4.02;8.29	19.39	6.16	9.13	Inf	Up	1.66	9.28941e-05	0.00901711	208632541	208632740	1.66	9.28941e-05	0.00886132	FZD5	NM_003468	-	208627309	208634143	Promoter3k	1502.5	yes	no	no
chr2	217087261	217087600	340	37.33;41.18	10.46;16.57	39.25	13.52	10.52	5.25	Up	1.54	1.47384e-07	0.000436875	217087321	217087520	1.96	6.54425e-09	4.06491e-05						OtherIntergenic	NA	yes	no	no
chr2	220701341	220701720	380	72.58;55.65	24.15;22.79	64.12	23.47	40.29	3.77	Up	1.45	5.17209e-08	0.000209974	220701401	220701600	1.79	1e-09	8.07077e-06						OtherIntergenic	NA	yes	no	no
chr2	221398141	221398520	380	64.28;86.82	40.24;25.90	75.55	33.07	20.74	13.72	Up	1.19	0.000332922	0.0306132	221398141	221398340	1.6	3.34067e-06	0.00287003						Genedesert	NA	yes	no	no
chr2	223824201	223824460	260	58.06;57.88	29.78;22.79	57.97	26.29	22.27	16.03	Up	1.14	1.67573e-06	0.00192327	223824261	223824460	1.28	1.32919e-06	0.00184021						OtherIntergenic	NA	yes	no	no
chr2	224428221	224428420	200	17.63;11.13	3.22;1.04	14.38	2.13	13.17	0.79	Up	2.76	2.99237e-05	0.00631139	224428221	224428420	2.76	2.99237e-05	0.00615683						OtherIntergenic	NA	yes	no	no
chr2	224625821	224626240	420	33.18;43.41	11.27;15.54	38.29	13.4	14.88	10.33	Up	1.51	3.27352e-06	0.00267719	224625941	224626140	1.76	9.76413e-07	0.00152385	AP1S3	NM_001039569	-	224620046	224702319	Genebody	76288.5	yes	no	no
chr2	232257901	232258240	340	34.22;20.03	4.02;7.25	27.13	5.64	55.78	1.85	Up	2.27	6.42162e-07	0.0011467	232257941	232258140	2.52	1.48937e-06	0.00184285	B3GNT7	NM_145236	+	232260334	232265875	Promoter3k	-2263.5	yes	yes	no
chr2	232791001	232791260	260	22.81;35.62	9.66;7.25	29.21	8.45	Inf	5.17	Up	1.79	2.66801e-05	0.00631139	232791041	232791240	2.47	2.59275e-08	0.000129246	NPPC	NM_024409	-	232786804	232791038	ProximalPromoter	-92.5	yes	no	no
chr2	234583601	234583860	260	20.74;21.15	6.44;3.11	20.94	4.77	13	1.74	Up	2.13	2.56751e-06	0.00260468	234583641	234583840	2.29	1.55422e-06	0.00191356	UGT1A9	NM_021027	+	234580543	234681951	Genebody	3187.5	yes	yes	no
chr2	240190921	240191320	400	54.95;30.05	7.24;11.39	42.5	9.32	19.58	2.42	Up	2.19	4.06886e-08	0.000171346	240191021	240191220	2.22	6.26562e-08	0.000247566	HDAC4	NM_006037	-	239969863	240322643	Genebody	131522	yes	yes	no
chr20	2736541	2736840	300	35.25;32.28	15.29;10.36	33.77	12.83	32.18	10.66	Up	1.4	1.16745e-05	0.00486219	2736621	2736820	1.65	5.07812e-06	0.0038376	EBF4	NM_001110514	+	2673523	2740754	Genebody	63167.5	yes	no	no
chr20	3057581	3057880	300	58.06;51.20	21.73;19.68	54.63	20.71	110.51	10.08	Up	1.4	1.24047e-08	7.2348e-05	3057661	3057860	2.17	5.47305e-08	0.000221469						OtherIntergenic	NA	yes	no	no
chr20	9304261	9304740	480	42.51;60.10	13.68;16.57	51.31	15.13	31.43	8.9	Up	1.76	3.97446e-08	0.000167939	9304421	9304620	1.8	1.75431e-06	0.00207163	PLCB4	NM_000933	+	9288446	9461462	Genebody	16054.5	yes	no	no
chr20	12641601	12641940	340	57.03;48.97	20.93;30.04	53	25.48	31.97	9.98	Up	1.06	1.13779e-05	0.00486219	12641701	12641900	1.48	6.29753e-07	0.00119125						Genedesert	NA	yes	no	no
chr20	25236061	25236340	280	17.63;20.03	4.83;5.18	18.83	5	7.2	2	Up	1.91	3.43217e-05	0.00632706	25236061	25236260	2.83	3.98866e-06	0.00322251	PYGB	NM_002862	+	25228705	25278648	Genebody	7495.5	yes	yes	no
chr20	34274741	34274940	200	27.99;23.37	2.41;10.36	25.68	6.39	46.54	Inf	Up	2.01	9.9745e-06	0.00459597	34274741	34274940	2.01	9.9745e-06	0.00480375	NFS1	NM_021100	-	34256609	34287287	Genebody	12446.5	yes	no	no
chr20	42019061	42019380	320	20.74;16.70	6.44;5.18	18.72	5.81	12.18	2.41	Up	1.69	0.000113246	0.0105121	42019181	42019380	3.59	5.6969e-05	0.00742649						OtherIntergenic	NA	yes	yes	no
chr20	43726381	43726740	360	46.66;25.60	8.85;13.47	36.13	11.16	23	Inf	Up	1.69	6.95237e-06	0.00386544	43726521	43726720	2.27	1.50881e-05	0.00490288	KCNS1	NM_002251	-	43720949	43729753	Genebody	3192.5	yes	no	no
chr20	43933901	43934220	320	15.55;22.26	5.63;2.07	18.91	3.85	6.01	9.81	Up	2.29	2.54227e-05	0.00631139	43934021	43934220	2.83	3.57511e-06	0.0029589	MATN4	NM_030590	-	43922086	43936967	Promoter3k	2906.5	yes	yes	no
chr20	44085361	44085700	340	57.03;74.57	28.17;35.22	65.8	31.7	24.99	10.64	Up	1.05	1.30428e-05	0.00486219	44085381	44085580	1.26	8.86843e-08	0.000321508						OtherIntergenic	NA	yes	no	no
chr20	46600841	46601180	340	26.96;21.15	2.41;7.25	24.05	4.83	43.69	Inf	Up	2.32	9.80741e-08	0.000337496	46600961	46601160	2.86	1.33785e-08	7.45286e-05						OtherIntergenic	NA	yes	no	no
chr20	47050341	47050720	380	30.07;22.26	5.63;3.11	26.16	4.37	16.46	1.83	Up	2.58	7.8657e-08	0.000284054	47050401	47050600	2.76	1.24909e-08	7.0533e-05						OtherIntergenic	NA	yes	yes	no
chr20	56457461	56457720	260	14.52;14.47	1.61;3.11	14.49	2.36	13.76	1.79	Up	2.62	3.05923e-06	0.00260468	56457521	56457720	2.45	3.14965e-05	0.00615683						OtherIntergenic	NA	yes	yes	no
chr20	61491681	61491940	260	16.59;23.37	6.44;3.11	19.98	4.77	5.3	2.39	Up	2.07	3.12745e-05	0.00631139	61491701	61491900	2.55	1.5826e-05	0.0050935	TCFL5	NM_006602	-	61472466	61493115	Promoter3k	1304.5	yes	no	no
chr21	35881541	35881860	320	29.03;32.28	7.24;11.39	30.65	9.32	14.49	4.31	Up	1.72	6.38163e-07	0.0011467	35881621	35881820	2.24	6.27741e-08	0.000247566	KCNE1	NM_000219	-	35818987	35883613	Promoter3k	1912.5	yes	no	no
chr21	36374341	36374600	260	40.44;24.49	12.88;9.32	32.46	11.1	7.98	5.5	Up	1.55	8.4301e-05	0.00834102	36374361	36374560	1.85	6.89303e-05	0.00742649	RUNX1	NM_001754	-	36160097	36421595	Genebody	47124.5	yes	no	no
chr21	36423401	36424000	600	61.17;56.76	14.49;9.32	58.97	11.91	15.92	7.46	Up	2.31	3.81734e-13	2.96681e-08	36423521	36423720	2.64	2.20165e-10	2.35437e-06	RUNX1	NM_001754	-	36160097	36421595	Promoter3k	-2105.5	yes	no	no
chr21	42741341	42741660	320	18.66;34.50	7.24;6.22	26.58	6.73	24.61	8.2	Up	1.98	2.06602e-05	0.0059302	42741361	42741560	2.39	2.58904e-07	0.00067855	MX2	NM_002463	+	42733949	42780869	Genebody	7551.5	yes	yes	no
chr21	44581901	44582380	480	48.73;54.54	8.85;7.25	51.64	8.05	9.87	3.28	Up	2.68	3.66088e-13	2.96681e-08	44582081	44582280	3.02	3.66517e-12	9.10637e-08						OtherIntergenic	NA	no	yes	no
chr21	45031681	45031960	280	44.58;31.16	9.66;16.57	37.87	13.12	7.55	30.69	Up	1.53	7.8434e-06	0.00404245	45031741	45031940	1.69	2.59517e-06	0.00275789	HSF2BP	NM_007031	-	44949071	45079374	Genebody	47553.5	yes	no	no
chr22	17600401	17600780	380	27.99;27.83	5.63;4.14	27.91	4.89	50.2	6.03	Up	2.51	1.08551e-09	1.01392e-05	17600481	17600680	3.81	1.68978e-11	2.8756e-07	CECR6	NM_031890	-	17597188	17602213	Promoter3k	1622.5	yes	yes	no
chr22	21995801	21996100	300	25.92;23.37	8.05;5.18	24.65	6.61	23.51	1.83	Up	1.9	1.84464e-06	0.00204604	21995841	21996040	2.43	1.9932e-05	0.00589439	SDF2L1	NM_022044	+	21996541	21998588	Promoter1k	-590.5	yes	yes	no
chr22	24670701	24671080	380	16.59;18.92	3.22;5.18	17.76	4.2	Inf	Inf	Up	2.08	1.20008e-05	0.00486219	24670841	24671040	3.13	3.26566e-07	0.000757232	SPECC1L	NM_001145468	+	24666789	24813708	Genebody	4101.5	yes	yes	no
chr22	30620081	30620440	360	14.52;28.94	0.80;5.18	21.73	2.99	9.76	1.06	Up	2.86	2.95348e-07	0.000723224	30620161	30620360	3.53	9.86459e-08	0.000345201						OtherIntergenic	NA	yes	yes	no
chr22	42840401	42840880	480	97.46;111.30	37.83;37.29	104.38	37.56	33.48	12.9	Up	1.47	1.59151e-11	2.90752e-07	42840561	42840760	1.7	2.71468e-12	7.17535e-08						OtherIntergenic	NA	yes	no	no
chr22	45065781	45065980	200	22.81;26.71	8.05;9.32	24.76	8.69	49.5	4.1	Up	1.51	2.83515e-05	0.00631139	45065781	45065980	1.51	2.83515e-05	0.00615683	PRR5	NM_001017529	+	45064426	45133561	Promoter3k	1454.5	yes	no	no
chr3	11555841	11556040	200	11.41;11.13	2.41;1.04	11.27	1.73	4.14	0.75	Up	2.71	8.44712e-05	0.00834102	11555841	11556040	2.71	8.44712e-05	0.00817849	ATG7	NM_006395	+	11314009	11599139	Genebody	241932	yes	no	no
chr3	12236121	12236420	300	70.51;54.54	29.78;27.97	62.52	28.87	12.14	23.62	Up	1.11	7.85352e-06	0.00404491	12236201	12236400	1.44	1.0787e-07	0.000362387						OtherIntergenic	NA	yes	no	no
chr3	12750501	12750700	200	21.77;10.02	1.61;4.14	15.9	2.88	10.19	3.17	Up	2.47	2.6156e-05	0.00631139	12750501	12750700	2.47	2.6156e-05	0.00615683						OtherIntergenic	NA	yes	no	no
chr3	38031901	38032260	360	34.22;25.60	3.22;13.47	29.91	8.34	9.95	3.61	Up	1.84	0.000365829	0.0336192	38031921	38032120	2.45	9.20191e-06	0.00459052	VILL	NM_015873	+	38035077	38048676	Promoter3k	-2996.5	yes	yes	no
chr3	41137221	41137740	520	46.66;35.62	6.44;5.18	41.14	5.81	5.6	1.29	Up	2.82	8.5902e-10	8.53719e-06	41137341	41137540	2.92	9.67005e-11	1.34977e-06						OtherIntergenic	NA	yes	yes	no
chr3	45266621	45266860	240	32.14;13.36	3.22;8.29	22.75	5.75	15.19	4.31	Up	1.98	3.8932e-05	0.00693898	45266641	45266840	2.01	5.2359e-05	0.00742649	TMEM158	NM_015444	-	45265955	45267814	Promoter3k	1073.5	yes	no	no
chr3	49491921	49492120	200	27.99;22.26	6.44;9.32	25.13	7.88	22.81	18.15	Up	1.67	9.415e-06	0.00441402	49491921	49492120	1.67	9.415e-06	0.00462794						OtherIntergenic	NA	yes	no	no
chr3	55605941	55606220	280	24.88;36.73	12.07;8.29	30.81	10.18	7.3	4.2	Up	1.6	5.51011e-05	0.00766931	55605961	55606160	1.81	3.57027e-05	0.00626986	ERC2	NM_015576	-	55542335	56502391	Genebody	896310	yes	no	no
chr3	55933901	55934200	300	40.44;44.52	16.10;20.72	42.48	18.41	11.57	4.32	Up	1.21	5.73346e-06	0.00385631	55933941	55934140	1.53	4.77712e-07	0.000996577	ERC2	NM_015576	-	55542335	56502391	Genebody	568340	yes	no	no
chr3	56481661	56481920	260	15.55;10.02	0.80;2.07	12.78	1.44	6.18	0.64	Up	3.15	1.32702e-05	0.00486219	56481681	56481880	inf	1.30608e-06	0.00184021	ERC2	NM_015576	-	55542335	56502391	Genebody	20600.5	yes	no	no
chr3	57935581	57935800	220	29.03;32.28	10.46;1.04	30.65	5.75	19.69	2.21	Up	2.41	1.8069e-06	0.00201861	57935581	57935780	2.36	3.972e-06	0.00322251						OtherIntergenic	NA	yes	no	no
chr3	61863021	61863300	280	13.48;23.37	4.02;3.11	18.43	3.57	11.62	4.44	Up	2.37	3.19301e-05	0.00631139	61863061	61863260	3.11	4.90094e-07	0.00100968	PTPRG	NM_002841	+	61547242	62280573	Genebody	315918	yes	no	no
chr3	66423181	66423500	320	22.81;11.13	2.41;3.11	16.97	2.76	6.28	1.31	Up	2.62	1.22396e-05	0.00486219	66423281	66423480	3.43	3.06139e-06	0.00275789	SLC25A26	NM_001164796	+	66271167	66429351	Genebody	152174	yes	no	no
chr3	66689341	66689600	260	7.26;23.37	4.02;1.04	15.32	2.53	4	1.33	Up	2.6	5.97138e-05	0.00766931	66689381	66689580	3.38	1.37956e-05	0.00490288						OtherIntergenic	NA	yes	no	no
chr3	67869801	67870140	340	17.63;15.58	0.80;2.07	16.6	1.44	6.27	0.54	Up	3.53	3.21745e-08	0.000141538	67869901	67870100	4.62	1.44489e-06	0.00184021						OtherIntergenic	NA	yes	yes	no
chr3	69565941	69566160	220	8.29;16.70	1.61;3.11	12.5	2.36	5.93	1.08	Up	2.41	0.000233045	0.0214848	69565941	69566140	3.05	3.59837e-05	0.00628191						OtherIntergenic	NA	yes	no	no
chr3	73143121	73143460	340	23.85;41.18	12.88;9.32	32.51	11.1	57.16	6.85	Up	1.55	8.44379e-05	0.00834102	73143181	73143380	2.26	3.38692e-05	0.00615683						OtherIntergenic	NA	yes	no	no
chr3	74425461	74425860	400	58.06;57.88	18.51;16.57	57.97	17.54	18.7	14	Up	1.72	3.34929e-11	5.54771e-07	74425541	74425740	1.95	2.00527e-10	2.19569e-06	CNTN3	NM_020872	-	74311721	74570343	Genebody	144682	yes	no	no
chr3	74946101	74946540	440	39.40;63.44	13.68;17.61	51.42	15.65	18.52	5.26	Up	1.72	1.31258e-07	0.000419177	74946201	74946400	1.77	1.58897e-07	0.000472589						OtherIntergenic	NA	yes	no	no
chr3	89901121	89901660	540	90.21;87.93	15.29;22.79	89.07	19.04	179.41	2.96	Up	2.23	3.48131e-13	2.96681e-08	89901281	89901480	2.33	2.42739e-13	1.39421e-08						Pericentromere	NA	yes	no	no
chr3	111918521	111918720	200	15.55;18.92	3.22;7.25	17.24	5.24	6.72	2.37	Up	1.72	9.07031e-05	0.00885217	111918521	111918720	1.72	9.07031e-05	0.00869371	SLC9A10	NM_183061	-	111859751	112013074	Genebody	94453.5	yes	yes	no
chr3	127465381	127465680	300	34.22;47.86	18.51;15.54	41.04	17.03	25.15	10.39	Up	1.27	0.000108751	0.0101002	127465481	127465680	1.48	4.16136e-05	0.00697415	MGLL	NM_007283	-	127407908	127541701	Genebody	76170.5	yes	no	no
chr3	129809721	129809940	220	9.33;7.79	0.00;0.00	8.56	0	17.36	0	Up	inf	3.17015e-06	0.00260468	129809721	129809920	inf	7.11694e-06	0.00401595	ALG1L2	NM_001136152	+	129800673	129817233	Genebody	9157.5	yes	no	no
chr3	136936721	136937040	320	15.55;31.16	4.02;5.18	23.36	4.6	10.78	1.22	Up	2.34	4.30258e-06	0.00315527	136936801	136937000	inf	3.1088e-07	0.000738436						OtherIntergenic	NA	yes	yes	no
chr3	139847441	139847700	260	50.81;28.94	15.29;15.54	39.87	15.42	19.37	18.8	Up	1.37	5.93853e-05	0.00766931	139847461	139847660	1.56	5.11671e-05	0.00742649	CLSTN2	NM_022131	+	139654026	140286919	Genebody	193544	yes	no	no
chr3	139925581	139925840	260	19.70;15.58	6.44;4.14	17.64	5.29	6.84	2.21	Up	1.74	0.000143496	0.0132814	139925601	139925800	2.12	3.33878e-05	0.00615683	CLSTN2	NM_022131	+	139654026	140286919	Genebody	271684	yes	yes	no
chr3	140271221	140271560	340	36.29;31.16	12.07;13.47	33.73	12.77	61.04	15.23	Up	1.4	4.47245e-06	0.00323452	140271261	140271460	2.72	3.86018e-09	2.60622e-05	CLSTN2	NM_022131	+	139654026	140286919	Genebody	617364	yes	no	no
chr3	140994881	140995100	220	18.66;22.26	4.02;3.11	20.46	3.57	12.62	1.75	Up	2.52	2.93876e-07	0.000723224	140994881	140995080	2.37	3.29214e-05	0.00615683	ACPL2	NM_152282	+	140950681	141013486	Genebody	44309.5	yes	yes	no
chr3	141021781	141022000	220	9.33;10.02	0.80;2.07	9.67	1.44	3.62	0.79	Up	2.75	9.51487e-05	0.00914739	141021781	141021980	3.22	5.69694e-05	0.00742649						OtherIntergenic	NA	no	no	no
chr3	146465761	146466040	280	16.59;24.49	5.63;8.29	20.54	6.96	9.87	2.72	Up	1.56	0.000581304	0.0533422	146465841	146466040	2.09	1.3251e-05	0.00490288						OtherIntergenic	NA	yes	yes	no
chr3	146535461	146535800	340	20.74;23.37	5.63;5.18	22.06	5.41	7.08	1.86	Up	2.03	3.84728e-06	0.0029376	146535601	146535800	1.94	3.43214e-05	0.00616998						OtherIntergenic	NA	yes	yes	no
chr3	146909601	146910040	440	127.53;144.69	72.44;63.19	136.11	67.81	36.44	55.26	Up	1.01	4.79046e-09	3.45995e-05	146909741	146909940	1.23	7.79837e-09	4.72576e-05						OtherIntergenic	NA	yes	no	no
chr3	147334821	147335180	360	26.96;53.43	11.27;10.36	40.19	10.81	18.56	2.61	Up	1.89	4.64883e-07	0.000972252	147334841	147335040	1.96	2.02192e-06	0.00233439						Genedesert	NA	yes	no	no
chr3	147663761	147664240	480	96.43;93.49	38.63;34.18	94.96	36.41	29.55	22.12	Up	1.38	1.06572e-11	2.17e-07	147663901	147664100	1.61	5.05023e-12	1.18097e-07						Genedesert	NA	yes	no	no
chr3	149086301	149086560	260	25.92;31.16	12.07;8.29	28.54	10.18	26.9	5.06	Up	1.49	1.44194e-05	0.00486219	149086361	149086560	2.02	6.70628e-06	0.00401595	TM4SF1	NM_014220	-	149086804	149095568	Genebody	9137.5	yes	no	no
chr3	159851541	159851880	340	34.22;48.97	12.07;20.72	41.59	16.4	24.56	7.54	Up	1.34	0.000196811	0.0181619	159851561	159851760	1.62	3.6e-07	0.000802928						OtherIntergenic	NA	yes	no	no
chr3	170885941	170886260	320	50.81;40.07	21.73;23.83	45.44	22.78	92.33	10.92	Up	1	0.00016503	0.0152563	170886041	170886240	1.15	2.51653e-05	0.00615683	TNIK	NM_001161564	-	170780291	171178197	Genebody	292096	yes	no	no
chr3	172705061	172705340	280	26.96;23.37	10.46;4.14	25.17	7.3	8.01	2.09	Up	1.78	2.99453e-05	0.00631139	172705081	172705280	2.53	9.17129e-07	0.00145323	SPATA16	NM_031955	-	172607146	172859058	Genebody	153858	yes	yes	no
chr3	191808481	191808800	320	5.18;18.92	0.00;1.04	12.05	0.52	5.16	1.06	Up	4.54	4.29113e-06	0.0031506	191808501	191808700	inf	5.47319e-06	0.00398317						OtherIntergenic	NA	yes	no	no
chr3	194756021	194756240	220	20.74;16.70	4.02;6.22	18.72	5.12	38	12.08	Up	1.87	3.43217e-05	0.00632706	194756041	194756240	1.99	8.05425e-06	0.00424287						OtherIntergenic	NA	yes	yes	no
chr3	195501861	195502080	220	26.96;48.97	15.29;8.29	37.97	11.79	14.23	14.65	Up	1.69	2.23783e-05	0.00631139	195501861	195502060	1.58	4.86511e-05	0.00742649	MUC4	NM_138297	-	195473637	195538844	Genebody	36873.5	yes	no	no
chr3	196715201	196715420	220	13.48;26.71	4.02;4.14	20.1	4.08	12.61	9.95	Up	2.3	2.55092e-05	0.00631139	196715201	196715400	2.26	2.8543e-05	0.00615683						OtherIntergenic	NA	yes	no	no
chr3	197180941	197181200	260	30.07;35.62	10.46;16.57	32.84	13.52	15.06	30.92	Up	1.28	2.42948e-05	0.00631139	197180981	197181180	1.5	4.11578e-06	0.0032747						OtherIntergenic	NA	yes	no	no
chr4	3436581	3436820	240	16.59;21.15	5.63;4.14	18.87	4.89	18.79	3.96	Up	1.95	3.43216e-05	0.00632706	3436581	3436780	2.03	2.11212e-05	0.00615683	RGS12	NM_198227	+	3371723	3441640	Genebody	64977.5	yes	yes	no
chr4	3785601	3785840	240	21.77;17.81	6.44;1.04	19.79	3.74	12.4	5.01	Up	2.4	1.16922e-05	0.00486219	3785641	3785840	2.57	7.64306e-06	0.00411601						OtherIntergenic	NA	yes	no	no
chr4	7700241	7700620	380	17.63;21.15	0.00;2.07	19.39	1.04	7.23	0.35	Up	4.23	1.16562e-10	1.57394e-06	7700321	7700520	inf	1.62495e-10	1.941e-06	SORCS2	NM_020777	+	7194373	7744564	Genebody	506058	yes	yes	no
chr4	8408701	8409020	320	49.77;46.75	21.73;27.97	48.26	24.85	43.51	19.63	Up	0.96	5.13207e-05	0.00766931	8408801	8409000	1.96	1.79219e-07	0.000521409	ACOX3	NM_003501	-	8368008	8442452	Genebody	33591.5	yes	no	no
chr4	15758141	15758480	340	45.62;53.43	19.32;27.97	49.52	23.64	88.47	7.94	Up	1.07	1.29017e-05	0.00486219	15758181	15758380	1.33	4.29671e-06	0.00338474						OtherIntergenic	NA	yes	no	no
chr4	22238781	22239260	480	68.43;85.70	26.56;15.54	77.07	21.05	18.12	17.68	Up	1.87	1.45728e-09	1.29311e-05	22238881	22239080	2.36	1e-09	8.04225e-06						OtherIntergenic	NA	yes	no	no
chr4	23934561	23934960	400	76.73;41.18	13.68;22.79	58.95	18.24	22.71	8.41	Up	1.69	1.55927e-07	0.000448394	23934581	23934780	2.19	1.61303e-08	8.71235e-05						OtherIntergenic	NA	yes	no	no
chr4	53478501	53478780	280	18.66;24.49	4.02;10.36	21.57	7.19	8.19	1.79	Up	1.58	0.000431303	0.0396185	53478581	53478780	2.44	2.58813e-07	0.00067855	USP46	NM_001134223	-	53457126	53522759	Genebody	44118.5	yes	yes	no
chr4	81258201	81258520	320	10.37;16.70	0.00;3.11	13.53	1.55	2.44	1.6	Up	3.12	1.08024e-05	0.00482027	81258201	81258400	3.39	5.94258e-05	0.00742649	C4orf22	NM_152770	+	81256873	81884910	Promoter3k	1487.5	no	no	no
chr4	85391441	85391640	200	23.85;24.49	8.85;9.32	24.17	9.09	48.57	10.89	Up	1.41	8.78415e-05	0.0086169	85391441	85391640	1.41	8.78415e-05	0.00845401						OtherIntergenic	NA	yes	no	no
chr4	97091361	97091560	200	16.59;22.26	6.44;4.14	19.43	5.29	34.5	3.32	Up	1.88	6.824e-05	0.00766931	97091361	97091560	1.88	6.824e-05	0.00742649						Genedesert	NA	yes	no	no
chr4	102518381	102518660	280	24.88;31.16	8.85;9.32	28.02	9.09	27.93	5.37	Up	1.62	4.07191e-06	0.00301998	102518441	102518640	2.15	2.03261e-07	0.000567435						OtherIntergenic	NA	yes	yes	no
chr4	104707221	104707680	460	68.43;66.78	19.32;20.72	67.61	20.02	30.43	5.97	Up	1.76	3.35695e-12	8.17703e-08	104707361	104707560	2.09	1.18202e-11	2.25909e-07						OtherIntergenic	NA	yes	no	no
chr4	108681621	108682080	460	41.47;46.75	7.24;8.29	44.11	7.77	13.89	18.76	Up	2.51	3.09582e-12	7.72396e-08	108681701	108681900	2.85	5.50923e-11	8.24584e-07						OtherIntergenic	NA	yes	yes	no
chr4	115963781	115964100	320	57.03;43.41	19.32;21.75	50.22	20.54	24.81	12.24	Up	1.29	4.2968e-06	0.0031529	115963901	115964100	1.89	1.18277e-05	0.00490288	NDST4	NM_022569	-	115748926	116035032	Genebody	71091.5	yes	no	no
chr4	118621661	118622020	360	15.55;18.92	3.22;5.18	17.24	4.2	4.68	0.97	Up	2.04	1.15984e-05	0.00486219	118621681	118621880	3.75	9.10186e-07	0.00144988						OtherIntergenic	NA	yes	no	no
chr4	121187761	121188080	320	14.52;21.15	0.80;4.14	17.83	2.47	6.59	0.76	Up	2.85	1.07313e-06	0.00156472	121187821	121188020	3.49	9.00636e-08	0.000321508						OtherIntergenic	NA	yes	yes	no
chr4	122342761	122343160	400	64.28;64.56	24.15;23.83	64.42	23.99	25.32	5.25	Up	1.43	9.42911e-10	9.08632e-06	122342941	122343140	1.53	5.71273e-08	0.000229671						OtherIntergenic	NA	yes	no	no
chr4	127503961	127504320	360	13.48;18.92	1.61;3.11	16.2	2.36	15.17	2.73	Up	2.78	6.006e-06	0.00386544	127504081	127504280	3.94	9.10117e-07	0.00144988						Genedesert	NA	yes	yes	no
chr4	155850021	155850220	200	30.07;26.71	8.85;12.43	28.39	10.64	27.09	8.35	Up	1.42	1.44198e-05	0.00486219	155850021	155850220	1.42	1.44198e-05	0.00490288						OtherIntergenic	NA	yes	no	no
chr4	155947081	155947460	380	42.51;46.75	6.44;18.65	44.63	12.54	12.16	6.91	Up	1.83	4.60799e-07	0.000968603	155947181	155947380	2.2	3.5281e-08	0.000157093						OtherIntergenic	NA	yes	no	no
chr4	162173621	162174080	460	139.97;194.78	77.27;88.05	167.38	82.66	80.64	27.95	Up	1.02	1.17467e-07	0.000384019	162173721	162173920	1.22	7.58297e-09	4.6405e-05						Genedesert	NA	yes	no	no
chr4	162241581	162241840	260	34.22;16.70	6.44;8.29	25.46	7.36	15.7	8.68	Up	1.79	8.45351e-05	0.00834526	162241621	162241820	2.14	1.87626e-05	0.00564917						Genedesert	NA	yes	no	no
chr4	167422961	167423340	380	95.39;82.36	43.46;46.61	88.88	45.04	53.6	35.76	Up	0.98	7.83656e-07	0.00129346	167423121	167423320	1.2	6.55638e-08	0.000255151						OtherIntergenic	NA	yes	no	no
chr4	185928701	185928900	200	43.55;46.75	24.95;20.72	45.15	22.83	22.64	11.12	Up	0.98	8.91869e-05	0.00871736	185928701	185928900	0.98	8.91869e-05	0.00855778						OtherIntergenic	NA	yes	no	no
chr4	187543021	187543380	360	16.59;14.47	0.00;3.11	15.53	1.55	14.04	1.04	Up	3.32	1.02916e-07	0.000352208	187543121	187543320	4.51	3.85587e-07	0.000843327	FAT1	NM_005245	-	187508936	187644987	Genebody	101786	yes	yes	no
chr4	189167741	189168060	320	22.81;17.81	6.44;0.00	20.31	3.22	10.32	8.85	Up	2.66	1.12419e-05	0.00486219	189167761	189167960	3.13	1.06104e-07	0.000360872						OtherIntergenic	NA	yes	yes	no
chr4	189312581	189312860	280	21.77;22.26	5.63;3.11	22.02	4.37	Inf	2.73	Up	2.33	4.17183e-07	0.00088951	189312581	189312780	2.64	3.18544e-08	0.000147304						OtherIntergenic	NA	yes	yes	no
chr4	189702821	189703140	320	24.88;32.28	6.44;11.39	28.58	8.92	18.24	4.07	Up	1.68	2.96933e-06	0.00260468	189702921	189703120	1.98	1.64891e-07	0.000487718						OtherIntergenic	NA	yes	yes	no
chr4	190011381	190011760	380	65.32;51.20	24.95;13.47	58.26	19.21	29.61	4.84	Up	1.6	6.69728e-06	0.00386544	190011401	190011600	1.63	2.45131e-06	0.0027336						OtherIntergenic	NA	yes	no	no
chr4	190038681	190038920	240	14.52;12.24	0.80;5.18	13.38	2.99	8.37	0.8	Up	2.16	0.000276417	0.0254438	190038701	190038900	3.04	9.4546e-06	0.00462794						OtherIntergenic	NA	yes	yes	no
chr5	2070901	2071280	380	48.73;50.09	18.51;11.39	49.41	14.95	16.55	12.51	Up	1.72	6.11282e-10	6.4045e-06	2070961	2071160	2.25	5.76961e-09	3.71373e-05						OtherIntergenic	NA	yes	no	no
chr5	2695781	2696040	260	18.66;28.94	1.61;7.25	23.8	4.43	9.19	1.37	Up	2.43	3.411e-06	0.00270843	2695801	2696000	2.27	7.9238e-07	0.00132105						OtherIntergenic	NA	yes	yes	no
chr5	3139681	3140120	440	47.69;56.76	18.51;8.29	52.23	13.4	14.41	4.25	Up	1.96	7.80776e-09	4.99972e-05	3139801	3140000	2.51	1.68912e-10	1.96482e-06						OtherIntergenic	NA	yes	no	no
chr5	3509401	3509760	360	42.51;28.94	8.85;13.47	35.72	11.16	17.73	3.25	Up	1.68	2.741e-06	0.00260468	3509441	3509640	1.94	5.63518e-07	0.00112188	LOC285577	NR_033898	-	3417265	3536208	Genebody	26627.5	yes	yes	no
chr5	4295861	4296160	300	37.33;62.33	16.10;19.68	49.83	17.89	11.91	8.6	Up	1.48	2.0181e-06	0.00218979	4295881	4296080	1.56	1.40645e-05	0.00490288						Genedesert	NA	yes	no	no
chr5	6202701	6202940	240	14.52;6.68	0.00;1.04	10.6	0.52	5.19	0.35	Up	4.35	1.64528e-05	0.00517576	6202741	6202940	4.35	1.64528e-05	0.0052314						OtherIntergenic	NA	yes	no	no
chr5	14946921	14947380	460	87.09;81.25	33.00;48.69	84.17	40.84	40.08	8.68	Up	1.04	1.2429e-05	0.00486219	14947061	14947260	1.19	3.00268e-07	0.000738436						OtherIntergenic	NA	yes	no	no
chr5	23352561	23352860	300	26.96;23.37	8.05;9.32	25.17	8.69	25.47	10.33	Up	1.53	2.67135e-05	0.00631139	23352641	23352840	1.96	3.84743e-06	0.00314862						OtherIntergenic	NA	yes	yes	no
chr5	23506801	23507260	460	31.11;51.20	12.88;14.50	41.15	13.69	36.24	8.16	Up	1.59	4.45094e-06	0.00323245	23506921	23507120	2.04	9.92016e-06	0.00478403	PRDM9	NM_020227	+	23507723	23528706	Promoter1k	-692.5	yes	no	no
chr5	27682641	27682880	240	25.92;23.37	8.85;9.32	24.65	9.09	12.09	22.1	Up	1.44	8.13483e-05	0.00808528	27682661	27682860	1.8	1.3942e-05	0.00490288						Genedesert	NA	yes	no	no
chr5	40681141	40681400	260	26.96;12.24	3.22;5.18	19.6	4.2	40.68	9.88	Up	2.22	3.89955e-05	0.00694034	40681161	40681360	2.61	8.76051e-06	0.00444115	PTGER4	NM_000958	+	40680031	40693837	Promoter3k	1239.5	yes	no	no
chr5	43470121	43470520	400	49.77;55.65	20.93;16.57	52.71	18.75	20.62	5.15	Up	1.49	1.05492e-08	6.39272e-05	43470141	43470340	1.62	1.00464e-07	0.000349594	C5orf28	NM_022483	-	43444353	43483992	Genebody	13671.5	yes	no	no
chr5	65505241	65505540	300	27.99;41.18	10.46;8.29	34.59	9.38	11.19	3.81	Up	1.88	1.57739e-06	0.0018539	65505341	65505540	1.86	6.08865e-06	0.00401595						OtherIntergenic	NA	yes	no	no
chr5	73497301	73497500	200	12.44;13.36	4.02;1.04	12.9	2.53	11.56	6.76	Up	2.35	6.30019e-05	0.00766931	73497301	73497500	2.35	6.30019e-05	0.00742649						OtherIntergenic	NA	yes	yes	no
chr5	76733161	76733400	240	8.29;18.92	0.80;3.11	13.61	1.96	2.5	4.33	Up	2.8	3.60738e-05	0.00647134	76733201	76733400	3.24	4.27445e-06	0.00337149	WDR41	NM_018268	-	76728068	76788332	Genebody	55051.5	yes	no	no
chr5	91853621	91853920	300	18.66;8.90	0.80;2.07	13.78	1.44	14.28	0.8	Up	3.26	9.08349e-06	0.00433012	91853661	91853860	3.49	5.48966e-06	0.00398814						Genedesert	NA	no	no	no
chr5	91854021	91854380	360	73.62;70.12	25.76;39.36	71.87	32.56	28.31	15.38	Up	1.14	3.77108e-06	0.00289183	91854141	91854340	1.31	2.3105e-06	0.0026165						Genedesert	NA	yes	no	no
chr5	92174021	92174360	340	23.85;17.81	4.83;3.11	20.83	3.97	42.42	0.98	Up	2.39	1.4927e-06	0.00176774	92174101	92174300	2.93	5.99812e-07	0.00117715						Genedesert	NA	yes	yes	no
chr5	100110621	100110840	220	40.44;41.18	20.12;16.57	40.81	18.35	Inf	11.21	Up	1.15	2.68122e-05	0.00631139	100110641	100110840	1.09	7.93831e-05	0.00790157						OtherIntergenic	NA	yes	no	no
chr5	101785961	101786420	460	41.47;33.39	6.44;6.22	37.43	6.33	11.74	2.17	Up	2.56	1.07689e-10	1.48645e-06	101786121	101786320	3.94	4.82125e-11	7.39428e-07	SLCO6A1	NM_173488	-	101707651	101834720	Genebody	48529.5	yes	yes	no
chr5	106211481	106211860	380	68.43;60.10	28.17;19.68	64.27	23.93	25.4	9.96	Up	1.43	2.15625e-09	1.80992e-05	106211521	106211720	1.69	3.807e-08	0.000166528						Genedesert	NA	yes	no	no
chr5	119418401	119418720	320	22.81;24.49	8.05;5.18	23.65	6.61	6.66	2.34	Up	1.84	8.801e-06	0.00425262	119418461	119418660	2.03	3.84723e-06	0.00314862						OtherIntergenic	NA	yes	no	no
chr5	119783441	119783900	460	27.99;24.49	3.22;9.32	26.24	6.27	16.4	4.66	Up	2.06	5.71432e-07	0.0011467	119783541	119783740	2.88	1.90406e-06	0.00222102						OtherIntergenic	NA	yes	yes	no
chr5	119799801	119800040	240	14.52;10.02	3.22;0.00	12.27	1.61	Inf	2.25	Up	2.93	3.71425e-05	0.00664865	119799801	119800000	2.8	8.44708e-05	0.00817849	PRR16	NM_016644	+	119800018	120022964	ProximalPromoter	-97.5	yes	no	no
chr5	120152721	120153040	320	40.44;23.37	11.27;9.32	31.91	10.3	15.49	4.21	Up	1.63	4.6078e-05	0.00757471	120152821	120153020	1.71	2.24427e-05	0.00615683						Genedesert	NA	yes	yes	no
chr5	125930921	125931260	340	52.88;43.41	20.93;18.65	48.14	19.79	31.32	8.01	Up	1.28	1.49745e-06	0.00177077	125930941	125931140	1.74	7.62389e-08	0.000288752	ALDH7A1	NM_001202404	-	125877532	125931082	ProximalPromoter	-8.5	yes	no	no
chr5	132740641	132740980	340	16.59;20.03	5.63;2.07	18.31	3.85	6.98	2.53	Up	2.25	4.269e-06	0.00313844	132740761	132740960	3.3	3.50789e-05	0.00616998	FSTL4	NM_015082	-	132532151	132948223	Genebody	207412	yes	no	no
chr5	138207261	138207460	200	15.55;18.92	4.02;6.22	17.24	5.12	10.62	2.98	Up	1.75	9.07028e-05	0.00885217	138207261	138207460	1.75	9.07028e-05	0.00869371	LRRTM2	NM_015564	-	138205078	138211057	Genebody	3696.5	yes	no	no
chr5	142303821	142304140	320	17.63;28.94	1.61;8.29	23.28	4.95	6.45	2.1	Up	2.23	0.000120817	0.0112065	142303881	142304080	4.88	1.44343e-07	0.000440925	ARHGAP26	NM_015071	+	142150291	142608572	Genebody	153690	yes	yes	no
chr5	145770281	145770480	200	11.41;15.58	1.61;2.07	13.49	1.84	8.59	0.87	Up	2.87	1.22698e-05	0.00486219	145770281	145770480	2.87	1.22698e-05	0.00490288						OtherIntergenic	NA	yes	no	no
chr5	147755041	147755300	260	15.55;11.13	1.61;3.11	13.34	2.36	4.97	1.07	Up	2.5	1.70003e-05	0.00532086	147755081	147755280	2.77	8.23676e-06	0.00425464						OtherIntergenic	NA	yes	no	no
chr5	149015901	149016140	240	8.29;12.24	1.61;0.00	10.27	0.8	9.08	0.28	Up	3.67	2.63984e-05	0.00631139	149015921	149016120	inf	1.48575e-06	0.00184021						OtherIntergenic	NA	yes	no	no
chr5	168419621	168420120	500	72.58;61.22	11.27;19.68	66.9	15.48	25.31	36.16	Up	2.11	1.57298e-11	2.90752e-07	168419821	168420020	2.38	7.6402e-11	1.10364e-06	SLIT3	NM_003062	-	168093070	168728133	Genebody	308262	yes	no	no
chr5	170175041	170175260	220	13.48;7.79	0.00;1.04	10.64	0.52	Inf	Inf	Up	4.36	1.10986e-05	0.00486219	170175041	170175240	4.36	1.10986e-05	0.00490288						OtherIntergenic	NA	yes	no	no
chr5	178220101	178220600	500	106.79;80.14	28.17;21.75	93.47	24.96	26.3	12.16	Up	1.9	7.73366e-09	4.97794e-05	178220141	178220340	2.05	9.78787e-11	1.351e-06						OtherIntergenic	NA	yes	no	no
chr6	1110281	1110540	260	14.52;14.47	2.41;1.04	14.49	1.73	Inf	4.48	Up	3.07	1.417e-06	0.00176456	1110321	1110520	3.47	1.06079e-06	0.00159026						OtherIntergenic	NA	yes	no	no
chr6	2938941	2939240	300	27.99;22.26	12.07;4.14	25.13	8.11	6.94	4.22	Up	1.63	0.000555902	0.0510225	2939041	2939240	2.31	1.24777e-05	0.00490288						OtherIntergenic	NA	yes	no	no
chr6	6647081	6647280	200	8.29;13.36	0.80;2.07	10.83	1.44	10.08	0.8	Up	2.91	8.21805e-05	0.00815233	6647081	6647280	2.91	8.21805e-05	0.00798589	LY86	NM_004271	+	6588933	6655216	Genebody	58247.5	yes	no	no
chr6	8905001	8905360	360	49.77;67.89	29.78;30.04	58.83	29.91	18.73	17.99	Up	0.98	0.000176599	0.0163185	8905101	8905300	1.35	2.01743e-07	0.000565993						Genedesert	NA	yes	no	no
chr6	16739501	16739880	380	32.14;33.39	13.68;12.43	32.77	13.06	20.33	5.23	Up	1.33	2.42939e-05	0.00631139	16739521	16739720	2.7	1.88892e-05	0.00567354	ATXN1	NM_000332	-	16299342	16761721	Genebody	22030.5	yes	no	no
chr6	25446361	25446620	260	14.52;16.70	1.61;4.14	15.61	2.88	Inf	1.07	Up	2.44	8.02416e-06	0.0040504	25446381	25446580	3.18	2.70647e-06	0.00275789	LRRC16A	NM_001173977	+	25279655	25620758	Genebody	166836	no	yes	no
chr6	30084441	30084700	260	20.74;24.49	7.24;4.14	22.61	5.69	14.49	2.41	Up	1.99	3.54445e-06	0.00273668	30084501	30084700	2.06	8.05391e-06	0.00424287						OtherIntergenic	NA	yes	no	no
chr6	35114081	35114480	400	101.61;112.42	48.29;51.79	107.01	50.04	25.3	19.87	Up	1.1	1e-09	9.4165e-06	35114121	35114320	1.41	6.08043e-09	3.87366e-05						OtherIntergenic	NA	yes	no	no
chr6	39157781	39158120	340	50.81;48.97	23.34;13.47	49.89	18.4	19.64	15.47	Up	1.44	9.31766e-07	0.00141703	39157821	39158020	1.45	3.57823e-07	0.000800934	KCNK5	NM_003740	-	39156746	39197251	Genebody	39300.5	yes	no	no
chr6	39197241	39197740	500	69.47;73.46	17.71;20.72	71.46	19.21	33.85	3.79	Up	1.9	9.27589e-13	3.82139e-08	39197401	39197600	2.35	6.92242e-13	2.66823e-08	KCNK5	NM_003740	-	39156746	39197251	ProximalPromoter	-239.5	yes	no	no
chr6	41065481	41065700	220	17.63;13.36	1.61;5.18	15.49	3.39	9.74	1.86	Up	2.19	1.68086e-05	0.00527432	41065501	41065700	2.19	1.68086e-05	0.00532275	NFYA	NM_021705	+	41040706	41070146	Genebody	24884.5	yes	no	no
chr6	41410501	41410820	320	55.99;60.10	28.98;19.68	58.05	24.33	18.67	12.03	Up	1.25	7.13309e-07	0.00121555	41410621	41410820	1.4	1.27546e-05	0.00490288						OtherIntergenic	NA	yes	no	no
chr6	41431021	41431440	420	46.66;47.86	19.32;14.50	47.26	16.91	30.46	10.33	Up	1.48	5.22691e-08	0.000211509	41431141	41431340	1.67	3.50528e-08	0.00015665						OtherIntergenic	NA	yes	no	no
chr6	45576361	45576640	280	17.63;5.57	0.80;1.04	11.6	0.92	5.59	2.2	Up	3.66	8.73141e-06	0.00422552	45576401	45576600	4.2	5.32884e-05	0.00742649						OtherIntergenic	NA	yes	no	no
chr6	45585241	45585560	320	19.70;24.49	4.02;6.22	22.09	5.12	Inf	1.48	Up	2.11	9.83818e-07	0.00148323	45585301	45585500	2.77	3.05894e-06	0.00275789						OtherIntergenic	NA	yes	yes	no
chr6	52272261	52272620	360	78.80;85.70	41.85;40.40	82.25	41.13	52.88	49.63	Up	1	9.62209e-07	0.00145951	52272301	52272500	1.01	3.62068e-06	0.00298865	PAQR8	NM_133367	+	52226925	52272575	Genebody	45515.5	yes	no	no
chr6	74289881	74290300	420	51.84;56.76	18.51;18.65	54.3	18.58	25.69	14.83	Up	1.55	6.52449e-10	6.69858e-06	74290041	74290240	1.65	2.71884e-09	1.9129e-05						OtherIntergenic	NA	yes	no	no
chr6	75609021	75609460	440	50.81;80.14	16.90;30.04	65.47	23.47	18.16	54.77	Up	1.48	4.37527e-05	0.00724808	75609121	75609320	1.61	1.39638e-07	0.000434147						Genedesert	NA	yes	no	no
chr6	77571121	77571440	320	43.55;60.10	22.54;21.75	51.83	22.15	45.97	7.65	Up	1.23	2.23084e-05	0.00630424	77571241	77571440	1.3	2.16531e-05	0.00615683						Genedesert	NA	yes	no	no
chr6	85132001	85132460	460	126.49;115.76	61.98;41.44	121.13	51.71	57.73	25.6	Up	1.23	2.24806e-08	0.00011261	85132081	85132280	1.49	4.38114e-10	4.00193e-06						OtherIntergenic	NA	yes	no	no
chr6	85725181	85725560	380	42.51;42.30	14.49;11.39	42.4	12.94	13.95	2.64	Up	1.71	6.73962e-09	4.45347e-05	85725341	85725540	2.85	1.96173e-10	2.18333e-06						OtherIntergenic	NA	yes	no	no
chr6	85836681	85837020	340	51.84;45.63	20.12;24.86	48.74	22.49	23.94	54.01	Up	1.12	5.02056e-06	0.00355788	85836801	85837000	1.41	5.278e-06	0.00387747						OtherIntergenic	NA	yes	no	no
chr6	88193861	88194120	260	14.52;21.15	2.41;6.22	17.83	4.31	4.96	4.9	Up	2.05	5.33299e-05	0.00766931	88193901	88194100	2.39	7.64368e-06	0.00411601	SLC35A1	NM_001168398	+	88182642	88222057	Genebody	11348.5	yes	yes	no
chr6	90078581	90078780	200	9.33;13.36	0.00;3.11	11.34	1.55	22.49	3.19	Up	2.87	2.22997e-05	0.00630322	90078581	90078780	2.87	2.22997e-05	0.00615683	RRAGD	NM_021244	-	90074334	90121995	Genebody	43314.5	yes	no	no
chr6	105560481	105560820	340	17.63;18.92	4.02;2.07	18.27	3.05	8.19	1.11	Up	2.58	9.17e-07	0.0014082	105560481	105560680	3.03	3.26653e-07	0.000757232	BVES	NM_147147	-	105544698	105584221	Genebody	23570.5	yes	yes	no
chr6	108496641	108496980	340	25.92;23.37	9.66;4.14	24.65	6.9	15.97	2.19	Up	1.84	7.5339e-06	0.00391601	108496661	108496860	3.41	1.33886e-09	1.04607e-05	NR2E1	NM_003269	+	108487214	108510013	Genebody	9596.5	yes	no	no
chr6	116562421	116562700	280	22.81;18.92	8.05;6.22	20.87	7.13	10.27	2.92	Up	1.55	0.000163463	0.0151137	116562421	116562620	1.85	5.46434e-05	0.00742649	NT5DC1	NM_152729	+	116421998	116566853	Genebody	140562	yes	no	no
chr6	120377221	120377480	260	40.44;44.52	17.71;22.79	42.48	20.25	13.15	16.15	Up	1.07	3.29792e-05	0.00631139	120377241	120377440	1.4	2.441e-05	0.00615683						Genedesert	NA	yes	no	no
chr6	120551261	120551600	340	13.48;27.83	6.44;2.07	20.65	4.26	3.68	1.86	Up	2.28	3.24841e-05	0.00631139	120551301	120551500	3.44	1.04994e-06	0.00159026						Genedesert	NA	yes	yes	no
chr6	121147401	121147800	400	102.65;110.19	57.15;44.54	106.42	50.84	18.41	15.54	Up	1.07	1.51283e-08	8.35273e-05	121147461	121147660	1.16	3.1e-08	0.000145389						Genedesert	NA	yes	no	no
chr6	123268421	123268940	520	66.36;36.73	14.49;16.57	51.54	15.53	16.71	9.18	Up	1.73	1.4e-07	0.000421601	123268701	123268900	1.99	4.20947e-07	0.000901615						OtherIntergenic	NA	yes	no	no
chr6	124287101	124287460	360	44.58;45.63	19.32;17.61	45.11	18.46	14.54	7.46	Up	1.29	1.22822e-06	0.00175179	124287121	124287320	1.22	2.88083e-05	0.00615683	NKAIN2	NM_153355	+	124125068	125146786	Genebody	162212	yes	no	no
chr6	124710281	124710700	420	39.40;24.49	1.61;8.29	31.94	4.95	8.5	0.76	Up	2.69	5.48645e-08	0.00022129	124710461	124710660	3.43	2.21558e-08	0.000113029	NKAIN2	NM_153355	+	124125068	125146786	Genebody	585422	yes	yes	no
chr6	125434981	125435180	200	4.15;15.58	0.80;0.00	9.86	0.4	8.44	1.11	Up	4.62	4.5731e-05	0.00752463	125434981	125435180	4.62	4.5731e-05	0.00739207						OtherIntergenic	NA	yes	no	no
chr6	137248441	137248660	220	17.63;11.13	2.41;2.07	14.38	2.24	9.83	1.83	Up	2.68	2.87572e-05	0.00631139	137248441	137248640	3.01	1.20022e-05	0.00490288						OtherIntergenic	NA	yes	no	no
chr6	137477141	137477440	300	20.74;24.49	7.24;4.14	22.61	5.69	7.24	1.58	Up	1.99	3.54445e-06	0.00273668	137477161	137477360	2.33	1.63109e-06	0.00198095	IL22RA2	NM_181309	-	137464956	137494785	Genebody	17494.5	yes	yes	no
chr6	143497301	143497520	220	35.25;26.71	11.27;15.54	30.98	13.4	9.56	5.22	Up	1.21	0.000259441	0.0238917	143497301	143497500	1.24	8.96964e-05	0.00860386	AIG1	NM_016108	+	143382022	143661441	Genebody	115388	yes	no	no
chr6	148899321	148899660	340	102.65;105.74	66.81;60.08	104.19	63.44	29.41	25.66	Up	0.72	0.00010886	0.0101096	148899361	148899560	1.01	4.78119e-07	0.000996577						OtherIntergenic	NA	yes	no	no
chr6	149348261	149348460	200	8.29;10.02	1.61;0.00	9.16	0.8	2.88	0.32	Up	3.51	3.50789e-05	0.00634055	149348261	149348460	3.51	3.50789e-05	0.00616998	UST	NM_005715	+	149068270	149398126	Genebody	280090	no	no	no
chr6	150336361	150336700	340	24.88;16.70	4.02;6.22	20.79	5.12	9.76	2.93	Up	2.02	2.15981e-05	0.00615205	150336381	150336580	2.79	1.00287e-06	0.0015572						OtherIntergenic	NA	yes	yes	no
chr6	153552161	153552560	400	202.18;140.24	94.98;93.23	171.21	94.1	108.02	32.34	Up	0.86	3.18261e-07	0.000734892	153552321	153552520	1.12	9.94539e-08	0.000347051						OtherIntergenic	NA	yes	no	no
chr6	154269001	154269260	260	75.69;69.01	40.24;26.93	72.35	33.59	22.16	41.1	Up	1.11	1.7305e-05	0.00537605	154269041	154269240	1.12	1.03467e-06	0.00157906						OtherIntergenic	NA	yes	no	no
chr6	154477121	154477500	380	82.95;77.91	41.05;43.51	80.43	42.28	21.71	20.2	Up	0.93	4.99036e-06	0.00354457	154477221	154477420	1.1	7.47721e-07	0.00129434	IPCEF1	NM_001130699	-	154475617	154651215	Genebody	173904	yes	no	no
chr6	155295781	155295980	200	30.07;24.49	12.07;9.32	27.28	10.7	13.44	8.72	Up	1.35	8.35521e-05	0.00828056	155295781	155295980	1.35	8.35521e-05	0.00811474						OtherIntergenic	NA	yes	no	no
chr6	164001001	164001320	320	48.73;44.52	20.93;23.83	46.63	22.38	22.22	13.42	Up	1.06	1.78003e-05	0.0054434	164001101	164001300	1.2	9.00744e-06	0.00451021						OtherIntergenic	NA	yes	no	no
chr6	170055061	170055280	220	25.92;21.15	7.24;9.32	23.53	8.28	Inf	19.26	Up	1.51	7.13713e-05	0.00766931	170055061	170055260	1.8	8.93752e-06	0.00448423	WDR27	NM_001202550	-	169857302	170102159	Genebody	46988.5	yes	no	no
chr7	68641	69020	380	31.11;35.62	10.46;6.22	33.36	8.34	Inf	4.21	Up	2	1.7e-08	9.07354e-05	68741	68940	2.46	2.81449e-08	0.000136578						Subtelomere	NA	yes	no	no
chr7	3713221	3713540	320	63.25;109.08	37.83;41.44	86.16	39.63	79.99	11.79	Up	1.12	1.39827e-06	0.00176456	3713261	3713460	1.24	2.16129e-06	0.00246325	SDK1	NM_152744	+	3341079	4308631	Genebody	372302	yes	no	no
chr7	3762281	3762540	260	19.70;7.79	0.80;3.11	13.75	1.96	4.43	1.44	Up	2.81	1.51141e-05	0.00486805	3762341	3762540	3.84	6.17606e-06	0.00401595	SDK1	NM_152744	+	3341079	4308631	Genebody	421332	yes	no	no
chr7	13902961	13903240	280	14.52;15.58	0.00;6.22	15.05	3.11	5.9	3.15	Up	2.28	0.000462563	0.0424838	13903041	13903240	2.81	5.056e-06	0.00383457						Genedesert	NA	yes	yes	no
chr7	19481881	19482180	300	41.47;40.07	19.32;8.29	40.77	13.8	16.05	11.83	Up	1.56	2.17335e-05	0.00618114	19481961	19482160	1.88	4.24733e-08	0.000178351						OtherIntergenic	NA	yes	no	no
chr7	30783101	30783320	220	25.92;25.60	6.44;12.43	25.76	9.43	12.59	10.78	Up	1.45	5.64114e-05	0.00766931	30783101	30783300	1.56	3.19687e-05	0.00615683						OtherIntergenic	NA	yes	no	no
chr7	37324261	37324640	380	47.69;41.18	20.12;11.39	44.44	15.76	42.46	7.94	Up	1.5	1.04418e-06	0.00154242	37324341	37324540	1.87	3.62868e-06	0.00299327	ELMO1	NM_001206482	-	36892510	37393272	Genebody	68821.5	yes	no	no
chr7	37893181	37893540	360	21.77;22.26	3.22;6.22	22.02	4.72	7.1	1.36	Up	2.22	4.17444e-07	0.00088951	37893241	37893440	3.47	1.48653e-08	8.13523e-05	TXNDC3	NM_016616	+	37888198	37940002	Genebody	5162.5	yes	yes	no
chr7	38389661	38389860	200	35.25;28.94	16.10;10.36	32.1	13.23	65.12	32.47	Up	1.28	6.28042e-05	0.00766931	38389661	38389860	1.28	6.28042e-05	0.00742649	LOC100506776	NR_040085	+	38381177	38418238	Genebody	8583.5	yes	no	no
chr7	41355381	41355680	300	75.69;65.67	38.63;31.08	70.68	34.86	67.52	14.02	Up	1.02	3.26137e-06	0.00266901	41355441	41355640	1.14	6.84245e-07	0.0012178						OtherIntergenic	NA	yes	no	no
chr7	43994121	43994460	340	48.73;36.73	16.90;16.57	42.73	16.74	6.4	20.17	Up	1.35	1.3142e-05	0.00486219	43994161	43994360	1.81	5.068e-06	0.0038376	UBE2D4	NM_015983	+	43966034	43995735	Genebody	28256.5	yes	no	no
chr7	45978601	45978840	240	32.14;22.26	8.05;6.22	27.2	7.13	49.66	17.77	Up	1.93	6.50951e-06	0.00386544	45978621	45978820	2.07	1.90122e-05	0.00570772						Genedesert	NA	yes	no	no
chr7	47761341	47761640	300	67.39;50.09	29.78;21.75	58.74	25.77	106.94	31.78	Up	1.19	1.33323e-05	0.00486219	47761341	47761540	1.25	5.28159e-06	0.0038778						OtherIntergenic	NA	yes	no	no
chr7	50663281	50663680	400	47.69;38.96	15.29;12.43	43.33	13.86	41.49	6.84	Up	1.64	4.31956e-08	0.000178871	50663441	50663640	3.09	1.44291e-07	0.000440925	GRB10	NM_001001550	-	50657759	50772998	Genebody	109518	yes	no	no
chr7	50682461	50682780	320	21.77;10.02	2.41;1.04	15.9	1.73	4.48	0.55	Up	3.2	3.047e-06	0.00260468	50682581	50682780	3.44	2.005e-06	0.00232285	GRB10	NM_001001550	-	50657759	50772998	Genebody	90377.5	yes	no	no
chr7	56147101	56147480	380	33.18;25.60	4.83;6.22	29.39	5.52	7.15	2.61	Up	2.41	8.24165e-09	5.1972e-05	56147221	56147420	3.76	7.13952e-09	4.4126e-05	SUMF2	NM_001146333	+	56131916	56148365	Genebody	15374.5	yes	yes	no
chr7	65200021	65200280	260	20.74;14.47	3.22;6.22	17.6	4.72	8.03	1.08	Up	1.9	6.82328e-05	0.00766931	65200021	65200220	1.81	5.46437e-05	0.00742649	LOC441242	NR_038378	-	65111923	65235797	Genebody	35646.5	yes	yes	no
chr7	99177721	99178020	300	15.55;24.49	4.02;3.11	20.02	3.57	5.2	4.38	Up	2.49	6.46545e-06	0.00386544	99177741	99177940	2.81	3.45138e-07	0.000781189						OtherIntergenic	NA	yes	yes	no
chr7	99229281	99229640	360	37.33;60.10	20.93;17.61	48.72	19.27	28.63	7.84	Up	1.34	2.15439e-05	0.00613985	99229361	99229560	1.48	6.36812e-07	0.00119125	ZNF498	NM_145115	+	99214570	99230030	Genebody	14890.5	yes	no	no
chr7	101201981	101202220	240	22.81;18.92	1.61;6.22	20.87	3.91	13.07	8.66	Up	2.41	8.98092e-08	0.000314187	101202001	101202200	2.65	1.16649e-07	0.000376393	EMID2	NM_133457	+	101006121	101202304	Genebody	195980	yes	no	no
chr7	105819201	105819440	240	32.14;25.60	11.27;5.18	28.87	8.22	26.21	5.24	Up	1.81	2.29267e-06	0.00243224	105819201	105819400	1.73	9.38267e-06	0.00462794						OtherIntergenic	NA	yes	no	no
chr7	130724661	130724920	260	13.48;4.45	0.00;0.00	8.97	0	4.57	0	Up	inf	1.40525e-05	0.00486219	130724661	130724860	inf	1.40525e-05	0.00490288	FLJ43663	NR_024153	-	130628918	130791789	Genebody	66998.5	yes	no	no
chr7	134128961	134129240	280	15.55;14.47	2.41;2.07	15.01	2.24	9.03	1.8	Up	2.74	3.57515e-06	0.00275526	134129021	134129220	3.87	7.56141e-07	0.00129434	AKR1B1	NM_001628	-	134127106	134143888	Genebody	14787.5	yes	no	no
chr7	136854001	136854200	200	24.88;24.49	7.24;8.29	24.69	7.77	15.94	18.23	Up	1.67	1.14222e-05	0.00486219	136854001	136854200	1.67	1.14222e-05	0.00490288						OtherIntergenic	NA	yes	no	no
chr7	137782061	137782460	400	31.11;17.81	4.02;5.18	24.46	4.6	6.02	1.56	Up	2.41	1.04182e-06	0.00154076	137782241	137782440	2.78	8.10063e-07	0.00133999	AKR1D1	NM_005989	+	137761177	137803050	Genebody	21083.5	yes	no	no
chr7	139409981	139410220	240	19.70;11.13	1.61;3.11	15.42	2.36	4.25	0.77	Up	2.71	1.7022e-05	0.00532086	139409981	139410180	2.66	3.02373e-05	0.00615683	HIPK2	NM_022740	-	139246315	139477693	Genebody	67592.5	yes	no	no
chr8	15919301	15919560	260	11.41;12.24	0.00;2.07	11.82	1.04	10.6	0.3	Up	3.51	7.56418e-07	0.00126649	15919321	15919520	inf	1.4025e-07	0.000434147						OtherIntergenic	NA	no	yes	no
chr8	19128641	19129020	380	40.44;35.62	12.07;13.47	38.03	12.77	14.36	30.03	Up	1.57	1.93379e-07	0.000527982	19128681	19128880	2.32	2.21458e-07	0.00060598						OtherIntergenic	NA	yes	no	no
chr8	19168241	19168440	200	20.74;17.81	6.44;4.14	19.27	5.29	5.3	4.46	Up	1.86	2.92414e-05	0.00631139	19168241	19168440	1.86	2.92414e-05	0.00615683	SH2D4A	NM_022071	+	19171080	19253729	Promoter3k	-2739.5	yes	no	no
chr8	22046301	22046600	300	50.81;46.75	24.15;25.90	48.78	25.02	14.67	14.97	Up	0.96	6.02808e-05	0.00766931	22046381	22046580	1.18	6.31668e-06	0.00401595	BMP1	NR_033404	+	22022652	22058996	Genebody	23798.5	yes	no	no
chr8	31354701	31355040	340	37.33;30.05	14.49;13.47	33.69	13.98	11.18	8.46	Up	1.27	4.50997e-05	0.00743808	31354701	31354900	2.46	9.1506e-05	0.00874781						OtherIntergenic	NA	yes	no	no
chr8	37698701	37698940	240	25.92;25.60	10.46;5.18	25.76	7.82	25.93	6.71	Up	1.72	8.1568e-06	0.0040504	37698721	37698920	2.29	4.17235e-07	0.00089987	GPR124	NM_032777	+	37654400	37701504	Genebody	44420.5	yes	no	no
chr8	38258321	38258700	380	36.29;31.16	8.05;4.14	33.73	6.1	4.98	2.57	Up	2.47	1.46799e-10	1.88006e-06	38258401	38258600	3.63	6.75753e-12	1.42285e-07	LETM2	NM_001199660	+	38244648	38266062	Genebody	13862.5	yes	yes	no
chr8	38832981	38833180	200	13.48;12.24	3.22;1.04	12.86	2.13	11.61	5.62	Up	2.6	3.1496e-05	0.00631139	38832981	38833180	2.6	3.1496e-05	0.00615683	HTRA4	NM_153692	+	38831667	38846181	Promoter3k	1413.5	yes	yes	no
chr8	53001661	53001940	280	30.07;42.30	10.46;8.29	36.18	9.38	35.89	5.75	Up	1.95	3.80894e-07	0.000830173	53001721	53001920	1.93	3.80307e-06	0.00311849						OtherIntergenic	NA	yes	no	no
chr8	54377461	54377660	200	9.33;10.02	0.80;1.04	9.67	0.92	9.16	1.1	Up	3.39	5.69692e-05	0.00766931	54377461	54377660	3.39	5.69692e-05	0.00742649						OtherIntergenic	NA	yes	no	no
chr8	55671261	55671640	380	68.43;83.48	34.61;38.33	75.95	36.47	28.29	29.45	Up	1.06	1.37731e-06	0.00176456	55671441	55671640	1.06	4.60567e-06	0.00354588						OtherIntergenic	NA	yes	no	no
chr8	62841541	62841900	360	25.92;23.37	4.83;4.14	24.65	4.49	5.96	2.17	Up	2.46	2.38576e-08	0.000117146	62841601	62841800	2.81	6.4e-07	0.00119125						OtherIntergenic	NA	yes	yes	no
chr8	66860821	66861200	380	32.14;38.96	11.27;10.36	35.55	10.81	14.19	3.26	Up	1.72	1.56645e-07	0.000448433	66860861	66861060	1.73	5.85e-07	0.00115175						OtherIntergenic	NA	yes	no	no
chr8	67424381	67424840	460	80.87;70.12	36.22;18.65	75.5	27.43	29.85	6.98	Up	1.46	8.75e-07	0.00137436	67424561	67424760	1.84	4.3025e-10	3.97129e-06	C8orf46	NM_152765	+	67405490	67430759	Genebody	19120.5	yes	no	no
chr8	78814641	78815160	520	39.40;51.20	11.27;9.32	45.3	10.3	9.4	3.59	Up	2.14	2.06544e-09	1.74992e-05	78814781	78814980	2.3	2.4e-08	0.000120945						Genedesert	NA	yes	no	no
chr8	90083821	90084240	420	75.69;65.67	30.59;31.08	70.68	30.83	143.07	10.52	Up	1.2	3.14945e-08	0.000140738	90083881	90084080	1.2	4.11586e-06	0.0032747						Genedesert	NA	yes	no	no
chr8	90579601	90579940	340	18.66;16.70	0.80;5.18	17.68	2.99	4.86	0.8	Up	2.56	3.54783e-07	0.000797002	90579661	90579860	3.7	2.74268e-07	0.000704044						Genedesert	NA	yes	no	no
chr8	109092621	109092960	340	39.40;42.30	19.32;12.43	40.85	15.87	19.9	9.81	Up	1.36	3.11174e-06	0.00260468	109092741	109092940	1.46	6.96119e-06	0.00401595	RSPO2	NM_178565	-	108911543	109095913	Genebody	3122.5	yes	no	no
chr8	112248501	112248940	440	78.80;93.49	41.05;35.22	86.15	38.13	16.62	13.3	Up	1.18	1.93095e-08	9.99495e-05	112248581	112248780	1.36	1.76852e-08	9.3889e-05						Genedesert	NA	yes	no	no
chr8	112976401	112976880	480	124.42;75.69	33.00;36.26	100.05	34.63	21.96	9.15	Up	1.53	1.10502e-07	0.000373031	112976421	112976620	1.83	1.9305e-08	0.000100766						Genedesert	NA	yes	no	no
chr8	114384581	114384920	340	15.55;13.36	0.80;2.07	14.45	1.44	13.81	3.17	Up	3.33	3.30208e-07	0.000754068	114384701	114384900	3.67	7.56236e-07	0.00129434	CSMD3	NM_198124	-	113235158	114389382	Genebody	4631.5	yes	yes	no
chr8	115858901	115859260	360	35.25;33.39	11.27;8.29	34.32	9.78	8.28	4.81	Up	1.81	6.68815e-08	0.000248018	115858921	115859120	1.91	6.97569e-08	0.000267463						Genedesert	NA	yes	no	no
chr8	123792281	123792540	260	51.84;55.65	33.00;25.90	53.75	29.45	26.18	10.34	Up	0.87	0.000310104	0.0285319	123792281	123792480	1.18	6.98375e-05	0.00742649	ZHX2	NM_014943	+	123793900	123986755	Promoter3k	-1489.5	yes	no	no
chr8	125538121	125538480	360	83.98;80.14	40.24;44.54	82.06	42.39	30.21	17.03	Up	0.95	2.02057e-06	0.00218979	125538201	125538400	1.11	2.49178e-07	0.000662848	TATDN1	NM_001146160	-	125500734	125551329	Genebody	13028.5	yes	no	no
chr8	144302541	144302940	400	61.17;47.86	12.07;20.72	54.52	16.4	26.91	5.39	Up	1.73	8.05309e-09	5.13038e-05	144302661	144302860	2.07	4.75625e-08	0.00019565						OtherIntergenic	NA	yes	no	no
chr9	14400641	14400960	320	45.62;30.05	13.68;13.47	37.84	13.57	24.83	6.6	Up	1.48	2.97259e-05	0.00631139	14400701	14400900	1.87	8.684e-06	0.00441407	NFIB	NM_001190738	-	14081841	14398982	Promoter3k	-1818.5	yes	yes	no
chr9	26975781	26976000	220	45.62;48.97	20.93;15.54	47.3	18.23	47.44	22.79	Up	1.38	2.93583e-07	0.000723224	26975781	26975980	1.34	6.03313e-07	0.00118216	IFT74	NM_001099224	+	26956370	27036796	Genebody	19520.5	yes	no	no
chr9	35910861	35911240	380	99.54;102.40	45.07;60.08	100.97	52.58	21.69	24.66	Up	0.94	3.957e-06	0.00299674	35910961	35911160	1	1.26418e-06	0.00184021	LOC158376	NR_024283	+	35909479	35911617	Promoter3k	1571.5	yes	no	no
chr9	38017301	38017680	380	40.44;30.05	7.24;10.36	35.24	8.8	9.92	6.96	Up	2	7.28197e-08	0.000266067	38017361	38017560	3.63	1.16321e-10	1.52109e-06	SHB	NM_003028	-	37915894	38069210	Genebody	51719.5	yes	yes	no
chr9	91535641	91535980	340	13.48;22.26	3.22;1.04	17.87	2.13	4.64	0.79	Up	3.07	2.7321e-06	0.00260468	91535761	91535960	3.15	3.00582e-05	0.00615683						OtherIntergenic	NA	yes	yes	no
chr9	92025601	92025940	340	20.74;28.94	4.83;7.25	24.84	6.04	5.9	2.84	Up	2.04	4.31363e-06	0.00316151	92025701	92025900	2.7	4.10564e-09	2.74214e-05	SEMA4D	NM_006378	-	91992151	92094611	Genebody	68840.5	yes	yes	no
chr9	94438321	94438780	460	36.29;40.07	2.41;9.32	38.18	5.87	12.26	1.83	Up	2.7	2.29296e-12	6.42647e-08	94438481	94438680	3.66	1.87667e-12	5.3e-08						OtherIntergenic	NA	yes	yes	no
chr9	95613241	95613520	280	20.74;15.58	0.80;5.18	18.16	2.99	17.45	0.9	Up	2.6	7.32455e-07	0.00124476	95613321	95613520	2.84	8.76679e-06	0.00444132	ZNF484	NM_001007101	-	95608354	95640270	Genebody	26889.5	yes	no	no
chr9	96772761	96772980	220	12.44;16.70	2.41;4.14	14.57	3.28	Inf	1.89	Up	2.15	4.63415e-05	0.00759992	96772761	96772960	2.68	3.59664e-05	0.00627981						OtherIntergenic	NA	yes	no	no
chr9	112467881	112468160	280	18.66;14.47	1.61;5.18	16.57	3.39	7.95	2.53	Up	2.29	6.02582e-06	0.00386544	112467941	112468140	3.79	2.76322e-06	0.00275789	PALM2	NM_001037293	+	112403067	112713756	Genebody	64953.5	yes	yes	no
chr9	114928281	114928720	440	18.66;20.03	2.41;0.00	19.35	1.21	18.32	0.48	Up	4	2.47889e-10	2.92046e-06	114928361	114928560	4.17	8.31724e-08	0.000307512	SUSD1	NM_022486	-	114803060	114937556	Genebody	9055.5	yes	yes	no
chr9	123128961	123129420	460	32.14;41.18	7.24;10.36	36.66	8.8	7.3	4.13	Up	2.06	1.16419e-08	6.88694e-05	123129081	123129280	2.14	7.90816e-09	4.74599e-05						OtherIntergenic	NA	yes	yes	no
chr9	124049721	124050080	360	20.74;26.71	5.63;4.14	23.72	4.89	14.59	1.73	Up	2.28	3.80771e-07	0.000830173	124049801	124050000	2.8	3.69404e-08	0.000162157	GSN	NM_001127666	+	124030379	124095120	Genebody	19521.5	yes	yes	no
chr9	124506721	124507040	320	49.77;45.63	19.32;24.86	47.7	22.09	30.89	17.45	Up	1.11	4.48037e-06	0.00323452	124506721	124506920	1.14	8.02878e-06	0.00424287	DAB2IP	NM_138709	+	124505063	124544932	Promoter3k	1817.5	yes	no	no
chr9	131176621	131177100	480	53.92;47.86	22.54;20.72	50.89	21.63	16.5	6.48	Up	1.23	6.11677e-07	0.0011467	131176641	131176840	3.68	2.52215e-06	0.00275789						OtherIntergenic	NA	yes	no	no
chr9	139842521	139842800	280	26.96;36.73	12.88;10.36	31.84	11.62	15.36	14.22	Up	1.45	6.01607e-05	0.00766931	139842561	139842760	1.71	3.59014e-06	0.00296555						OtherIntergenic	NA	yes	no	no
chr9	140476601	140476920	320	64.28;60.10	30.59;19.68	62.19	25.13	30.47	15.76	Up	1.31	7.78901e-07	0.00129188	140476641	140476840	1.31	8.22768e-07	0.00135745	ZMYND19	NM_138462	-	140476530	140484937	Genebody	8176.5	yes	no	no
chrX	4588801	4589040	240	16.59;11.13	1.61;2.07	13.86	1.84	Inf	4.28	Up	2.91	1.15962e-05	0.00486219	4588841	4589040	2.74	2.83407e-05	0.00615683						Genedesert	NA	yes	no	no
chrX	6987001	6987320	320	59.10;30.05	16.10;13.47	44.58	14.78	82.35	11.97	Up	1.59	4.4604e-06	0.00323452	6987021	6987220	1.91	9.61193e-06	0.00468817						OtherIntergenic	NA	yes	no	no
chrX	44763601	44764020	420	19.70;24.49	3.22;2.07	22.09	2.65	5.99	2.21	Up	3.06	4.62509e-09	3.36005e-05	44763721	44763920	4.57	1.87608e-07	0.000540781						OtherIntergenic	NA	yes	yes	no
chrX	63138521	63138900	380	23.85;18.92	2.41;2.07	21.38	2.24	10.25	1.8	Up	3.25	1.3845e-09	1.24572e-05	63138581	63138780	4.96	1.07281e-09	8.768e-06						OtherIntergenic	NA	yes	yes	no
chrX	71129781	71130120	340	19.70;15.58	1.61;5.18	17.64	3.39	Inf	Inf	Up	2.38	2.13819e-06	0.00229382	71129861	71130060	2.38	2.13819e-06	0.0024437						OtherIntergenic	NA	yes	yes	no
chrX	131785841	131786080	240	11.41;17.81	2.41;3.11	14.61	2.76	9.62	6.61	Up	2.4	0.000122962	0.0114013	131785841	131786040	2.23	6.30026e-05	0.00742649						OtherIntergenic	NA	yes	yes	no
chrX	153009961	153010260	300	51.84;40.07	22.54;21.75	45.96	22.15	28.87	Inf	Up	1.05	0.000155585	0.0143896	153010061	153010260	1.61	3.46116e-06	0.00289741						OtherIntergenic	NA	yes	no	no
chrX	153189481	153189720	240	15.55;12.24	1.61;1.04	13.9	1.32	Inf	1.67	Up	3.39	9.25447e-07	0.00141234	153189521	153189720	3.39	9.25447e-07	0.00145712						OtherIntergenic	NA	yes	no	no
chrY	8165341	8165620	280	13.48;15.58	3.22;3.11	14.53	3.16	6.86	7.53	Up	2.2	4.63411e-05	0.00759992	8165341	8165540	3.09	1.09152e-05	0.00490288						OtherIntergenic	NA	no	no	no
