# Supplementary material for: Repression of CADM1 transcription by HPV type 18 is mediated by three-dimensional rearrangement of promoter-enhancer interactions
Source: PLoS Pathog. 2025 Jan 27;21(1):e1012506. doi: 10.1371/journal.ppat.1012506 (PMC11801731; doi:10.1371/journal.ppat.1012506)
Supplement: S5 Table — RNA-Seq data (blue) and ChIP-Seq data (green) were integrated to determine the distance of genes (red) that were altered at least 2-fold (up and down) from the nearest at least 2-fold differentially bound CTCF peak. (XLSX) [file ppat.1012506.s005.xlsx]

## Sheet: gene_peak_distance
gene chr	gene start	gene end	Ensembl ID	Gene Name	strand	gene adjusted p-value	gene log2 FC	distance	peak chr	peak start	peak end	event	peak adjusted p-value	peak log2 FC	Feature
1	3406484	3528059	ENSG00000162591	MEGF6	-	0.0144	1.616	0	1	3481281	3481500	Up	0.00631	Inf	Genebody
1	12123434	12204264	ENSG00000120949	TNFRSF8	+	1.38e-20	4.709	0	1	12166841	12167180	Up	0.19	1.25	Genebody
1	33979609	34631443	ENSG00000121904	CSMD2	-	0.00376	-3.182	0	1	34119881	34120240	Down	0.00203	-2.29	Genebody
3	38029550	38048679	ENSG00000136059	VILL	+	5.89e-14	1.236	0	3	38031901	38032260	Up	0.0336	1.84	Promoter3k
3	170779128	171178197	ENSG00000154310	TNIK	-	3.06e-12	1.117	0	3	170885941	170886260	Up	0.0153	1	Genebody
5	10971952	11904155	ENSG00000169862	CTNND2	-	0.00137	-3.999	0	5	11720161	11720380	Down	0.00486	-2.34	Genebody
5	15500305	15939900	ENSG00000183580	FBXL7	+	9.35e-09	-6.045	0	5	15598281	15598860	Down	1.28e-07	-1.91	Genebody
5	146770374	146889619	ENSG00000113657	DPYSL3	-	5.74e-19	-3.094	0	5	146777181	146777420	Down	0.00176	-Inf	Genebody
6	39156749	39197226	ENSG00000164626	KCNK5	-	1.74e-11	5.286	0	6	39157781	39158120	Up	0.00142	1.44	Genebody
6	78171948	78173490	ENSG00000135312	HTR1B	-	0.022	-1.092	0	6	78172041	78172340	Down	0.0026	-1.42	Promoter1k
6	155153831	155578857	ENSG00000146426	TIAM2	+	4.13e-05	1.04	0	6	155295781	155295980	Up	0.00828	1.35	OtherIntergenic
7	3341080	4308632	ENSG00000146555	SDK1	+	3.01e-05	1.508	0	7	3713221	3713540	Up	0.00176	1.12	Genebody
7	50657760	50861159	ENSG00000106070	GRB10	-	1.27e-11	-1.62	0	7	50663281	50663680	Up	0.000179	1.64	Genebody
7	142568956	142583507	ENSG00000165125	TRPV6	-	9.11e-05	-3.723	0	7	142571001	142571340	Down	0.00271	-1.15	Genebody
8	38243725	38267045	ENSG00000165046	LETM2	+	7.16e-06	1.053	0	8	38258321	38258700	Up	1.88e-06	2.47	Genebody
10	95753746	96092580	ENSG00000138193	PLCE1	+	2.86e-27	4.817	0	10	95985361	95985720	Up	0.00437	1.39	Genebody
11	17035545	17074583	ENSG00000184669	OR7E14P	+	4.82e-05	4.685	0	11	17036561	17036880	Up	6.16e-05	1.61	Promoter1k
11	70313961	70963623	ENSG00000162105	SHANK2	-	2.76e-09	1.233	0	11	70851741	70852080	Up	0.00604	1.91	Genebody
11	115039938	115375675	ENSG00000182985	CADM1	-	2.83e-06	-3.147	0	11	115086361	115086800	Down	4.19e-06	-1.78	Genebody
12	29653773	29937692	ENSG00000133687	TMTC1	-	0.00495	1.173	0	12	29794081	29794280	Up	0.00631	3.1	Genebody
12	53290977	53343738	ENSG00000170421	KRT8	-	0.000891	1.401	0	12	53321301	53321600	Up	0.00321	1.69	Genebody
12	72481046	73059422	ENSG00000072657	TRHDE	+	0.0151	2.169	0	12	72661701	72662040	Up	0.00176	2.5	Genebody
12	72647288	72668687	ENSG00000236333	TRHDE-AS1	-	0.0413	1.882	0	12	72661701	72662040	Up	0.00176	2.5	Genebody
13	102104966	102375456	ENSG00000198542	ITGBL1	+	1.79e-17	2.642	0	13	102127141	102127440	Up	0.0192	1.31	Genebody
14	34393437	34931980	ENSG00000129521	EGLN3	-	8.09e-07	1.909	0	14	34533701	34534040	Up	7.73e-05	2.93	OtherIntergenic
14	78708734	80330762	ENSG00000021645	NRXN3	+	0.000114	-3.272	0	14	79032921	79033300	Down	2.13e-05	-1.18	Genebody
15	29129629	29410518	ENSG00000034053	APBA2	+	5.05e-07	-1.34	0	15	29214161	29214380	Down	0.00615	-2.74	Promoter1k
15	60780483	61521518	ENSG00000069667	RORA	-	3.35e-11	-1.844	0	15	61343741	61344060	Down	0.00215	-1.25	Genebody
16	55357672	55364672	ENSG00000159387	IRX6	+	0.0268	3.751	0	16	55357441	55357820	Up	6.16e-05	1.31	Promoter1k
18	5954705	6415236	ENSG00000154655	L3MBTL4	-	4.39e-10	-4.524	0	18	6218981	6219540	Down	2.97e-08	-3.13	Genebody
18	33877677	34360018	ENSG00000134775	FHOD3	+	1.64e-06	1.048	0	18	33952961	33953180	Up	0.0071	2.71	Genebody
18	34823010	35146000	ENSG00000101489	CELF4	-	6.34e-06	2.549	0	18	34836841	34837080	Up	0.0066	1.92	Genebody
18	48086448	48258194	ENSG00000141639	MAPK4	+	0.0073	1.776	0	18	48105021	48105220	Up	0.00392	1.68	Genebody
19	17003758	17137625	ENSG00000160111	CPAMD8	-	0.0268	1.456	0	19	17010541	17010860	Up	0.00486	1.81	Genebody
19	44270685	44285409	ENSG00000104783	KCNN4	-	6.33e-19	2.157	0	19	44278501	44279060	Down	0.00177	-2.03	Genebody
20	9049410	9461889	ENSG00000101333	PLCB4	+	5.8e-32	2.202	0	20	9304261	9304740	Up	0.000168	1.76	Genebody
20	43720951	43729753	ENSG00000124134	KCNS1	-	1.88e-20	2.176	0	20	43726381	43726740	Up	0.00387	1.69	Genebody
21	42733870	42781317	ENSG00000183486	MX2	+	0.0479	-1.456	0	21	42741341	42741660	Up	0.00593	1.98	Genebody
X	131760044	132095423	ENSG00000171004	HS6ST2	-	1.14e-06	1.619	0	X	131785841	131786080	Up	0.0114	2.4	OtherIntergenic
11	16799842	17035990	ENSG00000166689	PLEKHA7	-	5.33e-10	1.037	572	11	17036561	17036880	Up	6.16e-05	1.61	Promoter1k
X	71130938	71363424	ENSG00000204131	NHSL2	+	0.0101	3.738	819	X	71129781	71130120	Up	0.00229	2.38	OtherIntergenic
2	232260254	232265875	ENSG00000156966	B3GNT7	+	2.45e-24	3.333	2015	2	232257901	232258240	Up	0.00115	2.27	Promoter3k
7	142552792	142568847	ENSG00000106123	EPHB6	+	6.48e-28	-2.018	2155	7	142571001	142571340	Down	0.00271	-1.15	Genebody
9	35906189	35907138	ENSG00000196196	HRCT1	+	1.76e-06	3.736	3724	9	35910861	35911240	Up	0.003	0.94	Promoter3k
1	2460184	2461684	ENSG00000197921	HES5	-	0.0138	-1.193	4745	1	2455161	2455440	Up	0.0472	1.65	Promoter3k
3	149095565	149104370	ENSG00000240541	TM4SF1-AS1	+	0.0241	1.308	9006	3	149086301	149086560	Up	0.00486	1.49	Genebody
7	134101042	134117205	ENSG00000273297	RP11-38M8.1	-	0.0267	1.404	11757	7	134128961	134129240	Up	0.00276	2.74	Genebody
20	44098346	44110172	ENSG00000101443	WFDC2	+	9.11e-06	2.785	12647	20	44085361	44085700	Up	0.00486	1.05	OtherIntergenic
1	160709037	160724611	ENSG00000026751	SLAMF7	+	0.00201	-2.067	13471	1	160738081	160738540	Down	2.76e-07	-1.07	OtherIntergenic
2	119699742	119752236	ENSG00000019169	MARCO	+	1.14e-10	1.19	13546	2	119765781	119765980	Up	0.00714	1.37	OtherIntergenic
22	30636436	30642840	ENSG00000128342	LIF	-	3.07e-11	1.777	15997	22	30620081	30620440	Up	0.000723	2.86	OtherIntergenic
7	99245817	99277621	ENSG00000106258	CYP3A5	-	1.29e-06	-1.444	16178	7	99229281	99229640	Up	0.00614	1.34	Genebody
7	45951949	45961473	ENSG00000146674	IGFBP3	-	0.0362	1.236	17129	7	45978601	45978840	Up	0.00387	1.93	Genedesert
11	115624966	115631345	ENSG00000246100	LINC00900	-	0.000339	-3.415	17587	11	115607041	115607380	Down	0.00437	-1.79	OtherIntergenic
10	108333421	108924292	ENSG00000108018	SORCS1	-	0.0415	3.405	17702	10	108315401	108315720	Down	0.0026	-2.39	Genedesert
17	7191571	7197934	ENSG00000006047	YBX2	-	1.67e-06	2.142	18668	17	7216601	7216880	Up	0.00126	2.36	Promoter3k
16	23289552	23392620	ENSG00000168447	SCNN1B	+	6.19e-17	1.866	19093	16	23270261	23270460	Up	0.00619	1.67	OtherIntergenic
1	204187979	204346793	ENSG00000143850	PLEKHA6	-	6.71e-16	1.106	19880	1	204167781	204168100	Up	3.85e-05	1.76	Genebody
19	1065922	1086627	ENSG00000180448	HMHA1	+	9.58e-05	1.02	20275	19	1106901	1107400	Up	0.0001	1.98	Promoter3k
11	117771358	117800174	ENSG00000137747	TMPRSS13	-	2.11e-09	1.117	21008	11	117821181	117821400	Up	0.0071	2.03	OtherIntergenic
1	2477904	2478899	ENSG00000272449	RP3-395M20.12	+	0.0152	-1.113	22465	1	2455161	2455440	Up	0.0472	1.65	Promoter3k
2	159651829	159719293	ENSG00000163331	DAPL1	+	0.00146	-1.257	23369	2	159742661	159742880	Down	0.018	-2.73	OtherIntergenic
11	1874200	1913497	ENSG00000130592	LSP1	+	0.0204	-1.091	26141	11	1847741	1848060	Up	0.00654	1.34	OtherIntergenic
4	23756664	23905712	ENSG00000109819	PPARGC1A	-	0.00211	3.049	28850	4	23934561	23934960	Up	0.000448	1.69	OtherIntergenic
11	1798160	1799618	ENSG00000230834	AC068580.7	-	0.0294	2.243	29021	11	1768841	1769140	Up	0.00597	3.03	Promoter3k
8	22077222	22089854	ENSG00000168490	PHYHIP	-	0.000332	-1.088	30623	8	22046301	22046600	Up	0.00767	0.96	Genebody
5	100142639	100238970	ENSG00000113532	ST8SIA4	-	0.0136	-1.528	31800	5	100110621	100110840	Up	0.00631	1.15	OtherIntergenic
4	122250467	122302214	ENSG00000186867	QRFPR	-	2.08e-05	2.843	40548	4	122342761	122343160	Up	9.09e-06	1.43	OtherIntergenic
6	150285143	150294846	ENSG00000111981	ULBP1	+	2.77e-10	-1.314	41516	6	150336361	150336700	Up	0.00615	2.02	OtherIntergenic
16	23194036	23228204	ENSG00000166828	SCNN1G	+	2.21e-30	2.99	42058	16	23270261	23270460	Up	0.00619	1.67	OtherIntergenic
15	23930565	23932450	ENSG00000182636	NDN	-	3.07e-09	-6.624	42626	15	23887461	23887940	Down	9.85e-06	-1.52	Genebody
19	51322404	51327043	ENSG00000167748	KLK1	-	2.9e-08	1.252	46719	19	51373761	51374100	Up	0.00486	0.89	Promoter3k
17	12692856	12894960	ENSG00000006740	ARHGAP44	+	2.94e-05	-1.679	46897	17	12645361	12645960	Down	0.000277	-1.21	Genebody
8	54427731	54436491	ENSG00000237807	RP11-400K9.4	-	0.0123	1.661	50072	8	54377461	54377660	Up	0.00767	3.39	OtherIntergenic
6	37600284	37667082	ENSG00000112139	MDGA1	-	0.0205	-1.29	51345	6	37548741	37548940	Down	0.00631	-1.43	OtherIntergenic
22	41605126	41613631	ENSG00000235513	RP4-756G23.5	-	0.0426	-1.089	54191	22	41667821	41668020	Down	0.00767	-1.93	Genebody
22	22051833	22090123	ENSG00000100027	YPEL1	-	0.00648	3.048	55734	22	21995801	21996100	Up	0.00205	1.9	Promoter1k
5	2752245	2755508	ENSG00000186493	C5orf38	+	1.3e-06	1.021	56206	5	2695781	2696040	Up	0.00271	2.43	OtherIntergenic
5	43376747	43412493	ENSG00000151882	CCL28	-	2.96e-24	2.758	57629	5	43470121	43470520	Up	6.39e-05	1.49	Genebody
13	101706130	102068843	ENSG00000102452	NALCN	-	1.8e-28	3.161	58299	13	102127141	102127440	Up	0.0192	1.31	Genebody
22	17517460	17541715	ENSG00000237438	CECR7	+	0.0014	2.324	58687	22	17600401	17600780	Up	1.01e-05	2.51	Promoter3k
9	139901686	139923367	ENSG00000107331	ABCA2	-	4.54e-06	1.38	58887	9	139842521	139842800	Up	0.00767	1.45	OtherIntergenic
5	147691982	147695485	ENSG00000145879	SPINK7	+	0.0181	1.73	59557	5	147755041	147755300	Up	0.00532	2.5	OtherIntergenic
6	41126244	41130924	ENSG00000095970	TREM2	-	0.000127	1.873	60545	6	41065481	41065700	Up	0.00527	2.19	Genebody
17	47653220	47661189	ENSG00000182575	NXPH3	+	1.55e-09	2.967	61221	17	47591701	47592000	Up	0.00206	2.03	Genebody
19	46800303	46846690	ENSG00000124440	HIF3A	+	8.31e-05	1.888	61672	19	46908361	46908560	Up	0.00631	1.84	OtherIntergenic
6	90142889	90343553	ENSG00000135299	ANKRD6	+	1.44e-07	-1.089	64110	6	90078581	90078780	Up	0.0063	2.87	Genebody
8	72753784	72756703	ENSG00000178860	MSC	-	2.76e-05	-5.162	66205	8	72687261	72687580	Down	0.00615	-0.93	OtherIntergenic
9	91606362	91619925	ENSG00000213694	S1PR3	+	2.87e-09	1.46	70383	9	91535641	91535980	Up	0.0026	3.07	OtherIntergenic
12	53440753	53458156	ENSG00000111077	TENC1	+	1.38e-20	1.222	70434	12	53370021	53370320	Up	3.31e-05	1.63	OtherIntergenic
12	16701307	16763528	ENSG00000048540	LMO3	-	0.0291	2.567	74494	12	16838021	16838600	Up	1.19e-07	2.78	OtherIntergenic
10	71211229	71267425	ENSG00000099282	TSPAN15	+	8.8e-08	1.327	75750	10	71135161	71135480	Up	0.00767	2.58	Genebody
19	16830787	16928774	ENSG00000188039	NWD1	+	0.000138	1.953	81768	19	17010541	17010860	Up	0.00486	1.81	Genebody
3	55499743	55523973	ENSG00000114251	WNT5A	-	7.57e-15	-1.603	81969	3	55605941	55606220	Up	0.00767	1.6	Genebody
7	44078770	44081905	ENSG00000235314	LINC00957	+	0.0171	1.342	84311	7	43994121	43994460	Up	0.00486	1.35	Genebody
1	3569084	3652765	ENSG00000078900	TP73	+	0.0241	1.459	87585	1	3481281	3481500	Up	0.00631	Inf	Genebody
19	51461887	51472929	ENSG00000167755	KLK6	-	0.0105	1.524	87788	19	51373761	51374100	Up	0.00486	0.89	Promoter3k
16	1883984	1934295	ENSG00000162039	MEIOB	-	0.0219	2.934	88525	16	1795121	1795460	Up	0.00387	3.15	Genebody
17	17397751	17399709	ENSG00000108551	RASD1	-	0.0298	2.466	89833	17	17489541	17489880	Up	0.00767	1.23	Genebody
6	41158015	41168932	ENSG00000112195	TREML2	-	1.53e-05	-2.495	92316	6	41065481	41065700	Up	0.00527	2.19	Genebody
3	12328867	12475855	ENSG00000132170	PPARG	+	5.52e-13	2.103	92448	3	12236121	12236420	Up	0.00404	1.11	OtherIntergenic
8	19261672	19615540	ENSG00000147408	CSGALNACT1	-	8.8e-17	2.7	93233	8	19168241	19168440	Up	0.00631	1.86	Promoter3k
7	87900207	87903065	ENSG00000264868	CTB-167B5.2	-	0.00384	1.185	94097	7	87997161	87997560	Down	2.47e-05	-2.16	OtherIntergenic
21	42836478	42903043	ENSG00000184012	TMPRSS2	-	0.00857	3.95	94819	21	42741341	42741660	Up	0.00593	1.98	Genebody
20	61340189	61394123	ENSG00000101188	NTSR1	+	4e-05	-3.343	97559	20	61491681	61491940	Up	0.00631	2.07	Promoter3k
4	189060573	189068897	ENSG00000184108	TRIML1	+	0.0292	3.077	98845	4	189167741	189168060	Up	0.00486	2.66	OtherIntergenic
6	153325594	153452384	ENSG00000091844	RGS17	-	0.00291	1.985	99778	6	153552161	153552560	Up	0.000735	0.86	OtherIntergenic
4	53588785	53617807	ENSG00000226887	ERVMER34-1	-	3.04e-28	1.63	110006	4	53478501	53478780	Up	0.0396	1.58	Genebody
7	93551011	93557922	ENSG00000127920	GNG11	+	1.68e-10	-2.76	110020	7	93667941	93668300	Down	0.00166	-2.8	OtherIntergenic
3	18386879	18487080	ENSG00000182568	SATB1	-	1.43e-05	-3.545	113802	3	18600881	18601320	Down	0.00387	-1.06	OtherIntergenic
1	201969222	201979481	ENSG00000234678	RP11-465N4.4	-	0.00251	2.326	117043	1	201851901	201852180	Down	0.00804	-1.29	Genebody
21	19273580	19639690	ENSG00000154645	CHODL	+	0.0193	-1.417	117332	21	19757021	19757500	Down	9.04e-07	-1.55	Genebody
1	201977073	201986316	ENSG00000163435	ELF3	+	1.22e-05	2.658	124894	1	201851901	201852180	Down	0.00804	-1.29	Genebody
18	6729717	6915715	ENSG00000088756	ARHGAP28	+	0.0125	-2.094	125058	18	6604301	6604660	Down	0.00486	-2.28	OtherIntergenic
7	130561495	130598069	ENSG00000226380	MIR29A	-	0.00145	-1.34	126593	7	130724661	130724920	Up	0.00486	Inf	Genebody
14	89078775	89259096	ENSG00000165521	EML5	-	3.05e-13	2.132	126706	14	89385801	89386240	Up	2.3e-06	2.9	OtherIntergenic
6	161768452	163148803	ENSG00000185345	PARK2	-	0.0145	-3.324	129019	6	163277821	163278140	Down	0.000459	-1.44	Genebody
14	94400499	94443137	ENSG00000100628	ASB2	-	2.19e-07	3.418	129220	14	94270941	94271280	Up	0.00261	3.11	OtherIntergenic
21	44881974	44899414	ENSG00000185186	LINC00313	-	0.0453	2.187	132268	21	45031681	45031960	Up	0.00404	1.53	Genebody
4	81105033	81125483	ENSG00000152784	PRDM8	+	0.00807	-1.408	132719	4	81258201	81258520	Up	0.00482	3.12	Promoter3k
11	1244296	1283406	ENSG00000117983	MUC5B	+	4.6e-09	4.945	135217	11	1108641	1109080	Up	0.000138	1.03	OtherIntergenic
19	35934809	35942669	ENSG00000126262	FFAR2	+	0.024	3.89	136930	19	35797641	35797880	Up	0.0127	1.29	Genebody
19	38924339	39078204	ENSG00000196218	RYR1	+	3.05e-12	1.615	137840	19	38786261	38786500	Up	0.00685	1.18	OtherIntergenic
7	47314752	47622156	ENSG00000136205	TNS3	-	1.68e-10	1.529	139186	7	47761341	47761640	Up	0.00486	1.19	OtherIntergenic
9	140317802	140328858	ENSG00000188747	NOXA1	+	0.0189	1.157	147744	9	140476601	140476920	Up	0.00129	1.31	Genebody
11	1592583	1620414	ENSG00000233930	KRTAP5-AS1	+	0.0117	2.268	148428	11	1768841	1769140	Up	0.00597	3.03	Promoter3k
16	77233294	77247112	ENSG00000205078	SYCE1L	+	0.00251	1.228	155815	16	77077081	77077480	Up	6.85e-05	3.02	OtherIntergenic
21	44866481	44873773	ENSG00000188660	LINC00319	+	0.00783	1.298	157909	21	45031681	45031960	Up	0.00404	1.53	Genebody
2	119599747	119605254	ENSG00000163064	EN1	-	0.0164	1.116	160528	2	119765781	119765980	Up	0.00714	1.37	OtherIntergenic
16	29911696	29931185	ENSG00000174939	ASPHD1	+	4.99e-08	1.708	163957	16	29747541	29747740	Up	0.00808	2.51	OtherIntergenic
22	38071615	38075813	ENSG00000100097	LGALS1	+	0.0069	1.1	166776	22	37904581	37904840	Down	0.00631	-1.62	Genebody
15	52484519	52587995	ENSG00000128833	MYO5C	-	1.84e-16	3.557	167927	15	52755921	52756220	Up	0.00767	2.1	Genebody
12	100967461	101022064	ENSG00000139354	GAS2L3	+	1.04e-12	1.234	168522	12	100798641	100798940	Up	0.00204	1.08	Genebody
18	32073254	32471808	ENSG00000134769	DTNA	+	1.6e-05	2.579	170135	18	31902621	31903120	Up	6.59e-08	1.46	OtherIntergenic
X	15645441	15683154	ENSG00000147003	TMEM27	-	3.94e-06	1.962	173148	X	15856301	15856500	Down	0.00511	-4.19	Genebody
19	46733009	46734500	ENSG00000188293	IGFL1	+	2.37e-06	1.867	173862	19	46908361	46908560	Up	0.00631	1.84	OtherIntergenic
19	46732221	46733645	ENSG00000269745	AC006262.10	-	0.00632	3.807	174717	19	46908361	46908560	Up	0.00631	1.84	OtherIntergenic
3	165490692	165555260	ENSG00000114200	BCHE	-	1.66e-13	-6.114	175622	3	165730881	165731260	Down	0.00461	-1.12	Genedesert
19	35978226	35986460	ENSG00000188508	KRTDAP	-	7.45e-05	-1.675	180347	19	35797641	35797880	Up	0.0127	1.29	Genebody
15	40380091	40401093	ENSG00000104081	BMF	-	3.45e-07	2.074	180509	15	40581601	40581940	Up	0.00658	2.11	Genebody
2	65215611	65250999	ENSG00000115902	SLC1A4	+	0.0121	-1.189	180912	2	65034501	65034700	Up	0.00412	2.3	OtherIntergenic
22	33558212	34318829	ENSG00000133424	LARGE	-	0.000472	-2.102	182593	22	34501421	34501860	Down	8.02e-05	-2.75	Genedesert
18	33759959	33767411	ENSG00000260552	RP11-49I11.1	-	0.0275	1.462	185551	18	33952961	33953180	Up	0.0071	2.71	Genebody
3	111717511	111732734	ENSG00000144834	TAGLN3	+	0.00103	-1.221	185788	3	111918521	111918720	Up	0.00885	1.72	Genebody
19	3708107	3750811	ENSG00000105289	TJP3	+	1.19e-11	2.221	187448	19	3520461	3520660	Up	0.00798	2.02	Genebody
7	44183872	44237769	ENSG00000106633	GCK	-	0.00221	2.714	189413	7	43994121	43994460	Up	0.00486	1.35	Genebody
1	200938520	200992828	ENSG00000116852	KIF21B	-	5.88e-15	-1.883	190774	1	201183601	201183800	Up	0.00601	1.59	Genebody
8	143831568	143833952	ENSG00000197353	LYPD2	-	0.000339	4.061	190990	8	144024941	144025280	Down	0.00386	-1.33	OtherIntergenic
5	145967936	146464347	ENSG00000156475	PPP2R2B	-	3.49e-11	2.076	197457	5	145770281	145770480	Up	0.00486	2.87	OtherIntergenic
14	95873606	95876427	ENSG00000229645	LINC00341	-	0.000118	-1.786	199355	14	96075781	96076120	Down	0.00767	-1.3	OtherIntergenic
19	17392454	17398455	ENSG00000160117	ANKLE1	+	8.53e-07	1.04	201155	19	17190941	17191300	Up	0.00576	1.33	Genebody
19	46692423	46706340	ENSG00000268621	AC006262.5	-	1.74e-07	3.061	202022	19	46908361	46908560	Up	0.00631	1.84	OtherIntergenic
19	51580752	51587502	ENSG00000129437	KLK14	-	5.08e-13	3.027	206653	19	51373761	51374100	Up	0.00486	0.89	Promoter3k
14	94843084	94857030	ENSG00000197249	SERPINA1	-	9.31e-09	2.107	208692	14	95065721	95065960	Up	0.00752	2.15	OtherIntergenic
4	80822303	81046608	ENSG00000163297	ANTXR2	-	0.0108	-1.288	211594	4	81258201	81258520	Up	0.00482	3.12	Promoter3k
15	28982729	29002537	ENSG00000248334	WHAMMP2	+	0.00476	-2.026	211625	15	29214161	29214380	Down	0.00615	-2.74	Promoter1k
2	224839829	224904036	ENSG00000135919	SERPINE2	-	7.74e-05	-1.563	213590	2	224625821	224626240	Up	0.00268	1.51	Genebody
6	3153903	3157760	ENSG00000137267	TUBB2A	-	5.41e-11	-1.052	214664	6	2938941	2939240	Up	0.051	1.63	OtherIntergenic
12	117645947	117889975	ENSG00000089250	NOS1	-	0.0166	-2.189	219507	12	118109481	118109740	Down	0.000302	-1.2	Genebody
6	116782533	116784934	ENSG00000188820	FAM26F	+	0.000344	2.152	219834	6	116562421	116562700	Up	0.0151	1.55	Genebody
6	122793076	123047518	ENSG00000135549	PKIB	+	1.09e-06	1.013	220904	6	123268421	123268940	Up	0.000422	1.73	OtherIntergenic
1	220921567	220958150	ENSG00000117791	MARC2	+	2.3e-12	2.202	221688	1	220699661	220699880	Up	0.00631	1.78	Promoter3k
3	69788586	70017488	ENSG00000187098	MITF	+	1.94e-11	1.29	222427	3	69565941	69566160	Up	0.0215	2.41	OtherIntergenic
Y	7936937	7938764	ENSG00000239893	ZNF736P9Y	-	0.000417	-1.455	226578	Y	8165341	8165620	Up	0.0076	2.2	OtherIntergenic
9	35673853	35681156	ENSG00000107159	CA9	+	8.02e-07	3.483	229706	9	35910861	35911240	Up	0.003	0.94	Promoter3k
16	2028918	2034193	ENSG00000196408	NOXO1	-	0.00522	1.984	233459	16	1795121	1795460	Up	0.00387	3.15	Genebody
1	40089825	40105617	ENSG00000163909	HEYL	-	0.0456	-2.792	236206	1	39853321	39853620	Up	0.00767	1.27	Genebody
19	15160195	15169104	ENSG00000105141	CASP14	+	5.73e-13	3.361	239278	19	15408381	15408740	Down	0.00128	-1.32	OtherIntergenic
10	99332198	99343641	ENSG00000165887	ANKRD2	+	4e-06	1.713	239279	10	99092641	99092920	Up	0.00486	1.73	Promoter3k
1	202091986	202102720	ENSG00000170075	GPR37L1	+	0.00589	4.283	239807	1	201851901	201852180	Down	0.00804	-1.29	Genebody
12	65174589	65274812	ENSG00000111490	TBC1D30	+	0.0113	2.399	240390	12	65515201	65515520	Up	0.00619	1.68	ProximalPromoter
16	68392231	68482591	ENSG00000103056	SMPD3	-	0.00888	2.475	241331	16	68723921	68724120	Up	0.00767	2.17	Genebody
7	139137436	139168458	ENSG00000188883	KLRG2	-	2.86e-12	1.886	241524	7	139409981	139410220	Up	0.00532	2.71	Genebody
4	188916925	188926204	ENSG00000179059	ZFP42	+	0.000126	1.754	241538	4	189167741	189168060	Up	0.00486	2.66	OtherIntergenic
17	64961026	65029514	ENSG00000075461	CACNG4	+	4.46e-13	4.591	242708	17	65272221	65272520	Up	0.00176	2	OtherIntergenic
19	46646363	46664556	ENSG00000204866	IGFL2	+	6.04e-08	-1.105	243806	19	46908361	46908560	Up	0.00631	1.84	OtherIntergenic
16	2039661	2044276	ENSG00000127561	SYNGR3	+	0.000332	1.762	244202	16	1795121	1795460	Up	0.00387	3.15	Genebody
14	65002623	65009955	ENSG00000126803	HSPA2	+	2.18e-15	1.276	248287	14	65258241	65258620	Up	0.000813	2.02	Genebody
4	53728457	53733000	ENSG00000128045	RASL11B	+	0.00705	1.042	249678	4	53478501	53478780	Up	0.0396	1.58	Genebody
1	43916824	43919660	ENSG00000178922	HYI	-	1.16e-17	1.198	250922	1	44170581	44170900	Up	0.371	1.37	Promoter3k
19	3777971	3802127	ENSG00000007264	MATK	-	5.59e-06	4.607	257312	19	3520461	3520660	Up	0.00798	2.02	Genebody
1	220960101	220987735	ENSG00000186205	MARC1	+	7.47e-09	1.531	260222	1	220699661	220699880	Up	0.00631	1.78	Promoter3k
8	143751726	143764142	ENSG00000167653	PSCA	+	3.77e-35	3.791	260800	8	144024941	144025280	Down	0.00386	-1.33	OtherIntergenic
6	52535907	52551386	ENSG00000096092	TMEM14A	+	6.34e-09	1.017	263288	6	52272261	52272620	Up	0.00146	1	Genebody
16	2059927	2070756	ENSG00000183971	NPW	+	0.00435	1.582	264468	16	1795121	1795460	Up	0.00387	3.15	Genebody
15	81071684	81244117	ENSG00000103888	KIAA1199	+	0.000253	-1.073	266365	15	80805121	80805320	Up	0.00841	2.68	Genebody
19	11274943	11308467	ENSG00000197256	KANK2	-	2.05e-14	1.1	268244	19	11006501	11006700	Up	0.00767	2.22	Genebody
16	30016830	30034591	ENSG00000149927	DOC2A	-	0.0462	1.657	269091	16	29747541	29747740	Up	0.00808	2.51	OtherIntergenic
15	84322838	84708594	ENSG00000156218	ADAMTSL3	+	1.41e-10	4.101	273119	15	84049421	84049720	Up	0.00128	1.3	OtherIntergenic
19	15060846	15133802	ENSG00000105143	SLC1A6	-	0.00223	4.564	274580	19	15408381	15408740	Down	0.00128	-1.32	OtherIntergenic
13	43136872	43182149	ENSG00000120659	TNFSF11	+	6.29e-05	5.14	275773	13	43457921	43458220	Up	0.00486	1.98	OtherIntergenic
11	826144	831991	ENSG00000177685	EFCAB4A	+	1.43e-06	2.187	276651	11	1108641	1109080	Up	0.000138	1.03	OtherIntergenic
8	52232138	52722005	ENSG00000147485	PXDNL	-	0.0189	-1.55	279657	8	53001661	53001940	Up	0.00083	1.95	OtherIntergenic
17	6658766	6678966	ENSG00000132530	XAF1	+	0.00515	-2.542	283707	17	6374801	6375060	Up	0.00631	1.34	Genebody
5	42799982	42887494	ENSG00000250722	SEPP1	-	2.95e-39	-4.678	284843	5	42514841	42515140	Down	0.0026	-2.17	Genebody
4	6322305	6565327	ENSG00000074211	PPP2R2C	-	0.0435	-1.394	300506	4	6021341	6021800	Down	2.13e-05	-1.13	OtherIntergenic
1	1006346	1009687	ENSG00000237330	RNF223	-	3.66e-05	1.247	300995	1	1310681	1310880	Down	0.00323	-2.4	ProximalPromoter
14	75408537	75422487	ENSG00000119630	PGF	-	0.00125	-1.439	303895	14	75726381	75726580	Down	0.00767	-1.96	OtherIntergenic
17	6679542	6700420	ENSG00000177294	FBXO39	+	0.0265	-1.449	304483	17	6374801	6375060	Up	0.00631	1.34	Genebody
1	202820956	202830748	ENSG00000214796	RP11-480I12.5	-	0.00519	2.072	304814	1	203135561	203135940	Up	0.00195	1.69	Genebody
12	101111304	101522419	ENSG00000151572	ANO4	+	0.0135	-1.197	312365	12	100798641	100798940	Up	0.00204	1.08	Genebody
9	95256365	95298937	ENSG00000106823	ECM2	-	0.000236	-1.206	314305	9	95613241	95613520	Up	0.00124	2.6	Genebody
11	67776048	67796744	ENSG00000006534	ALDH3B1	+	2.41e-12	3.664	316989	11	67458781	67459060	Up	0.00671	1.69	OtherIntergenic
14	64932217	64941221	ENSG00000179841	AKAP5	+	0.0192	1.954	317021	14	65258241	65258620	Up	0.000813	2.02	Genebody
11	49168187	49230222	ENSG00000086205	FOLH1	-	0.00124	-4.407	317560	11	49547781	49548100	Down	0.00484	-1.18	OtherIntergenic
11	63340667	63384355	ENSG00000176485	PLA2G16	-	3.19e-05	2.006	317747	11	63702101	63702340	Up	0.00767	1.11	OtherIntergenic
16	66942025	66952887	ENSG00000166589	CDH16	-	4.58e-10	1.722	318426	16	66623301	66623600	Up	0.0166	0.95	OtherIntergenic
6	29758731	29765588	ENSG00000181126	HLA-V	+	0.00358	1.023	318854	6	30084441	30084700	Up	0.00274	1.99	OtherIntergenic
19	782755	785080	ENSG00000267530	AC006273.5	+	0.0268	1.589	321822	19	1106901	1107400	Up	0.0001	1.98	Promoter3k
19	17513748	17516457	ENSG00000130303	BST2	-	0.00166	-2.008	322449	19	17190941	17191300	Up	0.00576	1.33	Genebody
6	86159809	86205500	ENSG00000135318	NT5E	+	0.0279	-1.049	322790	6	85836681	85837020	Up	0.00356	1.12	OtherIntergenic
11	66774249	66818334	ENSG00000173227	SYT12	+	7.79e-08	1.458	323248	11	67141581	67141840	Up	0.00486	1.78	Genebody
19	44609616	44617298	ENSG00000186019	AC084219.4	-	0.0188	-1.11	325277	19	44284081	44284340	Up	0.0577	2.63	Promoter3k
14	103589779	103603776	ENSG00000185215	TNFAIP2	+	1.61e-19	2.058	327540	14	103262021	103262240	Down	0.00666	-1.53	Genebody
6	84743475	84800600	ENSG00000135324	MRAP2	+	0.000193	1.608	331402	6	85132001	85132460	Up	0.000113	1.23	OtherIntergenic
16	55689516	55740104	ENSG00000103546	SLC6A2	+	0.00735	2.009	331697	16	55357441	55357820	Up	6.16e-05	1.31	Promoter1k
16	66955582	66959547	ENSG00000166592	RRAD	-	3.43e-11	1.311	331983	16	66623301	66623600	Up	0.0166	0.95	OtherIntergenic
7	99564343	99573780	ENSG00000160862	AZGP1	-	0.0454	1.455	334704	7	99229281	99229640	Up	0.00614	1.34	Genebody
1	3816936	3833789	ENSG00000236423	LINC01134	+	0.0262	2.034	335437	1	3481281	3481500	Up	0.00631	Inf	Genebody
18	6941743	7117813	ENSG00000101680	LAMA1	-	0.0447	1.122	337084	18	6604301	6604660	Down	0.00486	-2.28	OtherIntergenic
19	1446300	1473243	ENSG00000115266	APC2	+	1.33e-07	2.762	338901	19	1106901	1107400	Up	0.0001	1.98	Promoter3k
2	239840998	239847965	ENSG00000227744	AC114788.2	-	0.0435	-2.292	342957	2	240190921	240191320	Up	0.000171	2.19	Genebody
17	47209822	47247351	ENSG00000167080	B4GALNT2	+	0.00108	2.277	344351	17	47591701	47592000	Up	0.00206	2.03	Genebody
2	27309615	27323640	ENSG00000138030	KHK	+	5.46e-07	1.146	345676	2	26963661	26963940	Up	0.00915	1.99	OtherIntergenic
17	1646130	1658562	ENSG00000167711	SERPINF2	+	0.000946	1.264	346320	17	2004881	2005120	Down	0.0071	-Inf	Genebody
8	62490779	62492230	ENSG00000254285	KRT8P3	+	0.00464	1.266	349312	8	62841541	62841900	Up	0.000117	2.46	OtherIntergenic
2	27321757	27341995	ENSG00000138028	CGREF1	-	9.4e-06	1.279	357818	2	26963661	26963940	Up	0.00915	1.99	OtherIntergenic
19	708953	748329	ENSG00000099864	PALM	+	0.0139	1.708	358573	19	1106901	1107400	Up	0.0001	1.98	Promoter3k
1	948803	949920	ENSG00000187608	ISG15	+	0.0132	-1.622	360762	1	1310681	1310880	Down	0.00323	-2.4	ProximalPromoter
12	104382762	104457961	ENSG00000120820	GLT8D2	-	1.4e-10	2.239	362063	12	104020481	104020700	Up	0.00544	3.37	Genebody
4	115519611	115599380	ENSG00000174607	UGT8	+	3e-07	2.923	364402	4	115963781	115964100	Up	0.00315	1.29	Genebody
8	1993155	2113475	ENSG00000036448	MYOM2	+	3.29e-09	-3.71	366707	8	2480181	2480540	Down	0.000583	-2.41	OtherIntergenic
20	43343485	43357150	ENSG00000064205	WISP2	+	0.000898	1.7	369232	20	43726381	43726740	Up	0.00387	1.69	Genebody
1	40222854	40254533	ENSG00000116985	BMP8B	-	3.04e-05	2.876	369235	1	39853321	39853620	Up	0.00767	1.27	Genebody
7	98771197	98805129	ENSG00000185467	KPNA7	-	0.0171	1.274	372593	7	99177721	99178020	Up	0.00387	2.49	OtherIntergenic
14	101245747	101327368	ENSG00000214548	MEG3	+	0.000448	-2.649	374214	14	101701581	101701880	Down	0.000327	-1.44	OtherIntergenic
19	52188616	52196709	ENSG00000269959	SPACA6P-AS	-	0.0106	3.94	388717	19	51799561	51799900	Up	0.00314	2.08	OtherIntergenic
12	70760056	70828072	ENSG00000135643	KCNMB4	+	0.00201	1.173	389130	12	71217201	71217580	Up	0.000303	2.3	Genebody
17	7608520	7614696	ENSG00000108947	EFNB3	+	9.37e-24	-2.659	391641	17	7216601	7216880	Up	0.00126	2.36	Promoter3k
11	18260770	18270190	ENSG00000134339	SAA2	-	0.00037	4.529	392151	11	17868361	17868620	Down	0.393	-0.93	Genebody
3	112315641	112320749	ENSG00000272761	RP11-572C15.6	-	0.0436	1.152	396922	3	111918521	111918720	Up	0.00885	1.72	Genebody
8	143530791	143626370	ENSG00000181790	BAI1	+	0.0048	-1.887	398572	8	144024941	144025280	Down	0.00386	-1.33	OtherIntergenic
17	20396947	20397468	ENSG00000230088	KRT16P5	-	1.03e-05	-1.616	401954	17	20799421	20799620	Up	0.0076	2.19	ProximalPromoter
17	7620672	7737062	ENSG00000183914	DNAH2	+	0.00256	1.268	403793	17	7216601	7216880	Up	0.00126	2.36	Promoter3k
20	34679426	34820721	ENSG00000088367	EPB41L1	+	3.73e-14	1.346	404487	20	34274741	34274940	Up	0.0046	2.01	Genebody
4	4190530	4228616	ENSG00000163982	OTOP1	-	0.00565	3.617	404691	4	3785601	3785840	Up	0.00486	2.4	OtherIntergenic
8	124864227	125132302	ENSG00000214814	FER1L6	+	0.0298	-3.795	405820	8	125538121	125538480	Up	0.00219	0.95	Genebody
2	217497551	217529159	ENSG00000115457	IGFBP2	+	3.67e-10	1.278	409952	2	217087261	217087600	Up	0.000437	1.54	OtherIntergenic
12	9220260	9268825	ENSG00000175899	A2M	-	0.00247	-5.067	409961	12	8810061	8810300	Down	0.0026	-1.19	Genebody
16	84853590	84954374	ENSG00000103196	CRISPLD2	+	3.23e-08	-1.194	412991	16	84440361	84440600	Up	0.0026	3.81	Genebody
11	18287721	18291524	ENSG00000173432	SAA1	+	7.21e-08	3.771	419102	11	17868361	17868620	Down	0.393	-0.93	Genebody
22	17082777	17179632	ENSG00000100181	TPTEP1	+	0.0165	-1.466	420770	22	17600401	17600780	Up	1.01e-05	2.51	Promoter3k
5	147204131	147211349	ENSG00000164266	SPINK1	-	0.00196	4.798	426712	5	146777181	146777420	Down	0.00176	-Inf	Genebody
12	109015686	109027735	ENSG00000110876	SELPLG	-	0.00862	-1.477	427687	12	108587561	108588000	Down	0.000405	-1.39	Genebody
17	20352708	20370852	ENSG00000170298	LGALS9B	-	0.0015	-1.147	428570	17	20799421	20799620	Up	0.0076	2.19	ProximalPromoter
8	68334360	68658620	ENSG00000165078	CPA6	-	0.000115	-2.076	436982	8	69095601	69095980	Down	6.49e-06	-2.47	Genebody
17	49707674	50237377	ENSG00000154975	CA10	-	0.002	-2.041	437325	17	50674701	50675200	Down	3.31e-07	-3.4	OtherIntergenic
11	133938820	134021896	ENSG00000166086	JAM3	+	3.93e-23	-3.751	440426	11	134462321	134462640	Down	0.0071	-1.49	Subtelomere
6	16238811	16295780	ENSG00000137198	GMPR	+	2.81e-05	1.229	443722	6	16739501	16739880	Up	0.00631	1.33	Genebody
16	30194148	30200397	ENSG00000102879	CORO1A	+	6.16e-05	1.1	446409	16	29747541	29747740	Up	0.00808	2.51	OtherIntergenic
7	48211055	48687092	ENSG00000179869	ABCA13	+	0.0319	-1.584	449416	7	47761341	47761640	Up	0.00486	1.19	OtherIntergenic
19	7933605	7939326	ENSG00000183248	CTD-3193O13.9	-	6.52e-13	2.977	449876	19	8389201	8389600	Up	6.23e-05	5.02	Genebody
1	43637820	43720029	ENSG00000243710	WDR65	+	1.95e-06	-1.6	450553	1	44170581	44170900	Up	0.371	1.37	Promoter3k
2	233243244	233247599	ENSG00000163283	ALPP	+	0.0434	2.545	451985	2	232791001	232791260	Up	0.00631	1.79	ProximalPromoter
12	52862300	52867569	ENSG00000170465	KRT6C	-	2.46e-06	-2.645	453733	12	53321301	53321600	Up	0.00321	1.69	Genebody
17	48046334	48052321	ENSG00000108813	DLX4	+	0.002	1.574	454335	17	47591701	47592000	Up	0.00206	2.03	Genebody
10	96443251	96495947	ENSG00000108242	CYP2C18	+	0.00597	-1.647	457532	10	95985361	95985720	Up	0.00437	1.39	Genebody
9	124964856	124991905	ENSG00000106852	LHX6	-	4.17e-12	2.619	457817	9	124506721	124507040	Up	0.00323	1.11	Promoter3k
11	73685712	73694352	ENSG00000175567	UCP2	-	3.19e-06	1.686	459890	11	74154241	74154520	Up	0.00767	1.45	OtherIntergenic
7	131185021	131242976	ENSG00000128567	PODXL	-	3.3e-10	2.386	460102	7	130724661	130724920	Up	0.00486	Inf	Genebody
11	114128509	114184007	ENSG00000166741	NNMT	+	0.0106	2.69	461335	11	114645341	114645760	Down	2.97e-08	-2.02	OtherIntergenic
22	38366693	38383429	ENSG00000100146	SOX10	-	1.1e-10	-5.317	461854	22	37904581	37904840	Down	0.00631	-1.62	Genebody
1	235710987	235814054	ENSG00000168243	GNG4	-	3.94e-08	2.16	463588	1	235247021	235247400	Up	0.000901	0.7	OtherIntergenic
2	233924677	234116549	ENSG00000168918	INPP5D	+	2.15e-09	-1.115	467053	2	234583601	234583860	Up	0.0026	2.13	Genebody
19	2997636	3047633	ENSG00000065717	TLE2	-	2.05e-07	1.798	472829	19	3520461	3520660	Up	0.00798	2.02	Genebody
12	52840435	52845910	ENSG00000185479	KRT6B	-	5.95e-11	-1.171	475392	12	53321301	53321600	Up	0.00321	1.69	Genebody
21	43218385	43299591	ENSG00000141956	PRDM15	-	1.47e-19	1.168	476726	21	42741341	42741660	Up	0.00593	1.98	Genebody
16	55836763	55867249	ENSG00000198848	CES1	-	6.47e-05	2.763	478944	16	55357441	55357820	Up	6.16e-05	1.31	Promoter1k
10	70587298	70655188	ENSG00000165730	STOX1	+	3.04e-05	1.727	479974	10	71135161	71135480	Up	0.00767	2.58	Genebody
13	24144509	24250232	ENSG00000127863	TNFRSF19	+	0.000137	-1.266	482030	13	23662001	23662480	Down	2.97e-08	-2.39	OtherIntergenic
9	112952328	112970469	ENSG00000188959	C9orf152	-	6.45e-09	5.298	484169	9	112467881	112468160	Up	0.00387	2.29	Genebody
22	24176690	24181315	ENSG00000099958	DERL3	-	9.04e-06	3.156	489387	22	24670701	24671080	Up	0.00486	2.08	Genebody
8	22536526	22541522	ENSG00000261026	CTD-3247F14.2	-	0.0179	1.307	489927	8	22046301	22046600	Up	0.00767	0.96	Genebody
8	91070836	91107703	ENSG00000104327	CALB1	-	1.33e-07	-2.168	490897	8	90579601	90579940	Up	0.000797	2.56	Genedesert
12	7022909	7032861	ENSG00000111674	ENO2	+	0.00477	1.022	494381	12	7527241	7527580	Up	0.000723	1.38	Genebody
7	138279030	138386097	ENSG00000157703	SVOPL	-	9.18e-05	5.195	496571	7	137782061	137782460	Up	0.00154	2.41	Genebody
3	145910126	145968966	ENSG00000114698	PLSCR4	-	0.0169	1.377	496796	3	146465761	146466040	Up	0.0533	1.56	OtherIntergenic
11	27015628	27018630	ENSG00000176971	FIBIN	+	0.00923	1.54	500332	11	27518961	27519220	Down	0.00235	-2.01	Genebody
8	22547663	22656129	ENSG00000253125	RP11-459E5.1	+	0.00112	2.957	501064	8	22046301	22046600	Up	0.00767	0.96	Genebody
17	41952725	41987068	ENSG00000108852	MPP2	-	4.64e-09	2.316	506486	17	41445981	41446240	Down	0.0076	-2.67	OtherIntergenic
22	35318599	35468259	ENSG00000227895	RP1-272J12.1	-	0.00787	-4.334	507380	22	34810661	34811220	Down	1.13e-05	-3.31	Genedesert
19	19649057	19657468	ENSG00000160161	CILP2	+	0.00484	1.658	511418	19	19137361	19137640	Down	0.00631	-1.29	Genebody
4	5053169	5502725	ENSG00000152953	STK32B	+	0.00116	-2.244	518617	4	6021341	6021800	Down	2.13e-05	-1.13	OtherIntergenic
1	200638635	200663378	ENSG00000260088	RP11-92G12.3	+	0.000117	-1.053	520224	1	201183601	201183800	Up	0.00601	1.59	Genebody
11	43946892	43965888	ENSG00000187479	C11orf96	+	0.0321	3.04	520374	11	44486261	44486560	Down	0.00934	-1.45	OtherIntergenic
15	83421636	83425960	ENSG00000252690	SCARNA15	+	0.0191	-1.384	520902	15	83946861	83947060	Down	0.00767	-Inf	Genebody
11	113930315	114121398	ENSG00000109906	ZBTB16	+	7.06e-29	4.43	523944	11	114645341	114645760	Down	2.97e-08	-2.02	OtherIntergenic
3	45796942	45838027	ENSG00000163817	SLC6A20	-	0.0355	-2.231	530083	3	45266621	45266860	Up	0.00694	1.98	Promoter3k
19	15939771	15947130	ENSG00000214049	UCA1	+	4.08e-05	2.716	531032	19	15408381	15408740	Down	0.00128	-1.32	OtherIntergenic
5	137620954	137674044	ENSG00000158402	CDC25C	-	7.04e-10	1.002	533218	5	138207261	138207460	Up	0.00885	1.75	Genebody
19	567212	572215	ENSG00000267751	AC009005.2	-	0.0171	1.131	534687	19	1106901	1107400	Up	0.0001	1.98	Promoter3k
17	7758383	7759417	ENSG00000167874	TMEM88	+	0.0186	-1.136	541504	17	7216601	7216880	Up	0.00126	2.36	Promoter3k
1	45792545	45794347	ENSG00000186603	HPDL	+	0.000249	1.33	541886	1	45250421	45250660	Up	0.00477	2.72	Promoter3k
10	11047259	11378674	ENSG00000048740	CELF2	+	0.00464	-1.368	543788	10	11922461	11922820	Down	0.00409	-1.47	Genebody
19	42212504	42233718	ENSG00000105388	CEACAM5	+	8.99e-06	5.054	544325	19	41667821	41668180	Up	0.00433	1.16	OtherIntergenic
12	122215664	122241309	ENSG00000139725	RHOF	-	2.6e-07	1.1	544385	12	121671021	121671280	Down	0.00631	-2.12	Genebody
7	99775186	99819111	ENSG00000066923	STAG3	+	0.00178	1.516	545547	7	99229281	99229640	Up	0.00614	1.34	Genebody
9	27524312	27526496	ENSG00000147896	IFNK	+	0.00974	-2.643	548313	9	26975781	26976000	Up	0.000723	1.38	Genebody
20	44637547	44645200	ENSG00000100985	MMP9	+	0.0215	-1.172	551848	20	44085361	44085700	Up	0.00486	1.05	OtherIntergenic
6	36973422	36996846	ENSG00000146192	FGD2	+	1.21e-06	2.525	551896	6	37548741	37548940	Down	0.00631	-1.43	OtherIntergenic
11	125315646	125366213	ENSG00000149557	FEZ1	-	3.31e-06	-1.016	553627	11	124761661	124762020	Up	0.00484	3.22	Genebody
13	109816250	109853831	ENSG00000236242	MYO16-AS1	-	0.00348	1.322	554231	13	109261821	109262020	Up	0.00767	2	Genebody
3	58490863	58523046	ENSG00000168306	ACOX2	-	0.00207	-1.982	555064	3	57935581	57935800	Up	0.00202	2.41	OtherIntergenic
1	27992572	27998729	ENSG00000126709	IFI6	-	0.0177	-2.039	556593	1	27435701	27435980	Up	0.00631	1.2	Genebody
6	90636248	91006627	ENSG00000112182	BACH2	-	4.96e-09	1.222	557469	6	90078581	90078780	Up	0.0063	2.87	Genebody
1	45809555	45956872	ENSG00000070759	TESK2	-	3.11e-07	1.248	558896	1	45250421	45250660	Up	0.00477	2.72	Promoter3k
X	119392505	119445411	ENSG00000125355	TMEM255A	-	4.08e-30	4.568	559446	X	118832741	118833060	Down	0.00445	-1.24	OtherIntergenic
19	50691443	50813802	ENSG00000105357	MYH14	+	1.77e-12	1.281	559960	19	51373761	51374100	Up	0.00486	0.89	Promoter3k
19	36358801	36370693	ENSG00000105290	APLP1	+	4.9e-06	2.16	560922	19	35797641	35797880	Up	0.0127	1.29	Genebody
1	153389000	153395701	ENSG00000184330	S100A7A	+	0.00368	2.906	564621	1	153960321	153960520	Up	0.00441	2.92	Promoter3k
X	15253410	15288589	ENSG00000102048	ASB9	-	0.0333	1.112	567713	X	15856301	15856500	Down	0.00511	-4.19	Genebody
22	37309670	37336491	ENSG00000100368	CSF2RB	+	0.0272	1.666	568091	22	37904581	37904840	Down	0.00631	-1.62	Genebody
19	8959520	9092018	ENSG00000181143	MUC16	-	6.27e-09	3.376	569921	19	8389201	8389600	Up	6.23e-05	5.02	Genebody
12	6949118	6956557	ENSG00000111664	GNB3	+	0.000564	-1.8	570685	12	7527241	7527580	Up	0.000723	1.38	Genebody
2	101008327	101034118	ENSG00000115526	CHST10	-	9.85e-12	-2.172	572728	2	100435361	100435600	Down	0.00546	-1.83	Genebody
5	132157833	132166590	ENSG00000164403	SHROOM1	-	1.54e-05	1.189	574052	5	132740641	132740980	Up	0.00314	2.25	Genebody
12	6937572	6949018	ENSG00000110811	LEPREL2	+	8.97e-05	-1.008	578224	12	7527241	7527580	Up	0.000723	1.38	Genebody
7	130126012	130146133	ENSG00000106484	MEST	+	1.94e-10	1.276	578529	7	130724661	130724920	Up	0.00486	Inf	Genebody
19	42254885	42276113	ENSG00000086548	CEACAM6	+	0.014	1.284	586706	19	41667821	41668180	Up	0.00433	1.16	OtherIntergenic
9	97365415	97402531	ENSG00000165140	FBP1	-	3.36e-07	2.481	592436	9	96772761	96772980	Up	0.0076	2.15	OtherIntergenic
14	88649113	88793251	ENSG00000100433	KCNK10	-	0.00017	-3.082	592551	14	89385801	89386240	Up	2.3e-06	2.9	OtherIntergenic
1	153362508	153363664	ENSG00000143546	S100A8	-	0.0182	-1.045	596658	1	153960321	153960520	Up	0.00441	2.92	Promoter3k
19	10400657	10407454	ENSG00000105376	ICAM5	+	4.67e-16	2.627	599048	19	11006501	11006700	Up	0.00767	2.22	Genebody
12	52708085	52715182	ENSG00000170523	KRT83	-	0.00402	4.625	606120	12	53321301	53321600	Up	0.00321	1.69	Genebody
8	30689060	30748122	ENSG00000133863	TEX15	-	0.0497	2.278	606580	8	31354701	31355040	Up	0.00744	1.27	OtherIntergenic
3	13357737	13461809	ENSG00000132182	NUP210	-	2.18e-22	4.657	607038	3	12750501	12750700	Up	0.00631	2.47	OtherIntergenic
7	138391040	138484305	ENSG00000105929	ATP6V0A4	-	0.00277	2.397	608581	7	137782061	137782460	Up	0.00154	2.41	Genebody
19	10381511	10397291	ENSG00000090339	ICAM1	+	1.03e-22	2.591	609211	19	11006501	11006700	Up	0.00767	2.22	Genebody
4	118004718	118006736	ENSG00000174599	TRAM1L1	-	0.0328	-1.31	614926	4	118621661	118622020	Up	0.00486	2.04	OtherIntergenic
12	52643084	52702947	ENSG00000170442	KRT86	+	1.11e-07	3.071	618355	12	53321301	53321600	Up	0.00321	1.69	Genebody
9	125132824	125157982	ENSG00000095303	PTGS1	+	7.27e-13	1.46	625785	9	124506721	124507040	Up	0.00323	1.11	Promoter3k
20	62119366	62130505	ENSG00000101210	EEF1A2	-	0.000148	1.565	627427	20	61491681	61491940	Up	0.00631	2.07	Promoter3k
17	21428051	21477722	ENSG00000212719	C17orf51	-	1.33e-07	-1.129	628432	17	20799421	20799620	Up	0.0076	2.19	ProximalPromoter
17	56597611	56618179	ENSG00000108387	SEPT4	-	0.0188	1.668	629492	17	55967861	55968120	Up	0.0167	2.23	Genebody
7	2945775	3083579	ENSG00000198286	CARD11	-	0.00475	-1.467	629643	7	3713221	3713540	Up	0.00176	1.12	Genebody
20	57090435	57194944	ENSG00000231290	APCDD1L-AS1	+	0.00451	-1.165	632716	20	56457461	56457720	Up	0.0026	2.62	OtherIntergenic
11	133778459	133826880	ENSG00000080854	IGSF9B	-	0.00886	-1.51	635442	11	134462321	134462640	Down	0.0071	-1.49	Subtelomere
12	52679697	52685318	ENSG00000205426	KRT81	-	1.45e-24	6.594	635984	12	53321301	53321600	Up	0.00321	1.69	Genebody
19	18485541	18499986	ENSG00000130513	GDF15	+	6.31e-05	1.432	637376	19	19137361	19137640	Down	0.00631	-1.29	Genebody
3	57124010	57204334	ENSG00000144730	IL17RD	-	0.000811	1.112	638168	3	57842501	57842760	Down	0.00387	-1.83	Genebody
4	156587863	156653501	ENSG00000164116	GUCY1A3	+	0.0162	1.425	640404	4	155947081	155947460	Up	0.000969	1.83	OtherIntergenic
3	179512746	179754841	ENSG00000114757	PEX5L	-	5.19e-05	-3.087	643041	3	180397881	180398180	Down	0.00394	-1.1	Promoter1k
19	1752372	1780987	ENSG00000205922	ONECUT3	+	0.00263	-2.259	644973	19	1106901	1107400	Up	0.0001	1.98	Promoter3k
10	45454855	45491339	ENSG00000107551	RASSF4	+	0.0293	2.396	647996	10	44806401	44806860	Down	8.13e-05	-2.59	OtherIntergenic
15	93586636	93632433	ENSG00000182175	RGMA	-	2.48e-05	1.17	651457	15	92934961	92935180	Down	0.00767	-1.43	Promoter3k
2	9246722	9249994	ENSG00000261104	RP11-734K21.5	+	0.00214	2.284	658528	2	9908521	9908980	Down	2.97e-08	-2.37	OtherIntergenic
9	113127531	113342160	ENSG00000165124	SVEP1	-	1.31e-54	4.57	659372	9	112467881	112468160	Up	0.00387	2.29	Genebody
15	89904810	89939471	ENSG00000255571	LINC00925	+	1.43e-08	2.323	659551	15	89244821	89245260	Up	0.00157	1.37	OtherIntergenic
10	45466429	45474258	ENSG00000165507	C10orf10	-	4.99e-10	3.07	659570	10	44806401	44806860	Down	8.13e-05	-2.59	OtherIntergenic
2	9243569	9245243	ENSG00000242136	RP11-734K21.2	+	0.0447	2.536	663279	2	9908521	9908980	Down	2.97e-08	-2.37	OtherIntergenic
2	72356367	72375167	ENSG00000003137	CYP26B1	-	3.91e-15	1.972	667755	2	73042921	73043420	Up	4.34e-05	1.93	Genebody
8	12039605	12051642	ENSG00000186523	FAM86B1	-	0.0115	-1.034	673346	8	11365881	11366260	Down	0.00412	-1.66	Genebody
19	55663137	55669141	ENSG00000129991	TNNI3	-	0.00244	-1.045	674078	19	54988761	54989060	Up	0.00767	1.83	OtherIntergenic
12	52626304	52645970	ENSG00000135480	KRT7	+	1.3e-13	2.337	675332	12	53321301	53321600	Up	0.00321	1.69	Genebody
5	174151536	174157896	ENSG00000120149	MSX2	+	0.000183	-1.067	678857	5	173472341	173472680	Down	0.00024	-1.34	ProximalPromoter
12	52638832	52641232	ENSG00000257671	RP3-416H24.1	-	0.000991	3.74	680070	12	53321301	53321600	Up	0.00321	1.69	Genebody
14	38065052	38510647	ENSG00000139865	TTC6	+	4.89e-05	3.55	680175	14	39190821	39191420	Down	2.56e-06	-1.26	OtherIntergenic
19	55670307	55688908	ENSG00000267577	CTD-2587H24.5	+	0.0466	-1.063	681248	19	54988761	54989060	Up	0.00767	1.83	OtherIntergenic
17	18335365	18346209	ENSG00000214856	KRT16P1	+	0.0137	-1.819	683546	17	17651621	17651820	Up	0.00808	1.22	Genebody
3	58619673	58652575	ENSG00000198643	FAM3D	-	0.0048	1.608	683874	3	57935581	57935800	Up	0.00202	2.41	OtherIntergenic
7	5314000	5346501	ENSG00000164638	SLC29A4	+	0.000102	-1.834	690461	7	6036961	6037260	Down	0.00411	-1.22	Genebody
11	119288090	119295695	ENSG00000154096	THY1	-	8.24e-05	2.954	690627	11	119986321	119986580	Down	4.34e-05	-1.94	Genebody
19	43568363	43587197	ENSG00000242221	PSG2	-	0.0223	3.086	691305	19	44278501	44279060	Down	0.00177	-2.03	Genebody
2	231555636	231565244	ENSG00000226125	AC098823.3	-	0.0345	-1.412	692658	2	232257901	232258240	Up	0.00115	2.27	Promoter3k
8	13424352	13425796	ENSG00000164743	C8orf48	+	0.000758	-1.362	696066	8	14121861	14122240	Down	0.00767	-2.46	Genebody
19	405438	409139	ENSG00000183186	C2CD4C	-	0.00239	1.193	697763	19	1106901	1107400	Up	0.0001	1.98	Promoter3k
1	38259474	38266809	ENSG00000185090	MANEAL	+	1.14e-07	1.089	699113	1	38965921	38966320	Down	0.00101	-1.14	OtherIntergenic
17	18353558	18379234	ENSG00000229526	KRT16P4	+	0.00297	-1.671	701739	17	17651621	17651820	Up	0.00808	1.22	Genebody
12	52604714	52617588	ENSG00000258279	LINC00592	+	0.00659	1.062	703714	12	53321301	53321600	Up	0.00321	1.69	Genebody
2	233743396	233877982	ENSG00000066248	NGEF	-	1.31e-06	2.969	705620	2	234583601	234583860	Up	0.0026	2.13	Genebody
4	156655600	156658214	ENSG00000260244	RP11-588K22.2	+	0.00736	1.622	708141	4	155947081	155947460	Up	0.000969	1.83	OtherIntergenic
5	133450402	133487556	ENSG00000081059	TCF7	+	4.08e-05	1.054	709423	5	132740641	132740980	Up	0.00314	2.25	Genebody
10	92671853	92681033	ENSG00000148677	ANKRD1	-	0.000604	3.502	712069	10	93393101	93393320	Up	0.00486	2.56	Promoter1k
5	172741716	172756506	ENSG00000113739	STC2	-	1.79e-08	-1.163	715836	5	173472341	173472680	Down	0.00024	-1.34	ProximalPromoter
8	124510129	124553446	ENSG00000156804	FBXO32	-	1.38e-07	1.4	717590	8	123792281	123792540	Up	0.0285	0.87	Promoter3k
20	42740335	42816218	ENSG00000149596	JPH2	-	1.63e-08	1.17	720956	20	42019061	42019380	Up	0.0105	1.69	OtherIntergenic
14	103985996	103989448	ENSG00000166165	CKB	-	0.000114	1.792	723757	14	103262021	103262240	Down	0.00666	-1.53	Genebody
10	81967466	81979413	ENSG00000237523	LINC00857	+	1.93e-05	1.494	725689	10	82705101	82705460	Down	0.00387	-1.23	Genedesert
7	101928405	101962178	ENSG00000160999	SH2B2	+	0.0165	1.142	726186	7	101201981	101202220	Up	0.000314	2.41	Genebody
5	64444563	64777747	ENSG00000049192	ADAMTS6	-	0.000152	-1.096	727495	5	65505241	65505540	Up	0.00185	1.88	OtherIntergenic
17	18380051	18398259	ENSG00000171916	LGALS9C	+	0.0258	-1.773	728232	17	17651621	17651820	Up	0.00808	1.22	Genebody
12	64660217	64784972	ENSG00000185306	C12orf56	-	0.00028	2.514	730230	12	65515201	65515520	Up	0.00619	1.68	ProximalPromoter
5	137450866	137475132	ENSG00000112981	NME5	-	0.0276	-3.396	732130	5	138207261	138207460	Up	0.00885	1.75	Genebody
22	29876219	29887379	ENSG00000100285	NEFH	+	4.29e-46	2.202	732703	22	30620081	30620440	Up	0.000723	2.86	OtherIntergenic
11	119225925	119252436	ENSG00000036672	USP2	-	1.5e-07	1.524	733886	11	119986321	119986580	Down	4.34e-05	-1.94	Genebody
10	44051792	44070066	ENSG00000196793	ZNF239	-	0.000417	1.156	736336	10	44806401	44806860	Down	8.13e-05	-2.59	OtherIntergenic
22	45809572	45828376	ENSG00000128408	RIBC2	+	1.16e-09	2.271	743593	22	45065781	45065980	Up	0.00631	1.51	Promoter3k
22	29832818	29874164	ENSG00000225465	RFPL1S	-	5.81e-10	3.019	745918	22	30620081	30620440	Up	0.000723	2.86	OtherIntergenic
8	12940870	13373167	ENSG00000164741	DLC1	-	3.19e-05	-1.216	748695	8	14121861	14122240	Down	0.00767	-2.46	Genebody
3	50242679	50258411	ENSG00000188338	SLC38A3	+	0.0048	4.153	750560	3	49491921	49492120	Up	0.00441	1.67	OtherIntergenic
14	29235050	29238870	ENSG00000176165	FOXG1	+	0.00538	1.718	751912	14	29990781	29991120	Down	0.000487	-2.18	Genebody
15	29967194	29973161	ENSG00000256802	RP11-680F8.1	+	0.0214	3.232	752815	15	29214161	29214380	Down	0.00615	-2.74	Promoter1k
11	59620273	59634048	ENSG00000134827	TCN1	-	0.00109	-1.46	758834	11	60392881	60393080	Up	0.00915	2.23	Genebody
8	73449626	73850584	ENSG00000182674	KCNB2	+	0.000523	2.997	762047	8	72687261	72687580	Down	0.00615	-0.93	OtherIntergenic
1	28199055	28213196	ENSG00000130775	THEMIS2	+	6.97e-15	2.266	763076	1	27435701	27435980	Up	0.00631	1.2	Genebody
17	16721297	16725893	ENSG00000226145	AC022596.6	-	0.00114	-1.578	763649	17	17489541	17489880	Up	0.00767	1.23	Genebody
16	903634	1031318	ENSG00000103227	LMF1	-	2.71e-08	-1.45	763804	16	1795121	1795460	Up	0.00387	3.15	Genebody
5	169291268	169407744	ENSG00000204767	FAM196B	-	5.16e-06	-3.214	767298	5	170175041	170175260	Up	0.00486	4.36	OtherIntergenic
1	153190060	153191793	ENSG00000203783	PRR9	+	0.00906	-3.131	768529	1	153960321	153960520	Up	0.00441	2.92	Promoter3k
11	73357223	73373864	ENSG00000021300	PLEKHB1	+	0.0207	2.619	780378	11	74154241	74154520	Up	0.00767	1.45	OtherIntergenic
4	101733412	101735437	ENSG00000251636	EMCN-IT1	-	9.89e-05	-1.587	782945	4	102518381	102518660	Up	0.00302	1.62	OtherIntergenic
2	216225163	216300895	ENSG00000115414	FN1	-	6.2e-07	1.786	786367	2	217087261	217087600	Up	0.000437	1.54	OtherIntergenic
19	39574553	39602133	ENSG00000183760	PAPL	+	0.00123	1.082	788054	19	38786261	38786500	Up	0.00685	1.18	OtherIntergenic
11	119179241	119192231	ENSG00000076706	MCAM	-	3.89e-06	1.742	794091	11	119986321	119986580	Down	4.34e-05	-1.94	Genebody
19	12862516	12869272	ENSG00000039987	BEST2	+	0.0352	2.459	794897	19	12067421	12067620	Up	0.00631	Inf	OtherIntergenic
16	67423712	67427438	ENSG00000159713	TPPP3	-	8.37e-05	1.862	800113	16	66623301	66623600	Up	0.0166	0.95	OtherIntergenic
16	19421818	19510435	ENSG00000103534	TMC5	+	1.11e-14	1.871	801347	16	20311781	20312280	Down	6.39e-07	-1.42	OtherIntergenic
2	38814	46870	ENSG00000184731	FAM110C	-	2.74e-19	-1.035	803192	2	850061	850440	Down	0.00176	-1.64	Genebody
11	66330934	66336312	ENSG00000174080	CTSF	-	5.08e-11	1.776	805270	11	67141581	67141840	Up	0.00486	1.78	Genebody
17	8023908	8027410	ENSG00000179111	HES7	-	1.09e-06	1.462	807029	17	7216601	7216880	Up	0.00126	2.36	Promoter3k
22	44220389	44258398	ENSG00000130540	SULT4A1	-	0.00851	1.463	807384	22	45065781	45065980	Up	0.00631	1.51	Promoter3k
3	50304990	50314977	ENSG00000012171	SEMA3B	+	1.92e-10	1.55	812871	3	49491921	49492120	Up	0.00441	1.67	OtherIntergenic
6	30899130	30899952	ENSG00000196260	SFTA2	-	0.00962	3.738	814431	6	30084441	30084700	Up	0.00274	1.99	OtherIntergenic
19	281040	291393	ENSG00000141934	PPAP2C	-	2e-32	1.688	815509	19	1106901	1107400	Up	0.0001	1.98	Promoter3k
9	2422702	2641395	ENSG00000236404	RP11-125B21.2	-	0.000161	-1.785	817403	9	1605021	1605300	Down	0.00387	-1.61	OtherIntergenic
20	42839600	42854667	ENSG00000223891	OSER1-AS1	+	0.00644	1.226	820221	20	42019061	42019380	Up	0.0105	1.69	OtherIntergenic
6	26271146	26271612	ENSG00000256018	HIST1H3G	-	0.0307	2.041	824527	6	25446361	25446620	Up	0.00405	2.44	Genebody
1	28261504	28285668	ENSG00000130768	SMPDL3B	+	2.4e-13	1.561	825525	1	27435701	27435980	Up	0.00631	1.2	Genebody
5	74323289	74326724	ENSG00000176928	GCNT4	-	0.00101	-1.104	825790	5	73497301	73497500	Up	0.00767	2.35	OtherIntergenic
15	42273780	42343388	ENSG00000188089	PLA2G4E	-	0.0116	-1.325	837941	15	41435641	41435840	Up	0.00767	2.28	OtherIntergenic
16	67464555	67471456	ENSG00000176387	HSD11B2	+	3.94e-07	1.216	840956	16	66623301	66623600	Up	0.0166	0.95	OtherIntergenic
22	22838767	22863505	ENSG00000198477	ZNF280B	-	0.0363	-1.924	842668	22	21995801	21996100	Up	0.00205	1.9	Promoter1k
19	36641824	36643771	ENSG00000161281	COX7A1	-	0.0281	-1.122	843945	19	35797641	35797880	Up	0.0127	1.29	Genebody
3	50337320	50349812	ENSG00000114378	HYAL1	-	0.00365	-1.371	845201	3	49491921	49492120	Up	0.00441	1.67	OtherIntergenic
10	88718375	88723017	ENSG00000173267	SNCG	+	0.00343	1.697	847876	10	87870281	87870500	Down	0.00631	-2.98	Genebody
17	33762115	33775856	ENSG00000154760	SLFN13	-	4.83e-28	2.33	849816	17	32911981	32912300	Down	0.00767	-2.14	Genebody
15	45722727	45740959	ENSG00000166920	C15orf48	+	3.2e-05	1.968	855523	15	46596481	46597000	Down	3.32e-08	-2.06	Genedesert
2	219724544	219738955	ENSG00000115596	WNT6	+	0.000268	2.731	861987	2	220600941	220601320	Down	9.07e-05	-1.39	OtherIntergenic
15	43524793	43559055	ENSG00000104055	TGM5	-	0.0226	1.974	864067	15	44423121	44423360	Down	0.00767	-3.11	Genebody
6	30951495	30957680	ENSG00000204544	MUC21	+	2.04e-15	7.354	866796	6	30084441	30084700	Up	0.00274	1.99	OtherIntergenic
10	72007085	72043432	ENSG00000148734	NPFFR1	-	0.00893	2.116	871606	10	71135161	71135480	Up	0.00767	2.58	Genebody
17	48473799	48475249	ENSG00000253102	RP1-117B12.4	+	0.0481	-1.87	881800	17	47591701	47592000	Up	0.00206	2.03	Genebody
2	231371816	231372099	ENSG00000243650	RN7SL834P	+	0.0199	-1.925	885803	2	232257901	232258240	Up	0.00115	2.27	Promoter3k
7	92759368	92777682	ENSG00000177409	SAMD9L	-	0.0113	-1.594	890260	7	93667941	93668300	Down	0.00166	-2.8	OtherIntergenic
22	50919985	50924869	ENSG00000128165	ADM2	+	8.95e-10	-1.205	893346	22	50026161	50026640	Down	3.26e-08	-2	Genebody
8	22941868	22974950	ENSG00000173535	TNFRSF10C	+	0.0314	1.002	895269	8	22046301	22046600	Up	0.00767	0.96	Genebody
2	113825547	113833427	ENSG00000136697	IL1F10	+	0.00558	-1.327	901795	2	114735221	114735600	Up	0.000185	1.64	Promoter3k
15	45653322	45694525	ENSG00000171766	GATM	-	0.0014	1.347	901957	15	46596481	46597000	Down	3.32e-08	-2.06	Genedesert
8	134585426	134586104	ENSG00000261220	RP11-629O1.2	+	0.0014	2.882	903478	8	135489581	135489840	Down	0.00486	-Inf	Genebody
11	14899553	14913798	ENSG00000186104	CYP2R1	-	3.25e-12	-1.562	906814	11	13992441	13992740	Up	0.00767	1.02	Genebody
10	97951458	98031344	ENSG00000095585	BLNK	-	8.82e-07	1.026	908338	10	98939681	98939900	Up	0.00279	2.2	Genebody
19	43256838	43359843	ENSG00000124467	PSG8	-	0.0204	3.487	918659	19	44278501	44279060	Down	0.00177	-2.03	Genebody
19	42590263	42700737	ENSG00000028277	POU2F2	-	0.015	-1.468	922084	19	41667821	41668180	Up	0.00433	1.16	OtherIntergenic
10	72058729	72142382	ENSG00000172731	LRRC20	-	2.7e-08	1.26	923250	10	71135161	71135480	Up	0.00767	2.58	Genebody
13	46700055	46786006	ENSG00000136167	LCP1	-	0.0484	-1.474	931016	13	45768781	45769040	Up	0.00338	1.96	Genebody
18	28709199	28742819	ENSG00000134765	DSC1	-	5.17e-05	-2.21	936540	18	27772281	27772660	Up	0.000257	1.91	Genedesert
22	50964181	50968485	ENSG00000025708	TYMP	-	2.12e-08	-1.089	937542	22	50026161	50026640	Down	3.26e-08	-2	Genebody
1	161676762	161684142	ENSG00000132185	FCRLA	+	0.00806	-2.317	938223	1	160738081	160738540	Down	2.76e-07	-1.07	OtherIntergenic
1	117686209	117753556	ENSG00000134258	VTCN1	-	2.37e-06	4.114	939770	1	116746121	116746440	Up	0.00631	2.76	OtherIntergenic
1	153003678	153005376	ENSG00000169469	SPRR1B	+	0.00021	-1.353	954946	1	153960321	153960520	Up	0.00441	2.92	Promoter3k
7	100218039	100240402	ENSG00000106327	TFR2	-	7.47e-08	1.672	961580	7	101201981	101202220	Up	0.000314	2.41	Genebody
6	3905144	3912213	ENSG00000260604	RP1-140K8.5	-	0.00448	4.276	965905	6	2938941	2939240	Up	0.051	1.63	OtherIntergenic
17	29233362	29286340	ENSG00000184060	ADAP2	+	5.2e-08	-1.905	972663	17	28260501	28260700	Up	0.00767	1.47	Genebody
11	71825915	71850936	ENSG00000110203	FOLR3	+	0.000797	-1.616	973836	11	70851741	70852080	Up	0.00604	1.91	Genebody
11	118795873	118829269	ENSG00000110375	UPK2	+	1.58e-07	1.372	974474	11	117821181	117821400	Up	0.0071	2.03	OtherIntergenic
16	810762	818865	ENSG00000102854	MSLN	+	1.05e-06	1.138	976257	16	1795121	1795460	Up	0.00387	3.15	Genebody
11	75133438	75141674	ENSG00000149243	KLHL35	-	0.0045	1.479	978919	11	74154241	74154520	Up	0.00767	1.45	OtherIntergenic
6	168841831	169073984	ENSG00000112562	SMOC2	+	1.11e-05	-4.307	981078	6	170055061	170055280	Up	0.00767	1.51	Genebody
11	12984057	13011095	ENSG00000251381	LINC00958	-	0.0383	-1.284	981347	11	13992441	13992740	Up	0.00767	1.02	Genebody
15	69591286	69700119	ENSG00000137819	PAQR5	+	1.99e-07	1.178	982007	15	68608981	68609280	Up	0.00631	1.44	Genebody
17	42430583	42441243	ENSG00000161682	FAM171A2	-	0.00886	1.184	984344	17	41445981	41446240	Down	0.0076	-2.67	OtherIntergenic
10	124591665	124639146	ENSG00000138161	CUZD1	-	1.55e-09	-1.498	986836	10	125625981	125626360	Down	0.000142	-3.9	Genebody
6	31082527	31107869	ENSG00000204540	PSORS1C1	+	4.46e-13	1.421	997828	6	30084441	30084700	Up	0.00274	1.99	OtherIntergenic
1	152956557	152958289	ENSG00000169474	SPRR1A	+	0.0222	-1.326	1002033	1	153960321	153960520	Up	0.00441	2.92	Promoter3k
17	42449548	42466873	ENSG00000005961	ITGA2B	-	0.0159	2.468	1003309	17	41445981	41446240	Down	0.0076	-2.67	OtherIntergenic
4	166282346	166419472	ENSG00000109472	CPE	+	0.018	1.191	1003490	4	167422961	167423340	Up	0.00129	0.98	OtherIntergenic
2	225629807	225907162	ENSG00000135905	DOCK10	-	0.00362	-1.138	1003568	2	224625821	224626240	Up	0.00268	1.51	Genebody
6	138483058	138665800	ENSG00000112379	KIAA1244	+	0.000813	1.623	1005619	6	137477141	137477440	Up	0.00274	1.99	Genebody
4	95679119	96079599	ENSG00000138696	BMPR1B	+	2.17e-07	2.263	1011763	4	97091361	97091560	Up	0.00767	1.88	Genedesert
6	31105313	31107127	ENSG00000204538	PSORS1C2	-	0.00108	1.193	1020614	6	30084441	30084700	Up	0.00274	1.99	OtherIntergenic
X	43625858	43741693	ENSG00000069535	MAOB	-	0.0213	-2.499	1021909	X	44763601	44764020	Up	3.36e-05	3.06	OtherIntergenic
1	205197304	205242471	ENSG00000133069	TMCC2	+	0.000304	1.081	1029205	1	204167781	204168100	Up	3.85e-05	1.76	Genebody
16	19179293	19279652	ENSG00000103528	SYT17	+	0.0447	1.338	1032130	16	20311781	20312280	Down	6.39e-07	-1.42	OtherIntergenic
16	742500	755829	ENSG00000127585	FBXL16	-	1.92e-15	1.643	1039293	16	1795121	1795460	Up	0.00387	3.15	Genebody
12	6456009	6486896	ENSG00000111319	SCNN1A	-	1.7e-07	2.271	1040346	12	7527241	7527580	Up	0.000723	1.38	Genebody
1	26377795	26394927	ENSG00000158022	TRIM63	-	0.00782	-2.843	1040775	1	27435701	27435980	Up	0.00631	1.2	Genebody
3	36868311	36986548	ENSG00000168016	TRANK1	-	0.00116	-1.74	1045354	3	38031901	38032260	Up	0.0336	1.84	Promoter3k
15	90291892	90294541	ENSG00000166823	MESP1	-	0.0495	2.019	1046633	15	89244821	89245260	Up	0.00157	1.37	OtherIntergenic
11	71900602	71907345	ENSG00000110195	FOLR1	+	3.55e-05	4.145	1048523	11	70851741	70852080	Up	0.00604	1.91	Genebody
7	1121844	1133451	ENSG00000164850	GPER1	+	0.0145	2.342	1052825	7	68641	69020	Up	9.07e-05	2	Subtelomere
11	125820011	125826214	ENSG00000254967	RP11-680F20.6	+	0.0101	-2.285	1057992	11	124761661	124762020	Up	0.00484	3.22	Genebody
15	90303822	90321982	ENSG00000188095	MESP2	+	0.0129	1.162	1058563	15	89244821	89245260	Up	0.00157	1.37	OtherIntergenic
13	95089558	95131936	ENSG00000080166	DCT	-	3.54e-06	-6.745	1058899	13	94030421	94030660	Up	0.0122	1.82	Genebody
5	10654332	10657928	ENSG00000272016	RP11-215G15.5	+	6.8e-10	1.486	1062234	5	11720161	11720380	Down	0.00486	-2.34	Genebody
12	66582659	66648402	ENSG00000090376	IRAK3	+	6.5e-13	2.667	1067140	12	65515201	65515520	Up	0.00619	1.68	ProximalPromoter
16	2867164	2876305	ENSG00000007038	PRSS21	+	0.00356	1.104	1071705	16	1795121	1795460	Up	0.00387	3.15	Genebody
10	50817141	50901925	ENSG00000070748	CHAT	+	0.0155	4.376	1072902	10	49744001	49744240	Up	0.00631	1.63	Genebody
16	28603264	28608430	ENSG00000197165	SULT1A2	-	0.0037	2.591	1074985	16	27528081	27528280	Up	0.00138	Inf	Genebody
1	152881021	152884362	ENSG00000163207	IVL	+	0.00551	-1.61	1075960	1	153960321	153960520	Up	0.00441	2.92	Promoter3k
16	2880170	2888967	ENSG00000162078	ZG16B	+	0.0181	1.008	1084711	16	1795121	1795460	Up	0.00387	3.15	Genebody
10	10826400	10836943	ENSG00000225383	SFTA1P	-	0.0151	1.358	1085519	10	11922461	11922820	Down	0.00409	-1.47	Genebody
12	15475331	15750333	ENSG00000151490	PTPRO	+	0.0406	-2.371	1087689	12	16838021	16838600	Up	1.19e-07	2.78	OtherIntergenic
11	66045661	66052772	ENSG00000174871	CNIH2	+	0.0262	1.27	1088810	11	67141581	67141840	Up	0.00486	1.78	Genebody
4	126237554	126414087	ENSG00000196159	FAT4	+	0.00807	1.195	1089875	4	127503961	127504320	Up	0.00387	2.78	Genedesert
14	52292913	52446060	ENSG00000186469	GNG2	+	2.53e-32	-4.216	1090954	14	51201681	51201960	Up	0.0026	1.6	Genebody
19	14260750	14316999	ENSG00000072071	LPHN1	-	3.34e-54	-2.654	1091383	19	15408381	15408740	Down	0.00128	-1.32	OtherIntergenic
19	50243010	50266587	ENSG00000126467	TSKS	-	0.00551	-1.088	1107175	19	51373761	51374100	Up	0.00486	0.89	Promoter3k
8	23154702	23282841	ENSG00000134013	LOXL2	-	1.59e-36	3.049	1108103	8	22046301	22046600	Up	0.00767	0.96	Genebody
X	16964814	17171395	ENSG00000169891	REPS2	+	1.05e-08	1.689	1108315	X	15856301	15856500	Down	0.00511	-4.19	Genebody
1	223711349	223853436	ENSG00000203697	CAPN8	-	0.000226	1.621	1108726	1	224962161	224962380	Up	0.0053	1.52	OtherIntergenic
1	238045705	238054094	ENSG00000116996	ZP4	-	0.0116	-2.648	1117868	1	239171961	239172240	Up	8.72e-06	3.83	Genedesert
14	38059189	38069245	ENSG00000129514	FOXA1	-	3.94e-07	2.7	1121577	14	39190821	39191420	Down	2.56e-06	-1.26	OtherIntergenic
15	88120160	88122917	ENSG00000259527	LINC00052	+	8.53e-07	3.668	1121905	15	89244821	89245260	Up	0.00157	1.37	OtherIntergenic
19	45409011	45412650	ENSG00000130203	APOE	+	1.45e-10	1.044	1124672	19	44284081	44284340	Up	0.0577	2.63	Promoter3k
18	28898052	28936992	ENSG00000134760	DSG1	+	0.0038	-1.121	1125393	18	27772281	27772660	Up	0.000257	1.91	Genedesert
3	185430316	185447575	ENSG00000163915	C3orf65	+	0.00225	-2.022	1128237	3	184301841	184302080	Down	0.0035	-1.92	OtherIntergenic
19	45417504	45422606	ENSG00000130208	APOC1	+	0.00343	1.479	1133165	19	44284081	44284340	Up	0.0577	2.63	Promoter3k
11	65779312	65780976	ENSG00000175315	CST6	+	0.000309	1.106	1133193	11	64645881	64646120	Down	0.00358	-1.52	ProximalPromoter
14	50064193	50065882	ENSG00000253459	AL139099.1	-	0.0436	3.416	1135800	14	51201681	51201960	Up	0.0026	1.6	Genebody
1	95582894	95663163	ENSG00000152078	TMEM56	+	0.00349	3.254	1136675	1	94445981	94446220	Up	0.0033	2.27	OtherIntergenic
11	88910620	89028927	ENSG00000077498	TYR	+	0.00673	-5.868	1139175	11	90168101	90168340	Up	0.00767	1.76	OtherIntergenic
11	15133970	15268754	ENSG00000188487	INSC	+	0.0252	1.586	1141231	11	13992441	13992740	Up	0.00767	1.02	Genebody
11	72975550	73009662	ENSG00000171631	P2RY6	+	9.04e-06	2.086	1144580	11	74154241	74154520	Up	0.00767	1.45	OtherIntergenic
17	34058668	34070540	ENSG00000141150	RASL10B	+	3.68e-06	1.847	1146369	17	32911981	32912300	Down	0.00767	-2.14	Genebody
1	176432307	176814735	ENSG00000116183	PAPPA2	+	5.98e-08	-2.773	1148688	1	175283421	175283620	Up	0.0071	2.03	OtherIntergenic
3	151451704	151479127	ENSG00000197953	AADACL2	+	0.00197	-3.033	1149015	3	152628141	152628420	Down	0.00115	-1.38	OtherIntergenic
3	192958914	192995527	ENSG00000127252	HRASLS	+	0.0281	-2.921	1150115	3	191808481	191808800	Up	0.00315	4.54	OtherIntergenic
5	71403061	71505395	ENSG00000131711	MAP1B	+	1.5e-07	-1.294	1154247	5	72659641	72659980	Down	0.00323	-2.05	OtherIntergenic
19	50194155	50216988	ENSG00000169169	CPT1C	+	3.77e-06	1.751	1156774	19	51373761	51374100	Up	0.00486	0.89	Promoter3k
1	152799949	152800573	ENSG00000186844	LCE1A	+	0.00242	2.735	1159749	1	153960321	153960520	Up	0.00441	2.92	Promoter3k
1	41944446	41950344	ENSG00000127129	EDN2	-	1.75e-08	2.872	1161938	1	43112281	43112480	Down	0.00793	-2.16	Genebody
10	69865912	69971774	ENSG00000138347	MYPN	+	4.13e-11	4.097	1163388	10	71135161	71135480	Up	0.00767	2.58	Genebody
1	134901	139379	ENSG00000237683	AL627309.1	-	0.0441	-1.121	1171303	1	1310681	1310880	Down	0.00323	-2.4	ProximalPromoter
2	48756522	48826025	ENSG00000243244	STON1	+	0.000217	1.974	1171957	2	49997981	49998440	Down	2.97e-08	-2.8	OtherIntergenic
20	36531499	36573752	ENSG00000132821	VSTM2L	+	1.14e-08	1.449	1173820	20	35357421	35357680	Down	0.00767	-1.26	Genebody
12	105196331	105352522	ENSG00000136052	SLC41A2	-	0.0136	1.018	1175632	12	104020481	104020700	Up	0.00544	3.37	Genebody
18	28956740	28994875	ENSG00000175065	DSG4	+	4.43e-06	-1.323	1184081	18	27772281	27772660	Up	0.000257	1.91	Genedesert
2	152689290	152955593	ENSG00000182389	CACNB4	-	0.0291	2.254	1187449	2	154143041	154143240	Up	0.00767	Inf	OtherIntergenic
12	10005583	10022735	ENSG00000110852	CLEC2B	-	0.000159	-1.678	1195284	12	8810061	8810300	Down	0.0026	-1.19	Genebody
10	50942689	50970425	ENSG00000197444	OGDHL	-	0.000175	1.594	1198450	10	49744001	49744240	Up	0.00631	1.63	Genebody
15	42640301	42704516	ENSG00000092529	CAPN3	+	0.00674	-1.628	1204462	15	41435641	41435840	Up	0.00767	2.28	OtherIntergenic
3	161062580	161090668	ENSG00000196542	SPTSSB	-	1.2e-06	3.093	1210701	3	159851541	159851880	Up	0.0182	1.34	OtherIntergenic
14	71165415	71178870	ENSG00000258689	RP6-65G23.1	+	2.05e-05	2.138	1220252	14	72399121	72399320	Up	0.00631	2.89	ProximalPromoter
10	124320181	124403252	ENSG00000187908	DMBT1	+	0.000237	4.028	1222730	10	125625981	125626360	Down	0.000142	-3.9	Genebody
4	154622652	154626851	ENSG00000137462	TLR2	+	8.43e-06	1.791	1223171	4	155850021	155850220	Up	0.00486	1.42	OtherIntergenic
7	2477398	2487485	ENSG00000175873	AC004840.9	+	0.00573	1.45	1225737	7	3713221	3713540	Up	0.00176	1.12	Genebody
1	152730506	152734529	ENSG00000203786	KPRP	+	0.0039	1.321	1225793	1	153960321	153960520	Up	0.00441	2.92	Promoter3k
14	24641062	24649463	ENSG00000100918	REC8	+	0.0108	1.534	1226619	14	25876081	25876340	Down	0.0205	-1.26	Genedesert
17	16245848	16256970	ENSG00000166582	CENPV	-	0.0239	1.004	1232572	17	17489541	17489880	Up	0.00767	1.23	Genebody
16	4421849	4433529	ENSG00000168140	VASN	+	2.18e-07	1.039	1232593	16	5666121	5666480	Down	0.000541	-3.46	OtherIntergenic
20	45338126	45364965	ENSG00000197496	SLC2A10	+	0.000935	2.142	1235877	20	46600841	46601180	Up	0.000337	2.32	OtherIntergenic
6	31321649	31324965	ENSG00000234745	HLA-B	-	0.0483	-1.133	1236950	6	30084441	30084700	Up	0.00274	1.99	OtherIntergenic
2	39117021	39202590	ENSG00000214694	ARHGEF33	+	4.4e-07	2.72	1237892	2	40440481	40440700	Down	0.00902	-1.89	Genebody
22	36649056	36663576	ENSG00000100342	APOL1	+	0.00613	-1.059	1241006	22	37904581	37904840	Down	0.00631	-1.62	Genebody
5	141032968	141061788	ENSG00000120318	ARAP3	-	6.01e-13	1.159	1242034	5	142303821	142304140	Up	0.0112	2.23	Genebody
22	33197687	33259030	ENSG00000100234	TIMP3	+	7.41e-11	1.262	1242392	22	34501421	34501860	Down	8.02e-05	-2.75	Genedesert
21	46825052	46933634	ENSG00000182871	COL18A1	+	1.43e-09	-1.24	1251013	21	45573621	45574040	Down	0.000444	-3.32	OtherIntergenic
16	3051301	3052017	ENSG00000270168	LA16c-380H5.4	+	0.00381	1.133	1255842	16	1795121	1795460	Up	0.00387	3.15	Genebody
16	3056121	3057386	ENSG00000272079	LA16c-380H5.5	+	0.000396	1.952	1260662	16	1795121	1795460	Up	0.00387	3.15	Genebody
1	41827594	41849262	ENSG00000204060	FOXO6	+	3.03e-05	2.759	1263020	1	43112281	43112480	Down	0.00793	-2.16	Genebody
20	1451386	1472233	ENSG00000196209	SIRPB2	-	0.00236	1.169	1264309	20	2736541	2736840	Up	0.00486	1.4	Genebody
16	3062457	3064506	ENSG00000213937	CLDN9	+	5.5e-08	2.565	1266998	16	1795121	1795460	Up	0.00387	3.15	Genebody
16	3064713	3070072	ENSG00000184697	CLDN6	-	0.0144	1.775	1269254	16	1795121	1795460	Up	0.00387	3.15	Genebody
5	136310987	136934068	ENSG00000152377	SPOCK1	-	0.000319	1.419	1273194	5	138207261	138207460	Up	0.00885	1.75	Genebody
6	31368479	31445283	ENSG00000206337	HCP5	+	0.000442	-1.121	1283780	6	30084441	30084700	Up	0.00274	1.99	OtherIntergenic
1	152670840	152671918	ENSG00000187173	LCE2A	+	0.0187	2.938	1288404	1	153960321	153960520	Up	0.00441	2.92	Promoter3k
14	100204030	100408397	ENSG00000066629	EML1	+	0.000302	-1.463	1293185	14	101701581	101701880	Down	0.000327	-1.44	OtherIntergenic
12	6058040	6233936	ENSG00000110799	VWF	-	0.0136	2.266	1293306	12	7527241	7527580	Up	0.000723	1.38	Genebody
11	113280318	113346413	ENSG00000149295	DRD2	-	1.13e-05	2.301	1298929	11	114645341	114645760	Down	2.97e-08	-2.02	OtherIntergenic
X	72432135	72434684	ENSG00000186462	NAP1L2	-	1.44e-11	-5.257	1302016	X	71129781	71130120	Up	0.00229	2.38	OtherIntergenic
22	36585172	36600886	ENSG00000100336	APOL4	-	0.0237	-1.157	1303696	22	37904581	37904840	Down	0.00631	-1.62	Genebody
5	710475	767067	ENSG00000206077	ZDHHC11B	-	0.00249	-1.208	1303835	5	2070901	2071280	Up	6.4e-06	1.72	OtherIntergenic
5	179527795	179636153	ENSG00000146090	RASGEF1C	-	0.000133	-2.465	1307196	5	178220101	178220600	Up	4.98e-05	1.9	OtherIntergenic
17	19398698	19482347	ENSG00000142494	SLC47A1	+	0.0149	-1.581	1317075	17	20799421	20799620	Up	0.0076	2.19	ProximalPromoter
16	3115298	3131908	ENSG00000008517	IL32	+	0.00431	1.718	1319839	16	1795121	1795460	Up	0.00387	3.15	Genebody
2	20191872	20212455	ENSG00000132031	MATN3	-	0.00745	1.269	1327567	2	21540021	21540480	Down	0.00113	-1.33	OtherIntergenic
3	113251143	113348425	ENSG00000072858	SIDT1	+	0.00494	1.53	1332424	3	111918521	111918720	Up	0.00885	1.72	Genebody
17	34245070	34257777	ENSG00000187456	RDM1	-	0.0136	1.287	1332771	17	32911981	32912300	Down	0.00767	-2.14	Genebody
16	56700643	56701977	ENSG00000125144	MT1G	-	6.47e-05	-2.21	1342824	16	55357441	55357820	Up	6.16e-05	1.31	Promoter1k
17	4402133	4442330	ENSG00000183018	SPNS2	+	3.89e-12	3.249	1353414	17	3048201	3048720	Up	3.74e-05	3.68	OtherIntergenic
17	26900133	26904282	ENSG00000109107	ALDOC	-	7.26e-10	1.02	1356220	17	28260501	28260700	Up	0.00767	1.47	Genebody
9	125871773	125877756	ENSG00000236901	MIR600HG	-	0.000198	1.289	1364734	9	124506721	124507040	Up	0.00323	1.11	Promoter3k
9	12685439	12710290	ENSG00000107165	TYRP1	+	5.47e-08	-9.84	1365500	9	11319401	11319940	Down	7.05e-05	-3.08	Genedesert
1	245318287	245872733	ENSG00000162849	KIF26B	+	6.79e-11	-2.007	1367789	1	247240521	247240900	Up	0.000114	3.17	Promoter3k
10	48355024	48373866	ENSG00000165388	ZNF488	+	1.31e-05	1.059	1370136	10	49744001	49744240	Up	0.00631	1.63	Genebody
2	238767536	238820756	ENSG00000132329	RAMP1	+	0.000339	1.178	1370166	2	240190921	240191320	Up	0.000171	2.19	Genebody
11	113258513	113271140	ENSG00000170209	ANKK1	+	1.24e-07	1.452	1374202	11	114645341	114645760	Down	2.97e-08	-2.02	OtherIntergenic
3	185677732	185698658	ENSG00000171658	RP11-443P15.2	+	3.06e-12	-2.151	1375653	3	184301841	184302080	Down	0.0035	-1.92	OtherIntergenic
8	104512976	105268322	ENSG00000176406	RIMS2	+	0.0496	1.025	1387620	8	106655941	106656220	Down	0.00748	-4.39	Genebody
19	13993161	14017265	ENSG00000132016	C19orf57	-	0.00578	1.056	1391117	19	15408381	15408740	Down	0.00128	-1.32	OtherIntergenic
20	36756863	36794980	ENSG00000198959	TGM2	-	7.6e-06	1.629	1399184	20	35357421	35357680	Down	0.00767	-1.26	Genebody
3	158414681	158450485	ENSG00000118849	RARRES1	-	0.00167	2.075	1401057	3	159851541	159851880	Up	0.0182	1.34	OtherIntergenic
2	38294116	38337044	ENSG00000138061	CYP1B1	-	5.71e-06	2.025	1402077	2	36891841	36892040	Down	0.00775	-Inf	OtherIntergenic
8	117950438	117956726	ENSG00000205002	AARD	+	0.0363	3.273	1405176	8	119361901	119362140	Down	0.00428	-1.82	Genebody
5	39105338	39274630	ENSG00000082074	FYB	-	0.00168	2.787	1406512	5	40681141	40681400	Up	0.00694	2.22	Promoter3k
1	152551857	152552980	ENSG00000163202	LCE3D	-	0.00785	1.622	1407342	1	153960321	153960520	Up	0.00441	2.92	Promoter3k
5	140762467	140892546	ENSG00000253537	PCDHGA7	+	0.0311	-2.182	1411276	5	142303821	142304140	Up	0.0112	2.23	Genebody
5	140810185	140892546	ENSG00000253159	PCDHGA12	+	3.66e-06	-1.489	1411276	5	142303821	142304140	Up	0.0112	2.23	Genebody
5	140868808	140892546	ENSG00000240764	PCDHGC5	+	0.000351	-2.088	1411276	5	142303821	142304140	Up	0.0112	2.23	Genebody
15	59887074	59932438	ENSG00000140297	GCNT3	+	1.26e-11	2.965	1411304	15	61343741	61344060	Down	0.00215	-1.25	Genebody
17	72420990	72447792	ENSG00000170412	GPRC5C	+	6.69e-05	-1.439	1420911	17	70999701	71000080	Up	0.000383	2.76	Genebody
X	46185359	46187080	ENSG00000236751	RP1-30G7.2	-	0.00968	1.344	1421340	X	44763601	44764020	Up	3.36e-05	3.06	OtherIntergenic
3	36421836	36589499	ENSG00000144681	STAC	+	1.47e-08	1.711	1442403	3	38031901	38032260	Up	0.0336	1.84	Promoter3k
3	131252399	132004254	ENSG00000196353	CPNE4	-	2.93e-07	2.548	1442460	3	129809721	129809940	Up	0.0026	Inf	Genebody
3	133651540	133771028	ENSG00000174640	SLCO2A1	-	1.48e-24	2.921	1451674	3	135222701	135223100	Down	2.46e-05	-1.38	OtherIntergenic
15	55831088	55881145	ENSG00000171016	PYGO1	-	4.55e-19	-4.735	1455489	15	54374821	54375600	Down	6.23e-05	-1.9	Genebody
6	31543344	31546113	ENSG00000232810	TNF	+	2.32e-07	2.837	1458645	6	30084441	30084700	Up	0.00274	1.99	OtherIntergenic
11	113149159	113185159	ENSG00000255129	RP11-839D17.3	-	2.37e-07	2.381	1460183	11	114645341	114645760	Down	2.97e-08	-2.02	OtherIntergenic
1	85784164	86043933	ENSG00000153904	DDAH1	-	1.39e-08	1.2	1460885	1	84323001	84323280	Down	0.00294	-2.57	Genedesert
2	241653181	241759725	ENSG00000130294	KIF1A	-	0.000913	3.418	1461862	2	240190921	240191320	Up	0.000171	2.19	Genebody
16	318726	333003	ENSG00000242173	ARHGDIG	+	0.0187	3.143	1462119	16	1795121	1795460	Up	0.00387	3.15	Genebody
6	31548302	31550299	ENSG00000227507	LTB	-	0.0304	3.647	1463603	6	30084441	30084700	Up	0.00274	1.99	OtherIntergenic
17	39968932	39979465	ENSG00000141756	FKBP10	+	2.99e-08	1.958	1466517	17	41445981	41446240	Down	0.0076	-2.67	OtherIntergenic
16	318300	325980	ENSG00000076344	RGS11	-	0.0374	2.226	1469142	16	1795121	1795460	Up	0.00387	3.15	Genebody
22	39378352	39388809	ENSG00000179750	APOBEC3B	+	1.06e-21	2.279	1473513	22	37904581	37904840	Down	0.00631	-1.62	Genebody
12	78224685	78606790	ENSG00000067798	NAV3	+	0.0207	-1.649	1477532	12	80084321	80084640	Up	0.00486	1.73	Promoter1k
5	176728462	176739758	ENSG00000213347	MXD3	-	6.46e-05	1.154	1480344	5	178220101	178220600	Up	4.98e-05	1.9	OtherIntergenic
1	28918712	28921955	ENSG00000188060	RAB42	+	1.53e-06	3.157	1482733	1	27435701	27435980	Up	0.00631	1.2	Genebody
11	58874658	58894883	ENSG00000189057	FAM111B	+	1.96e-15	1.299	1497999	11	60392881	60393080	Up	0.00915	2.23	Genebody
12	10310902	10324737	ENSG00000173391	OLR1	-	0.00234	2.593	1500603	12	8810061	8810300	Down	0.0026	-1.19	Genebody
2	101962013	102004057	ENSG00000175874	CREG2	-	1.7e-05	1.49	1526414	2	100435361	100435600	Down	0.00546	-1.83	Genebody
15	59664892	59815748	ENSG00000157470	FAM81A	+	2.24e-07	1.908	1527994	15	61343741	61344060	Down	0.00215	-1.25	Genebody
10	124030821	124097677	ENSG00000138152	BTBD16	+	1.55e-08	-2.457	1528305	10	125625981	125626360	Down	0.000142	-3.9	Genebody
16	72146056	72210777	ENSG00000118557	PMFBP1	-	0.000396	-1.309	1529117	16	70616701	70616940	Down	0.00406	-2.08	Genebody
4	165889739	165891154	ENSG00000248632	RP11-366M4.11	-	0.0301	-1.429	1531808	4	167422961	167423340	Up	0.00129	0.98	OtherIntergenic
22	39436924	39483748	ENSG00000239713	APOBEC3G	+	0.00041	-1.1	1532085	22	37904581	37904840	Down	0.00631	-1.62	Genebody
1	176826438	177134109	ENSG00000152092	ASTN1	-	0.00385	-3.063	1542819	1	175283421	175283620	Up	0.0071	2.03	OtherIntergenic
16	75510949	75529282	ENSG00000183196	CHST6	-	6.23e-05	1.246	1547800	16	77077081	77077480	Up	6.85e-05	3.02	OtherIntergenic
20	48599536	48605423	ENSG00000124216	SNAI1	+	0.0218	1.115	1548817	20	47050341	47050720	Up	0.000284	2.58	OtherIntergenic
17	46029333	46035244	ENSG00000167183	PRR15L	-	6.04e-08	3.115	1556458	17	47591701	47592000	Up	0.00206	2.03	Genebody
12	56347889	56367101	ENSG00000185664	PMEL	-	0.0252	-2.198	1562610	12	54785061	54785280	Up	0.00767	1.33	ProximalPromoter
16	230452	231180	ENSG00000086506	HBQ1	+	0.0482	1.663	1563942	16	1795121	1795460	Up	0.00387	3.15	Genebody
2	219027568	219031718	ENSG00000163464	CXCR1	-	0.00551	-2.915	1569224	2	220600941	220601320	Down	9.07e-05	-1.39	OtherIntergenic
2	218664512	218867718	ENSG00000079308	TNS1	-	3.16e-06	1.128	1576913	2	217087261	217087600	Up	0.000437	1.54	OtherIntergenic
14	52781023	52795324	ENSG00000125384	PTGER2	+	1e-06	5.058	1579064	14	51201681	51201960	Up	0.0026	1.6	Genebody
2	71409869	71454213	ENSG00000124374	PAIP2B	-	8.73e-07	1.007	1588709	2	73042921	73043420	Up	4.34e-05	1.93	Genebody
17	43037061	43045439	ENSG00000131094	C1QL1	-	0.000499	2.752	1590822	17	41445981	41446240	Down	0.0076	-2.67	OtherIntergenic
2	218990012	219001976	ENSG00000180871	CXCR2	+	0.0103	-1.224	1598966	2	220600941	220601320	Down	9.07e-05	-1.39	OtherIntergenic
11	69061605	69182494	ENSG00000172927	MYEOV	+	6.16e-05	1.802	1602546	11	67458781	67459060	Up	0.00671	1.69	OtherIntergenic
6	43968317	43973695	ENSG00000181577	C6orf223	+	0.00529	1.261	1602667	6	45576361	45576640	Up	0.00423	3.66	OtherIntergenic
12	51674822	51718452	ENSG00000110934	BIN2	-	0.0294	2.312	1602850	12	53321301	53321600	Up	0.00321	1.69	Genebody
1	46859937	46879520	ENSG00000117480	FAAH	+	1.96e-16	-1.845	1609278	1	45250421	45250660	Up	0.00477	2.72	Promoter3k
15	48413169	48434869	ENSG00000188467	SLC24A5	+	0.00159	-6.263	1617890	15	46794881	46795280	Down	2.79e-05	-3.02	Genedesert
5	134363425	134370503	ENSG00000069011	PITX1	-	1.58e-07	2.357	1622446	5	132740641	132740980	Up	0.00314	2.25	Genebody
5	134368970	134691744	ENSG00000224186	C5orf66	+	0.000169	3.491	1627991	5	132740641	132740980	Up	0.00314	2.25	Genebody
12	110220890	110271212	ENSG00000111199	TRPV4	-	5.76e-06	1.38	1632891	12	108587561	108588000	Down	0.000405	-1.39	Genebody
22	32809834	32860471	ENSG00000184459	BPIFC	-	0.0014	-1.754	1640951	22	34501421	34501860	Down	8.02e-05	-2.75	Genedesert
6	27093676	27100541	ENSG00000124635	HIST1H2BJ	-	0.0049	1.246	1647057	6	25446361	25446620	Up	0.00405	2.44	Genebody
17	39782579	39796451	ENSG00000214514	KRT42P	-	0.00252	-1.063	1649531	17	41445981	41446240	Down	0.0076	-2.67	OtherIntergenic
5	115779312	115910630	ENSG00000092421	SEMA6A	-	9.9e-05	-1.89	1653433	5	114125601	114125880	Down	0.00405	-1.39	OtherIntergenic
12	26278088	26279550	ENSG00000256894	RP11-283G6.3	-	0.0248	1.812	1658472	12	27938021	27938220	Up	0.00698	2.95	Genebody
19	6677715	6730573	ENSG00000125730	C3	-	0.0116	1.356	1658629	19	8389201	8389600	Up	6.23e-05	5.02	Genebody
4	113739265	114304896	ENSG00000145362	ANK2	+	4.99e-05	-1.204	1658886	4	115963781	115964100	Up	0.00315	1.29	Genebody
12	26272959	26278060	ENSG00000123095	BHLHE41	-	3.66e-10	1.794	1659962	12	27938021	27938220	Up	0.00698	2.95	Genebody
X	46433219	46457843	ENSG00000147119	CHST7	+	0.000394	1.011	1669200	X	44763601	44764020	Up	3.36e-05	3.06	OtherIntergenic
4	83550692	83720010	ENSG00000145284	SCD5	-	1.65e-12	1.04	1671432	4	85391441	85391640	Up	0.00862	1.41	OtherIntergenic
7	107788068	108097161	ENSG00000091129	NRCAM	-	3.07e-11	-2.03	1673521	7	109770681	109771120	Down	0.00083	-2.37	OtherIntergenic
3	42812104	42815127	ENSG00000225611	RP11-70C1.1	+	0.0473	2.804	1674365	3	41137221	41137740	Up	8.54e-06	2.82	OtherIntergenic
2	238482965	238510257	ENSG00000124839	RAB17	-	0.00278	1.703	1680665	2	240190921	240191320	Up	0.000171	2.19	Genebody
17	45884738	45899200	ENSG00000006025	OSBPL7	-	2.63e-09	1.051	1692502	17	47591701	47592000	Up	0.00206	2.03	Genebody
11	122943035	123065989	ENSG00000166250	CLMP	-	1.89e-13	1.481	1695673	11	124761661	124762020	Up	0.00484	3.22	Genebody
1	15898848	15911605	ENSG00000116771	AGMAT	-	2.41e-05	1.471	1696557	1	17608161	17608500	Down	0.00139	-1.54	Genebody
12	110288748	110318293	ENSG00000139433	GLTP	-	1.41e-11	-1.201	1700749	12	108587561	108588000	Down	0.000405	-1.39	Genebody
2	103236166	103327777	ENSG00000115616	SLC9A2	+	0.0427	2.38	1701105	2	105028881	105029220	Down	0.00377	-2.35	OtherIntergenic
3	53880607	53899827	ENSG00000056736	IL17RB	+	0.00418	3.846	1706115	3	55605941	55606220	Up	0.00767	1.6	Genebody
6	135502453	135540311	ENSG00000118513	MYB	+	2.3e-21	3.439	1708131	6	137248441	137248660	Up	0.00631	2.68	OtherIntergenic
3	53846362	53880417	ENSG00000016391	CHDH	-	0.0224	2.481	1725525	3	55605941	55606220	Up	0.00767	1.6	Genebody
2	238394071	238463961	ENSG00000115648	MLPH	+	7.36e-07	1.635	1726961	2	240190921	240191320	Up	0.000171	2.19	Genebody
2	74776153	74784681	ENSG00000115325	DOK1	+	0.000797	1.018	1732734	2	73042921	73043420	Up	4.34e-05	1.93	Genebody
17	68164814	68176189	ENSG00000123700	KCNJ2	+	0.0495	-1.126	1736615	17	66427981	66428200	Down	0.00631	-1.87	Genebody
20	48789087	48793096	ENSG00000231742	RP11-112L6.4	+	0.0379	2.03	1738368	20	47050341	47050720	Up	0.000284	2.58	OtherIntergenic
6	31830969	31846823	ENSG00000204385	SLC44A4	-	0.000303	1.337	1746270	6	30084441	30084700	Up	0.00274	1.99	OtherIntergenic
5	88013975	88199922	ENSG00000081189	MEF2C	-	2.01e-08	-5.826	1746916	5	86266781	86267060	Down	0.00319	-1.32	OtherIntergenic
8	29531438	29605625	ENSG00000251191	LINC00589	-	0.00314	-1.119	1749077	8	31354701	31355040	Up	0.00744	1.27	OtherIntergenic
4	106815932	106925184	ENSG00000168743	NPNT	+	1.55e-09	1.215	1756438	4	108681621	108682080	Up	7.72e-08	2.51	OtherIntergenic
14	24099324	24114848	ENSG00000100867	DHRS2	+	1.85e-13	1.844	1761234	14	25876081	25876340	Down	0.0205	-1.26	Genedesert
17	39679869	39684560	ENSG00000171345	KRT19	-	0.000671	1.255	1761422	17	41445981	41446240	Down	0.0076	-2.67	OtherIntergenic
4	106473777	106629250	ENSG00000236699	ARHGEF38	+	0.0204	3.454	1766098	4	104707221	104707680	Up	8.18e-08	1.76	OtherIntergenic
20	52553316	52687304	ENSG00000064787	BCAS1	-	0.0202	3.208	1775458	20	54462761	54463020	Down	0.0036	-4.31	Genedesert
19	6583194	6604114	ENSG00000125726	CD70	-	0.000682	4.703	1785088	19	8389201	8389600	Up	6.23e-05	5.02	Genebody
22	20186252	20192441	ENSG00000249923	XXbac-B444P24.8	-	0.0196	-2.186	1803361	22	21995801	21996100	Up	0.00205	1.9	Promoter1k
5	140011313	140013286	ENSG00000170458	CD14	-	0.00032	1.636	1803854	5	138207261	138207460	Up	0.00885	1.75	Genebody
10	51549498	51562517	ENSG00000138294	MSMB	+	1.14e-06	4.545	1805259	10	49744001	49744240	Up	0.00631	1.63	Genebody
12	40590546	40763087	ENSG00000188906	LRRK2	+	3.48e-05	-1.63	1811747	12	38778361	38778800	Up	0.000119	2.75	OtherIntergenic
14	53019866	53104431	ENSG00000180998	GPR137C	+	0.0406	2.747	1817907	14	51201681	51201960	Up	0.0026	1.6	Genebody
18	43906772	44043103	ENSG00000141622	RNF165	+	0.000252	1.034	1819619	18	45862721	45862920	Up	0.00767	1.79	OtherIntergenic
17	43268298	43299589	ENSG00000267121	CTD-2020K17.1	-	0.0484	1.365	1822059	17	41445981	41446240	Down	0.0076	-2.67	OtherIntergenic
5	63461671	63668696	ENSG00000164197	RNF180	+	0.00363	-2.033	1836546	5	65505241	65505540	Up	0.00185	1.88	OtherIntergenic
4	169277886	169458937	ENSG00000181381	DDX60L	-	0.0146	-1.064	1836865	4	171295801	171296400	Down	0.0115	-1.26	OtherIntergenic
7	107663993	107770801	ENSG00000091128	LAMB4	-	0.0212	-1.585	1844554	7	105819201	105819440	Up	0.00243	1.81	OtherIntergenic
2	71163012	71192536	ENSG00000116039	ATP6V1B1	+	0.000771	2.65	1850386	2	73042921	73043420	Up	4.34e-05	1.93	Genebody
6	28227098	28228736	ENSG00000189134	NKAPL	+	0.00814	-1.21	1855706	6	30084441	30084700	Up	0.00274	1.99	OtherIntergenic
20	48909257	48931459	ENSG00000203999	RP11-290F20.1	+	0.00481	2.455	1858538	20	47050341	47050720	Up	0.000284	2.58	OtherIntergenic
3	47603729	47622282	ENSG00000114646	CSPG5	-	0.00843	1.342	1869640	3	49491921	49492120	Up	0.00441	1.67	OtherIntergenic
X	68835911	69259319	ENSG00000158813	EDA	+	5.11e-06	-1.792	1870463	X	71129781	71130120	Up	0.00229	2.38	OtherIntergenic
20	37230577	37279678	ENSG00000124143	ARHGAP40	+	3.49e-05	1.07	1872898	20	35357421	35357680	Down	0.00767	-1.26	Genebody
5	140373	190085	ENSG00000153404	PLEKHG4B	+	0.0171	3.368	1880817	5	2070901	2071280	Up	6.4e-06	1.72	OtherIntergenic
X	133677367	133680741	ENSG00000223749	MIR503HG	-	0.00144	-1.073	1891288	X	131785841	131786080	Up	0.0114	2.4	OtherIntergenic
X	13789150	13956757	ENSG00000046653	GPM6B	-	0.00227	1.307	1899545	X	15856301	15856500	Down	0.00511	-4.19	Genebody
19	6467218	6482568	ENSG00000205744	DENND1C	-	0.017	1.136	1906634	19	8389201	8389600	Up	6.23e-05	5.02	Genebody
9	129089128	129269320	ENSG00000196814	MVB12B	+	4.99e-08	-1.061	1907302	9	131176621	131177100	Up	0.00115	1.23	OtherIntergenic
5	140345820	140391936	ENSG00000243232	PCDHAC2	+	0.0257	-1.357	1911886	5	142303821	142304140	Up	0.0112	2.23	Genebody
19	56909335	56947404	ENSG00000198440	ZNF583	+	8.95e-06	-1.094	1920276	19	54988761	54989060	Up	0.00767	1.83	OtherIntergenic
6	32008931	32083111	ENSG00000168477	TNXB	-	0.0151	1.179	1924232	6	30084441	30084700	Up	0.00274	1.99	OtherIntergenic
5	127873706	128369335	ENSG00000113396	SLC27A6	+	2.66e-10	-1.93	1942447	5	125930921	125931260	Up	0.00177	1.28	ProximalPromoter
10	73079015	73123142	ENSG00000198246	SLC29A3	+	6.92e-06	1.264	1943536	10	71135161	71135480	Up	0.00767	2.58	Genebody
17	72946838	72969261	ENSG00000167861	HID1	-	3.66e-06	1.49	1946759	17	70999701	71000080	Up	0.000383	2.76	Genebody
10	4828821	4890254	ENSG00000165568	AKR1E2	+	0.018	1.118	1947182	10	2881161	2881640	Down	4.79e-08	-1.39	OtherIntergenic
2	5832799	5841516	ENSG00000176887	SOX11	+	3.11e-06	-2.846	1957020	2	3875201	3875780	Down	0.000134	-2.49	OtherIntergenic
8	121547985	121825513	ENSG00000172164	SNTB1	-	0.000111	-2.396	1966769	8	123792281	123792540	Up	0.0285	0.87	Promoter3k
1	47223510	47285085	ENSG00000142973	CYP4B1	+	0.0136	1.64	1972851	1	45250421	45250660	Up	0.00477	2.72	Promoter3k
9	89559279	89562104	ENSG00000180447	GAS1	-	7.45e-05	1.171	1973538	9	91535641	91535980	Up	0.0026	3.07	OtherIntergenic
1	67773047	67862583	ENSG00000081985	IL12RB2	+	1.25e-10	1.619	1980679	1	69843261	69843620	Up	0.00136	2.12	Genedesert
20	58438618	58508710	ENSG00000196074	SYCP2	-	3.09e-11	2.794	1980899	20	56457461	56457720	Up	0.0026	2.62	OtherIntergenic
7	150688083	150711676	ENSG00000164867	NOS3	+	0.0352	-1.25	1983084	7	148704761	148705000	Down	0.00631	-1.95	Genebody
12	51317255	51326300	ENSG00000185432	METTL7A	+	2.14e-08	1.177	1995002	12	53321301	53321600	Up	0.00321	1.69	Genebody
20	32263489	32274210	ENSG00000101412	E2F1	-	1.86e-09	1.018	2000532	20	34274741	34274940	Up	0.0046	2.01	Genebody
7	150709297	150721586	ENSG00000181652	ATG9B	-	2.62e-13	2.826	2004298	7	148704761	148705000	Down	0.00631	-1.95	Genebody
1	114356433	114414381	ENSG00000134242	PTPN22	-	1.97e-12	-2.001	2008281	1	116422661	116422860	Up	0.00928	2.37	OtherIntergenic
2	102927989	103015218	ENSG00000115604	IL18R1	+	4.33e-06	-1.344	2013664	2	105028881	105029220	Down	0.00377	-2.35	OtherIntergenic
16	57406370	57418960	ENSG00000006210	CX3CL1	+	3.8e-16	2.012	2027142	16	59446101	59446560	Up	0.00024	2.16	Genedesert
14	98391947	98444461	ENSG00000246223	C14orf64	-	1.72e-21	-1.847	2029508	14	96361941	96362440	Down	8.59e-05	-4.17	Genebody
16	57392684	57400102	ENSG00000102962	CCL22	+	1.77e-07	4.592	2034865	16	55357441	55357820	Up	6.16e-05	1.31	Promoter1k
10	4934796	5025475	ENSG00000187134	AKR1C1	+	3.37e-10	-1.531	2053157	10	2881161	2881640	Down	4.79e-08	-1.39	OtherIntergenic
6	32162620	32191844	ENSG00000204301	NOTCH4	-	0.000885	1.634	2077921	6	30084441	30084700	Up	0.00274	1.99	OtherIntergenic
3	15919554	15921078	ENSG00000224728	AC090945.1	+	0.0294	2.008	2094844	3	18015921	18016160	Down	0.00412	-Inf	OtherIntergenic
20	22561643	22566093	ENSG00000125798	FOXA2	-	0.0279	-3.263	2096084	20	20465341	20465560	Down	0.00486	-2.99	Genebody
7	21582833	21941457	ENSG00000105877	DNAH11	+	0.000276	3.257	2100654	7	19481881	19482180	Up	0.00618	1.56	OtherIntergenic
9	33750515	33799230	ENSG00000010438	PRSS3	+	0.0229	-1.082	2111632	9	35910861	35911240	Up	0.003	0.94	Promoter3k
3	154741913	154901497	ENSG00000196549	MME	+	3.55e-05	2.182	2113494	3	152628141	152628420	Down	0.00115	-1.38	OtherIntergenic
16	87526161	87549241	ENSG00000260750	RP11-482M8.1	+	0.0181	2.314	2116521	16	89665761	89666080	Up	0.00484	1.01	OtherIntergenic
12	14656595	14721283	ENSG00000121316	PLBD1	-	0.0164	-1.582	2116739	12	16838021	16838600	Up	1.19e-07	2.78	OtherIntergenic
19	49244109	49250166	ENSG00000182264	IZUMO1	-	0.00277	-1.257	2123596	19	51373761	51374100	Up	0.00486	0.89	Promoter3k
1	151819739	151826173	ENSG00000196407	THEM5	-	0.00215	-1.371	2134149	1	153960321	153960520	Up	0.00441	2.92	Promoter3k
1	151814353	151822861	ENSG00000234614	AL450992.2	+	3.95e-07	1.478	2137461	1	153960321	153960520	Up	0.00441	2.92	Promoter3k
1	151778547	151804348	ENSG00000143365	RORC	-	0.000112	1.29	2155974	1	153960321	153960520	Up	0.00441	2.92	Promoter3k
16	86609974	86615303	ENSG00000176678	FOXL1	+	0.000151	1.363	2169375	16	84440361	84440600	Up	0.0026	3.81	Genebody
20	58630980	58648008	ENSG00000176659	C20orf197	+	0.0253	-1.121	2173261	20	56457461	56457720	Up	0.0026	2.62	OtherIntergenic
19	49104067	49118111	ENSG00000105523	FAM83E	-	6.24e-05	1.501	2195508	19	46908361	46908560	Up	0.00631	1.84	OtherIntergenic
4	13547699	13549425	ENSG00000246095	LINC01096	-	8.24e-05	-4.275	2208717	4	15758141	15758480	Up	0.00486	1.07	OtherIntergenic
9	33697457	33700984	ENSG00000260947	RP11-384P7.7	+	0.0357	-3.884	2209878	9	35910861	35911240	Up	0.003	0.94	Promoter3k
11	5710919	5758319	ENSG00000132274	TRIM22	+	2.22e-21	-1.586	2212360	11	3498361	3498560	Up	0.00634	3.14	OtherIntergenic
4	176986985	177103978	ENSG00000150627	WDR17	+	0.00407	-2.471	2213104	4	179317081	179317420	Down	0.00486	-3.13	Genedesert
2	162848751	162931052	ENSG00000197635	DPP4	-	1.56e-18	1.764	2215552	2	160632861	160633200	Down	0.00214	-1.94	Genebody
7	128470431	128499328	ENSG00000128591	FLNC	+	1.91e-07	1.082	2225334	7	130724661	130724920	Up	0.00486	Inf	Genebody
15	50474393	50528592	ENSG00000140284	SLC27A2	+	5.79e-28	2.288	2227330	15	52755921	52756220	Up	0.00767	2.1	Genebody
10	91152303	91163745	ENSG00000185745	IFIT1	+	0.0208	-1.581	2229357	10	93393101	93393320	Up	0.00486	2.56	Promoter1k
4	1050038	1107350	ENSG00000178222	RNF212	-	1.41e-10	2.67	2235192	4	3342541	3342760	Down	0.00915	-2.64	Genebody
X	65382391	65488709	ENSG00000089472	HEPH	+	2.25e-14	-6.131	2243492	X	63138521	63138900	Up	1.25e-05	3.25	OtherIntergenic
18	60790579	60987361	ENSG00000171791	BCL2	-	3.98e-06	-1.593	2247241	18	63234601	63234900	Down	0.00206	-2.25	Genedesert
16	74746853	74808729	ENSG00000103089	FA2H	-	0.00114	1.058	2268353	16	77077081	77077480	Up	6.85e-05	3.02	OtherIntergenic
18	20714528	20840431	ENSG00000134508	CABLES1	+	6.16e-13	1.58	2300991	18	23141421	23141620	Up	0.00915	2.64	OtherIntergenic
19	5823813	5828335	ENSG00000171119	NRTN	+	0.0191	2.458	2303154	19	3520461	3520660	Up	0.00798	2.02	Genebody
X	1851477	1874878	ENSG00000223511	RP13-297E16.4	+	0.0357	-2.89	2306384	X	4181261	4181460	Down	0.0071	-4.21	Genedesert
12	41086244	41466220	ENSG00000018236	CNTN1	+	0.000769	-1.949	2307445	12	38778361	38778800	Up	0.000119	2.75	OtherIntergenic
11	128761251	128790930	ENSG00000120457	KCNJ5	+	0.00352	-1.918	2325492	11	131116421	131116940	Down	3.94e-08	-1.68	OtherIntergenic
19	57321445	57352096	ENSG00000198300	PEG3	-	9.31e-06	-3.69	2332386	19	54988761	54989060	Up	0.00767	1.83	OtherIntergenic
X	134124968	134126501	ENSG00000184785	SMIM10	+	0.0127	1.903	2338889	X	131785841	131786080	Up	0.0114	2.4	OtherIntergenic
5	37812779	37839788	ENSG00000168621	GDNF	-	0.0322	-1.714	2375760	5	35436521	35437020	Down	3.82e-08	-2.09	OtherIntergenic
17	35294084	35301917	ENSG00000132130	LHX1	+	0.00155	-3.544	2381785	17	32911981	32912300	Down	0.00767	-2.14	Genebody
2	163027194	163101661	ENSG00000078098	FAP	-	0.00135	2.019	2393995	2	160632861	160633200	Down	0.00214	-1.94	Genebody
1	47649265	47656716	ENSG00000162366	PDZK1IP1	-	0.00034	1.666	2398606	1	45250421	45250660	Up	0.00477	2.72	Promoter3k
11	128556430	128683162	ENSG00000151702	FLI1	+	3.82e-12	2.032	2433260	11	131116421	131116940	Down	3.94e-08	-1.68	OtherIntergenic
1	23037332	23241818	ENSG00000133216	EPHB2	+	7.26e-16	3.388	2438993	1	20598001	20598340	Down	0.000228	-2.04	OtherIntergenic
1	151482986	151511168	ENSG00000143375	CGN	+	4.61e-20	1.07	2449154	1	153960321	153960520	Up	0.00441	2.92	Promoter3k
4	55944644	55991756	ENSG00000128052	KDR	-	0.0173	3.89	2465865	4	53478501	53478780	Up	0.0396	1.58	Genebody
17	38974369	38978847	ENSG00000186395	KRT10	-	0.00676	-1.117	2467135	17	41445981	41446240	Down	0.0076	-2.67	OtherIntergenic
2	237073879	237077012	ENSG00000168505	GBX2	-	0.0496	-2.488	2490020	2	234583601	234583860	Up	0.0026	2.13	Genebody
11	93211638	93276674	ENSG00000166002	SMCO4	-	0.0332	-1.194	2547759	11	90663481	90663880	Up	0.000533	1.87	Genedesert
11	112046190	112095422	ENSG00000197580	BCO2	+	0.0428	1.555	2549920	11	114645341	114645760	Down	2.97e-08	-2.02	OtherIntergenic
11	128561567	128565918	ENSG00000254703	SENCR	-	1.98e-05	3.237	2550504	11	131116421	131116940	Down	3.94e-08	-1.68	OtherIntergenic
12	57345219	57353158	ENSG00000139547	RDH16	-	0.0322	1.946	2559940	12	54785061	54785280	Up	0.00767	1.33	ProximalPromoter
6	49695097	49712150	ENSG00000096006	CRISP3	-	0.0106	-2.498	2560112	6	52272261	52272620	Up	0.00146	1	Genebody
1	86889769	86922241	ENSG00000137975	CLCA2	+	3.05e-12	-1.167	2566490	1	84323001	84323280	Down	0.00294	-2.57	Genedesert
8	81397854	81438500	ENSG00000205189	ZBTB10	+	0.000756	-1.298	2582695	8	78814641	78815160	Up	1.75e-05	2.14	Genedesert
7	16501106	16570205	ENSG00000171243	SOSTDC1	-	0.00959	-2.956	2597867	7	13902961	13903240	Up	0.0425	2.28	Genedesert
7	16831435	16873057	ENSG00000106541	AGR2	-	1.03e-23	2.906	2608825	7	19481881	19482180	Up	0.00618	1.56	OtherIntergenic
1	151336778	151345209	ENSG00000143416	SELENBP1	-	2.43e-09	1.608	2615113	1	153960321	153960520	Up	0.00441	2.92	Promoter3k
2	127413509	127454246	ENSG00000136732	GYPC	+	0.042	-5.465	2628390	2	124784741	124785120	Down	0.000306	-1.62	Promoter3k
1	23243175	23247993	ENSG00000272796	RP1-74M1.3	+	0.000473	4.554	2644836	1	20598001	20598340	Down	0.000228	-2.04	OtherIntergenic
1	156611182	156629324	ENSG00000132692	BCAN	+	0.0319	-3.23	2650663	1	153960321	153960520	Up	0.00441	2.92	Promoter3k
1	156611458	156614679	ENSG00000272405	RP11-284F21.10	-	0.000188	1.851	2650939	1	153960321	153960520	Up	0.00441	2.92	Promoter3k
14	67913801	68000456	ENSG00000198133	TMEM229B	-	0.000183	-1.262	2655182	14	65258241	65258620	Up	0.000813	2.02	Genebody
14	105939299	105946499	ENSG00000182809	CRIP2	+	5.85e-08	1.757	2677060	14	103262021	103262240	Down	0.00666	-1.53	Genebody
4	619373	664571	ENSG00000133256	PDE6B	+	0.000715	1.7	2677971	4	3342541	3342760	Down	0.00915	-2.64	Genebody
1	156638555	156647189	ENSG00000132688	NES	-	2.45e-24	2.429	2678036	1	153960321	153960520	Up	0.00441	2.92	Promoter3k
10	73818793	73848790	ENSG00000107742	SPOCK2	-	0.0112	1.579	2683314	10	71135161	71135480	Up	0.00767	2.58	Genebody
10	5566924	5568225	ENSG00000178363	CALML3	+	0.000182	-1.13	2685285	10	2881161	2881640	Down	4.79e-08	-1.39	OtherIntergenic
1	87012761	87046437	ENSG00000016602	CLCA4	+	3.23e-08	-1.379	2689482	1	84323001	84323280	Down	0.00294	-2.57	Genedesert
3	124684554	124774802	ENSG00000173706	HEG1	-	1.9e-36	1.604	2690580	3	127465381	127465680	Up	0.0101	1.27	Genebody
10	90562487	90580303	ENSG00000173239	LIPM	+	0.000117	-2.427	2691988	10	87870281	87870500	Down	0.00631	-2.98	Genebody
6	159455500	159466184	ENSG00000164691	TAGAP	-	0.00408	-1.385	2723341	6	156731781	156732160	Down	2.13e-05	-1.8	Genedesert
8	24808468	24814624	ENSG00000104725	NEFL	-	0.00218	-1.016	2761869	8	22046301	22046600	Up	0.00767	0.96	Genebody
12	111374389	111396012	ENSG00000185847	RP1-46F2.2	+	0.0104	-1.014	2786390	12	108587561	108588000	Down	0.000405	-1.39	Genebody
6	11712287	11807279	ENSG00000111863	ADTRP	-	4.82e-05	-1.055	2806928	6	8905001	8905360	Up	0.0163	0.98	Genedesert
16	8941962	8954274	ENSG00000260276	RP11-77H9.2	+	0.0319	-1.263	2810183	16	6131401	6131780	Down	0.00222	-1.08	Genebody
17	73823306	73840798	ENSG00000092929	UNC13D	-	2.27e-11	1.21	2823227	17	70999701	71000080	Up	0.000383	2.76	Genebody
3	86987119	87040269	ENSG00000206538	VGLL3	-	5.19e-10	1.26	2860853	3	89901121	89901660	Up	2.97e-08	2.23	Pericentromere
15	58430368	58478110	ENSG00000103569	AQP9	+	0.000488	-1.476	2865632	15	61343741	61344060	Down	0.00215	-1.25	Genebody
17	73870242	73874656	ENSG00000132481	TRIM47	-	2.62e-10	1.136	2870163	17	70999701	71000080	Up	0.000383	2.76	Genebody
9	71939488	72007371	ENSG00000135063	FAM189A2	+	0.00081	1.004	2874009	9	69065261	69065480	Down	0.00872	-1.26	OtherIntergenic
X	128779240	128788933	ENSG00000171388	APLN	-	8.73e-16	1.942	2874621	X	125904101	125904620	Down	2.97e-08	-4.05	OtherIntergenic
6	134309835	134373774	ENSG00000146411	SLC2A12	-	6.58e-20	2.574	2874668	6	137248441	137248660	Up	0.00631	2.68	OtherIntergenic
5	95049226	95160087	ENSG00000164292	RHOBTB3	+	4.13e-11	1.614	2874867	5	92174021	92174360	Up	0.00177	2.39	Genedesert
9	4490444	4587469	ENSG00000106688	SLC1A1	+	0.0231	2.173	2885145	9	1605021	1605300	Down	0.00387	-1.61	OtherIntergenic
11	93551398	93583697	ENSG00000214376	VSTM5	-	0.0438	1.814	2887519	11	90663481	90663880	Up	0.000533	1.87	Genedesert
1	207070788	207077484	ENSG00000162892	IL24	+	0.0209	-2.164	2902689	1	204167781	204168100	Up	3.85e-05	1.76	Genebody
14	68168603	68201169	ENSG00000139988	RDH12	+	1.25e-05	-1.424	2909984	14	65258241	65258620	Up	0.000813	2.02	Genebody
1	23516993	23521222	ENSG00000179546	HTR1D	-	1.75e-16	1.998	2918654	1	20598001	20598340	Down	0.000228	-2.04	OtherIntergenic
3	8543393	8609805	ENSG00000071282	LMCD1	+	4.42e-20	3.135	2946037	3	11555841	11556040	Up	0.00834	2.71	Genebody
1	167599330	167675486	ENSG00000198771	RCSD1	+	0.00322	3.69	2956131	1	164642761	164643200	Up	0.000116	1.06	Genebody
2	177494317	177502659	ENSG00000163364	LINC01116	-	2.64e-05	1.582	2975803	2	180478461	180478720	Up	0.00547	1.93	Genebody
19	22115760	22193751	ENSG00000160321	ZNF208	-	0.0265	-3.366	2978121	19	19137361	19137640	Down	0.00631	-1.29	Genebody
4	56461396	56502865	ENSG00000109255	NMU	-	8.26e-13	1.431	2982617	4	53478501	53478780	Up	0.0396	1.58	Genebody
1	113392650	113420493	ENSG00000224167	RP3-522D1.1	+	6.31e-06	1.497	3002169	1	116422661	116422860	Up	0.00928	2.37	OtherIntergenic
8	28205804	28347835	ENSG00000214050	FBXO16	-	2.2e-05	-1.144	3006867	8	31354701	31355040	Up	0.00744	1.27	OtherIntergenic
21	31586324	31588391	ENSG00000156284	CLDN8	-	0.000538	2.031	3014611	21	34603001	34603220	Down	0.00631	-3.37	Promoter1k
1	113362792	113393265	ENSG00000215866	RP11-426L16.8	-	0.0205	1.739	3029397	1	116422661	116422860	Up	0.00928	2.37	OtherIntergenic
9	127539437	127577164	ENSG00000185585	OLFML2A	+	1.06e-11	1.462	3032398	9	124506721	124507040	Up	0.00323	1.11	Promoter3k
4	159091904	159124029	ENSG00000248429	RP11-597D13.9	+	0.0395	1.299	3049593	4	162173621	162174080	Up	0.000384	1.02	Genedesert
14	56247864	56263406	ENSG00000258791	LINC00520	-	1.75e-08	-1.366	3063896	14	59327301	59327520	Down	0.00646	-3.33	OtherIntergenic
12	57853918	57866045	ENSG00000111087	GLI1	+	1.11e-06	-1.98	3068639	12	54785061	54785280	Up	0.00767	1.33	ProximalPromoter
4	159045626	159094470	ENSG00000164125	FAM198B	-	0.00152	1.189	3079152	4	162173621	162174080	Up	0.000384	1.02	Genedesert
4	262771	263320	ENSG00000251188	RP11-478C6.6	-	0.0338	1.674	3079222	4	3342541	3342760	Down	0.00915	-2.64	Genebody
11	57252007	57283259	ENSG00000149150	SLC43A1	-	8.67e-05	-1.794	3109623	11	60392881	60393080	Up	0.00915	2.23	Genebody
X	10125024	10205700	ENSG00000073464	CLCN4	+	0.00104	1.504	3137705	X	6987001	6987320	Up	0.00323	1.59	OtherIntergenic
1	89571815	89616139	ENSG00000162645	GBP2	-	0.00977	1.154	3147863	1	92764001	92764380	Down	0.000369	-3.94	Promoter1k
9	23690102	23826335	ENSG00000107105	ELAVL2	-	5.07e-07	1.089	3149447	9	26975781	26976000	Up	0.000723	1.38	Genebody
X	19007427	19140755	ENSG00000173698	GPR64	-	0.0489	1.369	3150928	X	15856301	15856500	Down	0.00511	-4.19	Genebody
10	15074226	15115851	ENSG00000152463	OLAH	+	9.69e-06	-2.07	3151407	10	11922461	11922820	Down	0.00409	-1.47	Genebody
X	67867508	67945684	ENSG00000130052	STARD8	+	0.00132	2.054	3184098	X	71129781	71130120	Up	0.00229	2.38	OtherIntergenic
5	129240165	129522327	ENSG00000198108	CHSY3	+	0.0452	-1.276	3218315	5	132740641	132740980	Up	0.00314	2.25	Genebody
1	243651535	244014381	ENSG00000117020	AKT3	-	9.16e-08	1.257	3226141	1	247240521	247240900	Up	0.000114	3.17	Promoter3k
4	41361624	41702061	ENSG00000064042	LIMCH1	+	6.52e-13	3.224	3227321	4	44929381	44929760	Down	0.000384	-1.26	Genedesert
1	23832922	23857712	ENSG00000007968	E2F2	-	2.24e-30	1.898	3234583	1	20598001	20598340	Down	0.000228	-2.04	OtherIntergenic
9	6532464	6645650	ENSG00000178445	GLDC	-	1.62e-06	2.445	3266892	9	9912541	9912820	Down	0.00544	-1.79	Genebody
5	68788119	68853931	ENSG00000197822	OCLN	+	1.46e-17	1.256	3282580	5	65505241	65505540	Up	0.00185	1.88	OtherIntergenic
12	75956982	76377795	ENSG00000258077	RP11-114H23.1	-	0.0415	-1.592	3294943	12	72661701	72662040	Up	0.00176	2.5	Genebody
12	13524023	13540101	ENSG00000180861	C12orf36	-	1.91e-05	4.016	3297921	12	16838021	16838600	Up	1.19e-07	2.78	OtherIntergenic
4	91048686	92523064	ENSG00000184305	CCSER1	+	0.0407	-1.529	3308427	4	87739981	87740260	Down	0.00387	-2.62	OtherIntergenic
18	19749404	19782491	ENSG00000141448	GATA6	+	0.00289	2.099	3358931	18	23141421	23141620	Up	0.00915	2.64	OtherIntergenic
12	49932940	49952091	ENSG00000135519	KCNH3	+	0.0192	1.101	3369211	12	53321301	53321600	Up	0.00321	1.69	Genebody
12	76653619	76698911	ENSG00000257219	RP11-54A9.1	+	0.00284	-1.413	3385411	12	80084321	80084640	Up	0.00486	1.73	Promoter1k
X	55478538	55479998	ENSG00000187601	MAGEH1	+	1.75e-10	-2.386	3389679	X	52088581	52088860	Down	0.000522	-2.01	Genebody
12	94542499	94701451	ENSG00000136040	PLXNC1	+	0.0491	-1.304	3408691	12	98110141	98110340	Up	0.00512	2	OtherIntergenic
17	37921198	38020441	ENSG00000161405	IKZF3	-	0.00345	3.852	3425541	17	41445981	41446240	Down	0.0076	-2.67	OtherIntergenic
12	76087790	76092596	ENSG00000258088	RP11-114H23.2	-	0.0337	-2.37	3425751	12	72661701	72662040	Up	0.00176	2.5	Genebody
X	20024831	20135035	ENSG00000184368	MAP7D2	-	3.54e-31	1.74	3437407	X	23572441	23572740	Down	0.00631	-1.3	OtherIntergenic
X	135229559	135293518	ENSG00000022267	FHL1	+	1.26e-11	-1.454	3443480	X	131785841	131786080	Up	0.0114	2.4	OtherIntergenic
15	77285700	77329673	ENSG00000140368	PSTPIP1	+	0.000654	-1.271	3475449	15	80805121	80805320	Up	0.00841	2.68	Genebody
12	113633246	113658899	ENSG00000166578	IQCD	-	0.00217	1.102	3476323	12	117135221	117135500	Up	0.0104	1.53	OtherIntergenic
1	48761044	48937845	ENSG00000132122	SPATA6	-	0.000106	-1.453	3510385	1	45250421	45250660	Up	0.00477	2.72	Promoter3k
8	102698771	103137135	ENSG00000104490	NCALD	-	1.3e-05	-1.923	3518807	8	106655941	106656220	Down	0.00748	-4.39	Genebody
17	37913974	37920089	ENSG00000264198	RP11-94L15.2	-	3.4e-09	3.582	3525893	17	41445981	41446240	Down	0.0076	-2.67	OtherIntergenic
21	29811667	30047170	ENSG00000232855	AF131217.1	-	3.96e-06	-2.339	3542888	21	26268401	26268780	Down	3.33e-05	-2.66	Genedesert
10	134000404	134019280	ENSG00000151640	DPYSL4	+	0.000105	-2.343	3569885	10	130429961	130430520	Down	2.33e-05	-1.23	Genedesert
8	82390654	82395498	ENSG00000170323	FABP4	-	0.02	2.841	3575495	8	78814641	78815160	Up	1.75e-05	2.14	Genedesert
2	228678558	228682272	ENSG00000115009	CCL20	+	1.9e-07	1.564	3575630	2	232257901	232258240	Up	0.00115	2.27	Promoter3k
19	58570607	58597677	ENSG00000176293	ZNF135	+	1.08e-06	-2.138	3581548	19	54988761	54989060	Up	0.00767	1.83	OtherIntergenic
19	58595205	58629794	ENSG00000121413	ZSCAN18	-	1e-07	-1.115	3606146	19	54988761	54989060	Up	0.00767	1.83	OtherIntergenic
1	184759858	184943682	ENSG00000135842	FAM129A	-	0.0214	-1.108	3620000	1	188563681	188563980	Up	0.00113	2.24	Genedesert
9	6215805	6257983	ENSG00000137033	IL33	+	7.04e-15	-3.974	3654559	9	9912541	9912820	Down	0.00544	-1.79	Genebody
12	76419227	76427712	ENSG00000139289	PHLDA1	-	1.16e-16	-1.129	3656610	12	80084321	80084640	Up	0.00486	1.73	Promoter1k
4	41258430	41270472	ENSG00000154277	UCHL1	+	1.65e-06	2.846	3658910	4	44929381	44929760	Down	0.000384	-1.26	Genedesert
2	228549926	228582728	ENSG00000135917	SLC19A3	-	0.0212	1.898	3675174	2	232257901	232258240	Up	0.00115	2.27	Promoter3k
7	73082155	73086442	ENSG00000176428	VPS37D	+	2.77e-05	-2.505	3684756	7	69397021	69397400	Down	0.000229	-1.33	Genebody
15	32933877	32989299	ENSG00000166922	SCG5	+	0.000145	-1.287	3719498	15	29214161	29214380	Down	0.00615	-2.74	Promoter1k
10	102821598	102827888	ENSG00000107821	KAZALD1	+	0.00665	1.771	3728679	10	99092641	99092920	Up	0.00486	1.73	Promoter3k
12	13043716	13070871	ENSG00000013588	GPRC5A	+	4.43e-06	1.566	3767151	12	16838021	16838600	Up	1.19e-07	2.78	OtherIntergenic
7	73183328	73184600	ENSG00000165215	CLDN3	-	0.000662	4.56	3785929	7	69397021	69397400	Down	0.000229	-1.33	Genebody
7	73213872	73247014	ENSG00000189143	CLDN4	+	3.35e-11	1.157	3816473	7	69397021	69397400	Down	0.000229	-1.33	Genebody
1	78354198	78409580	ENSG00000162614	NEXN	+	3.37e-06	1.444	3816682	1	82226261	82226560	Up	0.000434	1.36	Genedesert
15	72452148	72490126	ENSG00000175318	GRAMD2	-	3.98e-07	1.215	3842869	15	68608981	68609280	Up	0.00631	1.44	Genebody
9	135937365	135947248	ENSG00000170835	CEL	+	0.000426	1.456	3895274	9	139842521	139842800	Up	0.00767	1.45	OtherIntergenic
9	5510545	5571282	ENSG00000197646	PDCD1LG2	+	1.14e-08	-1.542	3905246	9	1605021	1605300	Down	0.00387	-1.61	OtherIntergenic
12	49392150	49412988	ENSG00000257913	RP11-386G11.5	+	1.25e-05	2.476	3908314	12	53321301	53321600	Up	0.00321	1.69	Genebody
12	49388932	49393092	ENSG00000181418	DDN	-	3.58e-05	1.756	3928210	12	53321301	53321600	Up	0.00321	1.69	Genebody
2	190425305	190448484	ENSG00000138449	SLC40A1	-	0.013	-1.299	3931026	2	186493761	186494280	Up	2.97e-08	2.04	OtherIntergenic
7	113726382	114333827	ENSG00000128573	FOXP2	+	6.07e-05	-6.989	3955263	7	109770681	109771120	Down	0.00083	-2.37	OtherIntergenic
9	5890802	5910606	ENSG00000120215	MLANA	+	0.000936	-6.629	4001936	9	9912541	9912820	Down	0.00544	-1.79	Genebody
4	57514155	57548065	ENSG00000171476	HOPX	-	0.000916	-1.195	4035376	4	53478501	53478780	Up	0.0396	1.58	Genebody
9	18473892	18910948	ENSG00000178031	ADAMTSL1	+	0.000175	-2.598	4072933	9	14400641	14400960	Up	0.00631	1.48	Promoter3k
1	149817383	149818053	ENSG00000272993	RP11-196G18.24	+	0.00147	1.105	4142269	1	153960321	153960520	Up	0.00441	2.92	Promoter3k
10	134621896	134756327	ENSG00000171811	TTC40	-	0.000993	-1.957	4191377	10	130429961	130430520	Down	2.33e-05	-1.23	Genedesert
2	96191093	96198153	ENSG00000229689	AC009237.8	+	0.0314	-1.121	4237209	2	100435361	100435600	Down	0.00546	-1.83	Genebody
3	98699902	98701940	ENSG00000240476	LINC00973	+	0.00543	1.444	4264083	3	94435581	94435820	Down	0.0254	-1.52	OtherIntergenic
2	95963052	96051825	ENSG00000115041	KCNIP3	+	0.00222	1.094	4383537	2	100435361	100435600	Down	0.00546	-1.83	Genebody
3	121706170	121741051	ENSG00000145103	ILDR1	-	0.000864	1.123	4460451	3	117245341	117245720	Down	2.92e-05	-1.6	Genedesert
11	7980971	7986973	ENSG00000182261	NLRP10	-	0.00506	-1.246	4482412	11	3498361	3498560	Up	0.00634	3.14	OtherIntergenic
X	75648046	75651744	ENSG00000198934	MAGEE1	+	1.18e-08	-2.108	4517927	X	71129781	71130120	Up	0.00229	2.38	OtherIntergenic
5	154198051	154238812	ENSG00000170271	FAXDC2	-	2.53e-07	1.376	4522372	5	149675481	149675680	Down	0.00767	-2.19	Genebody
11	8040791	8127659	ENSG00000166402	TUB	+	0.00139	-1.4	4542232	11	3498361	3498560	Up	0.00634	3.14	OtherIntergenic
10	134973951	135039916	ENSG00000171798	KNDC1	+	0.045	-2.986	4543432	10	130429961	130430520	Down	2.33e-05	-1.23	Genedesert
16	15528152	15718885	ENSG00000166780	C16orf45	+	7.57e-10	-1.985	4592897	16	20311781	20312280	Down	6.39e-07	-1.42	OtherIntergenic
11	8127597	8190602	ENSG00000166405	RIC3	-	0.0007	-1.786	4629038	11	3498361	3498560	Up	0.00634	3.14	OtherIntergenic
10	135075907	135090372	ENSG00000151651	ADAM8	-	3.91e-06	-1.036	4645388	10	130429961	130430520	Down	2.33e-05	-1.23	Genedesert
2	16730727	16847599	ENSG00000197872	FAM49A	-	0.00221	1.119	4692423	2	21540021	21540480	Down	0.00113	-1.33	OtherIntergenic
2	95691422	95719737	ENSG00000172005	MAL	+	0.000423	2.725	4715625	2	100435361	100435600	Down	0.00546	-1.83	Genebody
7	82993222	83278326	ENSG00000170381	SEMA3E	-	1.63e-09	2.623	4718836	7	87997161	87997560	Down	2.47e-05	-2.16	OtherIntergenic
6	57037124	57054631	ENSG00000112208	BAG2	+	4.58e-09	1.132	4764505	6	52272261	52272620	Up	0.00146	1	Genebody
10	118430703	118502085	ENSG00000165868	HSPA12A	-	8.55e-05	-1.138	4813964	10	113616521	113616740	Down	0.00631	-3.07	Genedesert
10	120789228	120793854	ENSG00000188613	NANOS1	+	1.27e-06	2.01	4832128	10	125625981	125626360	Down	0.000142	-3.9	Genebody
9	21994777	22121096	ENSG00000240498	CDKN2B-AS1	+	5.83e-05	1.769	4854686	9	26975781	26976000	Up	0.000723	1.38	Genebody
10	135333910	135374724	ENSG00000130649	CYP2E1	+	0.0254	1.101	4903391	10	130429961	130430520	Down	2.33e-05	-1.23	Genedesert
9	21967751	21995300	ENSG00000147889	CDKN2A	-	1.81e-80	3.205	4980482	9	26975781	26976000	Up	0.000723	1.38	Genebody
X	37545012	37591383	ENSG00000047597	XK	+	1.01e-05	1.03	5043033	X	32501781	32501980	Down	0.00631	-2.06	OtherIntergenic
1	64239693	64647181	ENSG00000185483	ROR1	+	1.29e-11	1.622	5196081	1	69843261	69843620	Up	0.00136	2.12	Genedesert
10	60272900	60591195	ENSG00000122870	BICC1	+	7e-15	2.249	5196961	10	55075641	55075940	Up	0.00377	2.03	Genedesert
16	11343476	11445619	ENSG00000175643	RMI2	+	5.5e-08	1.024	5211697	16	6131401	6131780	Down	0.00222	-1.08	Genebody
X	105937024	106040223	ENSG00000133135	RNF128	+	5.24e-10	-1.409	5247099	X	111287321	111287580	Down	0.017	-1.47	OtherIntergenic
16	11435666	11439068	ENSG00000263080	RP11-485G7.5	-	0.0476	2.83	5303887	16	6131401	6131780	Down	0.00222	-1.08	Genebody
8	95891998	95908906	ENSG00000175305	CCNE2	-	1.85e-17	1.546	5312059	8	90579601	90579940	Up	0.000797	2.56	Genedesert
X	37865835	37988072	ENSG00000147041	SYTL5	+	0.0139	1.921	5363856	X	32501781	32501980	Down	0.00631	-2.06	OtherIntergenic
X	105855160	105922672	ENSG00000147231	CXorf57	+	1.98e-05	-1.674	5364650	X	111287321	111287580	Down	0.017	-1.47	OtherIntergenic
18	109065	122219	ENSG00000263006	ROCK1P1	+	0.000205	1.615	5424443	18	5546661	5547080	Down	6.83e-05	-2.88	Promoter3k
18	77155856	77289325	ENSG00000131196	NFATC1	+	1.95e-08	-1.998	5507917	18	71647561	71647940	Up	0.00129	1.34	OtherIntergenic
15	75246757	75249805	ENSG00000178718	RPP25	-	9.15e-11	1.116	5555317	15	80805121	80805320	Up	0.00841	2.68	Genebody
11	102706532	102714534	ENSG00000149968	MMP3	-	0.000106	-2.778	5573768	11	108288301	108288640	Up	0.00708	0.93	Genebody
11	102660651	102668891	ENSG00000196611	MMP1	-	3.2e-05	-3.423	5619411	11	108288301	108288640	Up	0.00708	0.93	Genebody
3	32280171	32411817	ENSG00000170293	CMTM8	+	0.00772	1.028	5620085	3	38031901	38032260	Up	0.0336	1.84	Promoter3k
11	102641234	102651359	ENSG00000166670	MMP10	-	0.029	-1.872	5636943	11	108288301	108288640	Up	0.00708	0.93	Genebody
10	119301955	119309056	ENSG00000170370	EMX2	+	0.0113	-1.65	5685216	10	113616521	113616740	Down	0.00631	-3.07	Genedesert
1	209859510	209908295	ENSG00000117594	HSD11B1	+	0.00869	1.14	5691411	1	204167781	204168100	Up	3.85e-05	1.76	Genebody
2	166326157	166545917	ENSG00000178662	CSRNP3	+	2.83e-05	-3.738	5692958	2	160632861	160633200	Down	0.00214	-1.94	Genebody
3	100211463	100296288	ENSG00000181458	TMEM45A	+	4.27e-08	-1.18	5775644	3	94435581	94435820	Down	0.0254	-1.52	OtherIntergenic
15	75011883	75017951	ENSG00000140465	CYP1A1	-	3.3e-11	2.596	5787171	15	80805121	80805320	Up	0.00841	2.68	Genebody
9	85594500	85678092	ENSG00000165105	RASEF	-	3.31e-10	1.346	5857550	9	91535641	91535980	Up	0.0026	3.07	OtherIntergenic
10	65224989	65226323	ENSG00000272767	JMJD1C-AS1	+	0.0433	1.253	5908839	10	71135161	71135480	Up	0.00767	2.58	Genebody
10	61005890	61122939	ENSG00000148541	FAM13C	-	0.0197	-2.096	5929951	10	55075641	55075940	Up	0.00377	2.03	Genedesert
1	210111538	210337636	ENSG00000143469	SYT14	+	4.94e-15	1.443	5943439	1	204167781	204168100	Up	3.85e-05	1.76	Genebody
4	38792298	38858438	ENSG00000174125	TLR1	-	0.024	1.444	6070944	4	44929381	44929760	Down	0.000384	-1.26	Genedesert
11	102188215	102210134	ENSG00000023445	BIRC3	+	2.33e-06	1.877	6078168	11	108288301	108288640	Up	0.00708	0.93	Genebody
X	105066536	105202602	ENSG00000123572	NRK	+	7.36e-72	4.309	6084720	X	111287321	111287580	Down	0.017	-1.47	OtherIntergenic
10	28966271	28971868	ENSG00000095739	BAMBI	+	8.91e-09	-1.362	6109094	10	35080961	35081160	Down	0.00767	-1.23	Genebody
2	192699028	192711981	ENSG00000168497	SDPR	-	9.09e-21	1.528	6204749	2	186493761	186494280	Up	2.97e-08	2.04	OtherIntergenic
1	211836114	211848960	ENSG00000117650	NEK2	-	1.39e-11	1.028	6213622	1	218062581	218062880	Up	0.000954	2.99	OtherIntergenic
1	109190912	109204148	ENSG00000162639	HENMT1	-	4.6e-07	1.39	6290533	1	102900021	102900380	Up	0.000378	1.57	OtherIntergenic
4	74852755	74853914	ENSG00000163736	PPBP	-	0.0456	-1.944	6404288	4	81258201	81258520	Up	0.00482	3.12	Promoter3k
1	109852192	109940573	ENSG00000134243	SORT1	-	2.59e-11	1.071	6482089	1	116422661	116422860	Up	0.00928	2.37	OtherIntergenic
4	74735110	74736959	ENSG00000163739	CXCL1	+	2.19e-07	2.018	6521243	4	81258201	81258520	Up	0.00482	3.12	Promoter3k
4	74702214	74714781	ENSG00000124875	CXCL6	+	0.0227	1.158	6543421	4	81258201	81258520	Up	0.00482	3.12	Promoter3k
11	101322295	101743293	ENSG00000137672	TRPC6	-	0.0124	-2.19	6545009	11	108288301	108288640	Up	0.00708	0.93	Genebody
2	173600002	173917621	ENSG00000091428	RAPGEF4	+	0.000299	-1.563	6560841	2	180478461	180478720	Up	0.00547	1.93	Genebody
2	202005007	202022546	ENSG00000226312	CFLAR-AS1	-	0.0366	1.533	6609996	2	208632541	208632740	Up	0.00902	1.66	Promoter3k
4	74606223	74609433	ENSG00000169429	IL8	+	4.44e-15	1.725	6648769	4	81258201	81258520	Up	0.00482	3.12	Promoter3k
1	109656301	109749401	ENSG00000116299	KIAA1324	+	0.000903	2.223	6673261	1	116422661	116422860	Up	0.00928	2.37	OtherIntergenic
8	99956631	99964332	ENSG00000164920	OSR2	+	2.57e-16	1.158	6691610	8	106655941	106656220	Down	0.00748	-4.39	Genebody
8	99955823	99956326	ENSG00000271930	RP11-44N12.5	+	2.05e-05	3.247	6699616	8	106655941	106656220	Down	0.00748	-4.39	Genebody
15	99638420	99675798	ENSG00000182253	SYNM	+	0.00028	1.714	6703241	15	92934961	92935180	Down	0.00767	-1.43	Promoter3k
7	76139745	76648340	ENSG00000243566	UPK3B	+	4.99e-08	1.259	6742346	7	69397021	69397400	Down	0.000229	-1.33	Genebody
5	156693089	156822606	ENSG00000055163	CYFIP2	+	2.11e-15	-1.95	7017410	5	149675481	149675680	Down	0.00767	-2.19	Genebody
1	62702651	62785085	ENSG00000132854	KANK4	-	0.0124	2.118	7058177	1	69843261	69843620	Up	0.00136	2.12	Genedesert
10	63942794	64028466	ENSG00000182010	RTKN2	-	3.87e-07	1.281	7106696	10	71135161	71135480	Up	0.00767	2.58	Genebody
1	52373628	52456436	ENSG00000169213	RAB3B	-	1.67e-21	1.577	7122969	1	45250421	45250660	Up	0.00477	2.72	Promoter3k
X	99928327	99928978	ENSG00000261295	RP11-524D16__A.3	+	0.0153	1.023	7134368	X	92793641	92793960	Down	0.00115	-3.5	Genedesert
4	37455563	37625117	ENSG00000154274	C4orf19	+	0.0286	1.348	7304265	4	44929381	44929760	Down	0.000384	-1.26	Genedesert
X	78615881	78623164	ENSG00000078596	ITM2A	-	0.00905	-1.944	7485762	X	71129781	71130120	Up	0.00229	2.38	OtherIntergenic
8	98881068	99048944	ENSG00000132561	MATN2	+	1.07e-07	1.127	7606998	8	106655941	106656220	Down	0.00748	-4.39	Genebody
8	98285717	98290176	ENSG00000180543	TSPYL5	-	5.03e-10	-1.543	7705778	8	90579601	90579940	Up	0.000797	2.56	Genedesert
1	53308183	53360670	ENSG00000203995	ZYG11A	+	2.04e-08	1.172	8057524	1	45250421	45250660	Up	0.00477	2.72	Promoter3k
Y	16634518	16957530	ENSG00000165246	NLGN4Y	+	8.95e-10	-1.165	8468899	Y	8165341	8165620	Up	0.0076	2.2	OtherIntergenic
15	101417919	101456831	ENSG00000184254	ALDH1A3	+	0.00119	1.143	8482740	15	92934961	92935180	Down	0.00767	-1.43	Promoter3k
5	159774758	159797648	ENSG00000145861	C1QTNF2	-	0.000288	3.08	8621974	5	168419621	168420120	Up	2.91e-07	2.11	Genebody
5	159678659	159772403	ENSG00000135083	CCNJL	-	1.4e-11	2.455	8647219	5	168419621	168420120	Up	2.91e-07	2.11	Genebody
3	27754401	27755496	ENSG00000272282	RP11-222K16.2	+	0.0369	-1.843	8954302	3	18799741	18800100	Down	0.00486	-1.11	OtherIntergenic
3	27757440	27764206	ENSG00000163508	EOMES	-	2.69e-05	-2.24	8957341	3	18799741	18800100	Down	0.00486	-1.11	OtherIntergenic
5	159343790	159399551	ENSG00000170214	ADRA1B	+	0.000151	2.776	9020071	5	168419621	168420120	Up	2.91e-07	2.11	Genebody
2	170335688	170382432	ENSG00000163093	BBS5	+	1.81e-09	-1.29	9702489	2	160632861	160633200	Down	0.00214	-1.94	Genebody
10	25137536	25241533	ENSG00000099256	PRTFDC1	-	1.78e-14	1.34	9839429	10	35080961	35081160	Down	0.00767	-1.23	Genebody
4	139085251	139163503	ENSG00000151012	SLC7A11	-	3.42e-12	-1.123	9875652	4	129209361	129209600	Down	0.00834	-3.31	Promoter1k
4	70586880	70653679	ENSG00000173597	SULT1B1	-	0.000128	2.188	10604523	4	81258201	81258520	Up	0.00482	3.12	Promoter3k
4	140187317	140201492	ENSG00000137463	MGARP	-	0.000745	4.205	10977718	4	129209361	129209600	Down	0.00834	-3.31	Promoter1k
5	54515442	54523143	ENSG00000234602	MCIDAS	-	0.000111	2.882	10982099	5	65505241	65505540	Up	0.00185	1.88	OtherIntergenic
1	57110995	57181008	ENSG00000162409	PRKAA2	+	0.0251	1.126	11860336	1	45250421	45250660	Up	0.00477	2.72	Promoter3k
4	68686594	68749750	ENSG00000153802	TMPRSS11D	-	0.000867	-1.444	12508452	4	81258201	81258520	Up	0.00482	3.12	Promoter3k
4	142557752	142655140	ENSG00000164136	IL15	+	0.00845	1.899	13194882	4	155850021	155850220	Up	0.00486	1.42	OtherIntergenic
