# Supplementary material for: Repression of CADM1 transcription by HPV type 18 is mediated by three-dimensional rearrangement of promoter-enhancer interactions
Source: PLoS Pathog. 2025 Jan 27;21(1):e1012506. doi: 10.1371/journal.ppat.1012506 (PMC11801731; doi:10.1371/journal.ppat.1012506)
Supplement: S6 Table — The bedtools cluster function was used to identify all loci with multiple differentially bound CTCF peaks (Table 1), integrated with corresponding differential expression (Table 2). (XLSX) [file ppat.1012506.s006.xlsx]

## Sheet: diff_CTCF_peaks_cluster
#ChIP							Diffreps																											ClusterAnalysis
#Chrom	PeakStart	PeakEnd	Score_HPV18_1	Score_HPV18_2	Score_mock_1	Score_mock_2	Chrom	Start	End	Length	Treatment.cnt	Control.cnt	Treatment.avg	Control.avg	Treatment.enr	Control.enr	Event	log2FC	pval	padj	winSta	winEnd	winFC	winP	winQ	GName	TName	Strand	TSS	TES	Feature	D2TSS	overlapBasePair	Clust1M_ID	Clust1M_sites	Clust1M_chr	Clust1M_start	Clust1M_end	Clust200K_ID	Clust200K_sites	Clust200K_chr	Clust200K_start	Clust200K_end
chr11	114067078	114067378	33.7622	19.7635	7.71625	25.2396	chr11	114067241	114067440	200	19.70;17.81	2.41;5.18	18.75	3.8	8.47	1.08	Up	2.3	7.42095e-07	0.0012577	114067241	114067440	2.3	7.42095e-07	0.00129434	ZBTB16	NM_001018011	+	113931287	114121397	Genebody	136054	137	163	20	chr11	114067078	116512610	310	1	chr11	114067078	114067378
chr11	114645394	114645694	10.231	20.9261	70.9895	72.4267	chr11	114645341	114645760	420	14.52;21.15	74.05;70.44	17.83	72.24	3.41	57.91	Down	-2.02	5.254e-13	2.96681e-08	114645441	114645640	-2.18	7.93765e-13	2.73912e-08						OtherIntergenic	NA	300	163	20	chr11	114067078	116512610	311	2	chr11	114645394	114763670
chr11	114763370	114763670	1.0231	4.65024	24.692	19.7527	chr11	114763381	114763660	280	1.04;6.68	24.95;19.68	3.86	22.32	1.02	9.12	Down	-2.53	6.76053e-07	0.00116162	114763401	114763600	-3.64	2.57495e-07	0.000677718						OtherIntergenic	NA	279	163	20	chr11	114067078	116512610	311	2	chr11	114645394	114763670
chr11	115003559	115003859	5.11549	6.97537	36.2664	38.4081	chr11	115003541	115004100	560	3.11;8.90	49.10;40.40	6.01	44.75	1.09	27.34	Down	-2.9	1.62762e-11	2.9304e-07	115003621	115003820	-2.9	4.90575e-12	1.17199e-07						OtherIntergenic	NA	300	163	20	chr11	114067078	116512610	312	5	chr11	115003559	115375447
chr11	115040974	115041274	49.1087	89.5172	124.232	130.588	chr11	115041041	115041400	360	44.58;73.46	115.10;114.98	59.02	115.04	28.24	45.49	Down	-0.96	5.55273e-06	0.00377006	115041061	115041260	-1	9.60339e-07	0.00150254						OtherIntergenic	NA	233	163	20	chr11	114067078	116512610	312	5	chr11	115003559	115375447
chr11	115086407	115086707	14.3234	13.9507	44.7543	53.7713	chr11	115086361	115086800	440	15.55;14.47	49.10;53.87	15.01	51.48	9.03	41.2	Down	-1.78	3.77336e-10	4.18535e-06	115086501	115086700	-2.02	5.18189e-09	3.37036e-05	CADM1	NM_014333	-	115044344	115375241	Genebody	288660	300	163	20	chr11	114067078	116512610	312	5	chr11	115003559	115375447
chr11	115195320	115195620	67.5244	68.5911	114.201	134.977	chr11	115195281	115195600	320	70.51;65.67	118.32;116.02	68.09	117.17	16.92	35.43	Down	-0.78	9.26338e-06	0.00438396	115195321	115195520	-1.06	1.1475e-07	0.000374463	CADM1	NM_014333	-	115044344	115375241	Genebody	179800	280	163	20	chr11	114067078	116512610	312	5	chr11	115003559	115375447
chr11	115375147	115375447	57.2935	37.202	101.083	79.0109	chr11	115375021	115375220	200	6.22;4.45	20.12;20.72	5.34	20.42	10.89	48.34	Down	-1.94	2.57326e-05	0.00631139	115375021	115375220	-1.94	2.57326e-05	0.00615683	CADM1	NM_014333	-	115044344	115375241	ProximalPromoter	120.5	73	163	20	chr11	114067078	116512610	312	5	chr11	115003559	115375447
chr11	115606975	115607275	5.11549	2.32512	23.1488	23.0449	chr11	115607041	115607380	340	10.37;4.45	24.15;26.93	7.41	25.54	2.94	8.65	Down	-1.79	9.19809e-06	0.00437135	115607141	115607340	-3.76	4.30823e-07	0.00091332						OtherIntergenic	NA	234	163	20	chr11	114067078	116512610	313	4	chr11	115606975	115860970
chr11	115740526	115740826	10.231	18.601	54.7854	40.6028	chr11	115740481	115740840	360	13.48;16.70	57.95;39.36	15.09	48.66	4.82	40.03	Down	-1.69	1.83928e-06	0.00204375	115740521	115740720	-2.04	8.54635e-07	0.00138966						OtherIntergenic	NA	300	163	20	chr11	114067078	116512610	313	4	chr11	115606975	115860970
chr11	115783425	115783725	12.2772	2.32512	41.6678	48.2845	chr11	115783341	115783800	460	13.48;4.45	47.49;51.79	8.97	49.64	8.87	10.77	Down	-2.47	7.74651e-13	3.31841e-08	115783461	115783660	-2.38	3.04056e-10	3.0961e-06						OtherIntergenic	NA	300	163	20	chr11	114067078	116512610	313	4	chr11	115606975	115860970
chr11	115860670	115860970	5.11549	1.16256	39.3529	38.4081	chr11	115860581	115861060	480	8.29;5.57	43.46;42.47	6.93	42.97	2.59	20.54	Down	-2.63	4.56251e-13	2.96681e-08	115860741	115860940	-3.65	1.82731e-12	5.29856e-08						OtherIntergenic	NA	300	163	20	chr11	114067078	116512610	313	4	chr11	115606975	115860970
chr11	116086542	116086842	2.04619	5.81281	17.7474	27.4344	chr11	116086561	116086880	320	4.15;3.34	21.73;23.83	3.74	22.78	1.85	13.71	Down	-2.61	1.14467e-07	0.000381235	116086581	116086780	-2.68	2.35954e-07	0.000630604						OtherIntergenic	NA	281	163	20	chr11	114067078	116512610	314	8	chr11	116086542	116512610
chr11	116095148	116095448	27.6236	33.7143	100.311	104.251	chr11	116095101	116095660	560	35.25;38.96	115.90;111.87	37.1	113.89	11.7	34.36	Down	-1.62	1.92923e-12	5.70633e-08	116095141	116095340	-1.65	5.35461e-12	1.20945e-07						OtherIntergenic	NA	300	163	20	chr11	114067078	116512610	314	8	chr11	116086542	116512610
chr11	116147355	116147655	70.5937	66.266	211.425	198.625	chr11	116146921	116147740	820	103.68;91.27	325.17;291.08	97.48	308.13	45.26	253.04	Down	-1.66	1.4557e-11	2.78216e-07	116147221	116147420	-2.07	5.99806e-13	2.56941e-08						OtherIntergenic	NA	300	163	20	chr11	114067078	116512610	314	8	chr11	116086542	116512610
chr11	116228793	116229093	31.716	40.6896	191.363	167.898	chr11	116228641	116229240	600	34.22;43.41	206.86;171.96	38.81	189.41	11.72	91.19	Down	-2.29	3.67703e-10	4.15266e-06	116229001	116229200	-2.9	1.45766e-13	1.25118e-08						OtherIntergenic	NA	300	163	20	chr11	114067078	116512610	314	8	chr11	116086542	116512610
chr11	116324784	116325084	17.3927	31.3892	87.9653	76.8162	chr11	116324681	116325160	480	22.81;31.16	96.59;75.62	26.99	86.1	10.72	26.31	Down	-1.67	6.53566e-09	4.34179e-05	116324721	116324920	-2.03	2.13247e-09	1.55832e-05						OtherIntergenic	NA	300	163	20	chr11	114067078	116512610	314	8	chr11	116086542	116512610
chr11	116384668	116384968	10.231	22.0887	37.038	55.9661	chr11	116384661	116384940	280	12.44;18.92	37.02;50.76	15.68	43.89	14.63	20.54	Down	-1.48	1.9379e-05	0.00567789	116384721	116384920	-1.69	5.24228e-07	0.00106358						OtherIntergenic	NA	272	163	20	chr11	114067078	116512610	314	8	chr11	116086542	116512610
chr11	116476340	116476640	17.3927	13.9507	40.1245	54.8687	chr11	116476361	116476720	360	20.74;15.58	42.66;49.72	18.16	46.19	7.22	36.43	Down	-1.35	9.86484e-07	0.00148545	116476481	116476680	-2.01	1.0127e-06	0.0015572						OtherIntergenic	NA	279	163	20	chr11	114067078	116512610	314	8	chr11	116086542	116512610
chr11	116512310	116512610	96.1712	77.8916	131.948	106.445	chr11	116512481	116512680	200	25.92;27.83	59.56;50.76	26.87	55.16	8.48	Inf	Down	-1.04	2.44387e-05	0.00631139	116512481	116512680	-1.04	2.44387e-05	0.00615683						OtherIntergenic	NA	129	163	20	chr11	114067078	116512610	314	8	chr11	116086542	116512610
chr9	119808975	119809275	9.20788	8.13793	34.7231	23.0449	chr9	119808901	119809100	200	2.07;2.23	15.29;13.47	2.15	14.38	3.85	6.97	Down	-2.74	1.68065e-05	0.00527432	119808901	119809100	-2.74	1.68065e-05	0.00532275	ASTN2	NM_014010	-	119187503	120177317	Genebody	368316	125	875	18	chr9	119808975	124907489	1782	3	chr9	119808975	119922889
chr9	119835845	119836145	32.7391	30.2266	89.5085	93.2768	chr9	119835701	119836280	580	37.33;34.50	99.81;98.41	35.92	99.11	8.55	21.74	Down	-1.46	2.57297e-12	6.80076e-08	119835781	119835980	-1.85	1.07614e-08	6.21804e-05	ASTN2	NM_014010	-	119187503	120177317	Genebody	341326	300	875	18	chr9	119808975	124907489	1782	3	chr9	119808975	119922889
chr9	119922589	119922889	15.3465	16.2759	29.3218	43.895	chr9	119922621	119922820	200	11.41;6.68	28.98;34.18	9.04	31.58	4.51	36.97	Down	-1.8	5.29008e-07	0.00108089	119922621	119922820	-1.8	5.29008e-07	0.00107032	ASTN2	NM_014010	-	119187503	120177317	Genebody	254596	199	875	18	chr9	119808975	124907489	1782	3	chr9	119808975	119922889
chr9	120173891	120174191	31.716	24.4138	74.8476	85.5952	chr9	120173861	120174320	460	33.18;23.37	78.88;80.80	28.28	79.84	9.62	63.02	Down	-1.5	2.48336e-11	4.28478e-07	120173961	120174160	-1.62	2.0149e-10	2.19569e-06	ASTN2	NM_014010	-	119187503	120177317	Genebody	3226.5	300	875	18	chr9	119808975	124907489	1783	3	chr9	120173891	120318857
chr9	120249816	120250116	96.1712	80.2167	191.363	175.58	chr9	120249781	120250240	460	96.43;80.14	200.42;165.74	88.28	183.08	32.69	75.64	Down	-1.05	2.46194e-08	0.000119281	120250021	120250220	-1.91	1.47923e-11	2.66323e-07						OtherIntergenic	NA	300	875	18	chr9	119808975	124907489	1783	3	chr9	120173891	120318857
chr9	120318557	120318857	17.3927	3.48768	40.1245	65.8425	chr9	120318461	120318940	480	19.70;7.79	48.29;65.26	13.75	56.78	3.9	16.68	Down	-2.05	2.23861e-06	0.00238099	120318701	120318900	-2.24	1.93037e-08	0.000100766						OtherIntergenic	NA	300	875	18	chr9	119808975	124907489	1783	3	chr9	120173891	120318857
chr9	120689640	120689940	1.0231	1.16256	7.71625	15.3632	chr9	120689661	120689860	200	0.00;1.11	8.05;16.57	0.56	12.31	0.48	5.58	Down	-4.47	3.9228e-05	0.0069758	120689661	120689860	-4.47	3.9228e-05	0.00680659						Genedesert	NA	199	875	18	chr9	119808975	124907489	1784	1	chr9	120689640	120689940
chr9	121284375	121284675	7.16168	1.16256	40.1245	37.3107	chr9	121284281	121284760	480	8.29;1.11	48.29;38.33	4.7	43.31	4.75	13.37	Down	-3.2	1.68247e-10	2.10874e-06	121284401	121284600	-3.27	1.65526e-11	2.85597e-07						Genedesert	NA	300	875	18	chr9	119808975	124907489	1785	1	chr9	121284375	121284675
chr9	122052132	122052432	10.231	6.97537	63.2733	70.2319	chr9	122052041	122052520	480	13.48;13.36	76.46;73.55	13.42	75.01	3.1	16.4	Down	-2.48	4.11662e-13	2.96681e-08	122052221	122052420	-3.21	1.20922e-13	1.25118e-08	DBC1	NM_014618	-	121928907	122131739	Genebody	79458.5	300	875	18	chr9	119808975	124907489	1786	4	chr9	122052132	122318661
chr9	122128009	122128309	2.04619	9.30049	50.1556	27.4344	chr9	122127841	122128340	500	9.33;11.13	54.73;27.97	10.23	41.35	2.52	14.98	Down	-2.01	1.29664e-06	0.00176456	122128121	122128320	-2.48	1.50122e-05	0.00490288	DBC1	NM_014618	-	121928907	122131739	Genebody	3648.5	300	875	18	chr9	119808975	124907489	1786	4	chr9	122052132	122318661
chr9	122138139	122138439	10.231	18.601	37.8096	48.2845	chr9	122137921	122138480	560	12.44;17.81	49.90;51.79	15.13	50.85	7.07	13.54	Down	-1.75	5.55363e-10	5.89675e-06	122138201	122138400	-1.36	6.28473e-06	0.00401595						OtherIntergenic	NA	300	875	18	chr9	119808975	124907489	1786	4	chr9	122052132	122318661
chr9	122318361	122318661	107.425	77.8916	163.585	166.801	chr9	122318441	122318780	340	90.21;57.88	132.00;136.74	74.04	134.37	Inf	79.48	Down	-0.86	5.2924e-06	0.00363755	122318541	122318740	-1.68	9.03376e-08	0.000321562						OtherIntergenic	NA	220	875	18	chr9	119808975	124907489	1786	4	chr9	122052132	122318661
chr9	122724110	122724410	22.5081	30.2266	64.8165	40.6028	chr9	122724241	122724460	220	10.37;16.70	42.66;31.08	13.53	36.87	7.95	22.57	Down	-1.45	6.83724e-05	0.00766931	122724261	122724460	-1.45	6.39578e-05	0.00742649						OtherIntergenic	NA	169	875	18	chr9	119808975	124907489	1787	1	chr9	122724110	122724410
chr9	123129052	123129352	20.4619	41.8522	4.62975	8.77899	chr9	123128961	123129420	460	32.14;41.18	7.24;10.36	36.66	8.8	7.3	4.13	Up	2.06	1.16419e-08	6.88694e-05	123129081	123129280	2.14	7.90816e-09	4.74599e-05						OtherIntergenic	NA	300	875	18	chr9	119808975	124907489	1788	1	chr9	123129052	123129352
chr9	123869340	123869640	31.716	17.4384	44.7543	60.3556	chr9	123869281	123869620	340	24.88;22.26	47.49;56.97	23.57	52.23	7.23	15.49	Down	-1.15	3.45283e-05	0.00634055	123869301	123869500	-2.07	4.68861e-08	0.000193868	CNTRL	NM_007018	+	123850573	123939886	Genebody	18877.5	280	875	18	chr9	119808975	124907489	1789	2	chr9	123869340	124050035
chr9	124049735	124050035	19.4389	25.5763	1.54325	1.09737	chr9	124049721	124050080	360	20.74;26.71	5.63;4.14	23.72	4.89	14.59	1.73	Up	2.28	3.80771e-07	0.000830173	124049801	124050000	2.8	3.69404e-08	0.000162157	GSN	NM_001127666	+	124030379	124095120	Genebody	19521.5	300	875	18	chr9	119808975	124907489	1789	2	chr9	123869340	124050035
chr9	124506632	124506932	53.2011	55.8029	20.8339	32.9212	chr9	124506721	124507040	320	49.77;45.63	19.32;24.86	47.7	22.09	30.89	17.45	Up	1.11	4.48037e-06	0.00323452	124506721	124506920	1.14	8.02878e-06	0.00424287	DAB2IP	NM_138709	+	124505063	124544932	Promoter3k	1817.5	211	875	18	chr9	119808975	124907489	1790	1	chr9	124506632	124506932
chr9	124907189	124907489	11.2541	4.65024	26.2353	8.77899	chr9	124907081	124907280	200	1.04;2.23	15.29;10.36	1.63	12.83	0.98	15.68	Down	-2.97	8.74534e-05	0.00859103	124907081	124907280	-2.97	8.74534e-05	0.00842775	NDUFA8	NM_014222	-	124906337	124922098	Genebody	14917.5	91	875	18	chr9	119808975	124907489	1791	1	chr9	124907189	124907489
chr17	46095759	46096059	90.0326	103.468	73.3044	75.7188	chr17	46095681	46095880	200	49.77;42.30	24.15;20.72	46.03	22.43	22.64	27.32	Up	1.04	3.87645e-05	0.00691229	46095681	46095880	1.04	3.87645e-05	0.0067382						OtherIntergenic	NA	121	345	17	chr17	46095759	51227805	712	6	chr17	46095759	46740823
chr17	46101210	46101510	17.3927	33.7143	16.2041	13.1685	chr17	46101061	46101260	200	8.29;11.13	1.61;0.00	9.71	0.8	9.11	1.14	Up	3.59	5.6969e-05	0.00766931	46101061	46101260	3.59	5.6969e-05	0.00742649						OtherIntergenic	NA	50	345	17	chr17	46095759	51227805	712	6	chr17	46095759	46740823
chr17	46231119	46231419	25.5774	24.4138	14.6609	14.2659	chr17	46231301	46231500	200	15.55;11.13	2.41;3.11	13.34	2.76	2.87	1.64	Up	2.27	9.6995e-05	0.00915292	46231301	46231500	2.27	9.6995e-05	0.00900746	SKAP1	NM_001075099	-	46210801	46507594	Genebody	276194	118	345	17	chr17	46095759	51227805	712	6	chr17	46095759	46740823
chr17	46429181	46429481	69.5706	41.8522	98.768	88.8873	chr17	46429081	46429360	280	27.99;26.71	73.24;60.08	27.35	66.66	10.3	23.23	Down	-1.29	1.26552e-06	0.00176456	46429141	46429340	-1.37	2.29188e-06	0.00259778	SKAP1	NM_001075099	-	46210801	46507594	Genebody	78373.5	179	345	17	chr17	46095759	51227805	712	6	chr17	46095759	46740823
chr17	46564024	46564324	22.5081	18.601	13.8893	10.9737	chr17	46564241	46564440	200	9.33;7.79	0.80;0.00	8.56	0.4	3.39	0.56	Up	4.41	5.80705e-05	0.00766931	46564241	46564440	4.41	5.80705e-05	0.00742649						OtherIntergenic	NA	83	345	17	chr17	46095759	51227805	712	6	chr17	46095759	46740823
chr17	46740523	46740823	17.3927	15.1133	3.85813	14.2659	chr17	46740441	46740640	200	10.37;7.79	0.00;2.07	9.08	1.04	6.16	2.13	Up	3.13	3.50792e-05	0.00634055	46740441	46740640	3.13	3.50792e-05	0.00616998						OtherIntergenic	NA	117	345	17	chr17	46095759	51227805	712	6	chr17	46095759	46740823
chr17	46956364	46956664	171.88	177.872	199.851	231.546	chr17	46956401	46956600	200	132.72;134.68	177.07;164.70	133.7	170.89	60.07	82.5	Down	-0.35	2.96434e-10	3.40978e-06	46956401	46956600	-0.35	2.96434e-10	3.04344e-06						OtherIntergenic	NA	199	345	17	chr17	46095759	51227805	713	2	chr17	46956364	47031921
chr17	47031621	47031921	33.7622	43.0148	13.8893	24.1422	chr17	47031601	47031900	300	37.33;44.52	15.29;19.68	40.92	17.49	18.76	20.33	Up	1.23	6.65249e-06	0.00386544	47031701	47031900	1.23	3.22264e-05	0.00615683						OtherIntergenic	NA	279	345	17	chr17	46095759	51227805	713	2	chr17	46956364	47031921
chr17	47591655	47591955	23.5312	20.9261	4.62975	7.68162	chr17	47591701	47592000	300	23.85;21.15	4.83;6.22	22.5	5.52	14.05	6.61	Up	2.03	1.86708e-06	0.00205808	47591701	47591900	1.99	6.63495e-06	0.00401595	NGFR	NM_002507	+	47572654	47592382	Genebody	19196.5	254	345	17	chr17	46095759	51227805	714	1	chr17	47591655	47591955
chr17	48277886	48278186	343.761	339.468	281.643	262.272	chr17	48278141	48278340	200	163.82;128.00	91.76;97.37	145.91	94.56	132.55	113.27	Up	0.63	6.55291e-05	0.00766931	48278141	48278340	0.63	6.55291e-05	0.00742649	COL1A1	NM_000088	-	48261456	48279000	Promoter1k	759.5	45	345	17	chr17	46095759	51227805	715	1	chr17	48277886	48278186
chr17	48919281	48919581	75.7092	77.8916	114.972	128.393	chr17	48919241	48919460	220	47.69;46.75	92.56;85.98	47.22	89.27	95.1	72.39	Down	-0.92	4.00573e-06	0.00299674	48919261	48919460	-0.94	3.0058e-06	0.00275789	WFIKKN2	NM_175575	+	48912604	48919709	Genebody	6746.5	179	345	17	chr17	46095759	51227805	716	2	chr17	48919281	49028037
chr17	49027737	49028037	73.663	44.1773	41.6678	18.6554	chr17	49027941	49028140	200	30.07;14.47	7.24;2.07	22.27	4.66	23.06	2.43	Up	2.26	6.75904e-05	0.00766931	49027941	49028140	2.26	6.75904e-05	0.00742649						OtherIntergenic	NA	96	345	17	chr17	46095759	51227805	716	2	chr17	48919281	49028037
chr17	49538911	49539211	165.742	163.921	189.048	193.138	chr17	49539201	49539400	200	4.15;2.23	15.29;14.50	3.19	14.9	1.03	35.49	Down	-2.22	7.71643e-05	0.00798267	49539201	49539400	-2.22	7.71643e-05	0.00773845						OtherIntergenic	NA	10	345	17	chr17	46095759	51227805	717	1	chr17	49538911	49539211
chr17	49811892	49812192	73.663	87.1921	126.547	142.659	chr17	49811921	49812140	220	62.21;67.89	108.66;105.66	65.05	107.16	24.35	254.81	Down	-0.72	7.2356e-05	0.00766931	49811941	49812140	-0.74	6.63805e-05	0.00742649	CA10	NM_020178	-	49707673	50236132	Genebody	424102	219	345	17	chr17	46095759	51227805	718	1	chr17	49811892	49812192
chr17	50674801	50675101	1.0231	3.48768	36.2664	51.5766	chr17	50674701	50675200	500	2.07;6.68	41.85;50.76	4.38	46.31	1.3	54.88	Down	-3.4	1.88959e-11	3.3062e-07	50674841	50675040	-4.4	4.13168e-13	1.90101e-08						OtherIntergenic	NA	300	345	17	chr17	46095759	51227805	719	1	chr17	50674801	50675101
chr17	51110151	51110451	26.6005	62.7783	81.7923	85.5952	chr17	51110181	51110380	200	31.11;43.41	71.63;67.33	37.26	69.48	14.44	27.74	Down	-0.9	6.3968e-05	0.00766931	51110181	51110380	-0.9	6.3968e-05	0.00742649						OtherIntergenic	NA	199	345	17	chr17	46095759	51227805	720	2	chr17	51110151	51227805
chr17	51227505	51227805	1.0231	1.16256	15.4325	16.4606	chr17	51227461	51227820	360	4.15;1.11	19.32;18.65	2.63	18.98	1.08	4.16	Down	-2.85	2.81502e-07	0.000707907	51227521	51227720	-4.81	8.93525e-08	0.000321508						OtherIntergenic	NA	300	345	17	chr17	46095759	51227805	720	2	chr17	51110151	51227805
chr19	38481016	38481316	3.06929	31.3892	7.71625	1.09737	chr19	38480981	38481180	200	6.22;22.26	1.61;4.14	14.24	2.88	5.46	2.14	Up	2.31	9.95008e-05	0.00927643	38480981	38481180	2.31	9.95008e-05	0.00912913	SIPA1L3	NM_015073	+	38397867	38699008	Genebody	83213.5	164	392	15	chr19	38481016	44278901	819	1	chr19	38481016	38481316
chr19	38786281	38786581	40.9239	46.5024	25.4636	29.6291	chr19	38786261	38786500	240	35.25;42.30	17.71;16.57	38.77	17.14	34.6	40.88	Up	1.18	3.83566e-05	0.00684723	38786281	38786480	1.25	1.80266e-05	0.00556493						OtherIntergenic	NA	219	392	15	chr19	38481016	44278901	820	1	chr19	38786281	38786581
chr19	39443284	39443584	25.5774	22.0887	4.62975	16.4606	chr19	39443341	39443540	200	17.63;23.37	4.02;9.32	20.5	6.67	9.9	4.94	Up	1.62	8.83465e-05	0.00864804	39443341	39443540	1.62	8.83465e-05	0.00848814	FBXO17	NM_024907	-	39432041	39466380	Genebody	22939.5	199	392	15	chr19	38481016	44278901	821	1	chr19	39443284	39443584
chr19	39703025	39703325	31.716	51.1527	23.1488	20.8501	chr19	39702901	39703140	240	12.44;21.15	0.00;5.18	16.79	2.59	14.77	Inf	Up	2.7	5.00945e-05	0.00766931	39702901	39703100	3.01	8.84572e-06	0.00446267						OtherIntergenic	NA	115	392	15	chr19	38481016	44278901	822	1	chr19	39703025	39703325
chr19	40042103	40042403	124.818	108.118	128.09	110.835	chr19	40042281	40042500	220	33.18;34.50	64.39;68.37	33.84	66.38	32.08	156.74	Down	-0.97	2.17224e-05	0.00617939	40042281	40042480	-0.95	3.46083e-05	0.00616998						OtherIntergenic	NA	122	392	15	chr19	38481016	44278901	823	1	chr19	40042103	40042403
chr19	40727833	40728133	108.448	133.695	134.263	168.996	chr19	40727681	40727880	200	7.26;11.13	25.76;36.26	9.19	31.01	9.09	18.29	Down	-1.75	4.7868e-05	0.00766931	40727681	40727880	-1.75	4.7868e-05	0.00742649	CNTD2	NM_024877	-	40728114	40732597	Genebody	4816.5	47	392	15	chr19	38481016	44278901	824	1	chr19	40727833	40728133
chr19	41036104	41036404	28.6467	15.1133	11.5744	21.9475	chr19	41036301	41036500	200	11.41;8.90	0.80;1.04	10.15	0.92	18.45	Inf	Up	3.46	1.0283e-05	0.00463026	41036301	41036500	3.46	1.0283e-05	0.00483531	SPTBN4	NM_025213	+	41036394	41066658	ProximalPromoter	6.5	103	392	15	chr19	38481016	44278901	825	1	chr19	41036104	41036404
chr19	41667832	41668132	37.8546	38.3645	16.2041	18.6554	chr19	41667821	41668180	360	44.58;44.52	20.12;19.68	44.55	19.9	7.12	8	Up	1.16	9.08843e-06	0.00433082	41667821	41668020	1.32	1.26341e-05	0.00490288						OtherIntergenic	NA	300	392	15	chr19	38481016	44278901	826	1	chr19	41667832	41668132
chr19	42527837	42528137	57.2935	60.4532	71.7611	80.1083	chr19	42527721	42527920	200	9.33;5.57	24.15;21.75	7.45	22.95	7.22	27.45	Down	-1.62	5.61019e-05	0.00766931	42527721	42527920	-1.62	5.61019e-05	0.00742649	GRIK5	NM_002088	-	42502472	42569957	Genebody	42136.5	83	392	15	chr19	38481016	44278901	827	1	chr19	42527837	42528137
chr19	43389113	43389413	164.719	201.123	180.56	166.801	chr19	43389361	43389560	200	11.41;16.70	33.00;36.26	14.05	34.63	8.92	41.97	Down	-1.3	2.67942e-05	0.00631139	43389361	43389560	-1.3	2.67942e-05	0.00615683						OtherIntergenic	NA	52	392	15	chr19	38481016	44278901	828	2	chr19	43389113	43446916
chr19	43446616	43446916	42.9701	54.6404	24.692	34.0186	chr19	43446581	43446820	240	38.36;44.52	20.93;18.65	41.44	19.79	27.62	8.13	Up	1.07	8.83455e-05	0.00864804	43446601	43446800	1.32	1.17226e-05	0.00490288						OtherIntergenic	NA	204	392	15	chr19	38481016	44278901	828	2	chr19	43389113	43446916
chr19	43692218	43692518	52.178	49.9901	82.5639	75.7188	chr19	43692181	43692380	200	30.07;32.28	62.78;55.94	31.17	59.36	31.27	36.57	Down	-0.93	9.38241e-05	0.00909956	43692181	43692380	-0.93	9.38241e-05	0.00894386	PSG5	NM_001130014	-	43671894	43690688	Promoter3k	-1592.5	162	392	15	chr19	38481016	44278901	829	2	chr19	43692218	43837618
chr19	43837318	43837618	99.2404	115.094	70.2179	69.1346	chr19	43837481	43837680	200	51.84;48.97	24.95;26.93	50.41	25.94	30.29	20.79	Up	0.96	6.47869e-05	0.00766931	43837481	43837680	0.96	6.47869e-05	0.00742649						OtherIntergenic	NA	137	392	15	chr19	38481016	44278901	829	2	chr19	43692218	43837618
chr19	44059347	44059647	187.227	208.098	162.041	137.172	chr19	44059281	44059480	200	96.43;104.62	58.76;55.94	100.53	57.35	95.13	Inf	Up	0.81	1.48785e-05	0.00486219	44059281	44059480	0.81	1.48785e-05	0.00490288	XRCC1	NM_006297	-	44047463	44079730	Genebody	20349.5	133	392	15	chr19	38481016	44278901	830	1	chr19	44059347	44059647
chr19	44278601	44278901	18.4158	4.65024	52.4705	47.1871	chr19	44278501	44279060	560	20.74;5.57	58.76;48.69	13.15	53.72	24.8	26.17	Down	-2.03	1.49229e-06	0.00176774	44278601	44278800	-2.19	9.71959e-06	0.00472954	KCNN4	NM_002250	-	44270684	44285409	Genebody	6628.5	300	392	15	chr19	38481016	44278901	831	1	chr19	44278601	44278901
chr17	77184053	77184353	66.5013	79.0542	99.5396	71.3293	chr17	77184301	77184500	200	7.26;8.90	25.76;20.72	8.08	23.24	7.2	Inf	Down	-1.52	7.90193e-05	0.00807546	77184301	77184500	-1.52	7.90193e-05	0.00790157	RBFOX3	NM_001082575	-	77085426	77478563	Genebody	294162	52	353	13	chr17	77184053	81035156	737	1	chr17	77184053	77184353
chr17	77785187	77785487	38.8777	52.3153	20.0623	19.7527	chr17	77785221	77785460	240	38.36;32.28	16.10;15.54	35.32	15.82	22.95	38.74	Up	1.16	6.98379e-05	0.00766931	77785221	77785420	1.35	2.08866e-05	0.00612251						OtherIntergenic	NA	239	353	13	chr17	77184053	81035156	738	1	chr17	77785187	77785487
chr17	78056487	78056787	112.541	130.207	79.4774	99.8611	chr17	78056381	78056600	220	52.88;46.75	20.93;29.00	49.81	24.97	23.77	14.64	Up	1	1.75903e-05	0.0054434	78056381	78056580	1.17	8.32557e-06	0.00428981	CCDC40	NM_001243342	+	78010430	78064620	Genebody	46060.5	113	353	13	chr17	77184053	81035156	739	2	chr17	78056487	78227047
chr17	78226747	78227047	151.418	156.946	155.868	131.685	chr17	78227021	78227220	200	20.74;17.81	6.44;5.18	19.27	5.81	34.88	2.36	Up	1.73	9.28928e-05	0.00901711	78227021	78227220	1.73	9.28928e-05	0.00886132	SLC26A11	NM_173626	+	78194199	78227308	Genebody	32921.5	26	353	13	chr17	77184053	81035156	739	2	chr17	78056487	78227047
chr17	78652538	78652838	26.6005	18.601	6.173	5.48687	chr17	78652721	78652920	200	8.29;11.13	1.61;1.04	9.71	1.32	Inf	1.67	Up	2.88	9.51485e-05	0.00914739	78652721	78652920	2.88	9.51485e-05	0.00900042	RPTOR	NM_001163034	+	78518624	78940173	Genebody	134196	117	353	13	chr17	77184053	81035156	740	3	chr17	78652538	78944542
chr17	78833092	78833392	12.2772	20.9261	8.48788	5.48687	chr17	78833221	78833440	220	10.37;14.47	1.61;1.04	12.42	1.32	7.61	1.62	Up	3.23	6.58851e-06	0.00386544	78833221	78833420	3.1	1.09153e-05	0.00490288	RPTOR	NM_001163034	+	78518624	78940173	Genebody	314706	171	353	13	chr17	77184053	81035156	740	3	chr17	78652538	78944542
chr17	78944242	78944542	34.7853	37.202	22.3771	36.2133	chr17	78944421	78944620	200	22.81;16.70	5.63;6.22	19.75	5.92	40.26	3.51	Up	1.74	7.39188e-05	0.00769444	78944421	78944620	1.74	7.39188e-05	0.00745471						OtherIntergenic	NA	121	353	13	chr17	77184053	81035156	740	3	chr17	78652538	78944542
chr17	79375756	79376056	56.2704	51.1527	25.4636	29.6291	chr17	79375801	79376020	220	47.69;41.18	22.54;20.72	44.44	21.63	89.97	17.72	Up	1.04	4.53965e-05	0.00748253	79375801	79376000	1.13	5.56078e-05	0.00742649	BAHCC1	NM_001080519	+	79373539	79433358	Promoter3k	2371.5	219	353	13	chr17	77184053	81035156	741	1	chr17	79375756	79376056
chr17	80202175	80202475	56.2704	41.8522	80.249	69.1346	chr17	80202401	80202620	220	5.18;7.79	24.15;20.72	6.49	22.43	3.96	27.72	Down	-1.79	2.18049e-05	0.00619314	80202421	80202620	-2.08	8.2279e-06	0.00425184	CSNK1D	NM_139062	-	80200536	80231594	Genebody	29083.5	74	353	13	chr17	77184053	81035156	742	3	chr17	80202175	80310011
chr17	80308147	80308447	14.3234	23.2512	1.54325	1.09737	chr17	80308141	80308500	360	13.48;18.92	0.00;2.07	16.2	1.04	28.72	0.52	Up	3.97	1.81521e-08	9.59578e-05	80308181	80308380	4.63	8.77967e-08	0.00032079						OtherIntergenic	NA	300	353	13	chr17	77184053	81035156	742	3	chr17	80202175	80310011
chr17	80309711	80310011	131.98	127.882	104.169	102.056	chr17	80309541	80309780	240	46.66;22.26	9.66;17.61	34.46	13.63	Inf	30.85	Up	1.34	0.00125018	0.114584	80309561	80309760	1.62	5.12811e-05	0.00742649						OtherIntergenic	NA	69	353	13	chr17	77184053	81035156	742	3	chr17	80202175	80310011
chr17	80666042	80666342	16.3696	24.4138	6.94463	8.77899	chr17	80666201	80666400	200	11.41;13.36	1.61;2.07	12.38	1.84	7.37	4.41	Up	2.75	2.83408e-05	0.00631139	80666201	80666400	2.75	2.83408e-05	0.00615683						OtherIntergenic	NA	141	353	13	chr17	77184053	81035156	743	1	chr17	80666042	80666342
chr17	81034856	81035156	21.485	32.5517	10.8028	12.0711	chr17	81034981	81035200	220	21.77;21.15	6.44;8.29	21.46	7.36	19.32	5.82	Up	1.54	7.82041e-05	0.00807513	81035001	81035200	1.96	6.63513e-06	0.00401595	METRNL	NM_001004431	+	81037566	81052591	Promoter3k	-2475.5	175	353	13	chr17	77184053	81035156	744	1	chr17	81034856	81035156
chr8	37659173	37659473	71.6168	72.0788	43.211	32.9212	chr8	37659161	37659400	240	64.28;55.65	31.39;22.79	59.97	27.09	23.71	22.39	Up	1.15	1.21715e-06	0.00173799	37659201	37659400	1.02	2.51343e-05	0.00615683	GPR124	NM_032777	+	37654400	37701504	Genebody	4880.5	227	816	13	chr8	37659173	40110928	1659	4	chr8	37659173	37944107
chr8	37698728	37699028	22.5081	30.2266	6.94463	8.77899	chr8	37698701	37698940	240	25.92;25.60	10.46;5.18	25.76	7.82	25.93	6.71	Up	1.72	8.1568e-06	0.0040504	37698721	37698920	2.29	4.17235e-07	0.00089987	GPR124	NM_032777	+	37654400	37701504	Genebody	44420.5	212	816	13	chr8	37659173	40110928	1659	4	chr8	37659173	37944107
chr8	37853829	37854129	78.7785	106.956	120.374	121.809	chr8	37853661	37853940	280	17.63;27.83	53.12;49.72	22.73	51.42	10.89	41.27	Down	-1.18	6.20408e-06	0.00386544	37853681	37853880	-1.69	2.06521e-05	0.00606664						OtherIntergenic	NA	111	816	13	chr8	37659173	40110928	1659	4	chr8	37659173	37944107
chr8	37943807	37944107	26.6005	52.3153	19.2906	39.5055	chr8	37943961	37944160	200	20.74;27.83	6.44;10.36	24.28	8.4	24.13	6.46	Up	1.53	8.43338e-05	0.00834102	37943961	37944160	1.53	8.43338e-05	0.00817849						OtherIntergenic	NA	146	816	13	chr8	37659173	40110928	1659	4	chr8	37659173	37944107
chr8	38242526	38242826	85.9402	65.1034	80.249	94.3742	chr8	38242361	38242600	240	11.41;7.79	28.17;30.04	9.6	29.11	3.75	9.98	Down	-1.6	8.24438e-06	0.0040707	38242361	38242560	-2.11	2.41594e-05	0.00615683	LETM2	NM_144652	+	38243958	38266062	Promoter3k	-1477.5	74	816	13	chr8	37659173	40110928	1660	3	chr8	38242526	38415346
chr8	38258349	38258649	28.6467	27.9015	5.40138	3.29212	chr8	38258321	38258700	380	36.29;31.16	8.05;4.14	33.73	6.1	4.98	2.57	Up	2.47	1.46799e-10	1.88006e-06	38258401	38258600	3.63	6.75753e-12	1.42285e-07	LETM2	NM_001199660	+	38244648	38266062	Genebody	13862.5	300	816	13	chr8	37659173	40110928	1660	3	chr8	38242526	38415346
chr8	38415046	38415346	45.0163	58.1281	35.4948	27.4344	chr8	38415061	38415320	260	48.73;54.54	24.15;22.79	51.64	23.47	25.11	27.97	Up	1.14	2.03803e-06	0.00220541	38415081	38415280	1.39	1.51259e-07	0.000456084						OtherIntergenic	NA	259	816	13	chr8	37659173	40110928	1660	3	chr8	38242526	38415346
chr8	38832868	38833168	21.485	15.1133	6.173	1.09737	chr8	38832981	38833180	200	13.48;12.24	3.22;1.04	12.86	2.13	11.61	5.62	Up	2.6	3.1496e-05	0.00631139	38832981	38833180	2.6	3.1496e-05	0.00615683	HTRA4	NM_153692	+	38831667	38846181	Promoter3k	1413.5	187	816	13	chr8	37659173	40110928	1661	2	chr8	38832868	38853090
chr8	38852790	38853090	13.3003	12.7882	5.40138	10.9737	chr8	38852941	38853140	200	9.33;5.57	0.00;0.00	7.45	0	4.91	0	Up	inf	4.1897e-05	0.00709779	38852941	38853140	inf	4.1897e-05	0.00697415	TM2D2	NM_031940	-	38846326	38854041	Promoter3k	1000.5	149	816	13	chr8	37659173	40110928	1661	2	chr8	38832868	38853090
chr8	39184970	39185270	151.418	192.985	120.374	95.4716	chr8	39185101	39185320	220	101.61;128.00	70.83;59.04	114.8	64.94	204.46	26.68	Up	0.82	1.4148e-05	0.00486219	39185101	39185300	0.82	1.14566e-05	0.00490288	ADAM5P	NR_001448	+	39172181	39260375	Genebody	13029.5	169	816	13	chr8	37659173	40110928	1662	1	chr8	39184970	39185270
chr8	39910376	39910676	11.2541	18.601	54.0138	64.7451	chr8	39910301	39910720	420	15.55;18.92	58.76;66.30	17.24	62.53	5.51	18.56	Down	-1.86	3.10877e-12	7.72396e-08	39910401	39910600	-2.29	7.30265e-13	2.66823e-08						OtherIntergenic	NA	300	816	13	chr8	37659173	40110928	1663	3	chr8	39910376	40110928
chr8	40059323	40059623	93.1019	80.2167	130.405	121.809	chr8	40059501	40059700	200	22.81;26.71	54.73;49.72	24.76	52.23	14.74	64.26	Down	-1.08	1.61799e-05	0.00510683	40059501	40059700	-1.08	1.61799e-05	0.00516052						OtherIntergenic	NA	122	816	13	chr8	37659173	40110928	1663	3	chr8	39910376	40110928
chr8	40110628	40110928	36.8315	51.1527	96.4531	115.224	chr8	40110421	40110980	560	41.47;53.43	113.49;114.98	47.45	114.24	8.72	54.77	Down	-1.27	3.48621e-12	8.3286e-08	40110721	40110920	-1.22	2.00281e-07	0.000565468						OtherIntergenic	NA	300	816	13	chr8	37659173	40110928	1663	3	chr8	39910376	40110928
chr10	84571415	84571715	13.3003	15.1133	85.6504	42.7976	chr10	84571361	84571760	400	20.74;17.81	90.15;42.47	19.27	66.31	3.77	41.88	Down	-1.78	4.44589e-07	0.000940898	84571441	84571640	-2.06	2.9063e-07	0.000733833	NRG3	NM_001165973	+	83637442	84746935	Genebody	934118	300	107	12	chr10	84571415	87938467	203	1	chr10	84571415	84571715
chr10	85133524	85133824	75.7092	65.1034	67.903	80.1083	chr10	85133741	85134020	280	6.22;7.79	33.00;23.83	7.01	28.41	2.67	23.27	Down	-2.02	9.30061e-06	0.00439818	85133821	85134020	-2.83	4.22117e-06	0.00334219						Genedesert	NA	83	107	12	chr10	84571415	87938467	204	1	chr10	85133524	85133824
chr10	85752236	85752536	19.4389	6.97537	46.2975	47.1871	chr10	85752241	85752560	320	22.81;10.02	46.68;44.54	16.41	45.61	8.28	108.62	Down	-1.47	9.56386e-06	0.0044515	85752341	85752540	-2.15	1.16234e-09	9.43765e-06						Genedesert	NA	295	107	12	chr10	84571415	87938467	205	3	chr10	85752236	85786923
chr10	85768609	85768909	68.5475	80.2167	135.806	95.4716	chr10	85768601	85768820	220	47.69;46.75	119.93;64.22	47.22	92.08	95.1	47.14	Down	-0.96	7.91449e-05	0.00807546	85768601	85768800	-1.06	5.14033e-05	0.00742649						Genedesert	NA	211	107	12	chr10	84571415	87938467	205	3	chr10	85752236	85786923
chr10	85786623	85786923	141.187	138.345	193.678	160.217	chr10	85786821	85787040	220	32.14;33.39	73.24;58.01	32.77	65.63	65.83	53.37	Down	-1	0.000172712	0.0159605	85786841	85787040	-1.19	1.75743e-05	0.00551283						Genedesert	NA	102	107	12	chr10	84571415	87938467	205	3	chr10	85752236	85786923
chr10	86687412	86687712	13.3003	11.6256	33.9515	46.0897	chr10	86687261	86687460	200	1.04;0.00	6.44;19.68	0.52	13.06	0.38	9.68	Down	-4.65	1.80057e-05	0.0054434	86687261	86687460	-4.65	1.80057e-05	0.00556493						Genedesert	NA	48	107	12	chr10	84571415	87938467	206	2	chr10	86687412	86687712
chr10	86687412	86687712	13.3003	11.6256	33.9515	46.0897	chr10	86687521	86687720	200	9.33;11.13	29.78;24.86	10.23	27.32	6.31	8.31	Down	-1.42	7.34602e-05	0.00766931	86687521	86687720	-1.42	7.34602e-05	0.00743136						Genedesert	NA	191	107	12	chr10	84571415	87938467	206	2	chr10	86687412	86687712
chr10	87551999	87552299	2.04619	2.32512	33.1799	47.1871	chr10	87551821	87552340	520	6.22;4.45	41.85;50.76	5.34	46.31	1.3	15.52	Down	-3.12	2.54121e-11	4.32453e-07	87552001	87552200	-3.84	9.74656e-13	3.27244e-08	GRID1	NM_017551	-	87359311	88126250	Genebody	574170	300	107	12	chr10	84571415	87938467	207	1	chr10	87551999	87552299
chr10	87755582	87755882	3.06929	17.4384	55.557	53.7713	chr10	87755321	87755960	640	10.37;22.26	70.83;64.22	16.31	67.53	2.32	18.23	Down	-2.05	6.5058e-13	3.10849e-08	87755681	87755880	-1.93	1.84871e-09	1.38351e-05	GRID1	NM_017551	-	87359311	88126250	Genebody	370610	300	107	12	chr10	84571415	87938467	208	4	chr10	87755582	87938467
chr10	87863566	87863866	1.0231	1.16256	14.6609	15.3632	chr10	87863521	87863880	360	1.04;2.23	18.51;15.54	1.63	17.03	2.84	8.38	Down	-3.38	1.15806e-07	0.000383266	87863581	87863780	-4.83	3.16422e-08	0.000147305	GRID1	NM_017551	-	87359311	88126250	Genebody	262550	300	107	12	chr10	84571415	87938467	208	4	chr10	87755582	87938467
chr10	87870168	87870468	1.0231	16.2759	9.2595	16.4606	chr10	87870281	87870500	220	1.04;2.23	11.27;14.50	1.63	12.89	Inf	Inf	Down	-2.98	2.44722e-05	0.00631139	87870281	87870480	-2.98	2.44722e-05	0.00615683	GRID1	NM_017551	-	87359311	88126250	Genebody	255860	187	107	12	chr10	84571415	87938467	208	4	chr10	87755582	87938467
chr10	87938167	87938467	15.3465	3.48768	13.1176	17.558	chr10	87938161	87938360	200	2.07;2.23	13.68;14.50	2.15	14.09	Inf	16.64	Down	-2.71	1.98224e-05	0.00576328	87938161	87938360	-2.71	1.98224e-05	0.00589439	GRID1	NM_017551	-	87359311	88126250	Genebody	187990	193	107	12	chr10	84571415	87938467	208	4	chr10	87755582	87938467
chr18	5424957	5425257	1.0231	11.6256	33.1799	54.8687	chr18	5424881	5425240	360	2.07;14.47	36.22;49.72	8.27	42.97	1.84	16.81	Down	-2.38	3.51186e-05	0.00634488	5425021	5425220	-2.58	7.15274e-07	0.00126578	EPB41L3	NM_012307	-	5392387	5543986	Genebody	118926	283	355	12	chr18	5424957	6604578	746	3	chr18	5424957	5600677
chr18	5546754	5547054	1.0231	6.97537	22.3771	30.7265	chr18	5546661	5547080	420	0.00;7.79	27.37;30.04	3.9	28.7	1.4	13.75	Down	-2.88	1.14412e-08	6.83327e-05	5546781	5546980	-3.03	1.1964e-08	6.78661e-05	EPB41L3	NM_012307	-	5392387	5543986	Promoter3k	-2884.5	300	355	12	chr18	5424957	6604578	746	3	chr18	5424957	5600677
chr18	5600377	5600677	2.04619	2.32512	27.0069	30.7265	chr18	5600361	5600740	380	4.15;7.79	30.59;27.97	5.97	29.28	1.36	10.12	Down	-2.29	1.07178e-08	6.46339e-05	5600381	5600580	-2.81	2.81524e-07	0.00071573						OtherIntergenic	NA	300	355	12	chr18	5424957	6604578	746	3	chr18	5424957	5600677
chr18	5852100	5852400	1.0231	5.81281	12.346	26.337	chr18	5852141	5852440	300	0.00;4.45	16.10;24.86	2.23	20.48	3.67	7.94	Down	-3.2	1.75432e-06	0.00197944	5852161	5852360	-3.86	9.97289e-07	0.00155253						OtherIntergenic	NA	259	355	12	chr18	5424957	6604578	747	4	chr18	5852100	5890885
chr18	5868213	5868513	34.7853	37.202	91.0518	148.146	chr18	5868161	5868560	400	38.36;40.07	95.78;145.02	39.22	120.4	10.54	46.28	Down	-1.62	1.46322e-07	0.000434865	5868241	5868440	-2.16	1.56075e-08	8.46683e-05						OtherIntergenic	NA	300	355	12	chr18	5424957	6604578	747	4	chr18	5852100	5890885
chr18	5879413	5879713	59.3397	86.0295	112.657	113.03	chr18	5879641	5879840	200	11.41;17.81	31.39;37.29	14.61	34.34	28.85	10.15	Down	-1.23	6.56253e-05	0.00766931	5879641	5879840	-1.23	6.56253e-05	0.00742649						OtherIntergenic	NA	72	355	12	chr18	5424957	6604578	747	4	chr18	5852100	5890885
chr18	5890585	5890885	6.13858	2.32512	56.3286	24.1422	chr18	5890541	5890920	380	7.26;4.45	56.34;23.83	5.86	40.08	3.71	Inf	Down	-2.78	6.51853e-08	0.000243301	5890601	5890800	-3.14	8.27857e-08	0.000307512	TMEM200C	NM_001080209	-	5890183	5892103	Promoter3k	1372.5	300	355	12	chr18	5424957	6604578	747	4	chr18	5852100	5890885
chr18	6219176	6219476	1.0231	16.2759	87.9653	96.5689	chr18	6218981	6219540	560	4.15;17.81	94.98;97.37	10.98	96.17	3.36	76.64	Down	-3.13	2.16078e-13	2.96681e-08	6219201	6219400	-3.37	8.05852e-14	1.25118e-08	L3MBTL4	NM_173464	-	5954704	6414910	Genebody	195650	300	355	12	chr18	5424957	6604578	748	1	chr18	6219176	6219476
chr18	6482608	6482908	13.3003	8.13793	81.7923	89.9847	chr18	6482501	6483000	500	15.55;11.13	89.34;89.09	13.34	89.21	5.08	19.55	Down	-2.74	6.36854e-13	3.10849e-08	6482561	6482760	-3.12	1.69626e-13	1.25118e-08						OtherIntergenic	NA	300	355	12	chr18	5424957	6604578	749	4	chr18	6482608	6604578
chr18	6521872	6522172	59.3397	56.9655	261.581	283.123	chr18	6521601	6522320	720	65.32;63.44	292.17;295.22	64.38	293.7	17.35	54.03	Down	-2.19	2.911e-11	4.88688e-07	6521741	6521940	-2.41	2.76106e-13	1.4408e-08	LOC100130480	NM_001243517	+	6511414	6590652	Genebody	10546.5	300	355	12	chr18	5424957	6604578	749	4	chr18	6482608	6604578
chr18	6543313	6543613	18.4158	10.4631	40.1245	44.9923	chr18	6543461	6543840	380	7.26;10.02	28.17;40.40	8.64	34.29	5.3	11.43	Down	-1.99	3.79434e-06	0.00290787	6543481	6543680	-2.12	4.26088e-07	0.00090949	LOC100130480	NM_001243517	+	6511414	6590652	Genebody	32236.5	152	355	12	chr18	5424957	6604578	749	4	chr18	6482608	6604578
chr18	6604278	6604578	3.06929	10.4631	30.865	19.7527	chr18	6604301	6604660	360	2.07;7.79	28.17;19.68	4.93	23.93	8.44	14.7	Down	-2.28	1.47529e-05	0.00486219	6604361	6604560	-3.43	3.87334e-08	0.000167094						OtherIntergenic	NA	277	355	12	chr18	5424957	6604578	749	4	chr18	6482608	6604578
chr10	125332765	125333065	104.356	89.5172	165.128	122.906	chr10	125332581	125332780	200	6.22;8.90	24.15;20.72	7.56	22.43	3.75	27.72	Down	-1.57	9.99336e-05	0.00929655	125332581	125332780	-1.57	9.99336e-05	0.00915262						OtherIntergenic	NA	15	118	10	chr10	125332765	129291443	227	1	chr10	125332765	125333065
chr10	125626022	125626322	1.0231	2.32512	30.0934	15.3632	chr10	125625981	125626360	380	0.00;3.34	32.20;17.61	1.67	24.9	0.75	20.61	Down	-3.9	3.21402e-08	0.000141538	125626061	125626260	-5.34	1.18534e-08	6.77446e-05	CPXM2	NM_198148	-	125505151	125651500	Genebody	25329.5	300	118	10	chr10	125332765	129291443	228	1	chr10	125626022	125626322
chr10	126408059	126408359	71.6168	58.1281	33.9515	47.1871	chr10	126407881	126408240	360	46.66;54.54	19.32;24.86	50.6	22.09	16.53	10.39	Up	1.2	6.95971e-07	0.00118926	126408021	126408220	1.21	7.16505e-06	0.00401595	FAM53B	NM_014661	-	126307862	126432930	Genebody	24869.5	181	118	10	chr10	125332765	129291443	229	1	chr10	126408059	126408359
chr10	126727251	126727551	54.2242	63.9409	40.8961	31.8239	chr10	126727121	126727400	280	33.18;37.84	12.07;16.57	35.51	14.32	16.31	33.14	Up	1.31	1.04948e-05	0.0047067	126727141	126727340	2.51	1.43557e-05	0.00490288	CTBP2	NM_001329	-	126676417	126849103	Genebody	121842	149	118	10	chr10	125332765	129291443	230	2	chr10	126727251	126809928
chr10	126809628	126809928	65.4782	86.0295	37.8096	39.5055	chr10	126809501	126809920	420	68.43;80.14	31.39;34.18	74.28	32.79	45.86	26	Up	1.18	3.55041e-08	0.00015368	126809641	126809840	1.33	3.64875e-08	0.000160737	CTBP2	NM_001329	-	126676417	126849103	Genebody	39392.5	292	118	10	chr10	125332765	129291443	230	2	chr10	126727251	126809928
chr10	127210738	127211038	102.31	69.7537	76.3909	76.8162	chr10	127210581	127210780	200	3.11;3.34	18.51;13.47	3.22	15.99	3.23	9.93	Down	-2.31	9.07895e-05	0.00885921	127210581	127210780	-2.31	9.07895e-05	0.00870065						OtherIntergenic	NA	42	118	10	chr10	125332765	129291443	231	1	chr10	127210738	127211038
chr10	127665792	127666092	6.13858	12.7882	20.8339	28.5317	chr10	127665721	127665920	200	1.04;2.23	11.27;13.47	1.63	12.37	3.18	7.34	Down	-2.92	3.24667e-05	0.00631139	127665721	127665920	-2.92	3.24667e-05	0.00615683	FANK1	NM_145235	+	127585107	127698161	Genebody	80713.5	128	118	10	chr10	125332765	129291443	232	1	chr10	127665792	127666092
chr10	128192725	128193025	25.5774	54.6404	64.8165	65.8425	chr10	128192541	128192740	200	0.00;1.11	10.46;7.25	0.56	8.86	0.48	22.25	Down	-3.99	9.44933e-05	0.00914739	128192541	128192740	-3.99	9.44933e-05	0.00899936	C10orf90	NM_001004298	-	128113573	128210010	Genebody	17369.5	15	118	10	chr10	125332765	129291443	233	1	chr10	128192725	128193025
chr10	128437670	128437970	194.389	139.507	135.806	132.782	chr10	128437521	128437720	200	8.29;11.13	31.39;26.93	9.71	29.16	9.65	70.03	Down	-1.59	6.70766e-06	0.00386544	128437521	128437720	-1.59	6.70766e-06	0.00401595						OtherIntergenic	NA	50	118	10	chr10	125332765	129291443	234	1	chr10	128437670	128437970
chr10	129291143	129291443	10.231	26.7389	2.31488	3.29212	chr10	129291181	129291480	300	14.52;24.49	3.22;4.14	19.5	3.68	9.32	2.88	Up	2.41	1.33452e-05	0.00486219	129291281	129291480	2.59	1.05767e-05	0.00490288						OtherIntergenic	NA	262	118	10	chr10	125332765	129291443	235	1	chr10	129291143	129291443
chr12	98110184	98110484	25.5774	41.8522	10.8028	15.3632	chr12	98110141	98110340	200	18.66;25.60	4.83;6.22	22.13	5.52	Inf	13.22	Up	2	1.62352e-05	0.00511638	98110141	98110340	2	1.62352e-05	0.00517015						OtherIntergenic	NA	156	204	10	chr12	98110184	102564014	391	1	chr12	98110184	98110484
chr12	98816744	98817044	56.2704	45.3399	44.7543	40.6028	chr12	98816641	98816840	200	14.52;17.81	2.41;3.11	16.16	2.76	32.24	1.09	Up	2.55	2.62244e-06	0.00260468	98816641	98816840	2.55	2.62244e-06	0.00275789						OtherIntergenic	NA	96	204	10	chr12	98110184	102564014	392	1	chr12	98816744	98817044
chr12	99333206	99333506	68.5475	59.2906	35.4948	50.4792	chr12	99333481	99333720	240	12.44;13.36	1.61;1.04	12.9	1.32	7.71	0.65	Up	3.29	2.9626e-06	0.00260468	99333481	99333680	3.55	1.78332e-05	0.00556493	ANKS1B	NM_181670	-	99137751	99548577	Genebody	214976	25	204	10	chr12	98110184	102564014	393	1	chr12	99333206	99333506
chr12	99646892	99647192	1.0231	1.16256	18.519	18.6554	chr12	99646901	99647180	280	1.04;5.57	20.12;16.57	3.3	18.35	3.13	14.87	Down	-2.47	1.6957e-06	0.0019308	99646981	99647180	-3.64	1.01907e-06	0.0015572	ANKS1B	NM_152788	-	99128568	100378432	Genebody	731392	279	204	10	chr12	98110184	102564014	394	1	chr12	99646892	99647192
chr12	100052758	100053058	4.09239	3.48768	20.0623	19.7527	chr12	100052781	100052980	200	4.15;3.34	16.90;15.54	3.74	16.22	3.59	13.16	Down	-2.12	5.43276e-05	0.00766931	100052781	100052980	-2.12	5.43276e-05	0.00742649	ANKS1B	NM_152788	-	99128568	100378432	Genebody	325552	199	204	10	chr12	98110184	102564014	395	1	chr12	100052758	100053058
chr12	100798607	100798907	57.2935	65.1034	39.3529	39.5055	chr12	100798641	100798940	300	62.21;62.33	28.98;30.04	62.27	29.51	38.69	35.41	Up	1.08	1.83422e-06	0.0020412	100798701	100798900	1.19	7.6663e-07	0.00130641	SLC17A8	NM_139319	+	100750856	100815837	Genebody	47934.5	266	204	10	chr12	98110184	102564014	396	2	chr12	100798607	100798907
chr12	100798607	100798907	57.2935	65.1034	39.3529	39.5055	chr12	100798901	100799140	240	0.00;0.00	10.46;6.22	0	8.34	0	7.06	Down	-inf	7.90517e-05	0.00807546	100798901	100799100	-inf	6.38437e-05	0.00742649	SLC17A8	NM_139319	+	100750856	100815837	Genebody	48164.5	6	204	10	chr12	98110184	102564014	396	2	chr12	100798607	100798907
chr12	101566104	101566404	22.5081	3.48768	28.5501	26.337	chr12	101566361	101566560	200	0.00;1.11	8.05;10.36	0.56	9.2	0.32	5.43	Down	-4.05	5.10865e-05	0.00766931	101566361	101566560	-4.05	5.10865e-05	0.00742649	SLC5A8	NM_145913	-	101549993	101604016	Genebody	37555.5	43	204	10	chr12	98110184	102564014	397	1	chr12	101566104	101566404
chr12	102217762	102218062	19.4389	17.4384	49.384	24.1422	chr12	102218001	102218200	200	2.07;0.00	10.46;12.43	1.04	11.45	0.73	5.42	Down	-3.46	2.83388e-05	0.00631139	102218001	102218200	-3.46	2.83388e-05	0.00615683	GNPTAB	NM_024312	-	102139274	102224645	Genebody	6544.5	61	204	10	chr12	98110184	102564014	398	1	chr12	102217762	102218062
chr12	102563714	102564014	108.448	113.931	149.695	170.093	chr12	102563621	102563900	280	64.28;61.22	115.90;116.02	62.75	115.96	39.08	275.1	Down	-0.89	4.06248e-07	0.000870131	102563681	102563880	-0.97	1.16268e-07	0.000376142	C12orf48	NM_017915	+	102513955	102591298	Genebody	49805.5	186	204	10	chr12	98110184	102564014	399	1	chr12	102563714	102564014
chr12	115895213	115895513	29.6698	32.5517	35.4948	46.0897	chr12	115895421	115895740	320	0.00;3.34	18.51;20.72	1.67	19.61	0.99	11.61	Down	-3.55	6.05026e-09	4.17564e-05	115895421	115895620	-3.22	1.01789e-06	0.0015572						Genedesert	NA	92	206	10	chr12	115895213	119851350	405	1	chr12	115895213	115895513
chr12	116333080	116333380	105.379	96.4926	59.4151	64.7451	chr12	116333081	116333380	300	102.65;94.61	54.73;59.04	98.63	56.89	37.17	45.15	Up	0.79	2.18806e-05	0.00620978	116333141	116333340	0.98	2.22361e-07	0.000607112						Genedesert	NA	299	206	10	chr12	115895213	119851350	406	1	chr12	116333080	116333380
chr12	117135179	117135479	24.5543	15.1133	4.62975	10.9737	chr12	117135221	117135500	280	23.85;20.03	4.83;10.36	21.94	7.59	7.95	8.61	Up	1.53	0.000112108	0.0104081	117135281	117135480	2.18	4.85123e-07	0.00100321						OtherIntergenic	NA	258	206	10	chr12	115895213	119851350	407	1	chr12	117135179	117135479
chr12	117801994	117802294	20.4619	13.9507	11.5744	18.6554	chr12	117802181	117802380	200	12.44;5.57	0.00;1.04	9	0.52	8.36	1.03	Up	4.12	8.71709e-05	0.00856599	117802181	117802380	4.12	8.71709e-05	0.00840248	NOS1	NM_001204218	-	117645946	117799607	Promoter3k	-2673.5	113	206	10	chr12	115895213	119851350	408	2	chr12	117801994	117805147
chr12	117804847	117805147	102.31	113.931	157.412	134.977	chr12	117805041	117805240	200	26.96;23.37	59.56;52.83	25.17	56.2	24.04	44.87	Down	-1.16	2.81016e-06	0.00260468	117805041	117805240	-1.16	2.81016e-06	0.00275789						OtherIntergenic	NA	106	206	10	chr12	115895213	119851350	408	2	chr12	117801994	117805147
chr12	118025527	118025827	93.1019	103.468	199.851	145.951	chr12	118025441	118025800	360	94.35;102.40	199.61;136.74	98.38	168.17	46.55	82.64	Down	-0.77	1.13768e-05	0.00486219	118025481	118025680	-1.07	3.91169e-06	0.0031928	KSR2	NM_173598	-	117890816	118406028	Genebody	380408	273	206	10	chr12	115895213	119851350	409	2	chr12	118025527	118109820
chr12	118109520	118109820	55.2473	36.0394	77.1625	104.251	chr12	118109481	118109740	260	38.36;30.05	73.24;83.91	34.21	78.58	34.77	62.06	Down	-1.2	8.45407e-08	0.000301792	118109521	118109720	-1.12	2.7124e-06	0.00275789	KSR2	NM_173598	-	117890816	118406028	Genebody	296418	220	206	10	chr12	115895213	119851350	409	2	chr12	118025527	118109820
chr12	118558697	118558997	77.7554	58.1281	56.3286	69.1346	chr12	118558441	118558700	260	12.44;13.36	1.61;3.11	12.9	2.36	6.11	1.36	Up	2.45	3.14965e-05	0.00631139	118558501	118558700	2.52	8.44717e-05	0.00817849						OtherIntergenic	NA	3	206	10	chr12	115895213	119851350	410	1	chr12	118558697	118558997
chr12	119553134	119553434	35.8084	48.8276	113.429	102.056	chr12	119553021	119553520	500	43.55;50.09	124.76;100.48	46.82	112.62	8.94	68.93	Down	-1.27	2.36514e-08	0.000116594	119553281	119553480	-1.54	2.52049e-09	1.83109e-05	SRRM4	NM_194286	+	119419299	119600856	Genebody	133972	300	206	10	chr12	115895213	119851350	411	1	chr12	119553134	119553434
chr12	119851050	119851350	52.178	46.5024	110.342	115.224	chr12	119851001	119851380	380	55.99;44.52	119.93;107.73	50.26	113.83	9.86	39.88	Down	-1.18	5.5122e-12	1.19358e-07	119851181	119851380	-1.18	1.98642e-07	0.00056212	CCDC60	NM_178499	+	119772516	119978852	Genebody	78674.5	300	206	10	chr12	115895213	119851350	412	1	chr12	119851050	119851350
chr13	59892506	59892806	46.0394	53.4778	95.6815	138.269	chr13	59892461	59892940	480	47.69;53.43	106.24;141.91	50.56	124.08	24.58	29.1	Down	-1.3	7.65678e-08	0.000278126	59892561	59892760	-1.15	1.36933e-08	7.58961e-05						Genedesert	NA	300	226	10	chr13	59892506	63699351	446	3	chr13	59892506	60051537
chr13	59965782	59966082	51.1549	52.3153	95.6815	113.03	chr13	59965721	59966100	380	49.77;51.20	103.83;109.80	50.48	106.82	18.53	17.08	Down	-1.08	6.85533e-09	4.4651e-05	59965801	59966000	-1.28	3.10809e-10	3.13913e-06						Genedesert	NA	300	226	10	chr13	59892506	63699351	446	3	chr13	59892506	60051537
chr13	60051237	60051537	1.0231	3.48768	10.8028	20.8501	chr13	60051201	60051500	300	0.00;4.45	13.68;16.57	2.23	15.13	1.83	8.96	Down	-2.76	9.90608e-06	0.0045799	60051201	60051400	-4.15	1.62007e-05	0.00516052						Genedesert	NA	263	226	10	chr13	59892506	63699351	446	3	chr13	59892506	60051537
chr13	60943310	60943610	55.2473	75.5665	63.2733	77.9136	chr13	60943581	60943780	200	5.18;3.34	20.12;18.65	4.26	19.38	2	47.63	Down	-2.19	9.7009e-06	0.00450179	60943581	60943780	-2.19	9.7009e-06	0.0047223						OtherIntergenic	NA	29	226	10	chr13	59892506	63699351	447	1	chr13	60943310	60943610
chr13	61228567	61228867	56.2704	52.3153	90.2801	100.958	chr13	61228721	61228920	200	35.25;23.37	57.95;61.12	29.31	59.53	11.45	47.79	Down	-1.02	3.7218e-05	0.0066612	61228721	61228920	-1.02	3.7218e-05	0.00648554						OtherIntergenic	NA	146	226	10	chr13	59892506	63699351	448	1	chr13	61228567	61228867
chr13	61564246	61564546	25.5774	17.4384	45.5259	59.2582	chr13	61564321	61564600	280	22.81;15.58	43.46;49.72	19.2	46.59	19.62	13.82	Down	-1.28	3.64828e-06	0.00280806	61564361	61564560	-1.43	3.11083e-06	0.00275789						OtherIntergenic	NA	225	226	10	chr13	59892506	63699351	449	2	chr13	61564246	61699997
chr13	61699697	61699997	1.0231	11.6256	46.2975	21.9475	chr13	61699701	61699940	240	1.04;8.90	42.66;18.65	4.97	30.65	4.17	38.63	Down	-2.62	2.56783e-05	0.00631139	61699721	61699920	-2.94	3.35157e-07	0.00076762						OtherIntergenic	NA	239	226	10	chr13	59892506	63699351	449	2	chr13	61564246	61699997
chr13	61984856	61985156	31.716	25.5763	32.4083	77.9136	chr13	61984721	61984920	200	2.07;0.00	11.27;14.50	1.04	12.89	0.41	10.08	Down	-3.64	3.98723e-06	0.00299674	61984721	61984920	-3.64	3.98723e-06	0.00322251	PCDH20	NM_022843	-	61983818	61989655	Genebody	4834.5	64	226	10	chr13	59892506	63699351	450	1	chr13	61984856	61985156
chr13	62894261	62894561	4.09239	10.4631	19.2906	21.9475	chr13	62894201	62894420	220	2.07;2.23	16.10;15.54	2.15	15.82	1.33	7.53	Down	-2.88	2.59159e-06	0.00260468	62894221	62894420	-2.88	2.59159e-06	0.00275789						Genedesert	NA	159	226	10	chr13	59892506	63699351	451	1	chr13	62894261	62894561
chr13	63699051	63699351	6.13858	13.9507	31.6366	30.7265	chr13	63699221	63699420	200	3.11;2.23	13.68;14.50	2.67	14.09	0.87	5.63	Down	-2.4	8.81469e-05	0.00863275	63699221	63699420	-2.4	8.81469e-05	0.00847114						Genedesert	NA	130	226	10	chr13	59892506	63699351	452	1	chr13	63699051	63699351
chr14	95065686	95065986	20.4619	13.9507	5.40138	6.58425	chr14	95065721	95065960	240	21.77;14.47	4.02;4.14	18.12	4.08	11.05	9.67	Up	2.15	4.57296e-05	0.00752463	95065741	95065940	2.42	1.05069e-05	0.00490288						OtherIntergenic	NA	239	271	10	chr14	95065686	97765013	537	1	chr14	95065686	95065986
chr14	95565378	95565678	122.772	98.8177	128.861	116.322	chr14	95565221	95565420	200	6.22;4.45	20.93;17.61	5.34	19.27	2.08	15.9	Down	-1.85	6.0487e-05	0.00766931	95565221	95565420	-1.85	6.0487e-05	0.00742649	DICER1	NM_001195573	-	95552564	95599840	Genebody	34519.5	42	271	10	chr14	95065686	97765013	538	1	chr14	95565378	95565678
chr14	95893362	95893662	130.956	138.345	86.422	70.2319	chr14	95893381	95893620	240	125.46;126.89	82.10;63.19	126.17	72.64	59.88	35.38	Up	0.8	7.24602e-05	0.00766931	95893401	95893600	0.8	4.5058e-06	0.00349618	C14orf49	NM_152592	-	95883830	95942173	Genebody	48672.5	239	271	10	chr14	95065686	97765013	539	5	chr14	95893362	96362404
chr14	96075776	96076076	24.5543	47.665	104.941	63.6477	chr14	96075781	96076120	340	26.96;41.18	110.27;56.97	34.07	83.62	33.68	107.28	Down	-1.3	6.29278e-05	0.00766931	96075801	96076000	-1.35	1.83939e-06	0.0021557						OtherIntergenic	NA	295	271	10	chr14	95065686	97765013	539	5	chr14	95893362	96362404
chr14	96151639	96151939	1.0231	1.16256	10.0311	14.2659	chr14	96151641	96151940	300	0.00;0.00	11.27;14.50	0	12.89	0	9.99	Down	-inf	6.1082e-08	0.000240131	96151661	96151860	-inf	2.81428e-05	0.00615683	TCL1B	NM_004918	+	96152753	96158980	Promoter1k	-962.5	298	271	10	chr14	95065686	97765013	539	5	chr14	95893362	96362404
chr14	96240708	96241008	53.2011	65.1034	111.114	134.977	chr14	96240661	96240960	300	46.66;52.31	105.44;102.55	49.49	104	15.59	50.61	Down	-1.07	9.38986e-09	5.89136e-05	96240721	96240920	-1.15	7.86715e-09	4.7443e-05						OtherIntergenic	NA	252	271	10	chr14	95065686	97765013	539	5	chr14	95893362	96362404
chr14	96362104	96362404	1.0231	1.16256	33.1799	18.6554	chr14	96361941	96362440	500	0.00;3.34	39.44;20.72	1.67	30.08	0.36	12.72	Down	-4.17	1.56972e-08	8.59051e-05	96362101	96362300	-5.06	1.538e-07	0.000461505	LOC100507043	NR_038861	+	96343108	96391908	Genebody	19082.5	300	271	10	chr14	95065686	97765013	539	5	chr14	95893362	96362404
chr14	97050522	97050822	54.2242	32.5517	21.6055	21.9475	chr14	97050401	97050620	220	15.55;16.70	0.80;2.07	16.12	1.44	32.35	0.8	Up	3.49	9.00361e-08	0.000314187	97050421	97050620	3.49	9.00361e-08	0.000321508						OtherIntergenic	NA	98	271	10	chr14	95065686	97765013	540	1	chr14	97050522	97050822
chr14	97764713	97765013	18.4158	24.4138	47.8408	59.2582	chr14	97764661	97764900	240	14.52;17.81	41.05;39.36	16.16	40.21	5.17	48.55	Down	-1.31	5.73176e-06	0.00385631	97764701	97764900	-1.27	1.20255e-05	0.00490288						OtherIntergenic	NA	187	271	10	chr14	95065686	97765013	541	2	chr14	97764713	97765013
chr14	97764713	97765013	18.4158	24.4138	47.8408	59.2582	chr14	97764981	97765200	220	3.11;2.23	12.88;16.57	2.67	14.73	1.02	4.97	Down	-2.46	4.13825e-05	0.00709779	97764981	97765180	-2.46	4.13825e-05	0.00697415						OtherIntergenic	NA	32	271	10	chr14	95065686	97765013	541	2	chr14	97764713	97765013
chr17	8889639	8889939	12.2772	5.81281	16.2041	15.3632	chr17	8889521	8889780	260	2.07;2.23	13.68;12.43	2.15	13.06	0.99	5.33	Down	-2.6	5.42185e-05	0.00766931	8889541	8889740	-inf	1.09741e-06	0.00163858						OtherIntergenic	NA	141	333	10	chr17	8889639	12832413	683	1	chr17	8889639	8889939
chr17	9793449	9793749	105.379	105.793	36.2664	39.5055	chr17	9793401	9793820	420	109.91;105.74	38.63;42.47	107.82	40.55	34.84	15.92	Up	1.41	3.93249e-12	9.11716e-08	9793481	9793680	1.69	1.24688e-12	4.07625e-08	GLP2R	NM_004246	+	9729380	9793022	Genebody	64230.5	300	333	10	chr17	8889639	12832413	684	1	chr17	9793449	9793749
chr17	10230893	10231193	121.749	108.118	157.412	170.093	chr17	10230761	10230960	200	13.48;17.81	40.24;36.26	15.64	38.25	6.22	47.09	Down	-1.29	1.01826e-05	0.00463026	10230761	10230960	-1.29	1.01826e-05	0.00483531	MYH13	NM_003802	-	10204182	10276322	Genebody	45461.5	67	333	10	chr17	8889639	12832413	685	1	chr17	10230893	10231193
chr17	10657481	10657781	62.4089	76.729	27.0069	42.7976	chr17	10657461	10657660	200	45.62;42.30	18.51;25.90	43.96	22.2	39.65	52.8	Up	0.99	7.19605e-05	0.00766931	10657461	10657660	0.99	7.19605e-05	0.00742996						OtherIntergenic	NA	179	333	10	chr17	8889639	12832413	686	1	chr17	10657481	10657781
chr17	11048001	11048301	17.3927	11.6256	50.1556	70.2319	chr17	11047981	11048440	460	20.74;12.24	57.95;75.62	16.49	66.79	4.11	15.6	Down	-2.02	6.86504e-09	4.4651e-05	11048061	11048260	-2	2.92225e-11	4.59528e-07						OtherIntergenic	NA	300	333	10	chr17	8889639	12832413	687	1	chr17	11048001	11048301
chr17	11547640	11547940	34.7853	34.8768	53.2421	49.3818	chr17	11547621	11547820	200	22.81;16.70	45.07;39.36	19.75	42.22	40.26	26.05	Down	-1.1	6.94188e-05	0.00766931	11547621	11547820	-1.1	6.94188e-05	0.00742649	DNAH9	NM_001372	+	11501747	11873065	Genebody	45973.5	180	333	10	chr17	8889639	12832413	688	1	chr17	11547640	11547940
chr17	12449264	12449564	53.2011	32.5517	108.799	103.153	chr17	12449141	12449520	380	55.99;31.16	103.03;94.26	43.58	98.65	16.76	59.35	Down	-1.18	1.78206e-07	0.000498609	12449221	12449420	-1.7	9.30717e-11	1.31388e-06						OtherIntergenic	NA	256	333	10	chr17	8889639	12832413	689	4	chr17	12449264	12832413
chr17	12570744	12571044	9.20788	5.81281	44.7543	20.8501	chr17	12570901	12571400	500	8.29;1.11	37.02;30.04	4.7	33.53	3.11	16.36	Down	-2.83	1.18944e-09	1.09453e-05	12571181	12571380	-inf	3.68978e-07	0.000819992	MYOCD	NM_153604	+	12569206	12670651	Promoter3k	1944.5	143	333	10	chr17	8889639	12832413	689	4	chr17	12449264	12832413
chr17	12645628	12645928	52.178	54.6404	99.5396	144.853	chr17	12645361	12645960	600	58.06;56.76	115.10;150.20	57.41	132.65	21.59	62.33	Down	-1.21	7.59948e-08	0.000276854	12645641	12645840	-1.26	3.19083e-10	3.17114e-06	MYOCD	NM_001146313	+	12623605	12661623	Genebody	22055.5	300	333	10	chr17	8889639	12832413	689	4	chr17	12449264	12832413
chr17	12832113	12832413	1.0231	10.4631	12.346	19.7527	chr17	12832041	12832240	200	2.07;0.00	10.46;10.36	1.04	10.41	1.13	8.4	Down	-3.33	8.44692e-05	0.00834102	12832041	12832240	-3.33	8.44692e-05	0.00817849	ARHGAP44	NM_014859	+	12692828	12894960	Genebody	139312	127	333	10	chr17	8889639	12832413	689	4	chr17	12449264	12832413
chr20	8286145	8286445	59.3397	45.3399	18.519	8.77899	chr20	8286081	8286400	320	58.06;40.07	16.90;9.32	49.07	13.11	50.13	11.06	Up	1.9	3.73335e-08	0.00016048	8286141	8286340	2.26	1.17677e-08	6.76796e-05	PLCB1	NM_015192	+	8113295	8865547	Genebody	172946	255	475	10	chr20	8286145	12641887	993	1	chr20	8286145	8286445
chr20	8809902	8810202	12.2772	22.0887	5.40138	3.29212	chr20	8809981	8810180	200	12.44;17.81	2.41;3.11	15.13	2.76	29.98	2.18	Up	2.45	4.24062e-05	0.00713805	8809981	8810180	2.45	4.24062e-05	0.00700333	PLCB1	NM_015192	+	8113295	8865547	Genebody	696786	199	475	10	chr20	8286145	12641887	994	2	chr20	8809902	8834747
chr20	8834447	8834747	126.864	158.108	158.955	117.419	chr20	8834721	8834920	200	4.15;1.11	14.49;23.83	2.63	19.16	1.78	14.99	Down	-2.86	2.18995e-05	0.00621272	8834721	8834920	-2.86	2.18995e-05	0.00615683	PLCB1	NM_015192	+	8113295	8865547	Genebody	721526	26	475	10	chr20	8286145	12641887	994	2	chr20	8809902	8834747
chr20	9196247	9196547	58.3166	18.601	14.6609	16.4606	chr20	9196441	9196660	220	15.55;12.24	2.41;3.11	13.9	2.76	6.31	1.09	Up	2.33	2.20655e-05	0.00624282	9196461	9196660	3.09	1.09152e-05	0.00490288	PLCB4	NM_001172646	+	9049700	9461462	Genebody	146850	106	475	10	chr20	8286145	12641887	995	2	chr20	9196247	9304624
chr20	9304324	9304624	39.9008	60.4532	12.346	14.2659	chr20	9304261	9304740	480	42.51;60.10	13.68;16.57	51.31	15.13	31.43	8.9	Up	1.76	3.97446e-08	0.000167939	9304421	9304620	1.8	1.75431e-06	0.00207163	PLCB4	NM_000933	+	9288446	9461462	Genebody	16054.5	300	475	10	chr20	8286145	12641887	995	2	chr20	9196247	9304624
chr20	9864786	9865086	10.231	8.13793	14.6609	25.2396	chr20	9864921	9865180	260	3.11;1.11	12.07;17.61	2.11	14.84	Inf	17.33	Down	-2.81	8.12261e-05	0.00807546	9864941	9865140	-3.38	2.83388e-05	0.00615683						OtherIntergenic	NA	165	475	10	chr20	8286145	12641887	996	1	chr20	9864786	9865086
chr20	10592013	10592313	61.3858	77.8916	88.7369	102.056	chr20	10591861	10592100	240	13.48;12.24	34.61;29.00	12.86	31.81	4.25	19.13	Down	-1.31	5.48321e-05	0.00766931	10591901	10592100	-1.41	3.04825e-05	0.00615683	C20orf94	NM_001009608	+	10415950	10604027	Genebody	176030	87	475	10	chr20	8286145	12641887	997	1	chr20	10592013	10592313
chr20	11254755	11255055	21.485	26.7389	50.1556	46.0897	chr20	11254761	11255060	300	23.85;26.71	48.29;49.72	25.28	49.01	11.95	23.47	Down	-0.96	0.000217414	0.0200512	11254821	11255020	-1.33	1.41003e-06	0.00184021	LOC339593	NR_038972	-	11247306	11254031	Promoter1k	-879.5	294	475	10	chr20	8286145	12641887	998	1	chr20	11254755	11255055
chr20	12146722	12147022	17.3927	18.601	8.48788	1.09737	chr20	12146621	12146860	240	9.33;13.36	1.61;1.04	11.34	1.32	5.31	0.47	Up	3.1	2.41036e-05	0.00631139	12146661	12146860	3.82	7.12814e-06	0.00401595						Genedesert	NA	138	475	10	chr20	8286145	12641887	999	1	chr20	12146722	12147022
chr20	12641587	12641887	61.3858	46.5024	19.2906	29.6291	chr20	12641601	12641940	340	57.03;48.97	20.93;30.04	53	25.48	31.97	9.98	Up	1.06	1.13779e-05	0.00486219	12641701	12641900	1.48	6.29753e-07	0.00119125						Genedesert	NA	286	475	10	chr20	8286145	12641887	1000	1	chr20	12641587	12641887
chr3	133096285	133096585	33.7622	17.4384	52.4705	51.5766	chr3	133096321	133096540	220	25.92;17.81	50.71;49.72	21.86	50.21	10.54	24.28	Down	-1.2	5.6707e-06	0.0038286	133096321	133096520	-1.18	8.47838e-06	0.00432937	TMEM108	NM_023943	+	132757170	133116619	Genebody	339260	219	561	10	chr3	133096285	136936931	1173	1	chr3	133096285	133096585
chr3	133540783	133541083	69.5706	72.0788	41.6678	41.7002	chr3	133540841	133541040	200	65.32;53.43	32.20;22.79	59.37	27.49	120.47	13.63	Up	1.11	1.61932e-05	0.00510683	133540841	133541040	1.11	1.61932e-05	0.00516052	SRPRB	NM_021203	+	133502876	133540336	Genebody	38064.5	199	561	10	chr3	133096285	136936931	1174	2	chr3	133540783	133683731
chr3	133683431	133683731	41.947	34.8768	15.4325	19.7527	chr3	133683361	133683560	200	20.74;23.37	6.44;8.29	22.06	7.36	39.46	8.68	Up	1.58	7.1962e-05	0.00766931	133683361	133683560	1.58	7.1962e-05	0.00742996	SLCO2A1	NM_005630	-	133651539	133748920	Genebody	65459.5	129	561	10	chr3	133096285	136936931	1174	2	chr3	133540783	133683731
chr3	133931778	133932078	162.672	172.059	211.425	223.864	chr3	133932061	133932260	200	6.22;7.79	21.73;29.00	7.01	25.37	Inf	5.98	Down	-1.86	5.20526e-05	0.00766931	133932061	133932260	-1.86	5.20526e-05	0.00742649	RYK	NM_002958	-	133875977	133969586	Genebody	37425.5	17	561	10	chr3	133096285	136936931	1175	1	chr3	133931778	133932078
chr3	134245938	134246238	26.6005	24.4138	39.3529	38.4081	chr3	134245801	134246080	280	11.41;8.90	27.37;27.97	10.15	27.67	9.74	65.53	Down	-1.45	7.34601e-05	0.00766931	134245821	134246020	-4.67	1.0219e-07	0.00035226	CEP63	NM_025180	+	134205046	134283870	Genebody	40894.5	142	561	10	chr3	133096285	136936931	1176	1	chr3	134245938	134246238
chr3	134557466	134557766	17.3927	9.30049	25.4636	35.116	chr3	134557421	134557620	200	3.11;5.57	18.51;16.57	4.34	17.54	2.63	14.27	Down	-2.02	5.93325e-05	0.00766931	134557421	134557620	-2.02	5.93325e-05	0.00742649	EPHB1	NM_004441	+	134514098	134979307	Genebody	43422.5	154	561	10	chr3	133096285	136936931	1177	1	chr3	134557466	134557766
chr3	135222741	135223041	16.3696	31.3892	62.5016	77.9136	chr3	135222701	135223100	400	22.81;32.28	68.42;74.58	27.54	71.5	7.55	21.36	Down	-1.38	3.1533e-09	2.46371e-05	135222741	135222940	-1.58	1.22946e-09	9.85381e-06						OtherIntergenic	NA	300	561	10	chr3	133096285	136936931	1178	1	chr3	135222741	135223041
chr3	135637496	135637796	53.2011	75.5665	50.9273	77.9136	chr3	135637661	135637900	240	14.52;16.70	35.41;44.54	15.61	39.98	5.83	19.17	Down	-1.36	3.62066e-05	0.00649329	135637661	135637860	-1.44	4.29455e-06	0.00338474						OtherIntergenic	NA	135	561	10	chr3	133096285	136936931	1179	1	chr3	135637496	135637796
chr3	136070791	136071091	23.5312	24.4138	35.4948	28.5317	chr3	136071001	136071200	200	1.04;2.23	11.27;11.39	1.63	11.33	3.18	6.81	Down	-2.8	9.15038e-05	0.00890403	136071001	136071200	-2.8	9.15038e-05	0.00874781	STAG1	NM_005862	-	136055998	136471245	Genebody	400144	90	561	10	chr3	133096285	136936931	1180	1	chr3	136070791	136071091
chr3	136936631	136936931	21.485	33.7143	1.54325	7.68162	chr3	136936721	136937040	320	15.55;31.16	4.02;5.18	23.36	4.6	10.78	1.22	Up	2.34	4.30258e-06	0.00315527	136936801	136937000	inf	3.1088e-07	0.000738436						OtherIntergenic	NA	210	561	10	chr3	133096285	136936931	1181	1	chr3	136936631	136936931
chr15	25939034	25939334	29.6698	27.9015	8.48788	7.68162	chr15	25938941	25939320	380	33.18;31.16	9.66;7.25	32.17	8.45	32.45	2.98	Up	1.93	6.97299e-08	0.000257302	25939081	25939280	2.02	1.38822e-06	0.00184021	ATP10A	NM_024490	-	25923859	26108349	Genebody	169218	286	277	9	chr15	25939034	28267025	552	4	chr15	25939034	26192923
chr15	26028716	26029016	36.8315	24.4138	5.40138	1.09737	chr15	26028641	26029080	440	38.36;28.94	6.44;4.14	33.65	5.29	12.25	2.63	Up	2.67	1.94937e-09	1.68172e-05	26028781	26028980	2.94	1.70814e-10	1.96482e-06	ATP10A	NM_024490	-	25923859	26108349	Genebody	79488.5	300	277	9	chr15	25939034	28267025	552	4	chr15	25939034	26192923
chr15	26179094	26179394	86.9633	77.8916	9.2595	23.0449	chr15	26178981	26179600	620	90.21;79.03	13.68;24.86	84.62	19.27	80.8	6.36	Up	2.13	3.37616e-13	2.96681e-08	26179081	26179280	2.12	1.7492e-12	5.29856e-08	LOC100128714	NR_040082	+	26147506	26298267	Genebody	31784.5	300	277	9	chr15	25939034	28267025	552	4	chr15	25939034	26192923
chr15	26192623	26192923	13.3003	10.4631	0.771625	3.29212	chr15	26192621	26192940	320	14.52;12.24	0.80;4.14	13.38	2.47	12.12	1.76	Up	2.44	9.26694e-06	0.00438396	26192721	26192920	2.85	1.09156e-05	0.00490288	LOC100128714	NR_040082	+	26147506	26298267	Genebody	45274.5	300	277	9	chr15	25939034	28267025	552	4	chr15	25939034	26192923
chr15	27083969	27084269	18.4158	17.4384	5.40138	7.68162	chr15	27083921	27084240	320	18.66;21.15	5.63;8.29	19.91	6.96	7.44	4.12	Up	1.52	0.000123723	0.011471	27083981	27084180	2.56	3.22161e-07	0.000757232						OtherIntergenic	NA	271	277	9	chr15	25939034	28267025	553	1	chr15	27083969	27084269
chr15	27604025	27604325	30.6929	40.6896	111.114	97.6663	chr15	27603921	27604420	500	36.29;43.41	118.32;106.70	39.85	112.51	17.78	44.85	Down	-1.5	2.32789e-12	6.42647e-08	27604181	27604380	-1.86	1.29541e-09	1.02228e-05	GABRG3	NM_033223	+	27216428	27778373	Genebody	387742	300	277	9	chr15	25939034	28267025	554	1	chr15	27604025	27604325
chr15	27926216	27926516	6.13858	13.9507	39.3529	25.2396	chr15	27926261	27926600	340	9.33;12.24	42.66;26.93	10.79	34.8	7.15	14.32	Down	-1.69	4.31756e-05	0.00716108	27926401	27926600	-2.39	2.40691e-05	0.00615683						OtherIntergenic	NA	255	277	9	chr15	25939034	28267025	555	1	chr15	27926216	27926516
chr15	28262725	28263025	1.0231	9.30049	27.7785	26.337	chr15	28262801	28263140	340	2.07;7.79	30.59;23.83	4.93	27.21	2.23	16.57	Down	-2.46	1.24376e-07	0.000400646	28262801	28263000	-2.24	6.80127e-07	0.00121221	OCA2	NM_000275	-	28000022	28344458	Genebody	81487.5	224	277	9	chr15	25939034	28267025	556	2	chr15	28262725	28267025
chr15	28266725	28267025	2.04619	15.1133	26.2353	14.2659	chr15	28266681	28266900	220	0.00;2.23	22.54;13.47	1.11	18	Inf	14.95	Down	-4.02	1.13457e-06	0.0016351	28266701	28266900	-4.02	1.13457e-06	0.00168797	OCA2	NM_000275	-	28000022	28344458	Genebody	77667.5	175	277	9	chr15	25939034	28267025	556	2	chr15	28262725	28267025
chr15	52180823	52181123	74.6861	96.4926	99.5396	163.509	chr15	52181041	52181260	220	8.29;8.90	26.56;47.65	8.6	37.11	3.37	12.21	Down	-2.11	1.92164e-06	0.00211072	52181041	52181240	-2.06	4.56891e-06	0.00353418	TMOD3	NM_014547	+	52121824	52204331	Genebody	59326.5	82	285	9	chr15	52180823	54566483	576	1	chr15	52180823	52181123
chr15	52755839	52756139	23.5312	16.2759	3.0865	2.19475	chr15	52755921	52756220	300	22.81;15.58	4.83;4.14	19.2	4.49	35.07	3.66	Up	2.1	5.91847e-05	0.00766931	52756001	52756200	3.73	1.78329e-05	0.00556493	MYO5A	NM_001142495	-	52599479	52821247	Genebody	65176.5	218	285	9	chr15	52180823	54566483	577	1	chr15	52755839	52756139
chr15	53489544	53489844	78.7785	58.1281	114.972	117.419	chr15	53489681	53489880	200	37.33;34.50	70.03;66.30	35.92	68.16	22.39	82.38	Down	-0.92	5.41723e-05	0.00766931	53489681	53489880	-0.92	5.41723e-05	0.00742649						OtherIntergenic	NA	163	285	9	chr15	52180823	54566483	578	1	chr15	53489544	53489844
chr15	53879045	53879345	1.0231	8.13793	79.4774	76.8162	chr15	53878941	53879460	520	7.26;13.36	86.12;76.65	10.31	81.39	1.62	28.3	Down	-2.98	4.02913e-13	2.96681e-08	53879121	53879320	-3.46	2.36679e-12	6.39182e-08	WDR72	NM_182758	-	53805937	54051859	Genebody	172658	300	285	9	chr15	52180823	54566483	579	1	chr15	53879045	53879345
chr15	54100303	54100603	28.6467	24.4138	70.9895	80.1083	chr15	54100201	54100640	440	31.11;25.60	78.07;77.69	28.35	77.88	10.74	92.43	Down	-1.46	8.0909e-11	1.1814e-06	54100381	54100580	-1.67	1.95257e-10	2.18333e-06						OtherIntergenic	NA	300	285	9	chr15	52180823	54566483	580	5	chr15	54100303	54566483
chr15	54161251	54161551	6.13858	10.4631	43.9826	37.3107	chr15	54161181	54161640	460	8.29;14.47	49.10;43.51	11.38	46.3	3.39	11.19	Down	-2.02	3.44253e-11	5.62712e-07	54161221	54161420	-2.39	2.82309e-07	0.00071573						OtherIntergenic	NA	300	285	9	chr15	52180823	54566483	580	5	chr15	54100303	54566483
chr15	54184103	54184403	36.8315	36.0394	67.1314	81.2057	chr15	54184081	54184420	340	38.36;35.62	63.59;79.76	36.99	71.67	Inf	33.4	Down	-0.95	0.000363312	0.0333904	54184081	54184280	-1.19	2.73421e-06	0.00275789						OtherIntergenic	NA	300	285	9	chr15	52180823	54566483	580	5	chr15	54100303	54566483
chr15	54375087	54375387	38.8777	23.2512	123.46	107.543	chr15	54374821	54375600	780	43.55;30.05	155.34;120.16	36.8	137.75	7.1	28.26	Down	-1.9	1.02233e-08	6.22562e-05	54375041	54375240	-1.8	4.23243e-10	3.9533e-06	UNC13C	NM_001080534	+	54305100	54920806	Genebody	70110.5	300	285	9	chr15	52180823	54566483	580	5	chr15	54100303	54566483
chr15	54566183	54566483	1.0231	4.65024	20.0623	12.0711	chr15	54566221	54566440	220	3.11;3.34	17.71;13.47	3.22	15.59	0.76	5.46	Down	-2.27	3.57307e-05	0.00644672	54566221	54566420	-2.24	6.10774e-05	0.00742649	UNC13C	NM_001080534	+	54305100	54920806	Genebody	261230	219	285	9	chr15	52180823	54566483	580	5	chr15	54100303	54566483
chr17	31847471	31847771	19.4389	23.2512	101.855	95.4716	chr17	31847281	31847960	680	27.99;24.49	121.54;114.98	26.24	118.26	8.35	22.11	Down	-2.17	1.82781e-12	5.53821e-08	31847561	31847760	-1.9	6.2888e-13	2.60416e-08	ACCN1	NM_001094	-	31340105	32483825	Genebody	636204	300	340	9	chr17	31847471	32912325	700	4	chr17	31847471	32053039
chr17	31975049	31975349	7.16168	10.4631	33.1799	31.8239	chr17	31974941	31975280	340	7.26;10.02	29.78;27.97	8.64	28.87	4.05	11.75	Down	-1.74	1.78082e-06	0.00199665	31975001	31975200	-3.5	1.28964e-08	7.24935e-05	ACCN1	NM_001094	-	31340105	32483825	Genebody	508714	231	340	9	chr17	31847471	32912325	700	4	chr17	31847471	32053039
chr17	32013233	32013533	8.18478	8.13793	29.3218	26.337	chr17	32013181	32013460	280	8.29;6.68	27.37;24.86	7.49	26.11	2.84	16.07	Down	-1.8	4.07044e-06	0.00301998	32013261	32013460	-1.67	2.55483e-05	0.00615683	ACCN1	NM_001094	-	31340105	32483825	Genebody	470504	227	340	9	chr17	31847471	32912325	700	4	chr17	31847471	32053039
chr17	32052739	32053039	34.7853	26.7389	74.076	92.1794	chr17	32052741	32053220	480	36.29;31.16	80.49;87.01	33.73	83.75	6.95	33.39	Down	-1.31	6.13494e-10	6.4045e-06	32052801	32053000	-1.29	7.19508e-08	0.000274182	ACCN1	NM_001094	-	31340105	32483825	Genebody	430844	298	340	9	chr17	31847471	32912325	700	4	chr17	31847471	32053039
chr17	32408329	32408629	1.0231	1.16256	24.692	21.9475	chr17	32408301	32408700	400	2.07;2.23	26.56;21.75	2.15	24.16	0.58	19.78	Down	-3.49	1.42043e-10	1.8381e-06	32408381	32408580	-4.19	4.95808e-10	4.49588e-06	ACCN1	NM_001094	-	31340105	32483825	Genebody	75324.5	300	340	9	chr17	31847471	32912325	701	2	chr17	32408329	32473818
chr17	32473518	32473818	10.231	16.2759	98.768	99.8611	chr17	32473401	32473980	580	22.81;17.81	104.64;106.70	20.31	105.67	5.7	41.92	Down	-2.38	1.08061e-12	3.94211e-08	32473481	32473680	-2.83	1.56482e-13	1.25118e-08	ACCN1	NM_001094	-	31340105	32483825	Genebody	10134.5	300	340	9	chr17	31847471	32912325	701	2	chr17	32408329	32473818
chr17	32688545	32688845	274.19	266.226	439.826	402.736	chr17	32688361	32688560	200	19.70;13.36	35.41;41.44	16.53	38.42	15.1	22.67	Down	-1.22	3.61886e-05	0.00649098	32688361	32688560	-1.22	3.61886e-05	0.00631501	CCL1	NM_002981	-	32687398	32690252	Promoter3k	1791.5	15	340	9	chr17	31847471	32912325	702	2	chr17	32688545	32688845
chr17	32688545	32688845	274.19	266.226	439.826	402.736	chr17	32688581	32688940	360	249.88;251.55	425.78;345.98	250.71	385.88	94.15	133.48	Down	-0.62	6.57856e-07	0.0011467	32688701	32688900	-0.77	4.38822e-08	0.000182322	CCL1	NM_002981	-	32687398	32690252	Promoter3k	1491.5	264	340	9	chr17	31847471	32912325	702	2	chr17	32688545	32688845
chr17	32912025	32912325	7.16168	3.48768	20.0623	18.6554	chr17	32911981	32912300	320	5.18;4.45	24.95;17.61	4.82	21.28	2.37	8.86	Down	-2.14	5.15958e-05	0.00766931	32912061	32912260	-4.12	2.10965e-09	1.55076e-05	TMEM132E	NM_207313	+	32907767	32966337	Genebody	4373.5	275	340	9	chr17	31847471	32912325	703	1	chr17	32912025	32912325
chr19	5967958	5968258	144.257	165.084	138.893	124.003	chr19	5967801	5968000	200	34.22;35.62	17.71;11.39	34.92	14.55	35.07	8.99	Up	1.26	4.12352e-05	0.00709779	5967801	5968000	1.26	4.12352e-05	0.00697415	RANBP3	NM_007322	-	5916151	5978320	Genebody	10419.5	42	382	9	chr19	5967958	9423058	796	1	chr19	5967958	5968258
chr19	6312085	6312385	27.6236	19.7635	12.346	13.1685	chr19	6311901	6312100	200	6.22;6.68	0.00;0.00	6.45	0	Inf	0	Up	inf	7.19043e-05	0.00766931	6311901	6312100	inf	7.19043e-05	0.00742649	ACER1	NM_133492	-	6306509	6333640	Genebody	21639.5	15	382	9	chr19	5967958	9423058	797	1	chr19	6312085	6312385
chr19	6738466	6738766	47.0625	62.7783	70.2179	79.0109	chr19	6738701	6738900	200	5.18;3.34	16.90;17.61	4.26	17.26	1.71	20.7	Down	-2.02	7.04008e-05	0.00766931	6738701	6738900	-2.02	7.04008e-05	0.00742649	TRIP10	NM_004240	+	6739706	6751529	Promoter1k	-905.5	65	382	9	chr19	5967958	9423058	798	1	chr19	6738466	6738766
chr19	6963972	6964272	55.2473	41.8522	20.8339	23.0449	chr19	6963981	6964300	320	60.14;42.30	22.54;16.57	51.22	19.56	16.45	12.14	Up	1.39	5.75864e-06	0.00386544	6964101	6964300	1.74	7.04908e-06	0.00401595	EMR4P	NR_024075	-	6952510	6990857	Genebody	26716.5	291	382	9	chr19	5967958	9423058	799	1	chr19	6963972	6964272
chr19	7867943	7868243	12.2772	9.30049	4.62975	13.1685	chr19	7867861	7868060	200	9.33;8.90	0.80;1.04	9.12	0.92	4.22	2.2	Up	3.31	3.5079e-05	0.00634055	7867861	7868060	3.31	3.5079e-05	0.00616998						OtherIntergenic	NA	117	382	9	chr19	5967958	9423058	800	1	chr19	7867943	7868243
chr19	8134294	8134594	67.5244	73.2414	74.8476	64.7451	chr19	8134121	8134320	200	2.07;2.23	12.07;13.47	2.15	12.77	0.82	10.11	Down	-2.57	7.3082e-05	0.00766931	8134121	8134320	-2.57	7.3082e-05	0.00743136	FBN3	NM_032447	-	8130286	8212385	Genebody	78164.5	26	382	9	chr19	5967958	9423058	801	1	chr19	8134294	8134594
chr19	8461604	8461904	80.8247	74.4039	101.855	83.4004	chr19	8461521	8461720	200	9.33;12.24	30.59;34.18	10.79	32.38	Inf	76.16	Down	-1.59	2.83936e-06	0.00260468	8461521	8461720	-1.59	2.83936e-06	0.00275789	RAB11B	NM_004218	+	8455204	8469317	Genebody	6416.5	116	382	9	chr19	5967958	9423058	802	1	chr19	8461604	8461904
chr19	9247178	9247478	99.2404	145.32	125.775	137.172	chr19	9247021	9247220	200	2.07;3.34	17.71;13.47	2.71	15.59	Inf	19.44	Down	-2.53	1.68407e-05	0.0052804	9247021	9247220	-2.53	1.68407e-05	0.00533018						OtherIntergenic	NA	42	382	9	chr19	5967958	9423058	803	2	chr19	9247178	9423058
chr19	9422758	9423058	62.4089	91.8423	45.5259	61.453	chr19	9422721	9422940	220	49.77;66.78	28.17;31.08	58.28	29.62	38.61	14.03	Up	0.98	0.000154856	0.0143239	9422741	9422940	1.07	4.36505e-05	0.00709306						OtherIntergenic	NA	182	382	9	chr19	5967958	9423058	803	2	chr19	9247178	9423058
chr3	36749201	36749501	69.5706	49.9901	30.865	50.4792	chr3	36749161	36749360	200	47.69;26.71	15.29;11.39	37.2	13.34	38.32	Inf	Up	1.48	5.22679e-05	0.00766931	36749161	36749360	1.48	5.22679e-05	0.00742649						OtherIntergenic	NA	159	524	9	chr3	36749201	39448106	1108	1	chr3	36749201	36749501
chr3	37065617	37065917	30.6929	3.48768	25.4636	37.3107	chr3	37065861	37066060	200	3.11;0.00	12.88;11.39	1.56	12.14	0.78	3.67	Down	-2.96	3.24666e-05	0.00631139	37065861	37066060	-2.96	3.24666e-05	0.00615683	MLH1	NM_001167619	+	37035267	37092337	Genebody	30693.5	56	524	9	chr3	36749201	39448106	1109	1	chr3	37065617	37065917
chr3	37493296	37493596	42.9701	31.3892	17.7474	14.2659	chr3	37493401	37493660	260	31.11;26.71	11.27;9.32	28.91	10.3	Inf	24.79	Up	1.49	1.36362e-05	0.00486219	37493441	37493640	1.65	8.46565e-06	0.00432937	ITGA9	NM_002207	+	37493812	37861281	Promoter1k	-281.5	195	524	9	chr3	36749201	39448106	1110	1	chr3	37493296	37493596
chr3	37856093	37856393	19.4389	24.4138	37.038	34.0186	chr3	37856361	37856560	200	2.07;1.11	12.88;17.61	1.59	15.24	0.75	36.31	Down	-3.26	6.48979e-06	0.00386544	37856361	37856560	-3.26	6.48979e-06	0.00401595	ITGA9	NM_002207	+	37493812	37861281	Genebody	362648	32	524	9	chr3	36749201	39448106	1111	2	chr3	37856093	38032262
chr3	38031962	38032262	32.7391	26.7389	3.85813	8.77899	chr3	38031901	38032260	360	34.22;25.60	3.22;13.47	29.91	8.34	9.95	3.61	Up	1.84	0.000365829	0.0336192	38031921	38032120	2.45	9.20191e-06	0.00459052	VILL	NM_015873	+	38035077	38048676	Promoter3k	-2996.5	298	524	9	chr3	36749201	39448106	1111	2	chr3	37856093	38032262
chr3	38288922	38289222	14.3234	20.9261	14.6609	21.9475	chr3	38289121	38289320	200	8.29;11.13	0.80;2.07	9.71	1.44	Inf	0.81	Up	2.76	9.51488e-05	0.00914739	38289121	38289320	2.76	9.51488e-05	0.00900042	OXSR1	NM_005109	+	38207025	38296979	Genebody	82195.5	101	524	9	chr3	36749201	39448106	1112	2	chr3	38288922	38340027
chr3	38339727	38340027	39.9008	61.6157	51.6989	59.2582	chr3	38339601	38339800	200	7.26;10.02	25.76;23.83	8.64	24.79	15.32	29.59	Down	-1.52	7.50902e-05	0.00780182	38339601	38339800	-1.52	7.50902e-05	0.00755895						OtherIntergenic	NA	73	524	9	chr3	36749201	39448106	1112	2	chr3	38288922	38340027
chr3	39166735	39167035	79.8016	56.9655	37.8096	40.6028	chr3	39166761	39167040	280	82.95;57.88	39.44;29.00	70.41	34.22	22.62	21.09	Up	1.04	9.13617e-05	0.00890403	39166821	39167020	1.15	6.06717e-06	0.00401595	TTC21A	NM_001105513	+	39149151	39180394	Genebody	17749.5	274	524	9	chr3	36749201	39448106	1113	1	chr3	39166735	39167035
chr3	39447806	39448106	40.9239	36.0394	16.9758	25.2396	chr3	39447761	39447980	220	23.85;18.92	6.44;6.22	21.38	6.33	Inf	3.08	Up	1.76	1.44014e-05	0.00486219	39447761	39447960	1.87	4.71614e-05	0.00742649	RPSA	NM_002295	+	39448203	39454032	Promoter1k	-332.5	174	524	9	chr3	36749201	39448106	1114	1	chr3	39447806	39448106
chr5	100110524	100110824	41.947	45.3399	27.0069	25.2396	chr5	100110621	100110840	220	40.44;41.18	20.12;16.57	40.81	18.35	Inf	11.21	Up	1.15	2.68122e-05	0.00631139	100110641	100110840	1.09	7.93831e-05	0.00790157						OtherIntergenic	NA	203	663	9	chr5	100110524	101919554	1379	1	chr5	100110524	100110824
chr5	100726098	100726398	28.6467	33.7143	57.8719	81.2057	chr5	100726101	100726480	380	29.03;35.62	64.39;76.65	32.32	70.52	19.92	55.53	Down	-1.13	7.15881e-06	0.00386544	100726201	100726400	-1.61	4.2168e-07	0.00090163						Genedesert	NA	297	663	9	chr5	100110524	101919554	1380	3	chr5	100726098	101014649
chr5	100926154	100926454	1.0231	1.16256	11.5744	14.2659	chr5	100926161	100926520	360	0.00;1.11	14.49;12.43	0.56	13.46	0.24	6.58	Down	-4.6	2.87788e-07	0.000719368	100926201	100926400	-4.45	1.06e-06	0.00159026						Genedesert	NA	293	663	9	chr5	100110524	101919554	1380	3	chr5	100726098	101014649
chr5	101014349	101014649	131.98	133.695	188.277	161.314	chr5	101014161	101014360	200	4.15;6.68	19.32;21.75	5.41	20.54	1.5	24.84	Down	-1.92	2.57326e-05	0.00631139	101014161	101014360	-1.92	2.57326e-05	0.00615683						Genedesert	NA	11	663	9	chr5	100110524	101919554	1380	3	chr5	100726098	101014649
chr5	101277947	101278247	31.716	37.202	109.571	92.1794	chr5	101277861	101278340	480	37.33;40.07	119.12;91.16	38.7	105.14	12.21	25.92	Down	-1.44	2.44791e-08	0.000119281	101278061	101278260	-1.36	1.30019e-09	1.02228e-05						Genedesert	NA	300	663	9	chr5	100110524	101919554	1381	3	chr5	101277947	101489366
chr5	101313493	101313793	24.5543	34.8768	55.557	65.8425	chr5	101313561	101313920	360	19.70;30.05	61.98;59.04	24.88	60.51	23.21	14.66	Down	-1.28	1.5319e-07	0.000443603	101313561	101313760	-1.36	3.54956e-07	0.000797389						Genedesert	NA	232	663	9	chr5	100110524	101919554	1381	3	chr5	101277947	101489366
chr5	101489066	101489366	24.5543	24.4138	33.1799	57.0635	chr5	101489141	101489340	200	17.63;12.24	33.00;40.40	14.93	36.7	Inf	21.89	Down	-1.3	5.45692e-05	0.00766931	101489141	101489340	-1.3	5.45692e-05	0.00742649						Genedesert	NA	199	663	9	chr5	100110524	101919554	1381	3	chr5	101277947	101489366
chr5	101785999	101786299	39.9008	27.9015	4.62975	2.19475	chr5	101785961	101786420	460	41.47;33.39	6.44;6.22	37.43	6.33	11.74	2.17	Up	2.56	1.07689e-10	1.48645e-06	101786121	101786320	3.94	4.82125e-11	7.39428e-07	SLCO6A1	NM_173488	-	101707651	101834720	Genebody	48529.5	300	663	9	chr5	100110524	101919554	1382	2	chr5	101785999	101919554
chr5	101919254	101919554	31.716	52.3153	51.6989	37.3107	chr5	101919061	101919260	200	0.00;3.34	11.27;17.61	1.67	14.44	1.45	8.32	Down	-3.11	4.81271e-05	0.00766931	101919061	101919260	-3.11	4.81271e-05	0.00742649						OtherIntergenic	NA	6	663	9	chr5	100110524	101919554	1382	2	chr5	101785999	101919554
chr1	1235428	1235728	47.0625	61.6157	37.8096	36.2133	chr1	1235521	1235740	220	46.66;50.09	27.37;22.79	48.37	25.08	24.26	31.07	Up	0.95	8.29576e-05	0.00822286	1235521	1235720	1.02	4.35184e-05	0.00707251	ACAP3	NM_030649	-	1227763	1243269	Genebody	7638.5	207	1	8	chr1	1235428	3702341	1	2	chr1	1235428	1310844
chr1	1310544	1310844	9.20788	16.2759	37.8096	20.8501	chr1	1310681	1310880	200	1.04;5.57	19.32;15.54	3.3	17.43	6.26	10.67	Down	-2.4	4.48088e-06	0.00323452	1310681	1310880	-2.4	4.48088e-06	0.0034813	AURKAIP1	NM_017900	-	1309109	1310818	ProximalPromoter	37.5	163	1	8	chr1	1235428	3702341	1	2	chr1	1235428	1310844
chr1	1727981	1728281	17.3927	27.9015	12.346	1.09737	chr1	1727881	1728080	200	7.26;15.58	2.41;0.00	11.42	1.21	4.46	1.11	Up	3.24	3.09901e-05	0.00631139	1727881	1728080	3.24	3.09901e-05	0.00615683	GNB1	NM_002074	-	1716724	1822526	Genebody	94545.5	99	1	8	chr1	1235428	3702341	2	1	chr1	1727981	1728281
chr1	2040065	2040365	21.485	26.7389	10.0311	9.87637	chr1	2040021	2040220	200	15.55;13.36	3.22;3.11	14.45	3.16	Inf	7.53	Up	2.19	4.63409e-05	0.00759992	2040021	2040220	2.19	4.63409e-05	0.00742649	PRKCZ	NM_001033582	+	2036154	2116834	Genebody	3966.5	155	1	8	chr1	1235428	3702341	3	1	chr1	2040065	2040365
chr1	2455219	2455519	22.5081	20.9261	5.40138	9.87637	chr1	2455161	2455440	280	25.92;20.03	3.22;11.39	22.98	7.31	8.92	7.9	Up	1.65	0.0005139	0.0471814	2455221	2455420	2.54	3.19182e-08	0.000147305	PANK4	NM_018216	-	2439974	2458035	Promoter3k	2734.5	221	1	8	chr1	1235428	3702341	4	1	chr1	2455219	2455519
chr1	2718208	2718508	1.0231	4.65024	12.346	23.0449	chr1	2718261	2718560	300	0.00;1.11	13.68;20.72	0.56	17.2	0.92	39.48	Down	-4.95	2.74018e-07	0.000692442	2718261	2718460	-inf	7.43237e-07	0.00129434						OtherIntergenic	NA	247	1	8	chr1	1235428	3702341	5	1	chr1	2718208	2718508
chr1	3333686	3333986	21.485	16.2759	38.5813	51.5766	chr1	3333761	3333960	200	18.66;13.36	34.61;38.33	16.01	36.47	10.09	42.91	Down	-1.19	8.89941e-05	0.00870249	3333761	3333960	-1.19	8.89941e-05	0.00854246	PRDM16	NM_022114	+	2985741	3355185	Genebody	348120	199	1	8	chr1	1235428	3702341	6	1	chr1	3333686	3333986
chr1	3702041	3702341	133.003	122.069	74.8476	63.6477	chr1	3701981	3702220	240	106.79;69.01	49.10;43.51	87.9	46.3	60.02	38.05	Up	0.92	3.83711e-05	0.00684883	3701981	3702180	1.22	1.49289e-05	0.00490288	LRRC47	NM_020710	-	3696783	3713068	Genebody	10967.5	179	1	8	chr1	1235428	3702341	7	1	chr1	3702041	3702341
chr1	34119899	34120199	9.20788	1.16256	34.7231	25.2396	chr1	34119881	34120240	360	9.33;3.34	37.02;24.86	6.34	30.94	1.77	25.48	Down	-2.29	1.81873e-06	0.0020295	34119941	34120140	-3.05	3.14868e-07	0.000745059	CSMD2	NM_052896	-	33979608	34631443	Genebody	511382	300	14	8	chr1	34119899	35362604	35	1	chr1	34119899	34120199
chr1	34479630	34479930	11.2541	1.16256	44.7543	27.4344	chr1	34479461	34479840	380	8.29;3.34	43.46;32.11	5.82	37.79	2.94	30.89	Down	-2.7	4.96884e-09	3.56805e-05	34479641	34479840	-2.44	9.35738e-07	0.00147146	CSMD2	NM_052896	-	33979608	34631443	Genebody	151792	210	14	8	chr1	34119899	35362604	36	3	chr1	34479630	34629111
chr1	34579575	34579875	9.20788	8.13793	27.0069	51.5766	chr1	34579641	34580020	380	5.18;7.79	26.56;39.36	6.49	32.96	2.95	38.44	Down	-2.35	7.49665e-07	0.00126649	34579661	34579860	-2.12	7.39849e-06	0.00405785	CSMD2	NM_052896	-	33979608	34631443	Genebody	51612.5	234	14	8	chr1	34119899	35362604	36	3	chr1	34479630	34629111
chr1	34628811	34629111	23.5312	44.1773	101.083	88.8873	chr1	34628701	34629180	480	25.92;43.41	108.66;88.05	34.66	98.35	34.14	47.99	Down	-1.5	3.57033e-07	0.000799165	34628701	34628900	-2.75	5.71137e-09	3.69539e-05	CSMD2	NM_052896	-	33979608	34631443	Promoter3k	2502.5	300	14	8	chr1	34119899	35362604	36	3	chr1	34479630	34629111
chr1	34925861	34926161	41.947	16.2759	56.3286	58.1608	chr1	34925981	34926240	260	22.81;13.36	46.68;43.51	18.08	45.1	6.94	55.37	Down	-1.32	5.55843e-06	0.00377006	34926041	34926240	-1.82	7.61463e-06	0.00411455						OtherIntergenic	NA	180	14	8	chr1	34119899	35362604	37	3	chr1	34925861	35063858
chr1	35014849	35015149	8.18478	17.4384	33.1799	27.4344	chr1	35014801	35015080	280	10.37;8.90	32.20;24.86	9.64	28.53	6.26	14.05	Down	-1.57	6.4227e-05	0.00766931	35014881	35015080	-1.71	1.1404e-05	0.00490288						OtherIntergenic	NA	231	14	8	chr1	34119899	35362604	37	3	chr1	34925861	35063858
chr1	35063558	35063858	96.1712	99.9803	153.553	177.775	chr1	35063521	35063860	340	92.28;93.49	156.95;158.49	92.89	157.72	45.35	125.83	Down	-0.76	2.43388e-07	0.000627299	35063581	35063780	-0.85	2.54596e-07	0.000671509						OtherIntergenic	NA	300	14	8	chr1	34119899	35362604	37	3	chr1	34925861	35063858
chr1	35362304	35362604	1.0231	1.16256	10.0311	18.6554	chr1	35362401	35362640	240	0.00;0.00	10.46;15.54	0	13	0	10.26	Down	-inf	5.24817e-07	0.00107409	35362421	35362620	-inf	1.39714e-06	0.00184021	DLGAP3	NM_001080418	-	35331036	35370984	Genebody	8463.5	203	14	8	chr1	34119899	35362604	38	1	chr1	35362304	35362604
chr1	43112312	43112612	9.20788	3.48768	23.1488	12.0711	chr1	43112281	43112480	200	3.11;4.45	19.32;14.50	3.78	16.91	1.77	20.51	Down	-2.16	7.65967e-05	0.00793289	43112281	43112480	-2.16	7.65967e-05	0.00769054	CCDC30	NM_001080850	+	43000559	43120335	Genebody	111822	168	18	8	chr1	43112312	45259672	45	1	chr1	43112312	43112612
chr1	43390059	43390359	1.0231	9.30049	19.2906	14.2659	chr1	43389941	43390140	200	0.00;0.00	10.46;6.22	0	8.34	0	Inf	Down	-inf	7.90517e-05	0.00807546	43389941	43390140	-inf	7.90517e-05	0.00790157						OtherIntergenic	NA	81	18	8	chr1	43112312	45259672	46	2	chr1	43390059	43397026
chr1	43396726	43397026	93.1019	58.1281	52.4705	39.5055	chr1	43396401	43396860	460	55.99;45.63	18.51;23.83	50.81	21.17	15.92	7.12	Up	1.26	9.1755e-07	0.0014082	43396641	43396840	1.47	3.66217e-06	0.00301289	SLC2A1	NM_006516	-	43391045	43424847	Genebody	28216.5	134	18	8	chr1	43112312	45259672	46	2	chr1	43390059	43397026
chr1	44170565	44170865	67.5244	25.5763	10.8028	27.4344	chr1	44170581	44170900	320	65.32;25.60	11.27;23.83	45.46	17.55	29.29	19.92	Up	1.37	0.00404947	0.37096	44170581	44170780	1.68	2.41066e-06	0.00269795	LOC100132774	NR_033827	-	44165408	44173012	Promoter3k	2271.5	284	18	8	chr1	43112312	45259672	47	1	chr1	44170565	44170865
chr1	44374595	44374895	25.5774	25.5763	37.038	29.6291	chr1	44374801	44375000	200	0.00;0.00	12.88;5.18	0	9.03	0	22.87	Down	-inf	7.39599e-05	0.00769444	44374801	44375000	-inf	7.39599e-05	0.00745471	ST3GAL3	NM_174970	+	44173217	44396831	Genebody	201684	94	18	8	chr1	43112312	45259672	48	1	chr1	44374595	44374895
chr1	44780129	44780429	7.16168	2.32512	10.0311	16.4606	chr1	44780361	44780560	200	0.00;0.00	10.46;6.22	0	8.34	0	4.16	Down	-inf	7.90517e-05	0.00807546	44780361	44780560	-inf	7.90517e-05	0.00790157	ERI3	NM_024066	-	44686741	44820939	Genebody	40478.5	68	18	8	chr1	43112312	45259672	49	1	chr1	44780129	44780429
chr1	45250451	45250751	14.3234	16.2759	6.173	1.09737	chr1	45250421	45250660	240	12.44;15.58	3.22;1.04	14.01	2.13	12.48	1.86	Up	2.72	1.06643e-05	0.00477081	45250461	45250660	3.12	3.98833e-06	0.00322251	BEST4	NM_153274	-	45249256	45253426	Promoter3k	2885.5	209	18	8	chr1	43112312	45259672	50	2	chr1	45250451	45259672
chr1	45259372	45259672	79.8016	67.4285	41.6678	52.674	chr1	45259281	45259480	200	32.14;25.60	5.63;12.43	28.87	9.03	18.8	6.91	Up	1.68	8.88702e-06	0.00425606	45259281	45259480	1.68	8.88702e-06	0.0044643						OtherIntergenic	NA	108	18	8	chr1	43112312	45259672	50	2	chr1	45250451	45259672
chr10	130328634	130328934	17.3927	2.32512	40.1245	51.5766	chr10	130328701	130329060	360	18.66;5.57	41.85;47.65	12.11	44.75	4.98	21.38	Down	-1.89	6.98773e-07	0.00119241	130328781	130328980	-2.87	7.47673e-10	6.45016e-06						Genedesert	NA	233	119	8	chr10	130328634	131843643	236	2	chr10	130328634	130430369
chr10	130430069	130430369	39.9008	32.5517	82.5639	88.8873	chr10	130429961	130430520	560	46.66;33.39	90.95;97.37	40.02	94.16	13.35	24.93	Down	-1.23	2.9412e-09	2.32726e-05	130430001	130430200	-1.5	7.38994e-07	0.00129434						Genedesert	NA	300	119	8	chr10	130328634	131843643	236	2	chr10	130328634	130430369
chr10	130658122	130658422	42.9701	38.3645	84.1071	87.7899	chr10	130658021	130658240	220	8.29;12.24	27.37;36.26	10.27	31.81	2.9	10.63	Down	-1.63	3.58933e-05	0.00645538	130658021	130658220	-1.96	4.21371e-06	0.00333921						Genedesert	NA	118	119	8	chr10	130328634	131843643	237	2	chr10	130658122	130658422
chr10	130658122	130658422	42.9701	38.3645	84.1071	87.7899	chr10	130658341	130658580	240	8.29;6.68	33.81;22.79	7.49	28.3	13.59	71.24	Down	-1.92	4.47835e-05	0.00739715	130658381	130658580	-1.97	4.31759e-05	0.00702696						Genedesert	NA	81	119	8	chr10	130328634	131843643	237	2	chr10	130658122	130658422
chr10	131651888	131652188	23.5312	11.6256	2.31488	24.1422	chr10	131651701	131651900	200	7.26;5.57	0.00;0.00	6.41	0	4.03	0	Up	inf	7.19043e-05	0.00766931	131651701	131651900	inf	7.19043e-05	0.00742649	EBF3	NM_001005463	-	131633495	131762091	Genebody	110290	12	119	8	chr10	130328634	131843643	238	4	chr10	131651888	131843643
chr10	131676073	131676373	32.7391	44.1773	63.2733	75.7188	chr10	131676041	131676260	220	18.66;28.94	49.90;52.83	23.8	51.37	42.03	30.55	Down	-1.11	2.30785e-05	0.00631139	131676061	131676260	-1.1	2.68614e-05	0.00615683	EBF3	NM_001005463	-	131633495	131762091	Genebody	85940.5	187	119	8	chr10	130328634	131843643	238	4	chr10	131651888	131843643
chr10	131687425	131687725	45.0163	45.3399	81.7923	61.453	chr10	131687621	131687820	200	10.37;7.79	26.56;26.93	9.08	26.75	8.26	16.19	Down	-1.56	2.69696e-05	0.00631139	131687621	131687820	-1.56	2.69696e-05	0.00615683	EBF3	NM_001005463	-	131633495	131762091	Genebody	74370.5	104	119	8	chr10	130328634	131843643	238	4	chr10	131651888	131843643
chr10	131843343	131843643	20.4619	19.7635	54.0138	39.5055	chr10	131843541	131843740	200	5.18;2.23	17.71;17.61	3.71	17.66	7.71	8.48	Down	-2.25	1.67288e-05	0.00525194	131843541	131843740	-2.25	1.67288e-05	0.00530828						OtherIntergenic	NA	102	119	8	chr10	130328634	131843643	238	4	chr10	131651888	131843643
chr12	107528446	107528746	37.8546	46.5024	23.1488	34.0186	chr12	107528421	107528640	220	32.14;33.39	15.29;15.54	32.77	15.42	21.94	12.53	Up	1.09	0.000309975	0.0285221	107528421	107528620	1.26	7.34631e-05	0.00743136						OtherIntergenic	NA	194	205	8	chr12	107528446	110683653	400	1	chr12	107528446	107528746
chr12	107916880	107917180	25.5774	18.601	23.9204	20.8501	chr12	107917121	107917320	200	0.00;3.34	12.88;10.36	1.67	11.62	0.95	9.35	Down	-2.8	6.95703e-05	0.00766931	107917121	107917320	-2.8	6.95703e-05	0.00742649	BTBD11	NM_001018072	+	107712196	108053419	Genebody	205024	59	205	8	chr12	107528446	110683653	401	1	chr12	107916880	107917180
chr12	108492942	108493242	1.0231	4.65024	20.8339	21.9475	chr12	108493001	108493220	220	1.04;5.57	21.73;13.47	3.3	17.6	1.93	43.31	Down	-2.41	0.000145973	0.0135087	108493001	108493200	-3.01	1.59223e-05	0.0051217						OtherIntergenic	NA	219	205	8	chr12	107528446	110683653	402	4	chr12	108492942	108731410
chr12	108587667	108587967	36.8315	53.4778	138.893	102.056	chr12	108587561	108588000	440	41.47;54.54	150.51;101.52	48.01	126.01	10.21	28.54	Down	-1.39	1.26503e-07	0.000405035	108587761	108587960	-1.56	1.76198e-07	0.000516245	WSCD2	NM_014653	+	108523510	108644313	Genebody	64270.5	300	205	8	chr12	107528446	110683653	402	4	chr12	108492942	108731410
chr12	108731110	108731410	33.7622	25.5763	65.5881	68.0372	chr12	108731041	108731260	220	17.63;11.13	34.61;39.36	14.38	36.99	9.83	44.7	Down	-1.36	1.25586e-05	0.00486219	108731061	108731260	-1.31	2.84851e-05	0.00615683	CMKLR1	NM_001142343	-	108681820	108733094	Promoter3k	1943.5	150	205	8	chr12	107528446	110683653	402	4	chr12	108492942	108731410
chr12	108731110	108731410	33.7622	25.5763	65.5881	68.0372	chr12	108731301	108731540	240	6.22;7.79	24.95;22.79	7.01	23.87	4.48	11.61	Down	-1.77	1.41176e-05	0.00486219	108731321	108731520	-2.34	7.89236e-06	0.00423707	CMKLR1	NM_001142343	-	108681820	108733094	Promoter3k	1673.5	109	205	8	chr12	107528446	110683653	402	4	chr12	108492942	108731410
chr12	109693236	109693536	16.3696	13.9507	9.2595	6.58425	chr12	109693181	109693380	200	11.41;10.02	0.00;3.11	10.71	1.55	21.67	3.19	Up	2.79	3.00589e-05	0.00631139	109693181	109693380	2.79	3.00589e-05	0.00615683	ACACB	NM_001093	+	109577201	109706030	Genebody	116080	144	205	8	chr12	107528446	110683653	403	1	chr12	109693236	109693536
chr12	110683353	110683653	48.0856	68.5911	115.744	66.9398	chr12	110683201	110683400	200	3.11;4.45	17.71;14.50	3.78	16.1	1.67	19.69	Down	-2.09	5.43276e-05	0.00766931	110683201	110683400	-2.09	5.43276e-05	0.00742649						OtherIntergenic	NA	47	205	8	chr12	107528446	110683653	404	1	chr12	110683353	110683653
chr14	25876032	25876332	25.5774	16.2759	35.4948	47.1871	chr14	25876081	25876340	260	18.66;10.02	34.61;34.18	14.34	34.4	9.14	16.72	Down	-1.26	0.000222326	0.0205013	25876121	25876320	-1.68	2.61846e-06	0.00275789						Genedesert	NA	251	248	8	chr14	25876032	27997911	489	1	chr14	25876032	25876332
chr14	26302999	26303299	2.04619	8.13793	26.2353	20.8501	chr14	26303061	26303280	220	1.04;4.45	20.12;16.57	2.74	18.35	4.68	22.1	Down	-2.74	6.08756e-07	0.0011467	26303061	26303260	-2.71	7.78507e-07	0.00131761						Genedesert	NA	219	248	8	chr14	25876032	27997911	490	1	chr14	26302999	26303299
chr14	26632950	26633250	3.06929	4.65024	37.038	35.116	chr14	26632841	26633260	420	9.33;6.68	42.66;34.18	8	38.42	2.26	15.68	Down	-2.26	5.87274e-09	4.07577e-05	26632901	26633100	-5.03	2.87576e-08	0.000139009						Genedesert	NA	300	248	8	chr14	25876032	27997911	491	2	chr14	26632950	26724732
chr14	26724432	26724732	5.11549	1.16256	32.4083	19.7527	chr14	26724401	26724700	300	6.22;5.57	32.20;22.79	5.89	27.49	2.22	7.56	Down	-2.22	5.71114e-06	0.00384754	26724481	26724680	-2.64	8.18538e-06	0.00424287						Genedesert	NA	268	248	8	chr14	25876032	27997911	491	2	chr14	26632950	26724732
chr14	27200514	27200814	1.0231	8.13793	31.6366	38.4081	chr14	27200481	27200940	460	2.07;8.90	37.83;36.26	5.49	37.04	1.47	12.75	Down	-2.75	1.79313e-12	5.53821e-08	27200621	27200820	-3.39	1.56169e-09	1.20501e-05						OtherIntergenic	NA	300	248	8	chr14	25876032	27997911	492	3	chr14	27200514	27454125
chr14	27386416	27386716	13.3003	23.2512	72.5328	70.2319	chr14	27386161	27386760	600	17.63;23.37	81.29;72.51	20.5	76.9	3.98	30.98	Down	-1.91	6.16185e-13	3.10849e-08	27386561	27386760	-2.05	2.60704e-09	1.86132e-05						OtherIntergenic	NA	300	248	8	chr14	25876032	27997911	492	3	chr14	27200514	27454125
chr14	27453825	27454125	40.9239	87.1921	96.4531	120.711	chr14	27454081	27454280	200	4.15;12.24	30.59;25.90	8.2	28.24	7.06	23.07	Down	-1.78	1.60922e-05	0.00510628	27454081	27454280	-1.78	1.60922e-05	0.00516052						OtherIntergenic	NA	44	248	8	chr14	25876032	27997911	492	3	chr14	27200514	27454125
chr14	27997611	27997911	19.4389	16.2759	52.4705	46.0897	chr14	27997521	27997900	380	15.55;17.81	52.32;47.65	16.68	49.98	7.88	20.1	Down	-1.58	8.21808e-09	5.1972e-05	27997681	27997880	-1.52	1.0963e-07	0.000362387						OtherIntergenic	NA	289	248	8	chr14	25876032	27997911	493	1	chr14	27997611	27997911
chr14	77251173	77251473	186.204	154.621	105.713	92.1794	chr14	77251301	77251560	260	141.01;100.17	66.81;55.94	120.59	61.37	46.99	29.87	Up	0.97	6.64629e-07	0.0011467	77251301	77251500	1.03	5.5536e-07	0.00111098						OtherIntergenic	NA	172	266	8	chr14	77251173	79164014	524	1	chr14	77251173	77251473
chr14	77745284	77745584	29.6698	17.4384	12.346	17.558	chr14	77745581	77745800	220	7.26;6.68	0.00;0.00	6.97	0	12.57	0	Up	inf	3.4186e-05	0.00631139	77745581	77745780	inf	7.19043e-05	0.00742649	POMT2	NM_013382	-	77741298	77787225	Genebody	41534.5	3	266	8	chr14	77251173	79164014	525	2	chr14	77745284	77787321
chr14	77787021	77787321	13.3003	23.2512	24.692	37.3107	chr14	77786941	77787140	200	2.07;2.23	13.68;12.43	2.15	13.06	2.04	10.61	Down	-2.6	5.42185e-05	0.00766931	77786941	77787140	-2.6	5.42185e-05	0.00742649	POMT2	NM_013382	-	77741298	77787225	ProximalPromoter	184.5	119	266	8	chr14	77251173	79164014	525	2	chr14	77745284	77787321
chr14	78173633	78173933	38.8777	76.729	14.6609	25.2396	chr14	78173581	78173940	360	43.55;72.35	15.29;24.86	57.95	20.08	14.06	6.57	Up	1.53	1.25664e-06	0.00176456	78173681	78173880	1.53	1.76064e-06	0.00207511	ALKBH1	NM_006020	-	78138748	78174356	Promoter1k	595.5	300	266	8	chr14	77251173	79164014	526	1	chr14	78173633	78173933
chr14	78630624	78630924	27.6236	17.4384	147.38	107.543	chr14	78630581	78631060	480	27.99;21.15	159.37;103.59	24.57	131.48	9.34	65.23	Down	-2.42	7.04909e-08	0.000259083	78630801	78631000	-2.49	7.13539e-13	2.66823e-08						OtherIntergenic	NA	300	266	8	chr14	77251173	79164014	527	2	chr14	78630624	78694348
chr14	78694048	78694348	2.04619	1.16256	36.2664	36.2133	chr14	78693961	78694420	460	4.15;7.79	38.63;43.51	5.97	41.07	1.34	12.11	Down	-2.78	4.713e-13	2.96681e-08	78694101	78694300	-3.02	1.86547e-11	3.101e-07						OtherIntergenic	NA	300	266	8	chr14	77251173	79164014	527	2	chr14	78630624	78694348
chr14	79032957	79033257	36.8315	40.6896	89.5085	88.8873	chr14	79032921	79033300	380	38.36;40.07	93.37;83.91	39.22	88.64	10.88	53.79	Down	-1.18	2.6411e-09	2.13052e-05	79032961	79033160	-1.25	9.84214e-08	0.000345201	NRXN3	NM_004796	+	78870092	80330760	Genebody	163018	300	266	8	chr14	77251173	79164014	528	2	chr14	79032957	79164014
chr14	79163714	79164014	7.16168	9.30049	28.5501	26.337	chr14	79163761	79163960	200	7.26;5.57	22.54;21.75	6.41	22.15	4.18	26.73	Down	-1.79	2.62535e-05	0.00631139	79163761	79163960	-1.79	2.62535e-05	0.00615683	NRXN3	NM_004796	+	78870092	80330760	Genebody	293768	199	266	8	chr14	77251173	79164014	528	2	chr14	79032957	79164014
chr14	82176608	82176908	25.5774	11.6256	58.6435	57.0635	chr14	82176521	82176960	440	26.96;12.24	61.98;55.94	19.6	58.96	19.2	28.69	Down	-1.59	1.12841e-07	0.000378006	82176761	82176960	-1.79	2.32767e-07	0.000627251						Genedesert	NA	300	268	8	chr14	82176608	83930207	530	1	chr14	82176608	82176908
chr14	82456635	82456935	87.9864	70.9162	131.948	140.464	chr14	82456701	82457020	320	86.06;60.10	129.59;116.02	73.08	122.8	19.96	293.91	Down	-0.75	5.42432e-05	0.00766931	82456761	82456960	-0.91	6.75883e-06	0.00401595						Genedesert	NA	234	268	8	chr14	82176608	83930207	531	1	chr14	82456635	82456935
chr14	83176625	83176925	93.1019	83.7044	143.522	173.385	chr14	83176561	83176920	360	102.65;76.80	147.29;161.60	89.72	154.45	35.7	73.59	Down	-0.78	2.70885e-05	0.00631139	83176621	83176820	-0.94	1.44457e-07	0.000440925						Genedesert	NA	295	268	8	chr14	82176608	83930207	532	5	chr14	83176625	83538588
chr14	83322199	83322499	7.16168	16.2759	81.7923	74.6214	chr14	83322141	83322640	500	10.37;17.81	92.56;73.55	14.09	83.05	3.77	25.53	Down	-2.56	8.50944e-10	8.52513e-06	83322301	83322500	-2.74	1.77522e-13	1.25118e-08						Genedesert	NA	300	268	8	chr14	82176608	83930207	532	5	chr14	83176625	83538588
chr14	83338886	83339186	5.11549	13.9507	36.2664	48.2845	chr14	83338701	83339220	520	9.33;15.58	46.68;55.94	12.46	51.31	2.56	40.38	Down	-2.04	2.49193e-10	2.92046e-06	83339021	83339220	-2.7	8.44701e-09	4.99695e-05						Genedesert	NA	300	268	8	chr14	82176608	83930207	532	5	chr14	83176625	83538588
chr14	83466164	83466464	1.0231	10.4631	16.9758	30.7265	chr14	83466261	83466480	220	1.04;5.57	15.29;25.90	3.3	20.59	2.95	9.54	Down	-2.64	2.52483e-05	0.00631139	83466281	83466480	-2.64	2.52483e-05	0.00615683						Genedesert	NA	203	268	8	chr14	82176608	83930207	532	5	chr14	83176625	83538588
chr14	83538288	83538588	11.2541	8.13793	41.6678	42.7976	chr14	83538221	83538660	440	13.48;10.02	45.07;45.58	11.75	45.33	3.7	15.48	Down	-1.95	2.19479e-10	2.62168e-06	83538301	83538500	-1.84	1.84517e-07	0.000535568						Genedesert	NA	300	268	8	chr14	82176608	83930207	532	5	chr14	83176625	83538588
chr14	83929907	83930207	77.7554	103.468	161.27	149.243	chr14	83929821	83930100	280	61.17;74.57	127.98;117.05	67.87	122.52	60.52	59.22	Down	-0.85	1.41572e-07	0.000423789	83929821	83930020	-1.13	3.20302e-06	0.00277867						Genedesert	NA	193	268	8	chr14	82176608	83930207	533	1	chr14	83929907	83930207
chr15	44067661	44067961	90.0326	145.32	66.3598	88.8873	chr15	44067701	44068000	300	92.28;134.68	63.59;70.44	113.48	67.01	74.92	52.57	Up	0.76	5.24407e-05	0.00766931	44067781	44067980	1.02	1.1836e-06	0.00175252	ELL3	NM_025165	-	44064797	44069502	Promoter3k	1651.5	260	283	8	chr15	44067661	46795185	569	1	chr15	44067661	44067961
chr15	44422989	44423289	1.0231	2.32512	13.1176	18.6554	chr15	44423121	44423360	240	0.00;3.34	11.27;17.61	1.67	14.44	1.45	Inf	Down	-3.11	4.81271e-05	0.00766931	44423161	44423360	-inf	8.47902e-06	0.00432937	FRMD5	NM_032892	-	44165729	44487429	Genebody	64188.5	168	283	8	chr15	44067661	46795185	570	1	chr15	44422989	44423289
chr15	45402422	45402722	22.5081	16.2759	6.94463	15.3632	chr15	45402241	45402480	240	6.22;11.13	0.00;0.00	8.68	0	15.23	0	Up	inf	1.40202e-05	0.00486219	45402281	45402480	inf	1.40202e-05	0.00490288	DUOX2	NM_014080	-	45384851	45406359	Genebody	3998.5	58	283	8	chr15	44067661	46795185	571	2	chr15	45402422	45455542
chr15	45455242	45455542	133.003	138.345	118.83	117.419	chr15	45455461	45455720	260	43.55;37.84	16.10;20.72	40.7	18.41	82.37	7.24	Up	1.14	1.99646e-05	0.00576328	45455461	45455660	1.22	8.03228e-06	0.00424287	DUOX1	NM_017434	+	45422191	45457774	Genebody	33399.5	81	283	8	chr15	44067661	46795185	571	2	chr15	45402422	45455542
chr15	46384090	46384390	33.7622	33.7143	50.1556	72.4267	chr15	46384201	46384420	220	20.74;14.47	37.02;48.69	17.6	42.86	11.53	50.46	Down	-1.28	0.000122782	0.0113854	46384221	46384420	-1.28	1.52111e-05	0.00494026						Genedesert	NA	189	283	8	chr15	44067661	46795185	572	1	chr15	46384090	46384390
chr15	46596580	46596880	8.18478	8.13793	56.3286	54.8687	chr15	46596481	46597000	520	16.59;12.24	64.39;55.94	14.42	60.16	2.18	13.4	Down	-2.06	7.73483e-13	3.31841e-08	46596721	46596920	-2.73	1.77797e-07	0.00051853						Genedesert	NA	300	283	8	chr15	44067661	46795185	573	3	chr15	46596580	46795185
chr15	46604364	46604664	111.518	115.094	200.623	177.775	chr15	46604381	46604760	380	108.87;101.29	198.81;167.81	105.08	183.31	48.68	110.98	Down	-0.8	2.21619e-06	0.00236321	46604541	46604740	-1.21	5.69327e-07	0.00113163						Genedesert	NA	283	283	8	chr15	44067661	46795185	573	3	chr15	46596580	46795185
chr15	46794885	46795185	4.09239	1.16256	25.4636	37.3107	chr15	46794881	46795280	400	4.15;3.34	26.56;34.18	3.74	30.37	3.4	11.94	Down	-3.02	3.61011e-09	2.78558e-05	46794981	46795180	-3.76	4.04938e-10	3.86961e-06						Genedesert	NA	300	283	8	chr15	44067661	46795185	573	3	chr15	46596580	46795185
chr17	16189158	16189458	30.6929	67.4285	18.519	14.2659	chr17	16188941	16189320	380	30.07;38.96	10.46;4.14	34.51	7.3	10.81	4.73	Up	2.24	3.10621e-08	0.000139307	16189061	16189260	4.81	1.90889e-10	2.17558e-06	PIGL	NM_004278	+	16120508	16229573	Genebody	68622.5	162	335	8	chr17	16189158	18754701	691	2	chr17	16189158	16189458
chr17	16189158	16189458	30.6929	67.4285	18.519	14.2659	chr17	16189441	16189640	200	7.26;15.58	0.00;3.11	11.42	1.55	11.14	3.1	Up	2.88	2.31779e-05	0.00631139	16189441	16189640	2.88	2.31779e-05	0.00615683	PIGL	NM_004278	+	16120508	16229573	Genebody	69032.5	17	335	8	chr17	16189158	18754701	691	2	chr17	16189158	16189458
chr17	17075399	17075699	31.716	17.4384	0.771625	12.0711	chr17	17075421	17075700	280	27.99;20.03	3.22;7.25	24.01	5.24	11.56	1.97	Up	2.2	1.06333e-06	0.00155225	17075461	17075660	2.07	3.03422e-06	0.00275789	MPRIP	NM_201274	+	16946073	17095962	Genebody	129488	278	335	8	chr17	16189158	18754701	692	1	chr17	17075399	17075699
chr17	17489542	17489842	71.6168	52.3153	30.865	17.558	chr17	17489541	17489880	340	68.43;53.43	31.39;20.72	60.93	26.05	16.84	9.19	Up	1.23	4.78893e-05	0.00766931	17489601	17489800	1.49	6.41523e-09	4.03538e-05	PEMT	NM_148172	-	17408876	17494994	Genebody	5283.5	300	335	8	chr17	16189158	18754701	693	4	chr17	17489542	17947140
chr17	17651522	17651822	47.0625	33.7143	20.0623	24.1422	chr17	17651621	17651820	200	33.18;32.28	13.68;14.50	32.73	14.09	19.64	6.69	Up	1.22	7.84337e-05	0.00807546	17651621	17651820	1.22	7.84337e-05	0.0078553	RAI1	NM_030665	+	17584786	17714765	Genebody	66934.5	199	335	8	chr17	16189158	18754701	693	4	chr17	17489542	17947140
chr17	17792214	17792514	5.11549	18.601	3.0865	7.68162	chr17	17792501	17792760	260	8.29;8.90	0.00;0.00	8.6	0	17.25	0	Up	inf	3.17016e-06	0.00260468	17792521	17792720	inf	7.11699e-06	0.00401595	TOM1L2	NM_001082968	-	17746821	17875784	Genebody	83153.5	13	335	8	chr17	16189158	18754701	693	4	chr17	17489542	17947140
chr17	17946840	17947140	40.9239	26.7389	14.6609	24.1422	chr17	17946921	17947120	200	31.11;23.37	8.05;11.39	27.24	9.72	Inf	11.38	Up	1.49	4.31756e-05	0.00716108	17946921	17947120	1.49	4.31756e-05	0.00702696	C17orf39	NM_024052	+	17942610	17971718	Genebody	4410.5	199	335	8	chr17	16189158	18754701	693	4	chr17	17489542	17947140
chr17	18754401	18754701	8.18478	18.601	0.771625	3.29212	chr17	18754661	18754860	200	13.48;14.47	1.61;4.14	13.97	2.88	Inf	3.22	Up	2.28	2.20659e-05	0.00624282	18754661	18754860	2.28	2.20659e-05	0.00615683						OtherIntergenic	NA	40	335	8	chr17	16189158	18754701	694	1	chr17	18754401	18754701
chr20	200237	200537	17.3927	12.7882	21.6055	41.7002	chr20	200381	200640	260	5.18;5.57	20.93;27.97	5.37	24.45	1.7	11.67	Down	-2.19	9.60873e-06	0.00447071	200381	200580	-2.07	3.3651e-05	0.00615683						OtherIntergenic	NA	156	474	8	chr20	200237	3697204	985	1	chr20	200237	200537
chr20	865662	865962	11.2541	16.2759	7.71625	2.19475	chr20	865581	865860	280	9.33;13.36	0.00;2.07	11.34	1.04	4.11	0.7	Up	3.45	6.47305e-06	0.00386544	865661	865860	3.45	6.47305e-06	0.00401595	ANGPT4	NM_015985	-	853296	896960	Genebody	31239.5	198	474	8	chr20	200237	3697204	986	1	chr20	865662	865962
chr20	1420720	1421020	38.8777	31.3892	60.1868	60.3556	chr20	1420901	1421120	220	5.18;8.90	30.59;22.79	7.04	26.69	1.95	8.28	Down	-1.92	1.64819e-05	0.00518359	1420921	1421120	-2.12	1.75373e-05	0.00550299						OtherIntergenic	NA	119	474	8	chr20	200237	3697204	987	1	chr20	1420720	1421020
chr20	1781453	1781753	49.1087	58.1281	30.0934	31.8239	chr20	1781521	1781760	240	44.58;54.54	25.76;21.75	49.56	23.75	88.37	14.38	Up	1.06	4.08631e-05	0.00709779	1781521	1781720	1.1	1.0314e-05	0.00484605						OtherIntergenic	NA	232	474	8	chr20	200237	3697204	988	1	chr20	1781453	1781753
chr20	2153236	2153536	141.187	137.182	163.585	118.516	chr20	2153101	2153300	200	12.44;11.13	28.17;31.08	11.79	29.62	11.91	35.37	Down	-1.33	9.2103e-05	0.00894943	2153101	2153300	-1.33	9.2103e-05	0.00879465						OtherIntergenic	NA	64	474	8	chr20	200237	3697204	989	1	chr20	2153236	2153536
chr20	2736653	2736953	43.9932	46.5024	23.1488	13.1685	chr20	2736541	2736840	300	35.25;32.28	15.29;10.36	33.77	12.83	32.18	10.66	Up	1.4	1.16745e-05	0.00486219	2736621	2736820	1.65	5.07812e-06	0.0038376	EBF4	NM_001110514	+	2673523	2740754	Genebody	63167.5	187	474	8	chr20	200237	3697204	990	1	chr20	2736653	2736953
chr20	3057484	3057784	55.2473	66.266	34.7231	28.5317	chr20	3057581	3057880	300	58.06;51.20	21.73;19.68	54.63	20.71	110.51	10.08	Up	1.4	1.24047e-08	7.2348e-05	3057661	3057860	2.17	5.47305e-08	0.000221469						OtherIntergenic	NA	203	474	8	chr20	200237	3697204	991	1	chr20	3057484	3057784
chr20	3696904	3697204	98.2174	63.9409	99.5396	97.6663	chr20	3696821	3697020	200	16.59;20.03	44.27;37.29	18.31	40.78	9.14	19.96	Down	-1.16	2.57698e-05	0.00631139	3696821	3697020	-1.16	2.57698e-05	0.00615683						OtherIntergenic	NA	116	474	8	chr20	200237	3697204	992	1	chr20	3696904	3697204
chr20	43933910	43934210	12.2772	23.2512	7.71625	1.09737	chr20	43933901	43934220	320	15.55;22.26	5.63;2.07	18.91	3.85	6.01	9.81	Up	2.29	2.54227e-05	0.00631139	43934021	43934220	2.83	3.57511e-06	0.0029589	MATN4	NM_030590	-	43922086	43936967	Promoter3k	2906.5	300	485	8	chr20	43933910	46013124	1014	2	chr20	43933910	44085636
chr20	44085336	44085636	55.2473	80.2167	32.4083	37.3107	chr20	44085361	44085700	340	57.03;74.57	28.17;35.22	65.8	31.7	24.99	10.64	Up	1.05	1.30428e-05	0.00486219	44085381	44085580	1.26	8.86843e-08	0.000321508						OtherIntergenic	NA	275	485	8	chr20	43933910	46013124	1014	2	chr20	43933910	44085636
chr20	44591662	44591962	18.4158	12.7882	19.2906	19.7527	chr20	44591941	44592140	200	2.07;1.11	13.68;11.39	1.59	12.54	0.6	7.71	Down	-2.98	2.44721e-05	0.00631139	44591941	44592140	-2.98	2.44721e-05	0.00615683	ZNF335	NM_022095	-	44577291	44600833	Genebody	8792.5	21	485	8	chr20	43933910	46013124	1015	3	chr20	44591662	44936009
chr20	44780557	44780857	65.4782	68.5911	61.73	36.2133	chr20	44780401	44780600	200	19.70;14.47	3.22;6.22	17.08	4.72	6.8	10.94	Up	1.86	9.1605e-05	0.00891078	44780401	44780600	1.86	9.1605e-05	0.00875516						OtherIntergenic	NA	43	485	8	chr20	43933910	46013124	1015	3	chr20	44591662	44936009
chr20	44935709	44936009	125.841	123.231	117.287	96.5689	chr20	44935581	44935800	220	33.18;40.07	14.49;18.65	36.62	16.57	22.58	Inf	Up	1.14	4.84255e-05	0.00766931	44935601	44935800	1.24	1.55829e-05	0.00502476						OtherIntergenic	NA	91	485	8	chr20	43933910	46013124	1015	3	chr20	44591662	44936009
chr20	45149673	45149973	49.1087	73.2414	59.4151	72.4267	chr20	45149521	45149720	200	3.11;1.11	10.46;22.79	2.11	16.63	3.95	Inf	Down	-2.98	8.96813e-05	0.00876208	45149521	45149720	-2.98	8.96813e-05	0.00860307						OtherIntergenic	NA	47	485	8	chr20	43933910	46013124	1016	2	chr20	45149673	45337028
chr20	45336728	45337028	57.2935	63.9409	47.8408	35.116	chr20	45336521	45336860	340	37.33;38.96	19.32;10.36	38.14	14.84	6.61	7.51	Up	1.36	7.02357e-05	0.00766931	45336541	45336740	3.13	3.26566e-07	0.000757232	SLC2A10	NM_030777	+	45338278	45364985	Promoter3k	-1587.5	132	485	8	chr20	43933910	46013124	1016	2	chr20	45149673	45337028
chr20	46012824	46013124	243.497	225.537	232.259	243.617	chr20	46012561	46012880	320	20.74;20.03	49.90;48.69	20.39	49.29	10.27	19.72	Down	-1.27	1.53326e-06	0.00180374	46012641	46012840	-1.98	2.54197e-07	0.000671509						OtherIntergenic	NA	56	485	8	chr20	43933910	46013124	1017	1	chr20	46012824	46013124
chr3	145494583	145494883	57.2935	83.7044	75.6193	74.6214	chr3	145494461	145494660	200	30.07;26.71	10.46;12.43	28.39	11.45	25.65	5.45	Up	1.31	5.61353e-05	0.00766931	145494461	145494660	1.31	5.61353e-05	0.00742649						Genedesert	NA	77	563	8	chr3	145494583	147794228	1186	1	chr3	145494583	145494883
chr3	145877959	145878259	61.3858	76.729	34.7231	40.6028	chr3	145877941	145878240	300	64.28;71.23	35.41;37.29	67.76	36.35	18.45	12.42	Up	0.9	2.99158e-05	0.00631139	145877961	145878160	1.28	3.91028e-07	0.000853723	PLOD2	NM_000935	-	145787227	145879282	Promoter3k	1191.5	281	563	8	chr3	145494583	147794228	1187	1	chr3	145877959	145878259
chr3	146465752	146466052	14.3234	19.7635	1.54325	4.3895	chr3	146465761	146466040	280	16.59;24.49	5.63;8.29	20.54	6.96	9.87	2.72	Up	1.56	0.000581304	0.0533422	146465841	146466040	2.09	1.3251e-05	0.00490288						OtherIntergenic	NA	279	563	8	chr3	145494583	147794228	1188	2	chr3	146465752	146535835
chr3	146535535	146535835	17.3927	24.4138	5.40138	1.09737	chr3	146535461	146535800	340	20.74;23.37	5.63;5.18	22.06	5.41	7.08	1.86	Up	2.03	3.84728e-06	0.0029376	146535601	146535800	1.94	3.43214e-05	0.00616998						OtherIntergenic	NA	265	563	8	chr3	145494583	147794228	1188	2	chr3	146465752	146535835
chr3	146909608	146909908	124.818	145.32	63.2733	66.9398	chr3	146909601	146910040	440	127.53;144.69	72.44;63.19	136.11	67.81	36.44	55.26	Up	1.01	4.79046e-09	3.45995e-05	146909741	146909940	1.23	7.79837e-09	4.72576e-05						OtherIntergenic	NA	300	563	8	chr3	145494583	147794228	1189	1	chr3	146909608	146909908
chr3	147334843	147335143	27.6236	54.6404	8.48788	4.3895	chr3	147334821	147335180	360	26.96;53.43	11.27;10.36	40.19	10.81	18.56	2.61	Up	1.89	4.64883e-07	0.000972252	147334841	147335040	1.96	2.02192e-06	0.00233439						Genedesert	NA	300	563	8	chr3	145494583	147794228	1190	1	chr3	147334843	147335143
chr3	147663820	147664120	93.1019	89.5172	36.2664	35.116	chr3	147663761	147664240	480	96.43;93.49	38.63;34.18	94.96	36.41	29.55	22.12	Up	1.38	1.06572e-11	2.17037e-07	147663901	147664100	1.61	5.05023e-12	1.18097e-07						Genedesert	NA	300	563	8	chr3	145494583	147794228	1191	2	chr3	147663820	147794228
chr3	147793928	147794228	32.7391	52.3153	16.9758	15.3632	chr3	147793941	147794140	200	30.07;40.07	16.90;10.36	35.07	13.63	32.9	5.7	Up	1.36	6.59182e-05	0.00766931	147793941	147794140	1.36	6.59182e-05	0.00742649						Genedesert	NA	199	563	8	chr3	145494583	147794228	1191	2	chr3	147663820	147794228
chr3	164972619	164972919	4.09239	13.9507	20.0623	30.7265	chr3	164972641	164972840	200	5.18;7.79	20.12;23.83	6.49	21.97	12.83	26.09	Down	-1.76	4.98161e-05	0.00766931	164972641	164972840	-1.76	4.98161e-05	0.00742649						OtherIntergenic	NA	199	570	8	chr3	164972619	167125063	1202	2	chr3	164972619	165057885
chr3	165057585	165057885	10.231	32.5517	52.4705	55.9661	chr3	165057601	165057860	260	10.37;28.94	53.12;47.65	19.65	50.39	18.99	62.06	Down	-1.36	4.8698e-05	0.00766931	165057661	165057860	-1.58	4.60719e-06	0.00354588						OtherIntergenic	NA	259	570	8	chr3	164972619	167125063	1202	2	chr3	164972619	165057885
chr3	165340229	165340529	4.09239	4.65024	13.1176	14.2659	chr3	165340261	165340460	200	1.04;2.23	14.49;10.36	1.63	12.42	2.84	6.12	Down	-2.93	6.90802e-05	0.00766931	165340261	165340460	-2.93	6.90802e-05	0.00742649						OtherIntergenic	NA	199	570	8	chr3	164972619	167125063	1203	1	chr3	165340229	165340529
chr3	165730904	165731204	28.6467	24.4138	52.4705	69.1346	chr3	165730881	165731260	380	30.07;25.60	55.54;65.26	27.83	60.4	10.3	17.87	Down	-1.12	1.00421e-05	0.0046102	165731021	165731220	-1.46	5.73992e-07	0.00113908						Genedesert	NA	300	570	8	chr3	164972619	167125063	1204	1	chr3	165730904	165731204
chr3	165981280	165981580	19.4389	15.1133	28.5501	35.116	chr3	165981241	165981440	200	5.18;3.34	20.93;17.61	4.26	19.27	2.06	23.85	Down	-2.18	9.70091e-06	0.00450179	165981241	165981440	-2.18	9.70091e-06	0.0047223						Genedesert	NA	160	570	8	chr3	164972619	167125063	1205	1	chr3	165981280	165981580
chr3	166555330	166555630	1.0231	8.13793	24.692	16.4606	chr3	166555401	166555680	280	2.07;4.45	25.76;13.47	3.26	19.61	3	10	Down	-2.59	5.68003e-05	0.00766931	166555481	166555680	-3.16	3.23579e-05	0.00615683						Genedesert	NA	229	570	8	chr3	164972619	167125063	1206	1	chr3	166555330	166555630
chr3	167068128	167068428	28.6467	20.9261	62.5016	63.6477	chr3	167068021	167068340	320	25.92;16.70	57.15;53.87	21.31	55.51	14	16.84	Down	-1.38	8.7724e-08	0.000309597	167068101	167068300	-1.63	3.22656e-08	0.00014768	ZBBX	NM_001199202	-	166958076	167098071	Genebody	29890.5	212	570	8	chr3	164972619	167125063	1207	2	chr3	167068128	167125063
chr3	167124763	167125063	4.09239	11.6256	23.1488	43.895	chr3	167124861	167125100	240	5.18;5.57	18.51;36.26	5.37	27.38	2.06	10.42	Down	-2.35	1.19796e-05	0.00486219	167124881	167125080	-2.59	4.50305e-06	0.00349618						OtherIntergenic	NA	202	570	8	chr3	164972619	167125063	1207	2	chr3	167068128	167125063
chr7	66949222	66949522	26.6005	45.3399	59.4151	98.7637	chr7	66949201	66949420	220	20.74;30.05	49.90;59.04	25.39	54.47	Inf	43.33	Down	-1.1	2.20159e-05	0.00624282	66949201	66949400	-1.28	5.81547e-06	0.00401595						Genedesert	NA	198	772	8	chr7	66949222	69397367	1576	3	chr7	66949222	67254030
chr7	67090147	67090447	21.485	18.601	81.7923	92.1794	chr7	67089981	67090560	580	29.03;21.15	94.17;95.30	25.09	94.74	5.4	28.68	Down	-1.92	1.19947e-12	4.13914e-08	67090201	67090400	-1.9	1.56084e-12	4.97181e-08						Genedesert	NA	300	772	8	chr7	66949222	69397367	1576	3	chr7	66949222	67254030
chr7	67253730	67254030	1.0231	1.16256	29.3218	15.3632	chr7	67253661	67254040	380	2.07;0.00	28.17;16.57	1.04	22.37	0.67	7.96	Down	-4.43	3.29554e-08	0.000144155	67253701	67253900	-inf	3.00912e-09	2.10011e-05						Genedesert	NA	300	772	8	chr7	66949222	69397367	1576	3	chr7	66949222	67254030
chr7	67642021	67642321	10.231	11.6256	68.6746	85.5952	chr7	67641781	67642420	640	16.59;14.47	82.90;90.12	15.53	86.51	6.29	25.86	Down	-2.48	6.02333e-13	3.10849e-08	67642161	67642360	-3.52	9.14166e-14	1.25118e-08						Genedesert	NA	300	772	8	chr7	66949222	69397367	1577	1	chr7	67642021	67642321
chr7	68532444	68532744	1.0231	3.48768	47.0691	39.5055	chr7	68532341	68532800	460	9.33;10.02	51.51;42.47	9.67	46.99	1.53	14.3	Down	-2.28	1.20438e-10	1.60881e-06	68532441	68532640	-2.53	3.15818e-10	3.16401e-06						Genedesert	NA	300	772	8	chr7	66949222	69397367	1578	1	chr7	68532444	68532744
chr7	69142086	69142386	1.0231	10.4631	28.5501	29.6291	chr7	69142061	69142400	340	1.04;12.24	27.37;31.08	6.64	29.22	5.55	11.55	Down	-2.14	2.3371e-05	0.00631139	69142121	69142320	-3.33	3.64659e-09	2.47547e-05	AUTS2	NM_001127232	+	69063905	69755607	Genebody	78325.5	300	772	8	chr7	66949222	69397367	1579	1	chr7	69142086	69142386
chr7	69358976	69359276	1.0231	1.16256	12.346	23.0449	chr7	69359001	69359280	280	3.11;5.57	16.90;21.75	4.34	19.33	1.56	5.06	Down	-2.16	1.66324e-05	0.00522431	69359001	69359200	-2.67	2.54049e-06	0.00275789	AUTS2	NM_001127232	+	69063905	69755607	Genebody	295236	275	772	8	chr7	66949222	69397367	1580	2	chr7	69358976	69397367
chr7	69397067	69397367	22.5081	23.2512	53.2421	64.7451	chr7	69397021	69397400	380	25.92;22.26	60.37;61.12	24.09	60.74	9.31	16.31	Down	-1.33	5.7211e-08	0.000228529	69397101	69397300	-1.5	2.22003e-08	0.000113029	AUTS2	NM_001127232	+	69063905	69755607	Genebody	333306	300	772	8	chr7	66949222	69397367	1580	2	chr7	69358976	69397367
chr7	142019815	142020115	66.5013	36.0394	91.8234	106.445	chr7	142019581	142019840	260	3.11;2.23	13.68;20.72	2.67	17.2	1.62	5.73	Down	-2.69	6.2308e-05	0.00766931	142019601	142019800	-4.43	1.05998e-06	0.00159026						OtherIntergenic	NA	25	794	8	chr7	142019815	144734027	1615	1	chr7	142019815	142020115
chr7	142571037	142571337	36.8315	40.6896	100.311	77.9136	chr7	142571001	142571340	340	41.47;37.84	101.42;74.58	39.66	88	7.65	213.84	Down	-1.15	3.37789e-06	0.00270843	142571061	142571260	-1.38	3.0571e-07	0.000738436	TRPV6	NM_018646	-	142568959	142583490	Genebody	12319.5	300	794	8	chr7	142019815	144734027	1616	4	chr7	142571037	142658395
chr7	142606728	142607028	4.09239	10.4631	26.2353	26.337	chr7	142606661	142606980	320	1.04;7.79	31.39;23.83	4.41	27.61	1.55	8.43	Down	-2.64	6.02969e-07	0.0011467	142606781	142606980	-3.35	5.59447e-07	0.0011173	TRPV5	NM_019841	-	142605647	142630820	Genebody	23999.5	252	794	8	chr7	142019815	144734027	1616	4	chr7	142571037	142658395
chr7	142636667	142636967	2.04619	1.16256	26.2353	41.7002	chr7	142636561	142637080	520	3.11;2.23	30.59;43.51	2.67	37.05	1.25	12.31	Down	-3.8	3.94072e-09	2.98506e-05	142636621	142636820	-inf	2.55355e-09	1.84432e-05	C7orf34	NM_178829	+	142636602	142637957	ProximalPromoter	218.5	300	794	8	chr7	142019815	144734027	1616	4	chr7	142571037	142658395
chr7	142658095	142658395	13.3003	17.4384	64.0449	100.958	chr7	142658021	142658480	460	19.70;18.92	72.44;101.52	19.31	86.98	3.8	22.61	Down	-2.17	2.92962e-08	0.000134148	142658041	142658240	-2.59	4.19385e-12	1.02156e-07	KEL	NM_000420	-	142638200	142659503	Promoter3k	1252.5	300	794	8	chr7	142019815	144734027	1616	4	chr7	142571037	142658395
chr7	142912208	142912508	244.52	237.162	325.626	341.283	chr7	142911961	142912660	700	256.10;241.53	370.25;339.77	248.81	355.01	29.4	45.52	Down	-0.51	4.98981e-06	0.00354457	142912181	142912380	-0.47	1.37215e-11	2.54418e-07						OtherIntergenic	NA	300	794	8	chr7	142019815	144734027	1617	1	chr7	142912208	142912508
chr7	143760801	143761101	51.1549	31.3892	25.4636	13.1685	chr7	143760961	143761180	220	38.36;18.92	8.05;7.25	28.64	7.65	52.98	9.28	Up	1.9	1.29307e-05	0.00486219	143760961	143761160	1.9	1.29307e-05	0.00490288						OtherIntergenic	NA	140	794	8	chr7	142019815	144734027	1618	1	chr7	143760801	143761101
chr7	144733727	144734027	52.178	87.1921	119.602	107.543	chr7	144733701	144733920	220	39.40;54.54	99.00;83.91	46.97	91.45	28.79	109.91	Down	-0.96	5.87786e-05	0.00766931	144733701	144733900	-1.14	3.69535e-06	0.00303817						Genedesert	NA	193	794	8	chr7	142019815	144734027	1619	1	chr7	144733727	144734027
chr9	9897050	9897350	1.0231	3.48768	23.1488	19.7527	chr9	9896981	9897220	240	0.00;2.23	19.32;10.36	1.11	14.84	0.97	Inf	Down	-3.74	1.75502e-05	0.0054434	9896981	9897180	-inf	2.13913e-05	0.00615683	PTPRD	NM_002839	-	8314245	10612723	Genebody	715622	170	851	8	chr9	9897050	11319807	1735	6	chr9	9897050	10275317
chr9	9912513	9912813	15.3465	1.16256	23.9204	35.116	chr9	9912541	9912820	280	14.52;4.45	31.39;34.18	9.48	32.79	8.91	7.86	Down	-1.79	1.79287e-05	0.0054434	9912541	9912740	-1.83	4.59806e-05	0.00742649	PTPRD	NM_002839	-	8314245	10612723	Genebody	700042	272	851	8	chr9	9897050	11319807	1735	6	chr9	9897050	10275317
chr9	10045631	10045931	71.6168	60.4532	141.207	122.906	chr9	10045781	10045980	200	36.29;27.83	73.24;64.22	32.06	68.73	15.83	23.73	Down	-1.1	1.66311e-06	0.00192327	10045781	10045980	-1.1	1.66311e-06	0.00201204	PTPRD	NM_002839	-	8314245	10612723	Genebody	566842	150	851	8	chr9	9897050	11319807	1735	6	chr9	9897050	10275317
chr9	10232395	10232695	13.3003	18.601	40.8961	44.9923	chr9	10232301	10232600	300	8.29;8.90	32.20;40.40	8.6	36.3	5.14	28.74	Down	-2.08	8.59571e-08	0.000305095	10232381	10232580	-2.27	2.73031e-08	0.000134064	PTPRD	NM_002839	-	8314245	10612723	Genebody	380272	205	851	8	chr9	9897050	11319807	1735	6	chr9	9897050	10275317
chr9	10268835	10269135	55.2473	26.7389	81.7923	66.9398	chr9	10268841	10269180	340	41.47;25.60	86.93;65.26	33.54	76.09	32.48	17.05	Down	-1.18	0.000551739	0.0506441	10268841	10269040	-1.29	2.81367e-05	0.00615683	PTPRD	NM_002839	-	8314245	10612723	Genebody	343712	294	851	8	chr9	9897050	11319807	1735	6	chr9	9897050	10275317
chr9	10275017	10275317	1.0231	3.48768	13.8893	16.4606	chr9	10275181	10275420	240	1.04;2.23	12.88;10.36	1.63	11.62	0.49	4.07	Down	-2.83	6.95703e-05	0.00766931	10275221	10275420	-inf	1.56047e-05	0.00502476	PTPRD	NM_002839	-	8314245	10612723	Genebody	337422	136	851	8	chr9	9897050	11319807	1735	6	chr9	9897050	10275317
chr9	11149118	11149418	1.0231	1.16256	16.2041	14.2659	chr9	11149061	11149440	380	1.04;1.11	17.71;15.54	1.07	16.62	0.41	19.92	Down	-3.95	3.5051e-08	0.000152249	11149201	11149400	-inf	1.09178e-07	0.000362387						Genedesert	NA	300	851	8	chr9	9897050	11319807	1736	2	chr9	11149118	11319807
chr9	11319507	11319807	7.16168	5.81281	55.557	51.5766	chr9	11319401	11319940	540	8.29;6.68	74.85;51.79	7.49	63.32	4.69	19.82	Down	-3.08	1.20365e-08	7.05321e-05	11319441	11319640	-3.26	1.96841e-10	2.18333e-06						Genedesert	NA	300	851	8	chr9	9897050	11319807	1736	2	chr9	11149118	11319807
chr9	109899915	109900215	75.7092	74.4039	109.571	98.7637	chr9	109900101	109900340	240	17.63;17.81	45.88;38.33	17.72	42.1	8.91	34.1	Down	-1.25	6.9221e-06	0.00386544	109900101	109900300	-1.25	8.96608e-06	0.00449493						OtherIntergenic	NA	114	873	8	chr9	109899915	113400966	1773	1	chr9	109899915	109900215
chr9	110762137	110762437	48.0856	53.4778	32.4083	40.6028	chr9	110761981	110762180	200	9.33;14.47	1.61;2.07	11.9	1.84	7.84	1.09	Up	2.69	7.84112e-05	0.00807546	110761981	110762180	2.69	7.84112e-05	0.00785368						Genedesert	NA	43	873	8	chr9	109899915	113400966	1774	1	chr9	110762137	110762437
chr9	111240794	111241094	1.0231	1.16256	8.48788	14.2659	chr9	111240921	111241120	200	2.07;0.00	11.27;9.32	1.04	10.3	0.7	8.34	Down	-3.31	8.44692e-05	0.00834102	111240921	111241120	-3.31	8.44692e-05	0.00817849						Genedesert	NA	173	873	8	chr9	109899915	113400966	1775	1	chr9	111240794	111241094
chr9	112231982	112232282	151.418	169.734	171.301	183.261	chr9	112231901	112232100	200	44.58;52.31	82.90;90.12	48.45	86.51	10.96	41.73	Down	-0.84	5.97413e-05	0.00766931	112231901	112232100	-0.84	5.97413e-05	0.00742649	PTPN3	NM_001145368	-	112137973	112260593	Genebody	28592.5	118	873	8	chr9	109899915	113400966	1776	4	chr9	112231982	112622066
chr9	112336605	112336905	64.4551	63.9409	105.713	107.543	chr9	112336741	112336960	220	36.29;26.71	62.78;60.08	31.5	61.43	15.59	24.61	Down	-0.96	5.11981e-05	0.00766931	112336761	112336960	-1.05	3.1169e-05	0.00615683						OtherIntergenic	NA	164	873	8	chr9	109899915	113400966	1776	4	chr9	112231982	112622066
chr9	112467811	112468111	17.3927	17.4384	0.771625	9.87637	chr9	112467881	112468160	280	18.66;14.47	1.61;5.18	16.57	3.39	7.95	2.53	Up	2.29	6.02582e-06	0.00386544	112467941	112468140	3.79	2.76322e-06	0.00275789	PALM2	NM_001037293	+	112403067	112713756	Genebody	64953.5	230	873	8	chr9	109899915	113400966	1776	4	chr9	112231982	112622066
chr9	112621766	112622066	38.8777	20.9261	40.8961	36.2133	chr9	112622041	112622240	200	0.00;0.00	8.85;7.25	0	8.05	0	19.98	Down	-inf	1.48344e-05	0.00486219	112622041	112622240	-inf	1.48344e-05	0.00490288	PALM2	NM_053016	+	112542576	112713756	Genebody	79564.5	25	873	8	chr9	109899915	113400966	1776	4	chr9	112231982	112622066
chr9	113400666	113400966	27.6236	46.5024	35.4948	49.3818	chr9	113400461	113400680	220	12.44;16.70	4.02;1.04	14.57	2.53	4.56	1.11	Up	2.53	2.29449e-05	0.00631139	113400481	113400680	2.47	2.20653e-05	0.00615683						OtherIntergenic	NA	14	873	8	chr9	109899915	113400966	1777	1	chr9	113400666	113400966
chr1	17608200	17608500	13.3003	11.6256	33.9515	40.6028	chr1	17608161	17608500	340	14.52;11.13	36.22;38.33	12.82	37.27	Inf	18.02	Down	-1.54	8.9465e-07	0.001391	17608261	17608460	-1.64	2.00867e-06	0.00232341	PADI3	NM_016233	+	17575592	17610727	Genebody	32738.5	300	7	7	chr1	17608200	18626527	19	1	chr1	17608200	17608500
chr1	17953914	17954214	15.3465	23.2512	4.62975	3.29212	chr1	17953901	17954140	240	16.59;15.58	4.02;2.07	16.09	3.05	Inf	3.85	Up	2.4	7.26845e-06	0.00386544	17953901	17954100	3.03	3.26594e-07	0.000757232	ARHGEF10L	NM_001011722	+	17907047	18024370	Genebody	46973.5	226	7	7	chr1	17608200	18626527	20	1	chr1	17953914	17954214
chr1	18311010	18311310	38.8777	45.3399	57.1003	75.7188	chr1	18311181	18311380	200	14.52;12.24	33.00;32.11	13.38	32.56	Inf	39.26	Down	-1.28	6.88414e-05	0.00766931	18311181	18311380	-1.28	6.88414e-05	0.00742649						OtherIntergenic	NA	129	7	7	chr1	17608200	18626527	21	1	chr1	18311010	18311310
chr1	18543943	18544243	5.11549	11.6256	29.3218	26.337	chr1	18543941	18544260	320	6.22;10.02	29.78;27.97	8.12	28.87	5.14	11.53	Down	-1.83	9.72518e-07	0.00147156	18544041	18544240	-2.29	2.25198e-07	0.000612167	IGSF21	NM_032880	+	18434239	18704977	Genebody	109862	300	7	7	chr1	17608200	18626527	22	4	chr1	18543943	18626527
chr1	18561303	18561603	53.2011	47.665	91.8234	110.835	chr1	18561121	18561320	200	1.04;1.11	11.27;10.36	1.07	10.81	0.69	Inf	Down	-3.33	3.59644e-05	0.00645538	18561121	18561320	-3.33	3.59644e-05	0.00627981	IGSF21	NM_032880	+	18434239	18704977	Genebody	126982	17	7	7	chr1	17608200	18626527	22	4	chr1	18543943	18626527
chr1	18561303	18561603	53.2011	47.665	91.8234	110.835	chr1	18561421	18561660	240	36.29;26.71	68.42;74.58	31.5	71.5	21.4	33.89	Down	-1.18	2.73717e-07	0.000692442	18561441	18561640	-1.24	7.66503e-07	0.00130641	IGSF21	NM_032880	+	18434239	18704977	Genebody	127302	182	7	7	chr1	17608200	18626527	22	4	chr1	18543943	18626527
chr1	18626227	18626527	58.3166	61.6157	116.515	117.419	chr1	18626381	18626640	260	25.92;27.83	78.07;60.08	26.87	69.08	10.29	33.84	Down	-1.36	1.07589e-06	0.00156581	18626381	18626580	-1.42	1.76563e-06	0.0020771	IGSF21	NM_032880	+	18434239	18704977	Genebody	192272	146	7	7	chr1	17608200	18626527	22	4	chr1	18543943	18626527
chr11	63701991	63702291	60.3627	48.8276	33.1799	39.5055	chr11	63702101	63702340	240	57.03;43.41	21.73;24.86	50.22	23.3	45.67	27.34	Up	1.11	4.95476e-05	0.00766931	63702121	63702320	1.22	2.41586e-05	0.00615683						OtherIntergenic	NA	190	148	7	chr11	63701991	65239175	284	1	chr11	63701991	63702291
chr11	64053930	64054230	21.485	25.5763	10.8028	1.09737	chr11	64053901	64054140	240	16.59;20.03	4.83;3.11	18.31	3.97	8.39	3.34	Up	2.21	4.26909e-06	0.00313844	64053941	64054140	2.16	1.20005e-05	0.00490288	GPR137	NM_001170880	+	64053581	64056972	Promoter1k	439.5	210	148	7	chr11	63701991	65239175	285	1	chr11	64053930	64054230
chr11	64645955	64646255	33.7622	27.9015	59.4151	61.453	chr11	64645881	64646120	240	9.33;15.58	32.20;39.36	12.46	35.78	8.18	83.54	Down	-1.52	5.05416e-06	0.00357965	64645881	64646080	-1.79	4.07043e-06	0.00324977	EHD1	NM_006795	-	64620207	64646191	ProximalPromoter	190.5	165	148	7	chr11	63701991	65239175	286	2	chr11	64645955	64764619
chr11	64764319	64764619	32.7391	22.0887	11.5744	4.3895	chr11	64764461	64764660	200	16.59;20.03	4.83;1.04	18.31	2.93	17.25	3.84	Up	2.64	9.1691e-07	0.0014082	64764461	64764660	2.64	9.1691e-07	0.00145324	BATF2	NM_138456	-	64755416	64764517	ProximalPromoter	-43.5	158	148	7	chr11	63701991	65239175	286	2	chr11	64645955	64764619
chr11	65033748	65034048	64.4551	48.8276	48.6124	71.3293	chr11	65033601	65033800	200	2.07;1.11	10.46;14.50	1.59	12.48	0.78	7.43	Down	-2.97	7.1857e-05	0.00766931	65033601	65033800	-2.97	7.1857e-05	0.00742649	POLA2	NM_002689	+	65029431	65065088	Genebody	4269.5	52	148	7	chr11	63701991	65239175	287	3	chr11	65033748	65239175
chr11	65042498	65042798	113.564	106.956	69.4463	103.153	chr11	65042361	65042560	200	42.51;31.16	14.49;11.39	36.84	12.94	33.55	6.37	Up	1.51	9.85724e-06	0.00455901	65042361	65042560	1.51	9.85724e-06	0.00475554	POLA2	NM_002689	+	65029431	65065088	Genebody	13029.5	62	148	7	chr11	63701991	65239175	287	3	chr11	65033748	65239175
chr11	65238875	65239175	97.1943	93.0049	56.3286	31.8239	chr11	65238801	65239000	200	40.44;34.50	18.51;9.32	37.47	13.92	Inf	17.63	Up	1.43	5.23971e-05	0.00766931	65238801	65239000	1.43	5.23971e-05	0.00742649						OtherIntergenic	NA	125	148	7	chr11	63701991	65239175	287	3	chr11	65033748	65239175
chr11	83232757	83233057	1.0231	4.65024	26.2353	39.5055	chr11	83232681	83233120	440	3.11;6.68	32.20;39.36	4.89	35.78	1.78	10.67	Down	-2.87	8.17852e-11	1.1814e-06	83232821	83233020	-3.28	7.14149e-11	1.05616e-06	DLG2	NM_001142702	-	83166055	83393468	Genebody	160568	300	156	7	chr11	83232757	84235867	298	1	chr11	83232757	83233057
chr11	83434998	83435298	9.20788	4.65024	43.9826	38.4081	chr11	83434921	83435320	400	11.41;7.79	45.07;37.29	9.6	41.18	9.81	24.97	Down	-2.1	1.10153e-09	1.0212e-05	83435061	83435260	-2.79	1.1246e-10	1.48626e-06	DLG2	NM_001142700	-	83166055	83984323	Genebody	549202	300	156	7	chr11	83232757	84235867	299	3	chr11	83434998	83548135
chr11	83527672	83527972	35.8084	41.8522	62.5016	80.1083	chr11	83527641	83527840	200	18.66;23.37	43.46;49.72	21.02	46.59	9.89	55.47	Down	-1.15	1.82471e-05	0.0054434	83527641	83527840	-1.15	1.82471e-05	0.00556493	DLG2	NM_001142700	-	83166055	83984323	Genebody	456582	168	156	7	chr11	83232757	84235867	299	3	chr11	83434998	83548135
chr11	83547835	83548135	37.8546	39.5271	56.3286	88.8873	chr11	83547881	83548120	240	30.07;27.83	53.93;77.69	28.95	65.81	18.74	19.3	Down	-1.18	3.82091e-05	0.00682384	83547901	83548100	-1.25	2.21937e-05	0.00615683	DLG2	NM_001142700	-	83166055	83984323	Genebody	436322	239	156	7	chr11	83232757	84235867	299	3	chr11	83434998	83548135
chr11	84109129	84109429	1.0231	3.48768	38.5813	35.116	chr11	84109021	84109500	480	2.07;5.57	43.46;36.26	3.82	39.86	1.18	24.15	Down	-3.38	1.59792e-12	5.22387e-08	84109141	84109340	-4.03	3.0049e-12	7.61825e-08	DLG2	NM_001364	-	83166055	84634465	Genebody	525204	300	156	7	chr11	83232757	84235867	300	3	chr11	84109129	84235867
chr11	84235567	84235867	7.16168	13.9507	32.4083	43.895	chr11	84235381	84235660	280	1.04;3.34	19.32;14.50	2.19	16.91	0.57	8.3	Down	-2.95	3.03761e-06	0.00260468	84235381	84235580	-inf	1.2641e-06	0.00184021	DLG2	NM_001364	-	83166055	84634465	Genebody	398944	93	156	7	chr11	83232757	84235867	300	3	chr11	84109129	84235867
chr11	84235567	84235867	7.16168	13.9507	32.4083	43.895	chr11	84235681	84235880	200	8.29;7.79	21.73;25.90	8.04	23.81	7.66	9.47	Down	-1.57	7.90192e-05	0.00807546	84235681	84235880	-1.57	7.90192e-05	0.00790157	DLG2	NM_001364	-	83166055	84634465	Genebody	398684	186	156	7	chr11	83232757	84235867	300	3	chr11	84109129	84235867
chr12	52320546	52320846	190.296	165.084	188.277	206.306	chr12	52320841	52321080	240	5.18;7.79	19.32;31.08	6.49	25.2	3.96	9.78	Down	-1.96	0.000114455	0.0106228	52320861	52321060	-2.37	5.57038e-06	0.00401595						OtherIntergenic	NA	5	189	7	chr12	52320546	53370408	362	5	chr12	52320546	52700234
chr12	52463269	52463569	178.019	124.394	135.034	142.659	chr12	52463081	52463300	220	7.26;6.68	25.76;30.04	6.97	27.9	Inf	16.7	Down	-2	4.77608e-07	0.000990527	52463081	52463280	-2.31	4.20215e-07	0.000901601	C12orf44	NM_021934	+	52463757	52471279	Promoter1k	-566.5	31	189	7	chr12	52320546	53370408	362	5	chr12	52320546	52700234
chr12	52557711	52558011	106.402	110.443	152.782	156.925	chr12	52557821	52558100	280	68.43;77.91	126.37;113.95	73.17	120.16	45.23	59.17	Down	-0.72	4.22506e-05	0.00713805	52557901	52558100	-0.9	7.19779e-05	0.007431						OtherIntergenic	NA	190	189	7	chr12	52320546	53370408	362	5	chr12	52320546	52700234
chr12	52607336	52607636	340.691	308.079	257.723	209.598	chr12	52607241	52607440	200	109.91;101.29	68.42;53.87	105.6	61.14	190.54	37.48	Up	0.79	8.22415e-05	0.00815773	52607241	52607440	0.79	8.22415e-05	0.00799119	LOC283404	NR_027358	+	52604713	52617597	Promoter3k	2627.5	104	189	7	chr12	52320546	53370408	362	5	chr12	52320546	52700234
chr12	52699934	52700234	42.9701	54.6404	61.73	46.0897	chr12	52699841	52700040	200	5.18;3.34	23.34;18.65	4.26	20.99	8.73	52.18	Down	-2.3	1.507e-06	0.00177789	52699841	52700040	-2.3	1.507e-06	0.00185911	KRT86	NM_002284	+	52695648	52702947	Genebody	4292.5	106	189	7	chr12	52320546	53370408	362	5	chr12	52320546	52700234
chr12	53321276	53321576	35.8084	23.2512	8.48788	13.1685	chr12	53321301	53321600	300	32.14;24.49	7.24;10.36	28.31	8.8	10.52	10.29	Up	1.69	4.40892e-06	0.00320864	53321381	53321580	1.79	1.27077e-06	0.00184021	KRT8	NR_045962	-	53290970	53343650	Genebody	22199.5	275	189	7	chr12	52320546	53370408	363	2	chr12	53321276	53370408
chr12	53370108	53370408	53.2011	84.867	29.3218	19.7527	chr12	53370021	53370320	300	53.92;60.10	23.34;13.47	57.01	18.4	34.02	15.47	Up	1.63	4.41786e-09	3.30617e-05	53370081	53370280	1.51	3.01962e-07	0.000738436						OtherIntergenic	NA	212	189	7	chr12	52320546	53370408	363	2	chr12	53321276	53370408
chr12	69292954	69293254	68.5475	98.8177	35.4948	41.7002	chr12	69292901	69293280	380	75.69;97.95	41.85;38.33	86.82	40.09	15.22	19.49	Up	1.11	6.78663e-07	0.00116449	69293001	69293200	1.2	1.75909e-06	0.00207511	CPM	NM_198320	-	69244955	69326979	Genebody	33888.5	300	195	7	chr12	69292954	72662049	376	1	chr12	69292954	69293254
chr12	69979561	69979861	23.5312	25.5763	18.519	10.9737	chr12	69979621	69979820	200	23.85;22.26	10.46;5.18	23.05	7.82	9.09	Inf	Up	1.56	8.61354e-05	0.00848302	69979621	69979820	1.56	8.61354e-05	0.0083214	CCT2	NM_001198842	+	69979461	69995357	Promoter1k	259.5	199	195	7	chr12	69292954	72662049	377	3	chr12	69979561	70294736
chr12	70102475	70102775	18.4158	2.32512	16.2041	20.8501	chr12	70102321	70102540	220	0.00;0.00	7.24;10.36	0	8.8	0	10.29	Down	-inf	1.50592e-05	0.00486219	70102321	70102520	-inf	1.50592e-05	0.00490288						OtherIntergenic	NA	65	195	7	chr12	69292954	72662049	377	3	chr12	69979561	70294736
chr12	70294436	70294736	76.7323	81.3793	99.5396	96.5689	chr12	70294621	70294840	220	20.74;13.36	39.44;39.36	17.05	39.4	31.21	31.46	Down	-1.21	3.27332e-05	0.00631139	70294621	70294820	-1.21	3.27332e-05	0.00615683						OtherIntergenic	NA	115	195	7	chr12	69292954	72662049	377	3	chr12	69979561	70294736
chr12	71217222	71217522	28.6467	23.2512	2.31488	4.3895	chr12	71217201	71217580	380	31.11;23.37	4.83;6.22	27.24	5.52	26.18	2.16	Up	2.3	8.50745e-08	0.000302828	71217281	71217480	3.01	3.40076e-08	0.000154507	PTPRR	NM_002849	-	71031852	71314584	Genebody	97193.5	300	195	7	chr12	69292954	72662049	378	1	chr12	71217222	71217522
chr12	71945384	71945684	18.4158	38.3645	24.692	19.7527	chr12	71945241	71945480	240	13.48;10.02	0.00;4.14	11.75	2.07	7.67	1.06	Up	2.5	8.06135e-05	0.00807546	71945241	71945440	4.13	2.90462e-05	0.00615683	LGR5	NM_003667	+	71833812	71978621	Genebody	111548	96	195	7	chr12	69292954	72662049	379	1	chr12	71945384	71945684
chr12	72661749	72662049	20.4619	19.7635	1.54325	6.58425	chr12	72661701	72662040	340	20.74;18.92	0.80;6.22	19.83	3.51	9.45	1.85	Up	2.5	1.3223e-06	0.00176456	72661801	72662000	3.22	1.02036e-08	5.95105e-05	LOC283392	NR_026836	-	72656326	72667289	Genebody	5418.5	291	195	7	chr12	69292954	72662049	380	1	chr12	72661749	72662049
chr15	64501957	64502257	36.8315	27.9015	29.3218	20.8501	chr15	64501721	64501960	240	6.22;12.24	0.00;1.04	9.23	0.52	18.07	0.21	Up	4.16	6.59346e-05	0.00766931	64501721	64501920	4.16	6.59346e-05	0.00742649	CSNK1G1	NM_022048	-	64457715	64648442	Genebody	146602	3	289	7	chr15	64501957	67131331	587	1	chr15	64501957	64502257
chr15	64982834	64983134	10.231	20.9261	0.771625	12.0711	chr15	64982821	64983020	200	7.26;13.36	0.80;1.04	10.31	0.92	18.07	2.2	Up	3.49	4.73492e-05	0.00766931	64982821	64983020	3.49	4.73492e-05	0.00742649	OAZ2	NM_002537	-	64979772	64995462	Genebody	12541.5	186	289	7	chr15	64501957	67131331	588	1	chr15	64982834	64983134
chr15	65504451	65504751	62.4089	55.8029	73.3044	58.1608	chr15	65504721	65505040	320	20.74;18.92	2.41;4.14	19.83	3.28	7.48	Inf	Up	2.6	2.62517e-07	0.000669655	65504821	65505020	3.47	1.02832e-05	0.00483531	CILP	NM_003613	-	65488336	65503840	Promoter3k	-1040.5	30	289	7	chr15	64501957	67131331	589	1	chr15	65504451	65504751
chr15	66124916	66125216	14.3234	30.2266	3.85813	3.29212	chr15	66125001	66125280	280	18.66;21.15	6.44;5.18	19.91	5.81	19.92	4.72	Up	1.78	4.79154e-05	0.00766931	66125061	66125260	1.89	5.46432e-05	0.00742649						OtherIntergenic	NA	215	289	7	chr15	64501957	67131331	590	3	chr15	66124916	66254914
chr15	66208923	66209223	26.6005	41.8522	17.7474	10.9737	chr15	66208961	66209160	200	27.99;33.39	13.68;11.39	30.69	12.54	54.79	10.16	Up	1.29	7.13673e-05	0.00766931	66208961	66209160	1.29	7.13673e-05	0.00742649	MEGF11	NM_032445	-	66187633	66546075	Genebody	337014	199	289	7	chr15	64501957	67131331	590	3	chr15	66124916	66254914
chr15	66254614	66254914	71.6168	58.1281	28.5501	29.6291	chr15	66254741	66255100	360	55.99;45.63	24.15;20.72	50.81	22.43	12.17	13.66	Up	1.18	6.43736e-06	0.00386544	66254841	66255040	2.3	1.13038e-06	0.00168375	MEGF11	NM_032445	-	66187633	66546075	Genebody	291154	173	289	7	chr15	64501957	67131331	590	3	chr15	66124916	66254914
chr15	67131031	67131331	45.0163	41.8522	86.422	71.3293	chr15	67131181	67131400	220	29.03;25.60	57.95;52.83	27.32	55.39	8.69	19.31	Down	-1.02	3.31411e-05	0.00631139	67131201	67131400	-1.08	2.56659e-05	0.00615683						OtherIntergenic	NA	150	289	7	chr15	64501957	67131331	591	1	chr15	67131031	67131331
chr15	71418444	71418744	19.4389	29.064	36.2664	27.4344	chr15	71418721	71418920	200	1.04;2.23	11.27;11.39	1.63	11.33	1.5	3.41	Down	-2.8	9.15038e-05	0.00890403	71418721	71418920	-2.8	9.15038e-05	0.00874781						OtherIntergenic	NA	23	291	7	chr15	71418444	73984088	595	1	chr15	71418444	71418744
chr15	71740970	71741270	175.973	197.635	224.543	224.962	chr15	71741161	71741400	240	38.36;32.28	74.85;66.30	35.32	70.58	31.99	57.44	Down	-1	8.54551e-06	0.00414686	71741181	71741380	-1.6	4.86249e-09	3.17926e-05	THSD4	NM_024817	+	71433787	72075722	Genebody	307494	109	291	7	chr15	71418444	73984088	596	1	chr15	71740970	71741270
chr15	72565123	72565423	52.178	48.8276	64.0449	60.3556	chr15	72565381	72565580	200	12.44;11.13	1.61;2.07	11.79	1.84	23.83	2.2	Up	2.68	3.59663e-05	0.00645538	72565381	72565580	2.68	3.59663e-05	0.00627981	PARP6	NM_020214	-	72533521	72563628	Promoter3k	-1852.5	42	291	7	chr15	71418444	73984088	597	1	chr15	72565123	72565423
chr15	72765872	72766172	31.716	31.3892	33.9515	41.7002	chr15	72765761	72765960	200	1.04;5.57	13.68;18.65	3.3	16.16	1.48	9.56	Down	-2.29	9.00142e-05	0.00879114	72765761	72765960	-2.29	9.00142e-05	0.00863234	ARIH1	NM_005744	+	72766666	72878896	Promoter1k	-805.5	88	291	7	chr15	71418444	73984088	598	2	chr15	72765872	72920960
chr15	72920660	72920960	28.6467	45.3399	18.519	17.558	chr15	72920761	72921000	240	33.18;38.96	18.51;13.47	36.07	15.99	11.78	20.01	Up	1.17	8.50214e-05	0.00838599	72920761	72920960	1.4	5.97199e-06	0.00401595						OtherIntergenic	NA	199	291	7	chr15	71418444	73984088	598	2	chr15	72765872	72920960
chr15	73533244	73533544	140.164	138.345	162.813	138.269	chr15	73533541	73533740	200	7.26;2.23	18.51;18.65	4.74	18.58	9.97	44.05	Down	-1.97	5.00746e-05	0.00766931	73533541	73533740	-1.97	5.00746e-05	0.00742649	NEO1	NM_001172623	+	73344824	73597547	Genebody	188816	3	291	7	chr15	71418444	73984088	599	1	chr15	73533244	73533544
chr15	73983788	73984088	1.0231	1.16256	19.2906	15.3632	chr15	73983881	73984140	260	2.07;0.00	14.49;11.39	1.04	12.94	0.37	16.1	Down	-3.64	3.1093e-06	0.00260468	73983901	73984100	-3.49	1.20181e-05	0.00490288	CD276	NM_025240	+	73976621	74006859	Genebody	7389.5	207	291	7	chr15	71418444	73984088	600	1	chr15	73983788	73984088
chr16	48657168	48657468	229.174	254.601	265.439	231.546	chr16	48657021	48657220	200	12.44;17.81	36.22;42.47	15.13	39.35	26.79	18.76	Down	-1.38	4.02243e-06	0.00299674	48657021	48657220	-1.38	4.02243e-06	0.00322251						OtherIntergenic	NA	52	316	7	chr16	48657168	50855809	638	1	chr16	48657168	48657468
chr16	49526122	49526422	27.6236	33.7143	61.73	61.453	chr16	49525881	49526140	260	10.37;7.79	27.37;29.00	9.08	28.19	8.73	13.62	Down	-1.63	1.03331e-05	0.0046476	49525881	49526080	-1.87	1.70578e-05	0.00537879	ZNF423	NM_015069	-	49524520	49860918	Genebody	334908	18	316	7	chr16	48657168	50855809	639	3	chr16	49526122	49627159
chr16	49526122	49526422	27.6236	33.7143	61.73	61.453	chr16	49526281	49526500	220	12.44;8.90	33.81;27.97	10.67	30.89	19.46	25.52	Down	-1.53	6.05137e-06	0.00386544	49526301	49526500	-1.81	6.15382e-06	0.00401595	ZNF423	NM_015069	-	49524520	49860918	Genebody	334528	141	316	7	chr16	48657168	50855809	639	3	chr16	49526122	49627159
chr16	49626859	49627159	12.2772	27.9015	50.1556	51.5766	chr16	49626881	49627140	260	11.41;24.49	48.29;45.58	17.95	46.94	35.01	22.76	Down	-1.39	1.71345e-05	0.00533081	49626941	49627140	-1.46	2.55677e-05	0.00615683	ZNF423	NM_015069	-	49524520	49860918	Genebody	233908	259	316	7	chr16	48657168	50855809	639	3	chr16	49526122	49627159
chr16	49891586	49891886	148.349	122.069	91.8234	95.4716	chr16	49891681	49891920	240	123.38;100.17	68.42;67.33	111.78	67.87	202.76	165.97	Up	0.72	4.01515e-05	0.00709779	49891721	49891920	0.8	3.19651e-05	0.00615683						OtherIntergenic	NA	205	316	7	chr16	48657168	50855809	640	2	chr16	49891586	50059073
chr16	50058773	50059073	454.255	496.414	454.487	470.774	chr16	50058861	50059060	200	366.01;340.59	334.83;310.76	353.3	322.8	713.04	111.42	Up	0.13	1.08557e-07	0.000369479	50058861	50059060	0.13	1.08557e-07	0.000362387	TMEM188	NM_153261	+	50059188	50070999	ProximalPromoter	-227.5	199	316	7	chr16	48657168	50855809	640	2	chr16	49891586	50059073
chr16	50855509	50855809	26.6005	27.9015	10.8028	15.3632	chr16	50855421	50855700	280	25.92;20.03	7.24;8.29	22.98	7.77	11.03	4.59	Up	1.57	6.09768e-05	0.00766931	50855421	50855620	2.69	3.05903e-06	0.00275789						OtherIntergenic	NA	191	316	7	chr16	48657168	50855809	641	1	chr16	50855509	50855809
chr2	3175525	3175825	9.20788	9.30049	23.1488	23.0449	chr2	3175521	3175820	300	9.33;5.57	24.95;22.79	7.45	23.87	4.56	7.23	Down	-1.68	2.55483e-05	0.00631139	3175541	3175740	-2.65	2.35951e-07	0.000630604						OtherIntergenic	NA	295	399	7	chr2	3175525	3875600	846	2	chr2	3175525	3290753
chr2	3290453	3290753	22.5081	22.0887	0.771625	3.29212	chr2	3290421	3290800	380	18.66;22.26	0.80;3.11	20.46	1.96	Inf	Inf	Up	3.39	1.20884e-09	1.10421e-05	3290541	3290740	4.31	6.45724e-10	5.64911e-06	TSSC1	NM_003310	-	3192740	3381653	Genebody	91042.5	300	399	7	chr2	3175525	3875600	846	2	chr2	3175525	3290753
chr2	3786062	3786362	11.2541	4.65024	23.9204	27.4344	chr2	3786181	3786440	260	8.29;2.23	22.54;21.75	5.26	22.15	9.92	10.72	Down	-2.07	1.42499e-05	0.00486219	3786221	3786420	-2.74	6.97797e-06	0.00401595						OtherIntergenic	NA	181	399	7	chr2	3175525	3875600	847	5	chr2	3786062	3875600
chr2	3828442	3828742	19.4389	12.7882	38.5813	50.4792	chr2	3828441	3828660	220	16.59;7.79	33.81;35.22	12.19	34.51	Inf	20.85	Down	-1.5	2.79179e-05	0.00631139	3828441	3828640	-1.46	3.05118e-05	0.00615683						OtherIntergenic	NA	218	399	7	chr2	3175525	3875600	847	5	chr2	3786062	3875600
chr2	3828442	3828742	19.4389	12.7882	38.5813	50.4792	chr2	3828681	3828900	220	0.00;4.45	15.29;12.43	2.23	13.86	0.75	17.2	Down	-2.64	3.6915e-05	0.00661174	3828701	3828900	-3.45	9.42321e-06	0.00462794						OtherIntergenic	NA	61	399	7	chr2	3175525	3875600	847	5	chr2	3786062	3875600
chr2	3852762	3853062	8.18478	16.2759	50.9273	79.0109	chr2	3852701	3853140	440	12.44;14.47	55.54;77.69	13.46	66.61	4.31	26.02	Down	-2.31	1.87772e-08	9.8011e-05	3852821	3853020	-2.42	3.99079e-13	1.90101e-08						OtherIntergenic	NA	300	399	7	chr2	3175525	3875600	847	5	chr2	3786062	3875600
chr2	3875300	3875600	5.11549	15.1133	115.744	80.1083	chr2	3875201	3875780	580	11.41;27.83	129.59;90.12	19.62	109.85	2.78	55.19	Down	-2.49	2.89755e-08	0.000134148	3875501	3875700	-3.06	3.38075e-09	2.30761e-05						OtherIntergenic	NA	300	399	7	chr2	3175525	3875600	847	5	chr2	3786062	3875600
chr2	111611143	111611443	98.2174	81.3793	94.9099	81.2057	chr2	111611381	111611580	200	5.18;10.02	21.73;24.86	7.6	23.3	4.77	13.77	Down	-1.62	5.61018e-05	0.00766931	111611381	111611580	-1.62	5.61018e-05	0.00742649	ACOXL	NM_001142807	+	111490149	111875799	Genebody	121332	62	432	7	chr2	111611143	115309218	904	1	chr2	111611143	111611443
chr2	112529741	112530041	5.11549	1.16256	16.9758	16.4606	chr2	112529741	112530040	300	6.22;2.23	18.51;16.57	4.22	17.54	7.9	Inf	Down	-2.05	5.93325e-05	0.00766931	112529741	112529940	-2.05	5.93325e-05	0.00742649	ANAPC1	NM_022662	-	112525213	112641741	Genebody	111850	299	432	7	chr2	111611143	115309218	905	1	chr2	112529741	112530041
chr2	112973761	112974061	2.04619	15.1133	14.6609	14.2659	chr2	112973581	112973820	240	0.00;0.00	10.46;9.32	0	9.89	0	7.97	Down	-inf	2.51374e-06	0.00259158	112973621	112973820	-inf	2.51374e-06	0.00275789	ZC3H8	NM_032494	-	112973438	113012664	Genebody	38963.5	59	432	7	chr2	111611143	115309218	906	1	chr2	112973761	112974061
chr2	113223037	113223337	18.4158	27.9015	3.85813	9.87637	chr2	113223041	113223320	280	21.77;30.05	6.44;8.29	25.91	7.36	12.14	3.46	Up	1.82	1.34952e-05	0.00486219	113223121	113223320	1.86	1.58264e-05	0.0050935						OtherIntergenic	NA	279	432	7	chr2	111611143	115309218	907	1	chr2	113223037	113223337
chr2	114040661	114040961	14.3234	25.5763	47.0691	30.7265	chr2	114040561	114040760	200	0.00;4.45	14.49;12.43	2.23	13.46	0.97	32.32	Down	-2.6	5.32724e-05	0.00766931	114040561	114040760	-2.6	5.32724e-05	0.00742649						OtherIntergenic	NA	99	432	7	chr2	111611143	115309218	908	1	chr2	114040661	114040961
chr2	114735296	114735596	38.8777	43.0148	13.8893	12.0711	chr2	114735221	114735600	380	37.33;42.30	12.07;13.47	39.81	12.77	24.61	6.18	Up	1.64	4.4819e-08	0.000184977	114735381	114735580	1.98	1.96739e-08	0.000101836	LOC100499194	NR_034130	-	114735245	114737561	Promoter3k	2150.5	300	432	7	chr2	111611143	115309218	909	1	chr2	114735296	114735596
chr2	115308918	115309218	9.20788	25.5763	55.557	68.0372	chr2	115308921	115309320	400	13.48;25.60	61.17;65.26	19.54	63.22	12.28	21.67	Down	-1.69	5.43607e-10	5.82168e-06	115309041	115309240	-2.23	3.97305e-10	3.85599e-06	DPP10	NM_001178036	+	115219179	116602326	Genebody	89941.5	297	432	7	chr2	111611143	115309218	910	1	chr2	115308918	115309218
chr21	22343700	22344000	9.20788	8.13793	47.8408	50.4792	chr21	22343601	22344000	400	14.52;11.13	49.90;46.61	12.82	48.26	2.52	19.46	Down	-1.91	1.04731e-10	1.46187e-06	22343721	22343920	-2.19	1.60221e-09	1.22865e-05						OtherIntergenic	NA	300	494	7	chr21	22343700	23493553	1035	4	chr21	22343700	22536566
chr21	22371927	22372227	61.3858	48.8276	125.003	97.6663	chr21	22371741	22372000	260	12.44;10.02	33.00;30.04	11.23	31.52	3.59	9.52	Down	-1.49	8.29116e-06	0.00408892	22371741	22371940	-3.96	3.50552e-08	0.00015665	NCAM2	NM_004540	+	22370632	22912517	Promoter3k	1238.5	73	494	7	chr21	22343700	23493553	1035	4	chr21	22343700	22536566
chr21	22371927	22372227	61.3858	48.8276	125.003	97.6663	chr21	22372021	22372320	300	41.47;40.07	106.24;72.51	40.77	89.38	82.16	36.93	Down	-1.13	4.00583e-06	0.00299674	22372081	22372280	-1.73	5.5511e-08	0.000223898	NCAM2	NM_004540	+	22370632	22912517	Promoter3k	1538.5	206	494	7	chr21	22343700	23493553	1035	4	chr21	22343700	22536566
chr21	22536266	22536566	39.9008	36.0394	70.2179	65.8425	chr21	22536381	22536580	200	25.92;21.15	59.56;48.69	23.53	54.12	21.34	66.17	Down	-1.2	2.56154e-05	0.00631139	22536381	22536580	-1.2	2.56154e-05	0.00615683	NCAM2	NM_004540	+	22370632	22912517	Genebody	165848	185	494	7	chr21	22343700	23493553	1035	4	chr21	22343700	22536566
chr21	23123652	23123952	30.6929	27.9015	52.4705	55.9661	chr21	23123541	23123760	220	5.18;4.45	19.32;23.83	4.82	21.57	2.3	10.3	Down	-2.16	3.3468e-06	0.00270506	23123561	23123760	-2.1	8.22792e-06	0.00425184						OtherIntergenic	NA	108	494	7	chr21	22343700	23493553	1036	3	chr21	23123652	23493553
chr21	23294019	23294319	57.2935	22.0887	79.4774	94.3742	chr21	23294061	23294280	220	42.51;20.03	67.61;73.55	31.27	70.58	64.83	56.52	Down	-1.17	3.74742e-05	0.00670415	23294081	23294280	-1.15	3.73574e-05	0.00650709						OtherIntergenic	NA	219	494	7	chr21	22343700	23493553	1036	3	chr21	23123652	23493553
chr21	23493253	23493553	39.9008	33.7143	91.0518	80.1083	chr21	23493221	23493640	420	44.58;30.05	99.00;82.87	37.32	90.94	12.47	20.1	Down	-1.28	1.25511e-06	0.00176456	23493261	23493460	-1.43	4.63243e-09	3.06106e-05						OtherIntergenic	NA	300	494	7	chr21	22343700	23493553	1036	3	chr21	23123652	23493553
chr21	43973587	43973887	69.5706	95.33	67.1314	40.6028	chr21	43973361	43973600	240	20.74;18.92	4.83;6.22	19.83	5.52	9.19	6.51	Up	1.84	2.41614e-05	0.00631139	43973361	43973560	2.64	2.29739e-05	0.00615683	SLC37A1	NM_018964	+	43919741	44001550	Genebody	53739.5	13	502	7	chr21	43973587	46310983	1052	1	chr21	43973587	43973887
chr21	44462278	44462578	9.20788	17.4384	7.71625	9.87637	chr21	44462421	44462620	200	7.26;11.13	0.80;1.04	9.19	0.92	5.83	1.09	Up	3.32	9.20471e-05	0.00894678	44462421	44462620	3.32	9.20471e-05	0.00879133						OtherIntergenic	NA	157	502	7	chr21	43973587	46310983	1053	2	chr21	44462278	44582282
chr21	44581982	44582282	39.9008	52.3153	6.94463	4.3895	chr21	44581901	44582380	480	48.73;54.54	8.85;7.25	51.64	8.05	9.87	3.28	Up	2.68	3.66088e-13	2.96681e-08	44582081	44582280	3.02	3.66517e-12	9.10637e-08						OtherIntergenic	NA	300	502	7	chr21	43973587	46310983	1053	2	chr21	44462278	44582282
chr21	45031762	45032062	49.1087	33.7143	10.0311	19.7527	chr21	45031681	45031960	280	44.58;31.16	9.66;16.57	37.87	13.12	7.55	30.69	Up	1.53	7.8434e-06	0.00404245	45031741	45031940	1.69	2.59517e-06	0.00275789	HSF2BP	NM_007031	-	44949071	45079374	Genebody	47553.5	198	502	7	chr21	43973587	46310983	1054	1	chr21	45031762	45032062
chr21	45573681	45573981	3.06929	1.16256	16.2041	31.8239	chr21	45573621	45574040	420	4.15;1.11	18.51;34.18	2.63	26.35	5.55	12.05	Down	-3.32	1.52899e-07	0.000443603	45573721	45573920	-3.68	4.1552e-07	0.00089773						OtherIntergenic	NA	300	502	7	chr21	43973587	46310983	1055	2	chr21	45573681	45717888
chr21	45717588	45717888	129.933	103.468	68.6746	82.3031	chr21	45717581	45717860	280	130.64;93.49	69.22;75.62	112.07	72.42	44.67	19.14	Up	0.63	0.000761615	0.069857	45717581	45717780	0.87	1.37579e-05	0.00490288	AIRE	NM_000658	+	45710273	45718110	Genebody	7447.5	272	502	7	chr21	43973587	46310983	1055	2	chr21	45573681	45717888
chr21	46310683	46310983	1.0231	1.16256	4.62975	3.29212	chr21	46310381	46310700	320	18.66;12.24	3.22;1.04	15.45	2.13	10.14	0.61	Up	2.86	9.68906e-06	0.00450179	46310481	46310680	inf	3.1088e-07	0.000738436	ITGB2	NM_000211	-	46305867	46340965	Genebody	30424.5	17	502	7	chr21	43973587	46310983	1056	1	chr21	46310683	46310983
chr22	41667844	41668144	1.0231	16.2759	23.1488	26.337	chr22	41667821	41668020	200	3.11;6.68	17.71;19.68	4.89	18.69	1.82	11.07	Down	-1.93	4.79133e-05	0.00766931	41667821	41668020	-1.93	4.79133e-05	0.00742649	RANGAP1	NM_002883	-	41641614	41682216	Genebody	14295.5	176	511	7	chr22	41667844	45065943	1074	1	chr22	41667844	41668144
chr22	42362597	42362897	51.1549	48.8276	24.692	37.3107	chr22	42362501	42362760	260	38.36;30.05	11.27;13.47	34.21	12.37	16.41	5.85	Up	1.47	8.18407e-06	0.0040504	42362521	42362720	1.42	6.70924e-06	0.00401595						OtherIntergenic	NA	163	511	7	chr22	41667844	45065943	1075	1	chr22	42362597	42362897
chr22	42840441	42840741	85.9402	110.443	29.3218	37.3107	chr22	42840401	42840880	480	97.46;111.30	37.83;37.29	104.38	37.56	33.48	12.9	Up	1.47	1.59151e-11	2.90752e-07	42840561	42840760	1.7	2.71468e-12	7.17535e-08						OtherIntergenic	NA	300	511	7	chr22	41667844	45065943	1076	2	chr22	42840441	42929195
chr22	42928895	42929195	90.0326	87.1921	34.7231	64.7451	chr22	42928881	42929180	300	91.24;83.48	40.24;51.79	87.36	46.02	28.83	13.77	Up	0.92	2.09318e-06	0.00225723	42928981	42929180	1.04	4.9974e-07	0.00102445						OtherIntergenic	NA	285	511	7	chr22	41667844	45065943	1076	2	chr22	42840441	42929195
chr22	43187049	43187349	2.04619	2.32512	20.0623	18.6554	chr22	43187041	43187400	360	2.07;1.11	22.54;17.61	1.59	20.07	0.63	8.17	Down	-3.66	1.52808e-08	8.39963e-05	43187061	43187260	-3.34	3.44384e-07	0.000781189						OtherIntergenic	NA	300	511	7	chr22	41667844	45065943	1077	1	chr22	43187049	43187349
chr22	44139031	44139331	13.3003	6.97537	21.6055	13.1685	chr22	44138981	44139180	200	1.04;0.00	13.68;8.29	0.52	10.99	Inf	9.2	Down	-4.41	8.7449e-05	0.00859103	44138981	44139180	-4.41	8.7449e-05	0.00842775	EFCAB6	NM_198856	-	43924623	44208217	Genebody	69136.5	149	511	7	chr22	41667844	45065943	1078	1	chr22	44139031	44139331
chr22	45065643	45065943	38.8777	52.3153	20.0623	18.6554	chr22	45065781	45065980	200	22.81;26.71	8.05;9.32	24.76	8.69	49.5	4.1	Up	1.51	2.83515e-05	0.00631139	45065781	45065980	1.51	2.83515e-05	0.00615683	PRR5	NM_001017529	+	45064426	45133561	Promoter3k	1454.5	162	511	7	chr22	41667844	45065943	1079	1	chr22	45065643	45065943
chr3	16558745	16559045	40.9239	36.0394	26.2353	20.8501	chr3	16558841	16559040	200	39.40;31.16	15.29;13.47	35.28	14.38	Inf	34.46	Up	1.29	2.87804e-05	0.00631139	16558841	16559040	1.29	2.87804e-05	0.00615683						OtherIntergenic	NA	199	520	7	chr3	16558745	19030497	1099	1	chr3	16558745	16559045
chr3	17300359	17300659	83.894	99.9803	95.6815	74.6214	chr3	17300641	17300840	200	1.04;3.34	12.07;18.65	2.19	15.36	1.3	7.08	Down	-2.81	8.10751e-05	0.00807546	17300641	17300840	-2.81	8.10751e-05	0.00790157	TBC1D5	NM_001134381	-	17198653	17741512	Genebody	440772	18	520	7	chr3	16558745	19030497	1100	2	chr3	17300359	17454769
chr3	17454469	17454769	107.425	88.3546	92.595	100.958	chr3	17454321	17454600	280	22.81;24.49	54.73;45.58	23.65	50.16	47.44	20.22	Down	-1.08	5.34316e-05	0.00766931	17454321	17454520	-2.04	1.61261e-05	0.00516052	TBC1D5	NM_001134381	-	17198653	17741512	Genebody	287052	131	520	7	chr3	16558745	19030497	1100	2	chr3	17300359	17454769
chr3	18015780	18016080	3.06929	8.13793	18.519	10.9737	chr3	18015921	18016160	240	0.00;0.00	8.85;9.32	0	9.09	0	21.47	Down	-inf	8.47898e-06	0.00412426	18015961	18016160	-inf	1.48344e-05	0.00490288						OtherIntergenic	NA	159	520	7	chr3	16558745	19030497	1101	1	chr3	18015780	18016080
chr3	18600904	18601204	49.1087	61.6157	121.145	102.056	chr3	18600881	18601320	440	49.77;65.67	136.83;104.62	57.72	120.73	18.06	26.87	Down	-1.06	6.39709e-06	0.00386544	18601041	18601240	-1.25	9.8422e-08	0.000345201						OtherIntergenic	NA	300	520	7	chr3	16558745	19030497	1102	2	chr3	18600904	18799937
chr3	18799637	18799937	48.0856	43.0148	94.1383	75.7188	chr3	18799741	18800100	360	31.11;37.84	82.10;66.30	34.47	74.2	8	60.83	Down	-1.11	1.48354e-05	0.00486219	18799901	18800100	-2.31	9.09147e-06	0.00454861						OtherIntergenic	NA	196	520	7	chr3	16558745	19030497	1102	2	chr3	18600904	18799937
chr3	19030197	19030497	15.3465	25.5763	64.8165	48.2845	chr3	19030261	19030620	360	14.52;22.26	64.39;44.54	18.39	54.47	11.23	26.9	Down	-1.57	1.41478e-06	0.00176456	19030401	19030600	-2.06	8.22789e-06	0.00425184						OtherIntergenic	NA	236	520	7	chr3	16558745	19030497	1103	1	chr3	19030197	19030497
chr3	116333675	116333975	4.09239	3.48768	40.8961	48.2845	chr3	116333501	116334100	600	8.29;6.68	55.54;61.12	7.49	58.33	1.58	19.94	Down	-2.96	1.65658e-13	2.96681e-08	116333721	116333920	-2.93	1.03935e-11	2.04948e-07						OtherIntergenic	NA	300	553	7	chr3	116333675	117438521	1162	5	chr3	116333675	116912563
chr3	116489707	116490007	163.696	154.621	184.418	198.625	chr3	116489581	116489780	200	20.74;18.92	49.10;42.47	19.83	45.78	12.84	22.36	Down	-1.21	6.37691e-06	0.00386544	116489581	116489780	-1.21	6.37691e-06	0.00401595						Genedesert	NA	73	553	7	chr3	116333675	117438521	1162	5	chr3	116333675	116912563
chr3	116583224	116583524	1.0231	2.32512	35.4948	16.4606	chr3	116583201	116583560	360	3.11;4.45	37.02;16.57	3.78	26.8	1.77	13.72	Down	-2.83	1.36896e-06	0.00176456	116583341	116583540	-3.57	2.25532e-06	0.00255868						Genedesert	NA	300	553	7	chr3	116333675	117438521	1162	5	chr3	116333675	116912563
chr3	116737990	116738290	27.6236	53.4778	64.0449	72.4267	chr3	116738081	116738280	200	21.77;28.94	55.54;53.87	25.36	54.7	25.21	44.21	Down	-1.11	8.99275e-06	0.0042918	116738081	116738280	-1.11	8.99275e-06	0.00450466						Genedesert	NA	199	553	7	chr3	116333675	117438521	1162	5	chr3	116333675	116912563
chr3	116912263	116912563	6.13858	3.48768	13.8893	14.2659	chr3	116912321	116912600	280	4.15;0.00	16.10;13.47	2.07	14.78	1.45	9.15	Down	-2.83	7.26711e-06	0.00386544	116912401	116912600	-4.48	1.00924e-05	0.00483147						Genedesert	NA	242	553	7	chr3	116333675	117438521	1162	5	chr3	116333675	116912563
chr3	117245367	117245667	21.485	12.7882	55.557	52.674	chr3	117245341	117245720	380	22.81;13.36	58.76;50.76	18.08	54.76	5.14	14.7	Down	-1.6	3.81058e-09	2.92212e-05	117245441	117245640	-2.09	1.53886e-10	1.87421e-06						Genedesert	NA	300	553	7	chr3	116333675	117438521	1163	2	chr3	117245367	117438521
chr3	117438221	117438521	76.7323	82.5418	132.72	128.393	chr3	117438381	117438700	320	39.40;33.39	75.66;72.51	36.4	74.09	14.75	25.61	Down	-1.03	2.82501e-06	0.00260468	117438401	117438600	-1.13	2.50552e-06	0.00275789						Genedesert	NA	140	553	7	chr3	116333675	117438521	1163	2	chr3	117245367	117438521
chr3	194756025	194756325	23.5312	23.2512	4.62975	8.77899	chr3	194756021	194756240	220	20.74;16.70	4.02;6.22	18.72	5.12	38	12.08	Up	1.87	3.43217e-05	0.00632706	194756041	194756240	1.99	8.05425e-06	0.00424287						OtherIntergenic	NA	215	579	7	chr3	194756025	197670209	1222	1	chr3	194756025	194756325
chr3	195285361	195285661	54.2242	62.7783	36.2664	32.9212	chr3	195285341	195285540	200	40.44;44.52	21.73;15.54	42.48	18.64	11.57	15.57	Up	1.19	1.72276e-05	0.00535685	195285341	195285540	1.19	1.72276e-05	0.00541284						OtherIntergenic	NA	179	579	7	chr3	194756025	197670209	1223	1	chr3	195285361	195285661
chr3	195501865	195502165	23.5312	54.6404	20.8339	9.87637	chr3	195501861	195502080	220	26.96;48.97	15.29;8.29	37.97	11.79	14.23	14.65	Up	1.69	2.23783e-05	0.00631139	195501861	195502060	1.58	4.86511e-05	0.00742649	MUC4	NM_138297	-	195473637	195538844	Genebody	36873.5	215	579	7	chr3	194756025	197670209	1224	1	chr3	195501865	195502165
chr3	195752928	195753228	37.8546	65.1034	25.4636	29.6291	chr3	195752921	195753180	260	39.40;50.09	19.32;20.72	44.74	20.02	44.56	23.61	Up	1.16	5.02346e-05	0.00766931	195752961	195753160	1.16	2.18343e-05	0.00615683						OtherIntergenic	NA	252	579	7	chr3	194756025	197670209	1225	1	chr3	195752928	195753228
chr3	196715158	196715458	16.3696	29.064	15.4325	6.58425	chr3	196715201	196715420	220	13.48;26.71	4.02;4.14	20.1	4.08	12.61	9.95	Up	2.3	2.55092e-05	0.00631139	196715201	196715400	2.26	2.8543e-05	0.00615683						OtherIntergenic	NA	219	579	7	chr3	194756025	197670209	1226	1	chr3	196715158	196715458
chr3	197180949	197181249	32.7391	38.3645	15.4325	20.8501	chr3	197180941	197181200	260	30.07;35.62	10.46;16.57	32.84	13.52	15.06	30.92	Up	1.28	2.42948e-05	0.00631139	197180981	197181180	1.5	4.11578e-06	0.0032747						OtherIntergenic	NA	251	579	7	chr3	194756025	197670209	1227	1	chr3	197180949	197181249
chr3	197669909	197670209	118.679	115.094	141.979	120.711	chr3	197670121	197670380	260	18.66;24.49	53.12;50.76	21.57	51.94	38.36	20.81	Down	-1.27	9.5831e-07	0.00145537	197670121	197670320	-1.32	3.75811e-06	0.00308773	IQCG	NM_001134435	-	197615947	197676796	Genebody	6545.5	88	579	7	chr3	194756025	197670209	1228	1	chr3	197669909	197670209
chr4	188850194	188850494	26.6005	17.4384	6.173	1.09737	chr4	188850101	188850300	200	9.33;10.02	0.80;2.07	9.67	1.44	9.16	1.07	Up	2.75	9.51487e-05	0.00914739	188850101	188850300	2.75	9.51487e-05	0.00900042						OtherIntergenic	NA	106	629	7	chr4	188850194	190038965	1321	2	chr4	188850194	188915315
chr4	188915015	188915315	105.379	79.0542	38.5813	66.9398	chr4	188915101	188915340	240	87.09;54.54	36.22;37.29	70.82	36.76	Inf	29.85	Up	0.95	0.000118542	0.0109988	188915101	188915300	1.04	2.36838e-05	0.00615683	ZFP42	NM_174900	+	188916924	188926199	Promoter3k	-1703.5	214	629	7	chr4	188850194	190038965	1321	2	chr4	188850194	188915315
chr4	189167736	189168036	17.3927	17.4384	9.2595	1.09737	chr4	189167741	189168060	320	22.81;17.81	6.44;0.00	20.31	3.22	10.32	8.85	Up	2.66	1.12419e-05	0.00486219	189167761	189167960	3.13	1.06104e-07	0.000360872						OtherIntergenic	NA	295	629	7	chr4	188850194	190038965	1322	2	chr4	189167736	189312870
chr4	189312570	189312870	22.5081	22.0887	5.40138	1.09737	chr4	189312581	189312860	280	21.77;22.26	5.63;3.11	22.02	4.37	Inf	2.73	Up	2.33	4.17183e-07	0.00088951	189312581	189312780	2.64	3.18544e-08	0.000147305						OtherIntergenic	NA	279	629	7	chr4	188850194	190038965	1322	2	chr4	189167736	189312870
chr4	189702849	189703149	25.5774	27.9015	5.40138	12.0711	chr4	189702821	189703140	320	24.88;32.28	6.44;11.39	28.58	8.92	18.24	4.07	Up	1.68	2.96933e-06	0.00260468	189702921	189703120	1.98	1.64891e-07	0.000487718						OtherIntergenic	NA	291	629	7	chr4	188850194	190038965	1323	1	chr4	189702849	189703149
chr4	190011374	190011674	62.4089	53.4778	26.2353	12.0711	chr4	190011381	190011760	380	65.32;51.20	24.95;13.47	58.26	19.21	29.61	4.84	Up	1.6	6.69728e-06	0.00386544	190011401	190011600	1.63	2.45131e-06	0.0027336						OtherIntergenic	NA	293	629	7	chr4	188850194	190038965	1324	2	chr4	190011374	190038965
chr4	190038665	190038965	13.3003	15.1133	2.31488	2.19475	chr4	190038681	190038920	240	14.52;12.24	0.80;5.18	13.38	2.99	8.37	0.8	Up	2.16	0.000276417	0.0254438	190038701	190038900	3.04	9.4546e-06	0.00462794						OtherIntergenic	NA	239	629	7	chr4	188850194	190038965	1324	2	chr4	190011374	190038965
chr5	131515873	131516173	105.379	113.931	118.83	140.464	chr5	131516061	131516320	260	21.77;30.05	53.93;50.76	25.91	52.34	17.15	41.99	Down	-1.01	4.08752e-05	0.00709779	131516061	131516260	-1.02	6.18681e-05	0.00742649						OtherIntergenic	NA	112	673	7	chr5	131515873	134074183	1396	1	chr5	131515873	131516173
chr5	131762472	131762772	8.18478	15.1133	27.7785	20.8501	chr5	131762341	131762540	200	0.00;0.00	7.24;8.29	0	7.77	0	6.13	Down	-inf	2.81428e-05	0.00631139	131762341	131762540	-inf	2.81428e-05	0.00615683	C5orf56	NR_045116	+	131746464	131811736	Genebody	15976.5	68	673	7	chr5	131515873	134074183	1397	2	chr5	131762472	131927284
chr5	131926984	131927284	13.3003	26.7389	1.54325	13.1685	chr5	131926941	131927160	220	17.63;18.92	3.22;4.14	18.27	3.68	3.82	0.97	Up	2.31	4.60838e-06	0.00330444	131926961	131927160	2.31	4.60838e-06	0.00354588	RAD50	NM_005732	+	131892615	131980313	Genebody	34435.5	176	673	7	chr5	131515873	134074183	1397	2	chr5	131762472	131927284
chr5	132623244	132623544	53.2011	49.9901	28.5501	24.1422	chr5	132623461	132623660	200	9.33;22.26	1.61;4.14	15.8	2.88	14.48	2.12	Up	2.46	5.80969e-05	0.00766931	132623461	132623660	2.46	5.80969e-05	0.00742649	FSTL4	NM_015082	-	132532151	132948223	Genebody	324662	83	673	7	chr5	131515873	134074183	1398	2	chr5	132623244	132740791
chr5	132740491	132740791	14.3234	20.9261	13.8893	5.48687	chr5	132740641	132740980	340	16.59;20.03	5.63;2.07	18.31	3.85	6.98	2.53	Up	2.25	4.26895e-06	0.00313844	132740761	132740960	3.3	3.50789e-05	0.00616998	FSTL4	NM_015082	-	132532151	132948223	Genebody	207412	150	673	7	chr5	131515873	134074183	1398	2	chr5	132623244	132740791
chr5	133476218	133476518	146.303	141.832	104.169	133.88	chr5	133476041	133476240	200	33.18;33.39	10.46;16.57	33.28	13.52	16.26	7.84	Up	1.3	1.26341e-05	0.00486219	133476041	133476240	1.3	1.26341e-05	0.00490288	TCF7	NR_033449	+	133451349	133483920	Genebody	24791.5	22	673	7	chr5	131515873	134074183	1399	1	chr5	133476218	133476518
chr5	134073883	134074183	92.0788	90.6798	91.0518	92.1794	chr5	134074081	134074300	220	11.41;10.02	28.98;32.11	10.71	30.54	19.37	24.42	Down	-1.51	1.27527e-05	0.00486219	134074081	134074280	-1.56	9.32028e-06	0.00462104	CAMLG	NM_001745	+	134074169	134087850	ProximalPromoter	21.5	102	673	7	chr5	131515873	134074183	1400	1	chr5	134073883	134074183
chr5	171447165	171447465	13.3003	17.4384	16.2041	14.2659	chr5	171447021	171447220	200	7.26;5.57	0.00;0.00	6.41	0	6.52	0	Up	inf	7.19043e-05	0.00766931	171447021	171447220	inf	7.19043e-05	0.00742649						OtherIntergenic	NA	55	688	7	chr5	171447165	173851805	1428	1	chr5	171447165	171447465
chr5	172141746	172142046	241.451	211.586	191.363	145.951	chr5	172141981	172142180	200	41.47;42.30	20.12;17.61	41.88	18.87	75.26	11.31	Up	1.15	1.99403e-05	0.00576328	172141981	172142180	1.15	1.99403e-05	0.00589439						OtherIntergenic	NA	65	688	7	chr5	171447165	173851805	1429	2	chr5	172141746	172199320
chr5	172199020	172199320	110.495	79.0542	105.713	141.561	chr5	172198921	172199160	240	41.47;26.71	64.39;71.48	34.09	67.93	22.4	79.92	Down	-0.99	5.73527e-05	0.00766931	172198961	172199160	-1.03	1.34489e-05	0.00490288	DUSP1	NM_004417	-	172195092	172198203	Promoter1k	-837.5	140	688	7	chr5	171447165	173851805	1429	2	chr5	172141746	172199320
chr5	172405779	172406079	43.9932	39.5271	72.5328	70.2319	chr5	172406001	172406220	220	0.00;3.34	26.56;9.32	1.67	17.94	Inf	Inf	Down	-3.43	9.74771e-06	0.00452183	172406001	172406200	-3.43	9.74771e-06	0.00473951						OtherIntergenic	NA	78	688	7	chr5	171447165	173851805	1430	1	chr5	172405779	172406079
chr5	173400232	173400532	103.333	98.8177	113.429	99.8611	chr5	173400441	173400640	200	14.52;12.24	36.22;31.08	13.38	33.65	Inf	83.17	Down	-1.33	2.08661e-05	0.00597272	173400441	173400640	-1.33	2.08661e-05	0.00611791						OtherIntergenic	NA	91	688	7	chr5	171447165	173851805	1431	2	chr5	173400232	173472755
chr5	173472455	173472755	24.5543	26.7389	61.73	60.3556	chr5	173472341	173472680	340	23.85;23.37	58.76;61.12	23.61	59.94	11.89	20.5	Down	-1.34	6.0337e-08	0.000240131	173472361	173472560	-2.66	3.20143e-07	0.0007561	HMP19	NM_015980	+	173472723	173536182	ProximalPromoter	-212.5	225	688	7	chr5	171447165	173851805	1431	2	chr5	173400232	173472755
chr5	173851505	173851805	29.6698	20.9261	37.8096	23.0449	chr5	173851741	173851940	200	0.00;1.11	8.85;9.32	0.56	9.09	0.12	Inf	Down	-4.03	5.10865e-05	0.00766931	173851741	173851940	-4.03	5.10865e-05	0.00742649						OtherIntergenic	NA	64	688	7	chr5	171447165	173851805	1432	1	chr5	173851505	173851805
chr6	136929343	136929643	149.372	186.01	219.913	207.404	chr6	136929541	136929760	220	32.14;34.50	67.61;61.12	33.32	64.36	29.87	52.82	Down	-0.95	3.45004e-05	0.00634055	136929561	136929760	-1.12	9.77124e-06	0.00474909	MAP3K5	NM_005923	-	136878186	137113656	Genebody	184006	102	734	7	chr6	136929343	139309658	1507	1	chr6	136929343	136929643
chr6	137248506	137248806	16.3696	22.0887	8.48788	8.77899	chr6	137248441	137248660	220	17.63;11.13	2.41;2.07	14.38	2.24	9.83	1.83	Up	2.68	2.87572e-05	0.00631139	137248441	137248640	3.01	1.20022e-05	0.00490288						OtherIntergenic	NA	154	734	7	chr6	136929343	139309658	1508	1	chr6	137248506	137248806
chr6	137477146	137477446	19.4389	24.4138	6.94463	1.09737	chr6	137477141	137477440	300	20.74;24.49	7.24;4.14	22.61	5.69	7.24	1.58	Up	1.99	3.54445e-06	0.00273668	137477161	137477360	2.33	1.63109e-06	0.00198095	IL22RA2	NM_181309	-	137464956	137494785	Genebody	17494.5	294	734	7	chr6	136929343	139309658	1509	2	chr6	137477146	137523563
chr6	137523263	137523563	35.8084	48.8276	74.076	83.4004	chr6	137523561	137523780	220	1.04;1.11	6.44;19.68	1.07	13.06	Inf	9.78	Down	-3.6	8.25686e-05	0.00818822	137523561	137523760	-3.6	8.25686e-05	0.0080211	IFNGR1	NM_000416	-	137518620	137540567	Genebody	16896.5	2	734	7	chr6	136929343	139309658	1509	2	chr6	137477146	137523563
chr6	138188176	138188476	69.5706	52.3153	83.3355	76.8162	chr6	138188381	138188580	200	4.15;3.34	16.90;20.72	3.74	18.81	Inf	22.27	Down	-2.33	6.63344e-06	0.00386544	138188381	138188580	-2.33	6.63344e-06	0.00401595	TNFAIP3	NM_006290	+	138188580	138204449	ProximalPromoter	-99.5	95	734	7	chr6	136929343	139309658	1510	1	chr6	138188176	138188476
chr6	139137219	139137519	92.0788	98.8177	151.239	163.509	chr6	139137161	139137380	220	46.66;42.30	94.17;81.83	44.48	88	42.41	217.31	Down	-0.98	3.51119e-06	0.00273668	139137181	139137380	-0.96	4.27051e-06	0.00337052	ECT2L	NM_001077706	+	139117247	139225207	Genebody	20023.5	161	734	7	chr6	136929343	139309658	1511	2	chr6	139137219	139309658
chr6	139309358	139309658	99.2404	115.094	132.72	124.003	chr6	139309201	139309400	200	1.04;1.11	11.27;9.32	1.07	10.3	1.02	12.58	Down	-3.26	8.44692e-05	0.00834102	139309201	139309400	-3.26	8.44692e-05	0.00817849	REPS1	NM_001128617	-	139225619	139309398	ProximalPromoter	97.5	42	734	7	chr6	136929343	139309658	1511	2	chr6	139137219	139309658
chr1	114257568	114257868	2.04619	10.4631	13.1176	16.4606	chr1	114257521	114257720	200	0.00;1.11	9.66;8.29	0.56	8.97	0.33	11.09	Down	-4.01	5.10864e-05	0.00766931	114257521	114257720	-4.01	5.10864e-05	0.00742649	PHTF1	NM_006608	-	114239823	114301777	Genebody	44156.5	152	41	6	chr1	114257568	118133513	88	1	chr1	114257568	114257868
chr1	115163061	115163361	10.231	10.4631	27.7785	28.5317	chr1	115163081	115163320	240	11.41;6.68	27.37;24.86	9.04	26.11	18.59	64.26	Down	-1.53	4.76996e-05	0.00766931	115163101	115163300	-1.86	3.30787e-06	0.00285416	DENND2C	NM_198459	-	115127195	115212732	Genebody	49531.5	239	41	6	chr1	114257568	118133513	89	1	chr1	115163061	115163361
chr1	115817877	115818177	62.4089	69.7537	76.3909	97.6663	chr1	115818081	115818300	220	10.37;14.47	33.00;36.26	12.42	34.63	11.63	13.79	Down	-1.48	5.07328e-06	0.0035891	115818101	115818300	-1.71	1.1404e-05	0.00490288						OtherIntergenic	NA	96	41	6	chr1	114257568	118133513	90	1	chr1	115817877	115818177
chr1	116422667	116422967	10.231	24.4138	6.173	6.58425	chr1	116422661	116422860	200	11.41;20.03	4.02;2.07	15.72	3.05	10.3	1.1	Up	2.37	9.96877e-05	0.00927739	116422661	116422860	2.37	9.96877e-05	0.00913279						OtherIntergenic	NA	193	41	6	chr1	114257568	118133513	91	1	chr1	116422667	116422967
chr1	117396928	117397228	12.2772	18.601	4.62975	6.58425	chr1	117396821	117397020	200	9.33;10.02	0.80;2.07	9.67	1.44	5.99	1.61	Up	2.75	9.51487e-05	0.00914739	117396821	117397020	2.75	9.51487e-05	0.00900042						OtherIntergenic	NA	92	41	6	chr1	114257568	118133513	92	1	chr1	117396928	117397228
chr1	118133213	118133513	12.2772	6.97537	6.94463	3.29212	chr1	118133141	118133360	220	12.44;5.57	0.00;0.00	9	0	Inf	Inf	Up	inf	1.21284e-05	0.00486219	118133161	118133360	inf	1.21284e-05	0.00490288						OtherIntergenic	NA	147	41	6	chr1	114257568	118133513	93	1	chr1	118133213	118133513
chr10	34811523	34811823	22.5081	22.0887	18.519	35.116	chr10	34811761	34811960	200	0.00;1.11	8.85;9.32	0.56	9.09	Inf	22.1	Down	-4.03	5.10865e-05	0.00766931	34811761	34811960	-4.03	5.10865e-05	0.00742649	PARD3	NM_001184793	-	34601187	35104253	Genebody	292392	62	93	6	chr10	34811523	37014757	176	1	chr10	34811523	34811823
chr10	35080986	35081286	25.5774	18.601	49.384	41.7002	chr10	35080961	35081160	200	17.63;11.13	36.22;31.08	14.38	33.65	29.48	83.17	Down	-1.23	6.56256e-05	0.00766931	35080961	35081160	-1.23	6.56256e-05	0.00742649	PARD3	NM_001184793	-	34601187	35104253	Genebody	23192.5	174	93	6	chr10	34811523	37014757	177	1	chr10	35080986	35081286
chr10	35316556	35316856	41.947	38.3645	66.3598	77.9136	chr10	35316641	35316900	260	38.36;28.94	71.63;60.08	33.65	65.86	8.32	39.89	Down	-0.97	9.62773e-05	0.00915292	35316641	35316840	-1.09	2.83009e-05	0.00615683	CUL2	NM_001198778	-	35297478	35363258	Genebody	46487.5	215	93	6	chr10	34811523	37014757	178	1	chr10	35316556	35316856
chr10	35921031	35921331	15.3465	20.9261	6.173	4.3895	chr10	35921121	35921380	260	15.55;18.92	6.44;3.11	17.24	4.77	4.12	2.02	Up	1.85	9.07018e-05	0.00885217	35921161	35921360	3.59	3.30053e-07	0.000759296						OtherIntergenic	NA	210	93	6	chr10	34811523	37014757	179	1	chr10	35921031	35921331
chr10	36289776	36290076	29.6698	29.064	11.5744	9.87637	chr10	36289841	36290160	320	33.18;32.28	12.88;12.43	32.73	12.65	6.22	6.06	Up	1.37	9.5445e-06	0.00444749	36289961	36290160	2.56	4.70173e-05	0.00742649						Genedesert	NA	235	93	6	chr10	34811523	37014757	180	1	chr10	36289776	36290076
chr10	37014457	37014757	41.947	48.8276	18.519	12.0711	chr10	37014441	37014720	280	34.22;44.52	17.71;13.47	39.37	15.59	24.2	7.64	Up	1.34	2.78926e-05	0.00631139	37014461	37014660	1.43	4.18151e-06	0.00331925						Genedesert	NA	263	93	6	chr10	34811523	37014757	181	1	chr10	37014457	37014757
chr10	94598899	94599199	57.2935	66.266	37.8096	39.5055	chr10	94598941	94599160	220	52.88;54.54	28.17;25.90	53.71	27.03	26.2	21.73	Up	0.99	2.74641e-05	0.00631139	94598961	94599160	1.08	1.22108e-05	0.00490288	EXOC6	NM_001013848	+	94594469	94819251	Genebody	4581.5	219	109	6	chr10	94598899	95985721	211	1	chr10	94598899	94599199
chr10	95112480	95112780	32.7391	41.8522	57.1003	55.9661	chr10	95112321	95112520	200	1.04;6.68	18.51;16.57	3.86	17.54	1.13	10.8	Down	-2.19	6.88674e-05	0.00766931	95112321	95112520	-2.19	6.88674e-05	0.00742649	MYOF	NM_013451	-	95066185	95242074	Genebody	129654	40	109	6	chr10	94598899	95985721	212	1	chr10	95112480	95112780
chr10	95505262	95505562	50.1318	66.266	29.3218	23.0449	chr10	95505241	95505560	320	54.95;65.67	29.78;22.79	60.31	26.29	19.31	21.64	Up	1.2	6.41482e-07	0.0011467	95505261	95505460	1.39	1.08923e-07	0.000362387						OtherIntergenic	NA	298	109	6	chr10	94598899	95985721	213	2	chr10	95505262	95581471
chr10	95581171	95581471	38.8777	23.2512	31.6366	24.1422	chr10	95581061	95581260	200	12.44;10.02	0.80;3.11	11.23	1.96	10.19	4.21	Up	2.52	8.44717e-05	0.00834102	95581061	95581260	2.52	8.44717e-05	0.00817849						OtherIntergenic	NA	89	109	6	chr10	94598899	95985721	213	2	chr10	95505262	95581471
chr10	95801790	95802090	40.9239	32.5517	13.1176	12.0711	chr10	95801961	95802160	200	17.63;22.26	4.83;4.14	19.94	4.49	17.76	5.39	Up	2.15	3.03407e-06	0.00260468	95801961	95802160	2.15	3.03407e-06	0.00275789	PLCE1	NM_016341	+	95753745	96088148	Genebody	48315.5	129	109	6	chr10	94598899	95985721	214	2	chr10	95801790	95985721
chr10	95985421	95985721	37.8546	69.7537	17.7474	9.87637	chr10	95985361	95985720	360	39.40;63.44	22.54;16.57	51.42	19.56	32.52	4.37	Up	1.39	9.17005e-06	0.00436636	95985521	95985720	1.41	4.46523e-05	0.0072388	PLCE1	NM_001165979	+	95848829	96088148	Genebody	136712	299	109	6	chr10	94598899	95985721	214	2	chr10	95801790	95985721
chr12	24178407	24178707	38.8777	26.7389	60.9584	54.8687	chr12	24178181	24178460	280	2.07;1.11	14.49;13.47	1.59	13.98	0.6	8.34	Down	-3.13	3.96372e-06	0.00299674	24178201	24178400	-4.25	1.62007e-05	0.00516052	SOX5	NM_152989	-	23685230	24715380	Genebody	537060	53	181	6	chr12	24178407	26587591	342	2	chr12	24178407	24262683
chr12	24262383	24262683	51.1549	49.9901	72.5328	84.4978	chr12	24262501	24262700	200	25.92;32.28	57.95;60.08	29.1	59.02	25.92	28.25	Down	-1.02	1.9226e-05	0.00564104	24262501	24262700	-1.02	1.9226e-05	0.00577052	SOX5	NM_152989	-	23685230	24715380	Genebody	452780	182	181	6	chr12	24178407	26587591	342	2	chr12	24178407	24262683
chr12	24748628	24748928	10.231	26.7389	25.4636	28.5317	chr12	24748641	24748840	200	6.22;10.02	25.76;21.75	8.12	23.75	16.02	11.69	Down	-1.55	6.40819e-05	0.00766931	24748641	24748840	-1.55	6.40819e-05	0.00742649						OtherIntergenic	NA	199	181	6	chr12	24178407	26587591	343	1	chr12	24748628	24748928
chr12	25288862	25289162	68.5475	61.6157	44.7543	35.116	chr12	25289001	25289220	220	44.58;42.30	18.51;21.75	43.44	20.13	39.15	48.54	Up	1.11	1.74122e-05	0.00540637	25289001	25289200	1.14	1.72282e-05	0.00541284	CASC1	NM_018272	-	25261222	25348094	Genebody	58983.5	161	181	6	chr12	24178407	26587591	344	1	chr12	25288862	25289162
chr12	26272376	26272676	42.9701	43.0148	63.2733	68.0372	chr12	26272201	26272420	220	0.00;3.34	13.68;13.47	1.67	13.57	0.75	4.68	Down	-3.02	8.51619e-06	0.00413426	26272201	26272400	-2.92	2.44721e-05	0.00615683	BHLHE41	NM_030762	-	26272958	26278003	Genebody	5692.5	44	181	6	chr12	24178407	26587591	345	1	chr12	26272376	26272676
chr12	26587291	26587591	93.1019	89.5172	122.688	103.153	chr12	26587181	26587380	200	10.37;17.81	45.88;33.15	14.09	39.51	5.29	24.38	Down	-1.49	3.39182e-05	0.00631139	26587181	26587380	-1.49	3.39182e-05	0.00615683	ITPR2	NM_002223	-	26488284	26986131	Genebody	398850	89	181	6	chr12	24178407	26587591	346	1	chr12	26587291	26587591
chr13	21286784	21287084	129.933	93.0049	173.616	156.925	chr13	21287041	21287240	200	8.29;7.79	21.73;25.90	8.04	23.81	14.5	28.26	Down	-1.57	7.90192e-05	0.00807546	21287041	21287240	-1.57	7.90192e-05	0.00790157	IL17D	NM_138284	+	21277481	21297237	Genebody	9659.5	43	211	6	chr13	21286784	23662372	421	1	chr13	21286784	21287084
chr13	21806453	21806753	13.3003	5.81281	11.5744	1.09737	chr13	21806401	21806600	200	9.33;8.90	0.00;2.07	9.12	1.04	3.51	1.03	Up	3.14	3.50793e-05	0.00634055	21806401	21806600	3.14	3.50793e-05	0.00616998						OtherIntergenic	NA	147	211	6	chr13	21286784	23662372	422	1	chr13	21806453	21806753
chr13	22053138	22053438	29.6698	25.5763	51.6989	61.453	chr13	22053241	22053440	200	16.59;22.26	39.44;42.47	19.43	40.96	9.37	32.82	Down	-1.08	8.05309e-05	0.00807546	22053241	22053440	-1.08	8.05309e-05	0.00790157						OtherIntergenic	NA	197	211	6	chr13	21286784	23662372	423	1	chr13	22053138	22053438
chr13	22423512	22423812	19.4389	11.6256	37.8096	34.0186	chr13	22423561	22423780	220	14.52;13.36	36.22;33.15	13.94	34.68	25.15	28.16	Down	-1.32	2.24924e-05	0.00631139	22423561	22423760	-1.4	1.36572e-05	0.00490288						Genedesert	NA	219	211	6	chr13	21286784	23662372	424	1	chr13	22423512	22423812
chr13	23375585	23375885	1.0231	8.13793	11.5744	20.8501	chr13	23375541	23375780	240	0.00;2.23	12.88;13.47	1.11	13.17	2.05	32.06	Down	-3.56	3.10934e-06	0.00260468	23375581	23375780	-3.51	3.9872e-06	0.00322251						Genedesert	NA	195	211	6	chr13	21286784	23662372	425	1	chr13	23375585	23375885
chr13	23662072	23662372	4.09239	10.4631	53.2421	52.674	chr13	23662001	23662480	480	7.26;14.47	61.17;52.83	10.86	57	3.34	20.03	Down	-2.39	4.29716e-13	2.96681e-08	23662141	23662340	-2.89	1.28526e-09	1.02228e-05						OtherIntergenic	NA	300	211	6	chr13	21286784	23662372	426	1	chr13	23662072	23662372
chr15	39605189	39605489	37.8546	25.5763	17.7474	13.1685	chr15	39605201	39605440	240	39.40;27.83	14.49;11.39	33.61	12.94	7.87	10.53	Up	1.38	0.000159815	0.0147797	39605201	39605400	1.6	2.90423e-06	0.00275789						OtherIntergenic	NA	239	282	6	chr15	39605189	42678031	564	1	chr15	39605189	39605489
chr15	40564962	40565262	43.9932	26.7389	19.2906	26.337	chr15	40564901	40565100	200	25.92;21.15	5.63;10.36	23.53	8	21.34	6.2	Up	1.56	2.62558e-05	0.00631139	40564901	40565100	1.56	2.62558e-05	0.00615683	PAK6	NM_020168	+	40532034	40569688	Genebody	32966.5	138	282	6	chr15	39605189	42678031	565	2	chr15	40564962	40581913
chr15	40581613	40581913	14.3234	26.7389	4.62975	2.19475	chr15	40581601	40581940	340	16.59;24.49	6.44;3.11	20.54	4.77	19.19	4.06	Up	2.11	3.67369e-05	0.00658174	40581701	40581900	2.63	7.51823e-07	0.00129434	PLCB2	NM_004573	-	40580097	40600174	Genebody	18403.5	300	282	6	chr15	39605189	42678031	565	2	chr15	40564962	40581913
chr15	41310815	41311115	69.5706	53.4778	46.2975	50.4792	chr15	41311021	41311220	200	33.18;30.05	11.27;16.57	31.62	13.92	14.27	Inf	Up	1.18	6.84259e-05	0.00766931	41311021	41311220	1.18	6.84259e-05	0.00742649	INO80	NM_017553	-	41271078	41408340	Genebody	97219.5	94	282	6	chr15	39605189	42678031	566	1	chr15	41310815	41311115
chr15	42281730	42282030	248.613	249.951	262.353	246.909	chr15	42282001	42282200	200	6.22;12.24	26.56;25.90	9.23	26.23	18.07	21.19	Down	-1.51	4.76996e-05	0.00766931	42282001	42282200	-1.51	4.76996e-05	0.00742649	PLA2G4E	NM_001206670	-	42273779	42342901	Genebody	60800.5	29	282	6	chr15	39605189	42678031	567	1	chr15	42281730	42282030
chr15	42677731	42678031	131.98	131.369	82.5639	70.2319	chr15	42677781	42678100	320	126.49;128.00	78.88;59.04	127.25	68.96	114.36	34.05	Up	0.88	1.37774e-05	0.00486219	42677861	42678060	1.02	1.85086e-07	0.000535968	CAPN3	NM_024344	+	42651697	42704515	Genebody	26243.5	250	282	6	chr15	39605189	42678031	568	1	chr15	42677731	42678031
chr15	60033519	60033819	59.3397	37.202	20.8339	25.2396	chr15	60033521	60033760	240	53.92;36.73	15.29;19.68	45.32	17.49	14.57	6.88	Up	1.37	9.93829e-06	0.00459137	60033521	60033720	1.39	2.48061e-05	0.00615683						OtherIntergenic	NA	239	287	6	chr15	60033519	61411415	583	1	chr15	60033519	60033819
chr15	60736425	60736725	112.541	130.207	101.083	127.295	chr15	60736721	60736920	200	2.07;3.34	16.10;14.50	2.71	15.3	2.67	12.32	Down	-2.5	1.55782e-05	0.0049592	60736721	60736920	-2.5	1.55782e-05	0.00502476	NARG2	NM_024611	-	60711807	60771344	Genebody	34523.5	4	287	6	chr15	60033519	61411415	584	1	chr15	60736425	60736725
chr15	61079996	61080296	41.947	48.8276	93.3666	70.2319	chr15	61080061	61080260	200	25.92;33.39	78.88;50.76	29.66	64.82	52.77	31.82	Down	-1.13	7.75994e-05	0.00802269	61080061	61080260	-1.13	7.75994e-05	0.007778	RORA	NM_134261	-	60780482	61521502	Genebody	441342	199	287	6	chr15	60033519	61411415	585	4	chr15	61079996	61411415
chr15	61197848	61198148	12.2772	13.9507	19.2906	35.116	chr15	61197761	61197960	200	3.11;2.23	14.49;16.57	2.67	15.53	Inf	Inf	Down	-2.54	1.55783e-05	0.0049592	61197761	61197960	-2.54	1.55783e-05	0.00502476	RORA	NM_134261	-	60780482	61521502	Genebody	323642	112	287	6	chr15	60033519	61411415	585	4	chr15	61079996	61411415
chr15	61343715	61344015	21.485	19.7635	50.1556	55.9661	chr15	61343741	61344060	320	22.81;18.92	50.71;48.69	20.87	49.7	8.08	39.81	Down	-1.25	1.96796e-06	0.00215019	61343821	61344020	-1.76	1.96509e-08	0.000101836	RORA	NM_134261	-	60780482	61521502	Genebody	177602	274	287	6	chr15	60033519	61411415	585	4	chr15	61079996	61411415
chr15	61411115	61411415	14.3234	6.97537	12.346	26.337	chr15	61411121	61411340	220	4.15;3.34	14.49;18.65	3.74	16.57	3.59	38.52	Down	-2.15	5.43277e-05	0.00766931	61411141	61411340	-2.36	2.3736e-05	0.00615683	RORA	NM_134261	-	60780482	61521502	Genebody	110272	219	287	6	chr15	60033519	61411415	585	4	chr15	61079996	61411415
chr16	66623387	66623687	105.379	101.143	63.2733	44.9923	chr16	66623301	66623600	300	98.50;92.38	63.59;35.22	95.44	49.4	192.56	20.72	Up	0.95	0.000179413	0.0165749	66623321	66623520	1.22	1.55175e-06	0.00191242						OtherIntergenic	NA	213	323	6	chr16	66623387	69024402	654	2	chr16	66623387	66685168
chr16	66684868	66685168	184.158	176.709	169.758	174.482	chr16	66685161	66685360	200	7.26;7.79	23.34;24.86	7.52	24.1	Inf	18.97	Down	-1.68	2.55483e-05	0.00631139	66685161	66685360	-1.68	2.55483e-05	0.00615683	CMTM4	NM_178818	-	66648652	66730610	Genebody	45349.5	7	323	6	chr16	66623387	69024402	654	2	chr16	66623387	66685168
chr16	67678620	67678920	105.379	116.256	63.2733	75.7188	chr16	67678661	67678920	260	92.28;105.74	57.15;60.08	99.01	58.61	66.03	71.29	Up	0.76	7.08673e-05	0.00766931	67678721	67678920	0.87	1.78178e-05	0.00556493	RLTPR	NM_001013838	+	67679029	67691472	ProximalPromoter	-238.5	259	323	6	chr16	66623387	69024402	655	1	chr16	67678620	67678920
chr16	68470509	68470809	30.6929	23.2512	60.1868	29.6291	chr16	68470761	68471000	240	0.00;2.23	15.29;12.43	1.11	13.86	0.38	11.25	Down	-3.64	1.01907e-06	0.00151438	68470801	68471000	-inf	1.63287e-06	0.00198095	SMPD3	NM_018667	-	68392229	68482409	Genebody	11528.5	48	323	6	chr16	66623387	69024402	656	1	chr16	68470509	68470809
chr16	68723847	68724147	10.231	19.7635	2.31488	7.68162	chr16	68723921	68724120	200	11.41;14.47	1.61;4.14	12.94	2.88	12.89	6.35	Up	2.17	6.30029e-05	0.00766931	68723921	68724120	2.17	6.30029e-05	0.00742649	CDH3	NM_001793	+	68678150	68732957	Genebody	45870.5	199	323	6	chr16	66623387	69024402	657	1	chr16	68723847	68724147
chr16	69024102	69024402	30.6929	25.5763	20.8339	14.2659	chr16	69023961	69024200	240	15.55;14.47	2.41;3.11	15.01	2.76	5.53	1.63	Up	2.44	7.64334e-06	0.00395809	69024001	69024200	2.57	1.06646e-05	0.00490288	TMCO7	NM_024562	+	68877508	69119085	Genebody	146572	98	323	6	chr16	66623387	69024402	658	1	chr16	69024102	69024402
chr16	76299373	76299673	73.663	91.8423	47.0691	39.5055	chr16	76299321	76299520	200	38.36;35.62	15.29;19.68	36.99	17.49	17.62	Inf	Up	1.08	8.47429e-05	0.00836245	76299321	76299520	1.08	8.47429e-05	0.00820026						OtherIntergenic	NA	147	325	6	chr16	76299373	79081594	661	1	chr16	76299373	76299673
chr16	77077132	77077432	18.4158	17.4384	0.771625	1.09737	chr16	77077081	77077480	400	20.74;22.26	3.22;2.07	21.5	2.65	4.95	1.1	Up	3.02	1.1531e-08	6.85397e-05	77077161	77077360	3.9	2.97181e-08	0.000140374						OtherIntergenic	NA	300	325	6	chr16	76299373	79081594	662	1	chr16	77077132	77077432
chr16	77633740	77634040	24.5543	31.3892	60.9584	72.4267	chr16	77633661	77634020	360	26.96;30.05	65.20;68.37	28.5	66.78	13.47	162.48	Down	-1.23	1.59072e-07	0.000454283	77633681	77633880	-1.93	3.43676e-08	0.000155252						OtherIntergenic	NA	280	325	6	chr16	76299373	79081594	663	1	chr16	77633740	77634040
chr16	78036889	78037189	71.6168	70.9162	115.744	136.074	chr16	78036801	78037180	380	66.36;71.23	119.93;131.56	68.8	125.74	21.31	37.69	Down	-0.87	1.14388e-07	0.000381235	78036861	78037060	-1.46	1.10124e-10	1.47103e-06						OtherIntergenic	NA	291	325	6	chr16	76299373	79081594	664	1	chr16	78036889	78037189
chr16	78548848	78549148	19.4389	17.4384	10.0311	1.09737	chr16	78548661	78548960	300	19.70;10.02	0.00;3.11	14.86	1.55	7.46	3.19	Up	3.26	3.22083e-06	0.00263757	78548741	78548940	3.62	1.85421e-06	0.00216899	WWOX	NM_016373	+	78133326	79246564	Genebody	415484	112	325	6	chr16	76299373	79081594	665	1	chr16	78548848	78549148
chr16	79081294	79081594	33.7622	40.6896	73.3044	50.4792	chr16	79081041	79081320	280	0.00;2.23	13.68;14.50	1.11	14.09	0.66	11.31	Down	-3.66	1.0191e-06	0.00151438	79081121	79081320	-3.41	1.20182e-05	0.00490288	WWOX	NM_016373	+	78133326	79246564	Genebody	947854	26	325	6	chr16	76299373	79081594	666	1	chr16	79081294	79081594
chr16	87712191	87712491	3.06929	2.32512	12.346	20.8501	chr16	87712141	87712340	200	2.07;0.00	10.46;16.57	1.04	13.52	0.44	7.84	Down	-3.7	4.2731e-05	0.00713805	87712141	87712340	-3.7	4.2731e-05	0.00700333	JPH3	NM_020655	+	87636498	87731761	Genebody	75742.5	149	328	6	chr16	87712191	89666127	671	3	chr16	87712191	87985781
chr16	87883586	87883886	179.042	168.571	168.986	150.34	chr16	87883481	87883680	200	74.65;62.33	37.83;36.26	68.49	37.04	124.1	Inf	Up	0.89	3.74226e-05	0.00669589	87883481	87883680	0.89	3.74226e-05	0.00651754	SLC7A5	NM_003486	-	87863628	87903100	Genebody	19519.5	94	328	6	chr16	87712191	89666127	671	3	chr16	87712191	87985781
chr16	87985481	87985781	26.6005	18.601	4.62975	6.58425	chr16	87985541	87985820	280	22.81;15.58	3.22;6.22	19.2	4.72	7.49	10.63	Up	2.02	5.55969e-05	0.00766931	87985601	87985800	3.7	2.74299e-07	0.000704044	BANP	NM_079837	+	87985037	88110924	Promoter1k	643.5	240	328	6	chr16	87712191	89666127	671	3	chr16	87712191	87985781
chr16	88482374	88482674	17.3927	9.30049	25.4636	17.558	chr16	88482301	88482560	260	3.11;7.79	24.15;17.61	5.45	20.88	4.99	50.77	Down	-1.94	8.49533e-05	0.00838056	88482301	88482500	-3.05	3.96371e-06	0.00322251						OtherIntergenic	NA	186	328	6	chr16	87712191	89666127	672	1	chr16	88482374	88482674
chr16	88924200	88924500	174.95	147.645	125.775	105.348	chr16	88924121	88924320	200	64.28;54.54	33.00;24.86	59.41	28.93	Inf	14.2	Up	1.04	9.21588e-06	0.00437142	88924121	88924320	1.04	9.21588e-06	0.00459052	TRAPPC2L	NM_016209	+	88923505	88927520	Promoter1k	715.5	120	328	6	chr16	87712191	89666127	673	1	chr16	88924200	88924500
chr16	89665827	89666127	62.4089	74.4039	37.8096	30.7265	chr16	89665761	89666080	320	61.17;67.89	36.22;27.97	64.53	32.09	24.14	19.71	Up	1.01	1.08959e-05	0.00483786	89665861	89666060	1.19	6.45969e-07	0.00119125						OtherIntergenic	NA	253	328	6	chr16	87712191	89666127	674	1	chr16	89665827	89666127
chr19	11006465	11006765	10.231	18.601	3.0865	5.48687	chr19	11006501	11006700	200	14.52;11.13	2.41;3.11	12.82	2.76	26.09	6.61	Up	2.22	6.30023e-05	0.00766931	11006501	11006700	2.22	6.30023e-05	0.00742649	CARM1	NM_199141	+	10982252	11033448	Genebody	24348.5	199	383	6	chr19	11006465	12252295	804	1	chr19	11006465	11006765
chr19	11551700	11552000	14.3234	12.7882	26.2353	28.5317	chr19	11551681	11551880	200	3.11;7.79	21.73;17.61	5.45	19.67	5.29	47.45	Down	-1.85	3.22573e-05	0.00631139	11551681	11551880	-1.85	3.22573e-05	0.00615683	PRKCSH	NM_002743	+	11546268	11561782	Genebody	5512.5	180	383	6	chr19	11006465	12252295	805	1	chr19	11551700	11552000
chr19	11922980	11923280	84.9171	120.906	99.5396	108.64	chr19	11923221	11923440	220	6.22;8.90	22.54;25.90	7.56	24.22	2.4	14.41	Down	-1.68	2.55483e-05	0.00631139	11923221	11923420	-1.65	4.57554e-05	0.00739207	ZNF440	NM_152357	+	11925106	11946016	Promoter3k	-1775.5	59	383	6	chr19	11006465	12252295	806	4	chr19	11922980	12252295
chr19	12067404	12067704	10.231	9.30049	0.771625	1.09737	chr19	12067421	12067620	200	7.26;6.68	0.00;0.00	6.97	0	14.07	0	Up	inf	3.4186e-05	0.00631139	12067421	12067620	inf	3.4186e-05	0.00615683						OtherIntergenic	NA	199	383	6	chr19	11006465	12252295	806	4	chr19	11922980	12252295
chr19	12201662	12201962	30.6929	26.7389	61.73	59.2582	chr19	12201621	12201840	220	18.66;15.58	39.44;38.33	17.12	38.88	31.02	Inf	Down	-1.18	3.7551e-05	0.006715	12201641	12201840	-1.17	5.52715e-05	0.00742649	ZNF788	NR_027049	+	12203077	12225494	Promoter3k	-1346.5	178	383	6	chr19	11006465	12252295	806	4	chr19	11922980	12252295
chr19	12251995	12252295	105.379	122.069	172.844	182.164	chr19	12251941	12252200	260	76.73;81.25	138.44;130.52	78.99	134.48	10.95	36.07	Down	-0.77	2.61181e-06	0.00260468	12251961	12252160	-0.95	5.09265e-07	0.00104055	ZNF625-ZNF20	NR_037802	-	12242167	12267546	Genebody	15475.5	205	383	6	chr19	11006465	12252295	806	4	chr19	11922980	12252295
chr2	20881978	20882278	56.2704	62.7783	34.7231	29.6291	chr2	20882081	20882280	200	47.69;51.20	27.37;22.79	49.45	25.08	30.64	31.07	Up	0.98	7.99204e-05	0.00807546	20882081	20882280	0.98	7.99204e-05	0.00790157						OtherIntergenic	NA	197	405	6	chr2	20881978	22579051	855	1	chr2	20881978	20882278
chr2	21540091	21540391	35.8084	34.8768	113.429	71.3293	chr2	21540021	21540480	460	37.33;38.96	121.54;70.44	38.14	95.99	11.62	59.34	Down	-1.33	5.59027e-07	0.00113106	21540161	21540360	-1.6	2.80865e-07	0.00071573						OtherIntergenic	NA	300	405	6	chr2	20881978	22579051	856	4	chr2	21540091	21645251
chr2	21595594	21595894	12.2772	3.48768	105.713	83.4004	chr2	21595421	21596000	580	15.55;12.24	115.10;91.16	13.9	103.13	2.36	35.89	Down	-2.89	8.84091e-10	8.71661e-06	21595741	21595940	-3.17	1.10679e-13	1.25118e-08						OtherIntergenic	NA	300	405	6	chr2	20881978	22579051	856	4	chr2	21540091	21645251
chr2	21638197	21638497	1.0231	2.32512	11.5744	12.0711	chr2	21638221	21638500	280	0.00;2.23	12.88;13.47	1.11	13.17	0.66	7.84	Down	-3.56	3.10934e-06	0.00260468	21638221	21638420	-4.14	1.62007e-05	0.00516052						OtherIntergenic	NA	276	405	6	chr2	20881978	22579051	856	4	chr2	21540091	21645251
chr2	21644951	21645251	4.09239	4.65024	53.2421	37.3107	chr2	21644921	21645380	460	5.18;7.79	57.95;35.22	6.49	46.59	3.82	23.5	Down	-2.84	2.81192e-08	0.000134148	21645061	21645260	-3.56	1.96981e-09	1.46531e-05						OtherIntergenic	NA	300	405	6	chr2	20881978	22579051	856	4	chr2	21540091	21645251
chr2	22578751	22579051	18.4158	43.0148	83.3355	93.2768	chr2	22578681	22579100	420	26.96;43.41	89.34;94.26	35.18	91.8	6.11	21.88	Down	-1.38	3.75199e-10	4.18535e-06	22578821	22579020	-1.71	9.02989e-12	1.86962e-07						Genedesert	NA	300	405	6	chr2	20881978	22579051	857	1	chr2	22578751	22579051
chr2	48698120	48698420	67.5244	80.2167	35.4948	54.8687	chr2	48698101	48698380	280	65.32;69.01	28.17;41.44	67.16	34.8	18.33	11.58	Up	0.95	0.000148546	0.0137447	48698161	48698360	1.06	1.70363e-05	0.00537879	PPP1R21	NM_152994	+	48667907	48742531	Genebody	30333.5	260	414	6	chr2	48698120	50629849	869	1	chr2	48698120	48698420
chr2	49173641	49173941	146.303	104.631	178.245	149.243	chr2	49173801	49174100	300	48.73;45.63	89.34;82.87	47.18	86.11	12.54	41.82	Down	-0.87	1.99937e-05	0.00576328	49173901	49174100	-2.43	2.1911e-05	0.00615683						OtherIntergenic	NA	140	414	6	chr2	48698120	50629849	870	1	chr2	49173641	49173941
chr2	49717945	49718245	31.716	22.0887	33.9515	28.5317	chr2	49718121	49718320	200	3.11;6.68	20.93;16.57	4.89	18.75	Inf	9.17	Down	-1.94	3.89871e-05	0.00694034	49718121	49718320	-1.94	3.89871e-05	0.00676961						OtherIntergenic	NA	124	414	6	chr2	48698120	50629849	871	3	chr2	49717945	49998354
chr2	49915001	49915301	1.0231	11.6256	23.1488	36.2133	chr2	49915081	49915280	200	5.18;10.02	20.93;25.90	7.6	23.41	2.84	11.11	Down	-1.62	5.61019e-05	0.00766931	49915081	49915280	-1.62	5.61019e-05	0.00742649						OtherIntergenic	NA	199	414	6	chr2	48698120	50629849	871	3	chr2	49717945	49998354
chr2	49998054	49998354	5.11549	5.81281	49.384	46.0897	chr2	49997981	49998440	460	7.26;6.68	52.32;44.54	6.97	48.43	4.51	119.78	Down	-2.8	5.04398e-13	2.96681e-08	49998061	49998260	-3.14	1.65999e-10	1.96399e-06						OtherIntergenic	NA	300	414	6	chr2	48698120	50629849	871	3	chr2	49717945	49998354
chr2	50629549	50629849	106.402	161.596	179.789	226.059	chr2	50629601	50629920	320	86.06;126.89	170.64;177.13	106.47	173.89	105.39	138.43	Down	-0.71	8.38366e-06	0.00412426	50629681	50629880	-0.96	8.22808e-07	0.00135745	NRXN1	NM_001135659	-	50145642	51259674	Genebody	629914	248	414	6	chr2	48698120	50629849	872	1	chr2	50629549	50629849
chr2	64814051	64814351	55.2473	58.1281	70.9895	95.4716	chr2	64814281	64814480	200	6.22;5.57	18.51;21.75	5.89	20.13	1.03	16.02	Down	-1.77	9.06485e-05	0.008851	64814281	64814480	-1.77	9.06485e-05	0.00869116	AFTPH	NM_017657	+	64751438	64820138	Genebody	62942.5	70	415	6	chr2	64814051	67550146	873	1	chr2	64814051	64814351
chr2	65034506	65034806	12.2772	39.5271	10.8028	9.87637	chr2	65034501	65034700	200	12.44;28.94	3.22;5.18	20.69	4.2	13.41	3.26	Up	2.3	8.41379e-06	0.00412426	65034501	65034700	2.3	8.41379e-06	0.00432937						OtherIntergenic	NA	194	415	6	chr2	64814051	67550146	874	1	chr2	65034506	65034806
chr2	65964785	65965085	1.0231	1.16256	12.346	18.6554	chr2	65964801	65965160	360	0.00;1.11	12.88;17.61	0.56	15.24	0.14	35.28	Down	-4.78	2.98197e-07	0.000723224	65964861	65965060	-4.56	3.29396e-07	0.000759221						OtherIntergenic	NA	284	415	6	chr2	64814051	67550146	875	1	chr2	65964785	65965085
chr2	66257745	66258045	8.18478	11.6256	28.5501	20.8501	chr2	66257621	66257840	220	3.11;2.23	12.88;15.54	2.67	14.21	2.57	4.76	Down	-2.41	8.81469e-05	0.00863275	66257621	66257820	-2.68	4.6339e-05	0.00742649						OtherIntergenic	NA	95	415	6	chr2	64814051	67550146	876	1	chr2	66257745	66258045
chr2	67230149	67230449	39.9008	25.5763	20.0623	23.0449	chr2	67229941	67230200	260	2.07;2.23	12.88;15.54	2.15	14.21	0.81	8.3	Down	-2.72	1.98224e-05	0.00576328	67230001	67230200	-2.58	7.3082e-05	0.00743136						OtherIntergenic	NA	51	415	6	chr2	64814051	67550146	877	1	chr2	67230149	67230449
chr2	67549846	67550146	52.178	48.8276	16.9758	39.5055	chr2	67549801	67550020	220	34.22;41.18	16.10;16.57	37.7	16.34	14.05	19.9	Up	1.21	2.4811e-05	0.00631139	67549801	67550000	1.49	2.45704e-05	0.00615683						OtherIntergenic	NA	174	415	6	chr2	64814051	67550146	878	1	chr2	67549846	67550146
chr2	232257835	232258135	34.7853	24.4138	5.40138	7.68162	chr2	232257901	232258240	340	34.22;20.03	4.02;7.25	27.13	5.64	55.78	1.85	Up	2.27	6.42162e-07	0.0011467	232257941	232258140	2.52	1.48937e-06	0.00184285	B3GNT7	NM_145236	+	232260334	232265875	Promoter3k	-2263.5	234	471	6	chr2	232257835	234583950	974	2	chr2	232257835	232270764
chr2	232270464	232270764	65.4782	69.7537	46.2975	54.8687	chr2	232270561	232270780	220	62.21;50.09	28.98;30.04	56.15	29.51	50.94	34.9	Up	0.93	9.72187e-05	0.00915292	232270561	232270760	0.97	4.5008e-05	0.0072898						OtherIntergenic	NA	203	471	6	chr2	232257835	234583950	974	2	chr2	232257835	232270764
chr2	232571743	232572043	204.619	177.872	210.654	199.722	chr2	232572001	232572200	200	12.44;11.13	37.02;27.97	11.79	32.5	11.91	39.97	Down	-1.46	9.49418e-05	0.00914739	232572001	232572200	-1.46	9.49418e-05	0.00900042	PTMA	NM_002823	+	232573234	232578250	Promoter3k	-1133.5	42	471	6	chr2	232257835	234583950	975	1	chr2	232571743	232572043
chr2	232790889	232791189	26.6005	43.0148	20.0623	9.87637	chr2	232791001	232791260	260	22.81;35.62	9.66;7.25	29.21	8.45	Inf	5.17	Up	1.79	2.66801e-05	0.00631139	232791041	232791240	2.47	2.59275e-08	0.000129246	NPPC	NM_024409	-	232786804	232791038	ProximalPromoter	-92.5	188	471	6	chr2	232257835	234583950	976	1	chr2	232790889	232791189
chr2	233751861	233752161	12.2772	16.2759	3.85813	1.09737	chr2	233751861	233752060	200	9.33;15.58	3.22;0.00	12.46	1.61	4.68	2.25	Up	2.95	8.63817e-05	0.00850593	233751861	233752060	2.95	8.63817e-05	0.00834389	NGEF	NM_001114090	-	233743395	233792861	Genebody	40900.5	199	471	6	chr2	232257835	234583950	977	1	chr2	233751861	233752161
chr2	234583650	234583950	25.5774	22.0887	3.85813	4.3895	chr2	234583601	234583860	260	20.74;21.15	6.44;3.11	20.94	4.77	13	1.74	Up	2.13	2.56751e-06	0.00260468	234583641	234583840	2.29	1.55422e-06	0.00191356	UGT1A9	NM_021027	+	234580543	234681951	Genebody	3187.5	210	471	6	chr2	232257835	234583950	978	1	chr2	234583650	234583950
chr2	239048255	239048555	113.564	101.143	60.1868	59.2582	chr2	239048301	239048660	360	111.98;90.16	57.15;55.94	101.07	56.54	37.48	45.22	Up	0.84	8.65272e-06	0.0041907	239048441	239048640	1.51	1.71453e-08	9.14921e-05	KLHL30	NM_198582	+	239047362	239061547	Promoter3k	1118.5	254	473	6	chr2	239048255	242331871	980	1	chr2	239048255	239048555
chr2	240028071	240028371	64.4551	49.9901	104.169	53.7713	chr2	240028021	240028220	200	18.66;17.81	62.78;37.29	18.24	50.04	8.93	61.76	Down	-1.46	2.7919e-05	0.00631139	240028021	240028220	-1.46	2.7919e-05	0.00615683	HDAC4	NM_006037	-	239969863	240322643	Genebody	294522	149	473	6	chr2	239048255	242331871	981	2	chr2	240028071	240191310
chr2	240191010	240191310	53.2011	26.7389	3.85813	10.9737	chr2	240190921	240191320	400	54.95;30.05	7.24;11.39	42.5	9.32	19.58	2.42	Up	2.19	4.06886e-08	0.000171346	240191021	240191220	2.22	6.26562e-08	0.000247566	HDAC4	NM_006037	-	239969863	240322643	Genebody	131522	300	473	6	chr2	239048255	242331871	981	2	chr2	240028071	240191310
chr2	241071389	241071689	8.18478	4.65024	30.0934	29.6291	chr2	241071441	241071660	220	8.29;7.79	28.17;23.83	8.04	26	1.86	21.24	Down	-1.69	1.1404e-05	0.00486219	241071441	241071640	-1.66	1.35083e-05	0.00490288	MYEOV2	NM_001163424	-	241070241	241075747	Genebody	4196.5	219	473	6	chr2	239048255	242331871	982	1	chr2	241071389	241071689
chr2	241505720	241506020	115.61	132.532	71.7611	82.3031	chr2	241505741	241506020	280	103.68;104.62	63.59;62.15	104.15	62.87	67.17	153.82	Up	0.73	7.01558e-05	0.00766931	241505761	241505960	0.8	1.45846e-05	0.00490288	RNPEPL1	NM_018226	+	241508003	241518149	Promoter3k	-2122.5	279	473	6	chr2	239048255	242331871	983	1	chr2	241505720	241506020
chr2	242331571	242331871	22.5081	12.7882	48.6124	40.6028	chr2	242331741	242331940	200	6.22;5.57	20.12;25.90	5.89	23.01	5.32	18.01	Down	-1.97	1.93706e-05	0.00567789	242331741	242331940	-1.97	1.93706e-05	0.00580972	FARP2	NM_014808	+	242295663	242434256	Genebody	36177.5	130	473	6	chr2	239048255	242331871	984	1	chr2	242331571	242331871
chr21	35615928	35616228	79.8016	97.6551	104.169	71.3293	chr21	35615801	35616000	200	23.85;21.15	5.63;8.29	22.5	6.96	10.74	8.01	Up	1.69	2.11218e-05	0.00603618	35615801	35616000	1.69	2.11218e-05	0.00615683						OtherIntergenic	NA	72	498	6	chr21	35615928	36740944	1043	1	chr21	35615928	35616228
chr21	35881509	35881809	27.6236	30.2266	5.40138	12.0711	chr21	35881541	35881860	320	29.03;32.28	7.24;11.39	30.65	9.32	14.49	4.31	Up	1.72	6.38163e-07	0.0011467	35881621	35881820	2.24	6.27741e-08	0.000247566	KCNE1	NM_000219	-	35818987	35883613	Promoter3k	1912.5	268	498	6	chr21	35615928	36740944	1044	2	chr21	35881509	35890129
chr21	35889829	35890129	17.3927	25.5763	6.173	7.68162	chr21	35889781	35890060	280	20.74;18.92	3.22;4.14	19.83	3.68	11.93	1.25	Up	2.43	2.58732e-07	0.000661357	35889821	35890020	2.68	3.45229e-07	0.000781189	RCAN1	NM_203418	-	35888783	35899261	Genebody	9340.5	231	498	6	chr21	35615928	36740944	1044	2	chr21	35881509	35890129
chr21	36374427	36374727	39.9008	32.5517	21.6055	17.558	chr21	36374341	36374600	260	40.44;24.49	12.88;9.32	32.46	11.1	7.98	5.5	Up	1.55	8.4301e-05	0.00834102	36374361	36374560	1.85	6.89303e-05	0.00742649	RUNX1	NM_001754	-	36160097	36421595	Genebody	47124.5	173	498	6	chr21	35615928	36740944	1045	2	chr21	36374427	36423859
chr21	36423559	36423859	56.2704	46.5024	12.346	6.58425	chr21	36423401	36424000	600	61.17;56.76	14.49;9.32	58.97	11.91	15.92	7.46	Up	2.31	3.81734e-13	2.96681e-08	36423521	36423720	2.64	2.20165e-10	2.35437e-06	RUNX1	NM_001754	-	36160097	36421595	Promoter3k	-2105.5	300	498	6	chr21	35615928	36740944	1045	2	chr21	36374427	36423859
chr21	36740644	36740944	2.04619	4.65024	17.7474	18.6554	chr21	36740701	36740900	200	1.04;4.45	16.10;12.43	2.74	14.26	2.34	11.62	Down	-2.38	4.13825e-05	0.00709779	36740701	36740900	-2.38	4.13825e-05	0.00697415						OtherIntergenic	NA	199	498	6	chr21	35615928	36740944	1046	1	chr21	36740644	36740944
chr3	12180745	12181045	26.6005	39.5271	6.173	15.3632	chr3	12180741	12181100	360	26.96;36.73	9.66;15.54	31.84	12.6	11.55	4.89	Up	1.34	0.000115616	0.0107297	12180821	12181020	1.64	1.76939e-06	0.00207834	SYN2	NM_003178	+	12045861	12227226	Genebody	135060	300	519	6	chr3	12180745	14464999	1094	2	chr3	12180745	12236442
chr3	12236142	12236442	68.5475	60.4532	30.865	35.116	chr3	12236121	12236420	300	70.51;54.54	29.78;27.97	62.52	28.87	12.14	23.62	Up	1.11	7.85352e-06	0.00404491	12236201	12236400	1.44	1.0787e-07	0.000362387						OtherIntergenic	NA	278	519	6	chr3	12180745	14464999	1094	2	chr3	12180745	12236442
chr3	12750552	12750852	17.3927	8.13793	1.54325	5.48687	chr3	12750501	12750700	200	21.77;10.02	1.61;4.14	15.9	2.88	10.19	3.17	Up	2.47	2.6156e-05	0.00631139	12750501	12750700	2.47	2.6156e-05	0.00615683						OtherIntergenic	NA	148	519	6	chr3	12180745	14464999	1095	1	chr3	12750552	12750852
chr3	13503135	13503435	110.495	124.394	65.5881	75.7188	chr3	13503381	13503600	220	27.99;25.60	6.44;12.43	26.8	9.43	27.06	21.88	Up	1.51	2.30124e-05	0.00631139	13503401	13503600	1.96	4.92853e-05	0.00742649						OtherIntergenic	NA	54	519	6	chr3	12180745	14464999	1096	1	chr3	13503135	13503435
chr3	13938079	13938379	113.564	125.557	166.671	178.872	chr3	13938181	13938380	200	78.80;89.04	140.85;126.38	83.92	133.62	79.28	53.8	Down	-0.67	5.27758e-05	0.00766931	13938181	13938380	-0.67	5.27758e-05	0.00742649						OtherIntergenic	NA	198	519	6	chr3	12180745	14464999	1097	1	chr3	13938079	13938379
chr3	14464699	14464999	28.6467	19.7635	7.71625	8.77899	chr3	14464801	14465100	300	21.77;11.13	3.22;3.11	16.45	3.16	16.05	2.56	Up	2.38	0.000109601	0.0101768	14464861	14465060	3.85	2.75185e-06	0.00275789	SLC6A6	NM_001134368	+	14444105	14489693	Genebody	20845.5	198	519	6	chr3	12180745	14464999	1098	1	chr3	14464699	14464999
chr3	96419795	96420095	7.16168	4.65024	20.8339	32.9212	chr3	96419841	96420140	300	7.26;6.68	24.15;27.97	6.97	26.06	12.57	15.61	Down	-1.9	2.64992e-06	0.00260468	96419861	96420060	-2.46	1.0831e-07	0.000362387						Genedesert	NA	254	547	6	chr3	96419795	98424905	1148	1	chr3	96419795	96420095
chr3	96974997	96975297	8.18478	1.16256	21.6055	29.6291	chr3	96974961	96975160	200	6.22;1.11	15.29;19.68	3.67	17.49	2.5	10.24	Down	-2.25	4.02672e-05	0.00709779	96974961	96975160	-2.25	4.02672e-05	0.00696607	EPHA6	NM_001080448	+	96533424	97467786	Genebody	441636	163	547	6	chr3	96419795	98424905	1149	1	chr3	96974997	96975297
chr3	97686886	97687186	1.0231	3.48768	10.8028	12.0711	chr3	97686921	97687120	200	3.11;1.11	12.07;13.47	2.11	12.77	0.71	15.02	Down	-2.6	7.3082e-05	0.00766931	97686921	97687120	-2.6	7.3082e-05	0.00743136	MINA	NM_001042533	-	97660660	97691224	Genebody	4203.5	199	547	6	chr3	96419795	98424905	1150	1	chr3	97686886	97687186
chr3	97978623	97978923	43.9932	47.665	27.7785	17.558	chr3	97978821	97979020	200	21.77;18.92	6.44;3.11	20.35	4.77	9.45	12.3	Up	2.09	5.57146e-06	0.00377006	97978821	97979020	2.09	5.57146e-06	0.00401595						OtherIntergenic	NA	102	547	6	chr3	96419795	98424905	1151	1	chr3	97978623	97978923
chr3	98292373	98292673	31.716	22.0887	44.7543	64.7451	chr3	98292381	98292660	280	20.74;14.47	41.85;46.61	17.6	44.23	16.06	53.55	Down	-1.33	3.19052e-06	0.00261793	98292421	98292620	-1.59	1.4754e-07	0.000448135						OtherIntergenic	NA	279	547	6	chr3	96419795	98424905	1152	2	chr3	98292373	98424905
chr3	98424605	98424905	30.6929	29.064	14.6609	3.29212	chr3	98424641	98424880	240	36.29;31.16	16.10;11.39	33.73	13.75	10.95	11.17	Up	1.29	3.92494e-05	0.0069758	98424661	98424860	1.53	3.07966e-06	0.00275789						OtherIntergenic	NA	239	547	6	chr3	96419795	98424905	1152	2	chr3	98292373	98424905
chr3	139847449	139847749	52.178	27.9015	14.6609	15.3632	chr3	139847441	139847700	260	50.81;28.94	15.29;15.54	39.87	15.42	19.37	18.8	Up	1.37	5.93853e-05	0.00766931	139847461	139847660	1.56	5.11671e-05	0.00742649	CLSTN2	NM_022131	+	139654026	140286919	Genebody	193544	251	562	6	chr3	139847449	141280624	1182	2	chr3	139847449	139925884
chr3	139925584	139925884	16.3696	19.7635	4.62975	2.19475	chr3	139925581	139925840	260	19.70;15.58	6.44;4.14	17.64	5.29	6.84	2.21	Up	1.74	0.000143496	0.0132814	139925601	139925800	2.12	3.33878e-05	0.00615683	CLSTN2	NM_022131	+	139654026	140286919	Genebody	271684	256	562	6	chr3	139847449	141280624	1182	2	chr3	139847449	139925884
chr3	140271406	140271706	35.8084	26.7389	12.346	15.3632	chr3	140271221	140271560	340	36.29;31.16	12.07;13.47	33.73	12.77	61.04	15.23	Up	1.4	4.47245e-06	0.00323452	140271261	140271460	2.72	3.86018e-09	2.60622e-05	CLSTN2	NM_022131	+	139654026	140286919	Genebody	617364	154	562	6	chr3	139847449	141280624	1183	1	chr3	140271406	140271706
chr3	140974834	140975134	26.6005	22.0887	12.346	15.3632	chr3	140975061	140975280	220	17.63;7.79	0.80;3.11	12.71	1.96	5.16	1.07	Up	2.7	3.21284e-05	0.00631139	140975081	140975280	3.08	1.55968e-05	0.00502476	ACPL2	NM_152282	+	140950681	141013486	Genebody	24489.5	73	562	6	chr3	139847449	141280624	1184	2	chr3	140974834	140995058
chr3	140994758	140995058	22.5081	20.9261	6.94463	2.19475	chr3	140994881	140995100	220	18.66;22.26	4.02;3.11	20.46	3.57	12.62	1.75	Up	2.52	2.93876e-07	0.000723224	140994881	140995080	2.37	3.29214e-05	0.00615683	ACPL2	NM_152282	+	140950681	141013486	Genebody	44309.5	177	562	6	chr3	139847449	141280624	1184	2	chr3	140974834	140995058
chr3	141280324	141280624	237.359	259.251	296.304	316.044	chr3	141280561	141280760	200	32.14;38.96	65.20;75.62	35.55	70.41	22.75	56.64	Down	-0.99	2.62271e-05	0.00631139	141280561	141280760	-0.99	2.62271e-05	0.00615683	RASA2	NM_006506	+	141205925	141331197	Genebody	74735.5	63	562	6	chr3	139847449	141280624	1185	1	chr3	141280324	141280624
chr4	3436548	3436848	15.3465	18.601	10.0311	3.29212	chr4	3436581	3436820	240	16.59;21.15	5.63;4.14	18.87	4.89	18.79	3.96	Up	1.95	3.43216e-05	0.00632706	3436581	3436780	2.03	2.11212e-05	0.00615683	RGS12	NM_198227	+	3371723	3441640	Genebody	64977.5	239	581	6	chr4	3436548	6112305	1230	1	chr4	3436548	3436848
chr4	3785523	3785823	20.4619	27.9015	10.0311	1.09737	chr4	3785601	3785840	240	21.77;17.81	6.44;1.04	19.79	3.74	12.4	5.01	Up	2.4	1.16922e-05	0.00486219	3785641	3785840	2.57	7.64306e-06	0.00411601						OtherIntergenic	NA	222	581	6	chr4	3436548	6112305	1231	1	chr4	3785523	3785823
chr4	4577021	4577321	1.0231	1.16256	10.8028	15.3632	chr4	4577021	4577280	260	1.04;2.23	12.07;14.50	1.63	13.29	1.02	31.07	Down	-3.03	1.13978e-05	0.00486219	4577021	4577220	-3.53	3.98725e-06	0.00322251	LOC100507266	NR_037888	+	4543857	4712664	Genebody	33293.5	259	581	6	chr4	3436548	6112305	1232	1	chr4	4577021	4577321
chr4	5052169	5052469	49.1087	53.4778	84.8788	75.7188	chr4	5052061	5052340	280	27.99;17.81	53.93;48.69	22.9	51.31	14.5	62.25	Down	-1.16	1.13258e-05	0.00486219	5052121	5052320	-1.27	9.83878e-06	0.00475217	STK32B	NM_018401	+	5053526	5502725	Promoter3k	-1325.5	171	581	6	chr4	3436548	6112305	1233	1	chr4	5052169	5052469
chr4	6021440	6021740	63.432	45.3399	117.287	122.906	chr4	6021341	6021800	460	66.36;46.75	127.17;120.16	56.55	123.67	22.55	33.38	Down	-1.13	2.60713e-09	2.13052e-05	6021481	6021680	-1.32	2.69898e-09	1.9129e-05						OtherIntergenic	NA	300	581	6	chr4	3436548	6112305	1234	2	chr4	6021440	6112305
chr4	6112005	6112305	7.16168	24.4138	40.8961	41.7002	chr4	6112081	6112320	240	5.18;15.58	37.83;34.18	10.38	36.01	5.96	17.32	Down	-1.79	3.16279e-06	0.00260468	6112121	6112320	-1.72	1.00242e-05	0.00480807	JAKMIP1	NM_144720	-	6055481	6202318	Genebody	90117.5	224	581	6	chr4	3436548	6112305	1234	2	chr4	6021440	6112305
chr5	7261118	7261418	3.06929	12.7882	53.2421	68.0372	chr5	7261061	7261520	460	5.18;14.47	57.15;67.33	9.83	62.24	3.54	21.08	Down	-2.66	3.96307e-12	9.11716e-08	7261241	7261440	-3.38	2.08106e-11	3.40167e-07						OtherIntergenic	NA	300	632	6	chr5	7261118	7755451	1331	2	chr5	7261118	7392895
chr5	7392595	7392895	1.0231	5.81281	27.7785	36.2133	chr5	7392541	7392920	380	6.22;7.79	30.59;35.22	7.01	32.9	1.36	25.98	Down	-2.23	4.57025e-09	3.33974e-05	7392621	7392820	-3.06	3.83165e-10	3.77779e-06						OtherIntergenic	NA	300	632	6	chr5	7261118	7755451	1331	2	chr5	7261118	7392895
chr5	7593074	7593374	1.0231	1.16256	26.2353	50.4792	chr5	7592981	7593480	500	3.11;3.34	34.61;54.90	3.22	44.76	0.88	10.41	Down	-3.79	1.65614e-08	8.94521e-05	7593201	7593400	-3.84	1.59793e-10	1.92727e-06	ADCY2	NM_020546	+	7396342	7830194	Genebody	196888	300	632	6	chr5	7261118	7755451	1332	4	chr5	7593074	7755451
chr5	7615839	7616139	1.0231	3.48768	21.6055	30.7265	chr5	7615741	7616160	420	1.04;4.45	22.54;32.11	2.74	27.32	0.72	21.21	Down	-3.32	1.69956e-08	9.07354e-05	7615901	7616100	-3.49	1.807e-08	9.51189e-05	ADCY2	NM_020546	+	7396342	7830194	Genebody	219608	300	632	6	chr5	7261118	7755451	1332	4	chr5	7593074	7755451
chr5	7683955	7684255	2.04619	4.65024	23.9204	28.5317	chr5	7683981	7684260	280	1.04;4.45	24.15;22.79	2.74	23.47	2.47	18.82	Down	-3.1	1.57462e-09	1.37755e-05	7684061	7684260	-3.05	5.10904e-07	0.00104218	ADCY2	NM_020546	+	7396342	7830194	Genebody	287778	274	632	6	chr5	7261118	7755451	1332	4	chr5	7593074	7755451
chr5	7755151	7755451	94.125	74.4039	148.152	164.606	chr5	7755141	7755500	360	94.35;69.01	147.29;149.17	81.68	148.23	Inf	118.23	Down	-0.86	1.20327e-06	0.00172015	7755221	7755420	-1.07	7.5646e-10	6.48096e-06	ADCY2	NM_020546	+	7396342	7830194	Genebody	358978	300	632	6	chr5	7261118	7755451	1332	4	chr5	7593074	7755451
chr5	148507639	148507939	134.026	167.409	155.097	183.261	chr5	148507421	148507640	220	4.15;5.57	20.12;21.75	4.86	20.94	3.09	9.93	Down	-2.11	6.5816e-06	0.00386544	148507421	148507620	-2.62	5.79672e-06	0.00401595						OtherIntergenic	NA	1	680	6	chr5	148507639	150664304	1414	1	chr5	148507639	148507939
chr5	149209602	149209902	2.04619	6.97537	16.2041	24.1422	chr5	149209701	149209920	220	3.11;3.34	15.29;21.75	3.22	18.52	3.05	21.36	Down	-2.52	2.99582e-05	0.00631139	149209701	149209900	-3.05	8.60616e-06	0.00438528	PPARGC1B	NM_001172699	+	149151502	149234585	Genebody	58308.5	201	680	6	chr5	148507639	150664304	1415	1	chr5	149209602	149209902
chr5	149424984	149425284	10.231	18.601	8.48788	18.6554	chr5	149424841	149425060	220	14.52;5.57	0.00;1.04	10.04	0.52	5.09	0.35	Up	4.28	3.20595e-05	0.00631139	149424841	149425040	4.28	3.20595e-05	0.00615683	HMGXB3	NM_014983	+	149380168	149432706	Genebody	44782.5	76	680	6	chr5	148507639	150664304	1416	1	chr5	149424984	149425284
chr5	149675416	149675716	1.0231	8.13793	20.0623	21.9475	chr5	149675481	149675680	200	2.07;6.68	23.34;16.57	4.38	19.96	2.81	Inf	Down	-2.19	5.37966e-05	0.00766931	149675481	149675680	-2.19	5.37966e-05	0.00742649	ARSI	NM_001012301	-	149675908	149682525	Genebody	6944.5	199	680	6	chr5	148507639	150664304	1417	1	chr5	149675416	149675716
chr5	149940509	149940809	135.049	112.768	149.695	156.925	chr5	149940381	149940580	200	15.55;11.13	33.81;31.08	13.34	32.44	8.41	11.35	Down	-1.28	6.88415e-05	0.00766931	149940381	149940580	-1.28	6.88415e-05	0.00742649						OtherIntergenic	NA	71	680	6	chr5	148507639	150664304	1418	1	chr5	149940509	149940809
chr5	150664004	150664304	19.4389	33.7143	56.3286	41.7002	chr5	150664141	150664340	200	11.41;14.47	35.41;31.08	12.94	33.25	25.77	26.57	Down	-1.36	1.60865e-05	0.00510579	150664141	150664340	-1.36	1.60865e-05	0.00516052	SLC36A3	NM_001145017	-	150655925	150683334	Genebody	19093.5	163	680	6	chr5	148507639	150664304	1419	1	chr5	150664004	150664304
chr5	176817509	176817809	110.495	115.094	162.813	164.606	chr5	176817321	176817540	220	6.22;10.02	22.54;26.93	8.12	24.73	4.95	11.84	Down	-1.61	5.52589e-05	0.00766931	176817341	176817540	-1.68	2.55483e-05	0.00615683	SLC34A1	NM_001167579	+	176811431	176817514	Genebody	5999.5	31	689	6	chr5	176817509	179517783	1433	2	chr5	176817509	176817809
chr5	176817509	176817809	110.495	115.094	162.813	164.606	chr5	176817701	176817940	240	33.18;31.16	62.78;63.19	32.17	62.98	8.97	50.26	Down	-0.97	3.59693e-05	0.00645538	176817721	176817920	-1.5	7.97734e-08	0.000300139	SLC34A1	NM_003052	+	176811431	176825849	Genebody	6389.5	108	689	6	chr5	176817509	179517783	1433	2	chr5	176817509	176817809
chr5	177624021	177624321	24.5543	41.8522	7.71625	19.7527	chr5	177624161	177624360	200	19.70;21.15	2.41;8.29	20.42	5.35	19.34	1.96	Up	1.93	4.69732e-05	0.00766931	177624161	177624360	1.93	4.69732e-05	0.00742649						OtherIntergenic	NA	160	689	6	chr5	176817509	179517783	1434	1	chr5	177624021	177624321
chr5	178220197	178220497	99.2404	81.3793	23.9204	18.6554	chr5	178220101	178220600	500	106.79;80.14	28.17;21.75	93.47	24.96	26.3	12.16	Up	1.9	7.73366e-09	4.97794e-05	178220141	178220340	2.05	9.78787e-11	1.35104e-06						OtherIntergenic	NA	300	689	6	chr5	176817509	179517783	1435	1	chr5	178220197	178220497
chr5	178594091	178594391	18.4158	20.9261	50.1556	34.0186	chr5	178594301	178594500	200	2.07;1.11	10.46;13.47	1.59	11.96	Inf	Inf	Down	-2.91	6.95704e-05	0.00766931	178594301	178594500	-2.91	6.95704e-05	0.00742649	ADAMTS2	NM_021599	-	178577885	178772431	Genebody	178030	90	689	6	chr5	176817509	179517783	1436	1	chr5	178594091	178594391
chr5	179517483	179517783	133.003	134.857	78.7058	96.5689	chr5	179517621	179517820	200	81.91;89.04	50.71;45.58	85.48	48.14	Inf	115.19	Up	0.83	3.60197e-05	0.0064635	179517621	179517820	0.83	3.60197e-05	0.00628731						OtherIntergenic	NA	162	689	6	chr5	176817509	179517783	1437	1	chr5	179517483	179517783
chr8	17581792	17582092	29.6698	47.665	47.8408	60.3556	chr8	17581741	17581960	220	17.63;15.58	41.05;42.47	16.6	41.76	10.77	49.41	Down	-1.33	3.66473e-06	0.00281723	17581761	17581960	-1.34	5.15998e-06	0.0038433	MTUS1	NM_001001925	-	17501302	17658426	Genebody	76575.5	168	808	6	chr8	17581792	19168452	1643	1	chr8	17581792	17582092
chr8	18001235	18001535	17.3927	12.7882	9.2595	13.1685	chr8	18001121	18001320	200	9.33;10.02	1.61;1.04	9.67	1.32	6.22	3.25	Up	2.87	9.51483e-05	0.00914739	18001121	18001320	2.87	9.51483e-05	0.00900042						OtherIntergenic	NA	85	808	6	chr8	17581792	19168452	1644	2	chr8	18001235	18055114
chr8	18054814	18055114	77.7554	72.0788	82.5639	88.8873	chr8	18054621	18054820	200	7.26;5.57	23.34;20.72	6.41	22.03	11.66	17.93	Down	-1.78	2.62535e-05	0.00631139	18054621	18054820	-1.78	2.62535e-05	0.00615683	NAT1	NM_001160179	+	18027970	18081198	Genebody	26750.5	6	808	6	chr8	17581792	19168452	1644	2	chr8	18001235	18055114
chr8	18422462	18422762	75.7092	86.0295	54.7854	34.0186	chr8	18422601	18422800	200	42.51;45.63	23.34;17.61	44.07	20.48	Inf	16.55	Up	1.11	2.75735e-05	0.00631139	18422601	18422800	1.11	2.75735e-05	0.00615683	PSD3	NM_206909	-	18384812	18666405	Genebody	243704	161	808	6	chr8	17581792	19168452	1645	1	chr8	18422462	18422762
chr8	19128722	19129022	37.8546	32.5517	10.8028	15.3632	chr8	19128641	19129020	380	40.44;35.62	12.07;13.47	38.03	12.77	14.36	30.03	Up	1.57	1.93379e-07	0.000527982	19128681	19128880	2.32	2.21458e-07	0.00060598						OtherIntergenic	NA	298	808	6	chr8	17581792	19168452	1646	2	chr8	19128722	19168452
chr8	19168152	19168452	16.3696	17.4384	6.94463	8.77899	chr8	19168241	19168440	200	20.74;17.81	6.44;4.14	19.27	5.29	5.3	4.46	Up	1.86	2.92414e-05	0.00631139	19168241	19168440	1.86	2.92414e-05	0.00615683	SH2D4A	NM_022071	+	19171080	19253729	Promoter3k	-2739.5	199	808	6	chr8	17581792	19168452	1646	2	chr8	19128722	19168452
chr8	112112801	112113101	75.7092	61.6157	31.6366	25.2396	chr8	112112781	112113040	260	59.10;48.97	28.17;21.75	54.04	24.96	33.85	31.1	Up	1.11	5.02022e-06	0.00355788	112112821	112113020	1.48	1.05162e-08	6.10476e-05						Genedesert	NA	239	836	6	chr8	112112801	114384908	1698	2	chr8	112112801	112248897
chr8	112248597	112248897	73.663	89.5172	36.2664	35.116	chr8	112248501	112248940	440	78.80;93.49	41.05;35.22	86.15	38.13	16.62	13.3	Up	1.18	1.93095e-08	9.99495e-05	112248581	112248780	1.36	1.76852e-08	9.3889e-05						Genedesert	NA	300	836	6	chr8	112112801	114384908	1698	2	chr8	112112801	112248897
chr8	112946629	112946929	30.6929	65.1034	27.7785	30.7265	chr8	112946701	112946920	220	26.96;57.88	13.68;19.68	42.42	16.68	19.52	12.94	Up	1.35	4.51091e-05	0.00743808	112946721	112946920	1.4	4.40184e-05	0.00715003						Genedesert	NA	219	836	6	chr8	112112801	114384908	1699	2	chr8	112946629	112976760
chr8	112976460	112976760	115.61	73.2414	28.5501	30.7265	chr8	112976401	112976880	480	124.42;75.69	33.00;36.26	100.05	34.63	21.96	9.15	Up	1.53	1.10502e-07	0.000373031	112976421	112976620	1.83	1.9305e-08	0.000100766						Genedesert	NA	300	836	6	chr8	112112801	114384908	1699	2	chr8	112946629	112976760
chr8	113819054	113819354	71.6168	55.8029	30.865	25.2396	chr8	113818961	113819260	300	50.81;43.41	24.95;22.79	47.11	23.87	45.03	11.61	Up	0.98	6.81478e-05	0.00766931	113818981	113819180	1.39	1.97267e-05	0.00589439	CSMD3	NM_198124	-	113235158	114389382	Genebody	570272	206	836	6	chr8	112112801	114384908	1700	1	chr8	113819054	113819354
chr8	114384608	114384908	14.3234	12.7882	0.771625	3.29212	chr8	114384581	114384920	340	15.55;13.36	0.80;2.07	14.45	1.44	13.81	3.17	Up	3.33	3.30208e-07	0.000754068	114384701	114384900	3.67	7.56236e-07	0.00129434	CSMD3	NM_198124	-	113235158	114389382	Genebody	4631.5	300	836	6	chr8	112112801	114384908	1701	1	chr8	114384608	114384908
chr8	143069936	143070236	1.0231	4.65024	20.8339	19.7527	chr8	143069961	143070220	260	6.22;4.45	21.73;16.57	5.34	19.15	1.81	23.54	Down	-1.84	0.00011285	0.0104761	143069961	143070160	-2.06	2.92397e-05	0.00615683						OtherIntergenic	NA	259	847	6	chr8	143069936	145575441	1724	1	chr8	143069936	143070236
chr8	144025003	144025303	16.3696	12.7882	37.8096	46.0897	chr8	144024941	144025280	340	16.59;15.58	39.44;41.44	16.09	40.44	6.06	13.88	Down	-1.33	5.73174e-06	0.00385631	144024981	144025180	-2.22	8.52227e-08	0.000314157						OtherIntergenic	NA	277	847	6	chr8	143069936	145575441	1725	1	chr8	144025003	144025303
chr8	144302600	144302900	57.2935	48.8276	9.2595	16.4606	chr8	144302541	144302940	400	61.17;47.86	12.07;20.72	54.52	16.4	26.91	5.39	Up	1.73	8.05309e-09	5.13038e-05	144302661	144302860	2.07	4.75625e-08	0.00019565						OtherIntergenic	NA	300	847	6	chr8	143069936	145575441	1726	2	chr8	144302600	144467608
chr8	144467308	144467608	49.1087	34.8768	25.4636	21.9475	chr8	144467241	144467440	200	33.18;22.26	8.05;8.29	27.72	8.17	50.67	6.57	Up	1.76	2.65091e-05	0.00631139	144467241	144467440	1.76	2.65091e-05	0.00615683	RHPN1	NM_052924	+	144451024	144466390	Genebody	16316.5	132	847	6	chr8	143069936	145575441	1726	2	chr8	144302600	144467608
chr8	145163140	145163440	1.0231	4.65024	13.1176	16.4606	chr8	145163221	145163420	200	4.15;3.34	17.71;14.50	3.74	16.1	2.53	Inf	Down	-2.11	5.43276e-05	0.00766931	145163221	145163420	-2.11	5.43276e-05	0.00742649	KIAA1875	NR_024207	+	145162628	145173218	Promoter1k	692.5	199	847	6	chr8	143069936	145575441	1727	1	chr8	145163140	145163440
chr8	145575141	145575441	86.9633	83.7044	60.9584	39.5055	chr8	145575241	145575440	200	68.43;60.10	37.02;31.08	64.27	34.05	61.36	40.95	Up	0.92	4.1504e-05	0.00709779	145575241	145575440	0.92	4.1504e-05	0.00697415						OtherIntergenic	NA	199	847	6	chr8	143069936	145575441	1728	1	chr8	145575141	145575441
chr9	1018156	1018456	9.20788	10.4631	24.692	30.7265	chr9	1018201	1018500	300	8.29;6.68	28.98;27.97	7.49	28.47	2.48	11.57	Down	-1.93	6.37069e-07	0.0011467	1018241	1018440	-2.06	1.99891e-06	0.00232285						OtherIntergenic	NA	255	848	6	chr9	1018156	2067282	1729	1	chr9	1018156	1018456
chr9	1434132	1434432	1.0231	1.16256	20.8339	24.1422	chr9	1434141	1434440	300	6.22;4.45	22.54;23.83	5.34	23.18	1.3	18.43	Down	-2.12	1.84371e-06	0.00204604	1434241	1434440	-2.95	9.16035e-07	0.00145324						OtherIntergenic	NA	291	848	6	chr9	1018156	2067282	1730	3	chr9	1434132	1605318
chr9	1460170	1460470	3.06929	10.4631	63.2733	71.3293	chr9	1460041	1460640	600	7.26;13.36	75.66;80.80	10.31	78.23	1.98	14.33	Down	-2.92	3.67546e-13	2.96681e-08	1460221	1460420	-2.78	1.5004e-13	1.25118e-08						OtherIntergenic	NA	300	848	6	chr9	1018156	2067282	1730	3	chr9	1434132	1605318
chr9	1605018	1605318	10.231	10.4631	30.0934	51.5766	chr9	1605021	1605300	280	9.33;14.47	32.20;40.40	11.9	36.3	3.7	12.18	Down	-1.61	6.10592e-06	0.00386544	1605081	1605280	-1.47	9.85527e-06	0.00475554						OtherIntergenic	NA	279	848	6	chr9	1018156	2067282	1730	3	chr9	1434132	1605318
chr9	1994295	1994595	13.3003	18.601	3.0865	3.29212	chr9	1994421	1994620	200	14.52;11.13	0.80;4.14	12.82	2.47	6.16	1.75	Up	2.37	3.14966e-05	0.00631139	1994421	1994620	2.37	3.14966e-05	0.00615683						OtherIntergenic	NA	174	848	6	chr9	1018156	2067282	1731	2	chr9	1994295	2067282
chr9	2066982	2067282	10.231	20.9261	11.5744	12.0711	chr9	2067161	2067360	200	8.29;11.13	2.41;0.00	9.71	1.21	17.25	0.83	Up	3.01	9.51481e-05	0.00914739	2067161	2067360	3.01	9.51481e-05	0.00900042	SMARCA2	NM_003070	+	2015341	2193623	Genebody	51919.5	121	848	6	chr9	1018156	2067282	1731	2	chr9	1994295	2067282
chr9	90788352	90788652	117.656	108.118	98.768	79.0109	chr9	90788201	90788400	200	33.18;26.71	8.85;10.36	29.95	9.61	9.75	22.51	Up	1.64	2.23628e-06	0.00238054	90788201	90788400	1.64	2.23628e-06	0.00253939						OtherIntergenic	NA	48	869	6	chr9	90788352	93405569	1760	1	chr9	90788352	90788652
chr9	91535601	91535901	11.2541	17.4384	0.771625	1.09737	chr9	91535641	91535980	340	13.48;22.26	3.22;1.04	17.87	2.13	4.64	0.79	Up	3.07	2.7321e-06	0.00260468	91535761	91535960	3.15	3.00582e-05	0.00615683						OtherIntergenic	NA	260	869	6	chr9	90788352	93405569	1761	1	chr9	91535601	91535901
chr9	91798083	91798383	13.3003	27.9015	4.62975	7.68162	chr9	91798061	91798260	200	11.41;15.58	1.61;2.07	13.49	1.84	6.51	2.2	Up	2.87	1.22698e-05	0.00486219	91798061	91798260	2.87	1.22698e-05	0.00490288						OtherIntergenic	NA	177	869	6	chr9	90788352	93405569	1762	1	chr9	91798083	91798383
chr9	92025618	92025918	14.3234	27.9015	0.771625	7.68162	chr9	92025601	92025940	340	20.74;28.94	4.83;7.25	24.84	6.04	5.9	2.84	Up	2.04	4.31363e-06	0.00316151	92025701	92025900	2.7	4.10564e-09	2.74214e-05	SEMA4D	NM_006378	-	91992151	92094611	Genebody	68840.5	300	869	6	chr9	90788352	93405569	1763	1	chr9	92025618	92025918
chr9	92784940	92785240	5.11549	2.32512	16.9758	15.3632	chr9	92784981	92785200	220	1.04;2.23	12.07;10.36	1.63	11.22	1.42	13.66	Down	-2.78	9.15038e-05	0.00890403	92785001	92785200	-3.33	3.59644e-05	0.00627981	LOC286370	NR_038882	-	92782935	92803781	Genebody	18690.5	219	869	6	chr9	90788352	93405569	1764	1	chr9	92784940	92785240
chr9	93405269	93405569	20.4619	36.0394	54.0138	85.5952	chr9	93405201	93405500	300	18.66;30.05	53.12;71.48	24.36	62.3	42.94	73.22	Down	-1.35	3.43604e-05	0.00633222	93405221	93405420	-1.91	2.67359e-06	0.00275789	DIRAS2	NM_017594	-	93372113	93405108	ProximalPromoter	-242.5	231	869	6	chr9	90788352	93405569	1765	1	chr9	93405269	93405569
chr1	26648083	26648383	104.356	112.768	168.214	130.588	chr1	26648021	26648220	200	43.55;42.30	81.29;73.55	42.92	77.42	27.72	62.91	Down	-0.85	5.51617e-05	0.00766931	26648021	26648220	-0.85	5.51617e-05	0.00742649	AIM1L	NM_001039775	-	26648349	26680621	Genebody	32500.5	137	11	5	chr1	26648083	28535704	28	1	chr1	26648083	26648383
chr1	27004006	27004306	103.333	153.458	111.114	88.8873	chr1	27003941	27004140	200	54.95;62.33	24.95;30.04	58.64	27.5	27.7	33.08	Up	1.09	1.88893e-06	0.00207663	27003941	27004140	1.09	1.88893e-06	0.00220544						OtherIntergenic	NA	134	11	5	chr1	26648083	28535704	29	1	chr1	27004006	27004306
chr1	27435634	27435934	48.0856	70.9162	37.038	31.8239	chr1	27435701	27435980	280	45.62;61.22	25.76;20.72	53.42	23.24	34.04	28.04	Up	1.2	2.44522e-05	0.00631139	27435761	27435960	1.45	2.70208e-07	0.000700785	SLC9A1	NM_003047	-	27425299	27481451	Genebody	45610.5	233	11	5	chr1	26648083	28535704	30	1	chr1	27435634	27435934
chr1	27935109	27935409	87.9864	88.3546	77.1625	71.3293	chr1	27935321	27935520	200	2.07;3.34	15.29;16.57	2.71	15.93	4.77	Inf	Down	-2.56	1.24764e-05	0.00486219	27935321	27935520	-2.56	1.24764e-05	0.00490288						OtherIntergenic	NA	88	11	5	chr1	26648083	28535704	31	1	chr1	27935109	27935409
chr1	28535404	28535704	62.4089	62.7783	138.893	116.322	chr1	28535541	28535880	340	44.58;41.18	107.05;75.62	42.88	91.33	6.87	55.66	Down	-1.09	7.13764e-06	0.00386544	28535661	28535860	-1.66	8.75425e-06	0.0044407	DNAJC8	NM_014280	-	28526789	28559542	Genebody	23831.5	163	11	5	chr1	26648083	28535704	32	1	chr1	28535404	28535704
chr1	38966012	38966312	36.8315	65.1034	121.145	97.6663	chr1	38965921	38966320	400	44.58;54.54	125.56;92.19	49.56	108.88	13.66	44.52	Down	-1.14	4.92231e-07	0.00101408	38965941	38966140	-1.5	6.89038e-06	0.00401595						OtherIntergenic	NA	300	16	5	chr1	38966012	39876924	40	1	chr1	38966012	38966312
chr1	39425397	39425697	32.7391	22.0887	3.0865	3.29212	chr1	39425301	39425820	520	36.29;26.71	5.63;4.14	31.5	4.89	8.59	2.42	Up	2.69	5.46169e-09	3.8551e-05	39425321	39425520	4.08	1.52278e-07	0.000458045						OtherIntergenic	NA	300	16	5	chr1	38966012	39876924	41	1	chr1	39425397	39425697
chr1	39724385	39724685	141.187	89.5172	135.806	119.614	chr1	39724221	39724420	200	12.44;7.79	28.17;26.93	10.12	27.55	5.04	22.08	Down	-1.45	7.34601e-05	0.00766931	39724221	39724420	-1.45	7.34601e-05	0.00743136	MACF1	NM_012090	+	39547088	39952810	Genebody	177232	35	16	5	chr1	38966012	39876924	42	3	chr1	39724385	39876924
chr1	39853253	39853553	31.716	38.3645	12.346	17.558	chr1	39853321	39853620	300	27.99;32.28	10.46;14.50	30.14	12.48	19.33	7.27	Up	1.27	5.46227e-05	0.00766931	39853381	39853580	1.61	2.62557e-05	0.00615683	MACF1	NM_012090	+	39547088	39952810	Genebody	306382	232	16	5	chr1	38966012	39876924	42	3	chr1	39724385	39876924
chr1	39876624	39876924	108.448	167.409	102.626	119.614	chr1	39876561	39876780	220	83.98;93.49	49.90;53.87	88.74	51.88	27.96	62.97	Up	0.77	8.9577e-05	0.00875257	39876561	39876760	1.1	2.89786e-06	0.00275789	KIAA0754	NM_015038	+	39875175	39882154	Promoter3k	1495.5	156	16	5	chr1	38966012	39876924	42	3	chr1	39724385	39876924
chr1	203135601	203135901	29.6698	51.1527	9.2595	9.87637	chr1	203135561	203135940	380	32.14;47.86	11.27;13.47	40	12.37	25.38	4.89	Up	1.69	1.72447e-06	0.00194931	203135681	203135880	2.08	9.37163e-07	0.00147184	ADORA1	NM_000674	+	203096835	203136533	Genebody	38915.5	300	64	5	chr1	203135601	204168085	128	1	chr1	203135601	203135901
chr1	203410036	203410336	35.8084	24.4138	16.2041	15.3632	chr1	203410201	203410400	200	18.66;17.81	5.63;3.11	18.24	4.37	Inf	Inf	Up	2.06	2.07838e-05	0.00595741	203410201	203410400	2.06	2.07838e-05	0.00609687						OtherIntergenic	NA	135	64	5	chr1	203135601	204168085	129	1	chr1	203410036	203410336
chr1	203840197	203840497	60.3627	93.0049	100.311	94.3742	chr1	203840361	203840560	200	13.48;20.03	46.68;43.51	16.76	45.1	33.16	107.59	Down	-1.43	3.33636e-07	0.000760498	203840361	203840560	-1.43	3.33636e-07	0.000766121	SNRPE	NM_003094	+	203830739	203840280	Genebody	9721.5	136	64	5	chr1	203135601	204168085	130	1	chr1	203840197	203840497
chr1	204096808	204097108	325.345	347.606	297.076	301.778	chr1	204096801	204097000	200	232.25;247.09	198.81;194.74	239.67	196.78	154.22	94.06	Up	0.28	8.30623e-10	8.3892e-06	204096801	204097000	0.28	8.30623e-10	7.01953e-06	SOX13	NM_005686	+	204042245	204096871	Genebody	54655.5	192	64	5	chr1	203135601	204168085	131	2	chr1	204096808	204168085
chr1	204167785	204168085	30.6929	37.202	7.71625	19.7527	chr1	204167781	204168100	320	37.33;41.18	9.66;13.47	39.25	11.56	12.61	8.99	Up	1.76	5.42455e-09	3.85077e-05	204167821	204168020	1.78	2.19517e-08	0.000113029	GOLT1A	NM_198447	-	204167287	204183220	Genebody	15279.5	300	64	5	chr1	203135601	204168085	131	2	chr1	204096808	204168085
chr1	239171966	239172266	15.3465	20.9261	0.771625	1.09737	chr1	239171961	239172240	280	17.63;20.03	1.61;1.04	18.83	1.32	12.56	0.55	Up	3.83	8.91283e-10	8.71834e-06	239172001	239172200	3.79	6.16161e-10	5.42871e-06						Genedesert	NA	274	78	5	chr1	239171966	240895925	150	1	chr1	239171966	239172266
chr1	239472034	239472334	81.8478	82.5418	29.3218	35.116	chr1	239471961	239472400	440	83.98;80.14	31.39;38.33	82.06	34.86	78.08	16.37	Up	1.24	1.02519e-09	9.72194e-06	239472141	239472340	1.34	1.31219e-08	7.34284e-05						Genedesert	NA	300	78	5	chr1	239171966	240895925	151	1	chr1	239472034	239472334
chr1	240114857	240115157	69.5706	44.1773	35.4948	48.2845	chr1	240115121	240115320	200	0.00;0.00	5.63;12.43	0	9.03	0	6.85	Down	-inf	7.28545e-05	0.00766931	240115121	240115320	-inf	7.28545e-05	0.00743136						OtherIntergenic	NA	36	78	5	chr1	239171966	240895925	152	2	chr1	240114857	240313147
chr1	240312847	240313147	48.0856	40.6896	61.73	64.7451	chr1	240312761	240312960	200	9.33;10.02	28.17;27.97	9.67	28.07	2.94	22.21	Down	-1.54	1.75857e-05	0.0054434	240312761	240312960	-1.54	1.75857e-05	0.00551283	FMN2	NM_020066	+	240255184	240638489	Genebody	57676.5	113	78	5	chr1	239171966	240895925	152	2	chr1	240114857	240313147
chr1	240895625	240895925	32.7391	26.7389	55.557	48.2845	chr1	240895581	240895800	220	17.63;11.13	38.63;36.26	14.38	37.45	13.91	30.05	Down	-1.38	6.28478e-06	0.00386544	240895581	240895780	-1.7	9.39887e-07	0.00147425						OtherIntergenic	NA	175	78	5	chr1	239171966	240895925	153	1	chr1	240895625	240895925
chr10	73028166	73028466	54.2242	63.9409	40.1245	35.116	chr10	73028041	73028240	200	14.52;18.92	3.22;5.18	16.72	4.2	16.63	4.8	Up	1.99	6.10802e-05	0.00766931	73028041	73028240	1.99	6.10802e-05	0.00742649	UNC5B	NM_170744	+	72972291	73062635	Genebody	55849.5	74	102	5	chr10	73028166	74018723	192	1	chr10	73028166	73028466
chr10	73473428	73473728	10.231	22.0887	2.31488	7.68162	chr10	73473441	73473640	200	13.48;17.81	2.41;5.18	15.64	3.8	9.61	8.74	Up	2.04	4.13853e-05	0.00709779	73473441	73473640	2.04	4.13853e-05	0.00697415	C10orf105	NM_001164375	-	73471457	73479578	Genebody	6037.5	199	102	5	chr10	73028166	74018723	193	3	chr10	73473428	73656511
chr10	73591820	73592120	6.13858	10.4631	11.5744	14.2659	chr10	73591621	73591840	220	0.00;0.00	6.44;7.25	0	6.85	0	8.16	Down	-inf	9.80476e-05	0.00915292	73591621	73591820	-inf	9.80476e-05	0.00900746	PSAP	NM_001042466	-	73576054	73611082	Genebody	19351.5	20	102	5	chr10	73028166	74018723	193	3	chr10	73473428	73656511
chr10	73656211	73656511	360.13	367.369	374.238	350.062	chr10	73656321	73656520	200	240.55;220.38	251.12;231.00	230.46	241.06	63.27	296.31	Down	-0.06	1.1888e-08	6.99921e-05	73656321	73656520	-0.06	1.1888e-08	6.77446e-05						OtherIntergenic	NA	190	102	5	chr10	73028166	74018723	193	3	chr10	73473428	73656511
chr10	74018423	74018723	4.09239	5.81281	10.8028	17.558	chr10	74018421	74018620	200	1.04;2.23	10.46;13.47	1.63	11.96	3.18	7.06	Down	-2.87	6.95704e-05	0.00766931	74018421	74018620	-2.87	6.95704e-05	0.00742649						OtherIntergenic	NA	197	102	5	chr10	73028166	74018723	194	1	chr10	74018423	74018723
chr11	33879416	33879716	148.349	138.345	166.671	149.243	chr11	33879681	33879880	200	3.11;5.57	22.54;17.61	4.34	20.07	2.84	49.98	Down	-2.21	5.68595e-06	0.00383682	33879681	33879880	-2.21	5.68595e-06	0.00401595	LMO2	NM_001142316	-	33880122	33891371	Genebody	11590.5	35	136	5	chr11	33879416	35327687	266	1	chr11	33879416	33879716
chr11	34514417	34514717	73.663	83.7044	70.9895	84.4978	chr11	34514261	34514460	200	1.04;1.11	10.46;12.43	1.07	11.45	0.72	26.79	Down	-3.41	2.83388e-05	0.00631139	34514261	34514460	-3.41	2.83388e-05	0.00615683	ELF5	NM_198381	-	34500341	34533346	Genebody	18985.5	43	136	5	chr11	33879416	35327687	267	2	chr11	34514417	34587280
chr11	34586980	34587280	72.6399	88.3546	49.384	61.453	chr11	34587061	34587260	200	55.99;66.78	30.59;33.15	61.39	31.87	109.58	77.33	Up	0.95	2.57431e-05	0.00631139	34587061	34587260	0.95	2.57431e-05	0.00615683						OtherIntergenic	NA	199	136	5	chr11	33879416	35327687	267	2	chr11	34514417	34587280
chr11	35165580	35165880	18.4158	13.9507	2.31488	6.58425	chr11	35165541	35165740	200	17.63;12.24	0.00;2.07	14.93	1.04	14.4	0.42	Up	3.85	6.57241e-08	0.000244456	35165541	35165740	3.85	6.57241e-08	0.000255151	CD44	NM_001202557	+	35160416	35244867	Genebody	5224.5	160	136	5	chr11	33879416	35327687	268	2	chr11	35165580	35327687
chr11	35327387	35327687	20.4619	15.1133	31.6366	39.5055	chr11	35327681	35327920	240	2.07;1.11	12.88;15.54	1.59	14.21	0.49	16.6	Down	-3.16	3.96376e-06	0.00299674	35327681	35327880	-3.16	3.96376e-06	0.00322251	SLC1A2	NM_004171	-	35272751	35441105	Genebody	113304	6	136	5	chr11	33879416	35327687	268	2	chr11	35165580	35327687
chr11	101731522	101731822	127.887	111.606	101.083	99.8611	chr11	101731441	101731640	200	57.03;58.99	33.81;24.86	58.01	29.33	37.37	23.99	Up	0.98	3.43412e-05	0.00632962	101731441	101731640	0.98	3.43412e-05	0.00616998						OtherIntergenic	NA	118	161	5	chr11	101731522	102980179	306	2	chr11	101731522	101878922
chr11	101878622	101878922	38.8777	52.3153	60.1868	58.1608	chr11	101878921	101879180	260	0.00;3.34	16.10;11.39	1.67	13.75	0.5	4.25	Down	-3.04	2.32707e-05	0.00631139	101878961	101879160	-4.38	1.61423e-06	0.00196994						OtherIntergenic	NA	1	161	5	chr11	101731522	102980179	306	2	chr11	101731522	101878922
chr11	102535142	102535442	57.2935	62.7783	20.8339	35.116	chr11	102535121	102535380	260	54.95;57.88	20.93;31.08	56.42	26	34.98	12.09	Up	1.12	7.65384e-06	0.00396177	102535121	102535320	1.06	3.00278e-05	0.00615683						OtherIntergenic	NA	238	161	5	chr11	101731522	102980179	307	2	chr11	102535142	102651520
chr11	102651220	102651520	52.178	51.1527	62.5016	64.7451	chr11	102651041	102651240	200	0.00;1.11	10.46;10.36	0.56	10.41	0.51	5.06	Down	-4.23	1.09139e-05	0.00483786	102651041	102651240	-4.23	1.09139e-05	0.00490288	MMP10	NM_002425	-	102641232	102651359	ProximalPromoter	218.5	20	161	5	chr11	101731522	102980179	307	2	chr11	102535142	102651520
chr11	102979879	102980179	35.8084	45.3399	51.6989	70.2319	chr11	102980001	102980240	240	18.66;26.71	45.07;51.79	22.69	48.43	Inf	113.65	Down	-1.09	3.08006e-05	0.00631139	102980001	102980200	-1.08	3.98466e-05	0.00690292	DYNC2H1	NM_001080463	+	102980159	103350591	ProximalPromoter	-38.5	178	161	5	chr11	101731522	102980179	308	1	chr11	102979879	102980179
chr12	62399993	62400293	89.0095	96.4926	121.145	120.711	chr12	62399841	62400080	240	18.66;18.92	41.85;41.44	18.79	41.64	11.67	14.36	Down	-1.15	3.12585e-05	0.00631139	62399861	62400060	-1.36	2.7536e-05	0.00615683	FAM19A2	NM_178539	-	62102028	62586620	Genebody	186660	87	193	5	chr12	62399993	63670883	370	1	chr12	62399993	62400293
chr12	62829495	62829795	27.6236	18.601	17.7474	14.2659	chr12	62829401	62829620	220	17.63;11.13	2.41;2.07	14.38	2.24	9.1	1.36	Up	2.68	2.87572e-05	0.00631139	62829421	62829620	2.68	2.87572e-05	0.00615683						OtherIntergenic	NA	125	193	5	chr12	62399993	63670883	371	3	chr12	62829495	62994102
chr12	62975579	62975879	51.1549	51.1527	71.7611	77.9136	chr12	62975421	62975620	200	1.04;3.34	14.49;12.43	2.19	13.46	2.1	16.39	Down	-2.62	4.6339e-05	0.00759992	62975421	62975620	-2.62	4.6339e-05	0.00742649	MON2	NM_015026	+	62860596	62991363	Genebody	114924	41	193	5	chr12	62399993	63670883	371	3	chr12	62829495	62994102
chr12	62993802	62994102	13.3003	15.1133	22.3771	10.9737	chr12	62993981	62994180	200	0.00;0.00	9.66;6.22	0	7.94	0	4.94	Down	-inf	6.38437e-05	0.00766931	62993981	62994180	-inf	6.38437e-05	0.00742649						OtherIntergenic	NA	121	193	5	chr12	62399993	63670883	371	3	chr12	62829495	62994102
chr12	63670583	63670883	213.827	163.921	77.9341	65.8425	chr12	63670481	63670900	420	224.99;153.60	86.12;67.33	189.3	76.73	31.31	17.18	Up	1.3	1.32062e-07	0.000420664	63670521	63670720	1.26	3.55789e-08	0.000157292						OtherIntergenic	NA	300	193	5	chr12	62399993	63670883	372	1	chr12	63670583	63670883
chr14	22191680	22191980	24.5543	19.7635	6.94463	2.19475	chr14	22191601	22191980	380	30.07;27.83	8.05;7.25	28.95	7.65	5.04	3.08	Up	1.92	1.5589e-07	0.000448394	22191641	22191840	3	3.46133e-08	0.000155796						OtherIntergenic	NA	300	246	5	chr14	22191680	22446745	487	5	chr14	22191680	22446745
chr14	22293181	22293481	19.4389	34.8768	3.85813	8.77899	chr14	22293241	22293620	380	24.88;35.62	4.83;11.39	30.25	8.11	7.18	3.64	Up	1.9	6.29498e-06	0.00386544	22293241	22293440	2.58	8.92535e-07	0.00143625						OtherIntergenic	NA	240	246	5	chr14	22191680	22446745	487	5	chr14	22191680	22446745
chr14	22362255	22362555	39.9008	27.9015	10.8028	7.68162	chr14	22362241	22362580	340	38.36;27.83	12.88;9.32	33.09	11.1	31.85	5.5	Up	1.58	2.20978e-05	0.00625041	22362301	22362500	2.08	8.56463e-07	0.00138975						OtherIntergenic	NA	300	246	5	chr14	22191680	22446745	487	5	chr14	22191680	22446745
chr14	22370788	22371088	61.3858	47.665	20.0623	18.6554	chr14	22370841	22371160	320	55.99;38.96	19.32;20.72	47.47	20.02	Inf	6.83	Up	1.25	3.00013e-05	0.00631139	22370921	22371120	1.75	2.63939e-06	0.00275789						OtherIntergenic	NA	247	246	5	chr14	22191680	22446745	487	5	chr14	22191680	22446745
chr14	22446445	22446745	136.072	153.458	121.145	143.756	chr14	22446261	22446460	200	20.74;25.60	7.24;6.22	23.17	6.73	20.65	16.16	Up	1.78	9.35193e-06	0.00441237	22446261	22446460	1.78	9.35193e-06	0.00462675						OtherIntergenic	NA	15	246	5	chr14	22191680	22446745	487	5	chr14	22191680	22446745
chr15	75135415	75135715	52.178	46.5024	84.1071	81.2057	chr15	75135601	75135800	200	13.48;20.03	37.83;41.44	16.76	39.63	Inf	96.09	Down	-1.24	1.60182e-05	0.00508541	75135601	75135800	-1.24	1.60182e-05	0.00514992	ULK3	NM_001099436	-	75128458	75135552	ProximalPromoter	-148.5	114	292	5	chr15	75135415	77411458	601	1	chr15	75135415	75135715
chr15	75801299	75801599	20.4619	33.7143	54.7854	50.4792	chr15	75801301	75801500	200	15.55;24.49	42.66;42.47	20.02	42.56	39.53	25.62	Down	-1.09	9.50107e-05	0.00914739	75801301	75801500	-1.09	9.50107e-05	0.00900042	PTPN9	NM_002833	-	75759461	75871625	Genebody	70224.5	199	292	5	chr15	75135415	77411458	602	1	chr15	75801299	75801599
chr15	76020693	76020993	69.5706	68.5911	36.2664	39.5055	chr15	76020781	76021000	220	48.73;50.09	24.95;23.83	49.41	24.39	46.87	11.89	Up	1.02	2.88032e-05	0.00631139	76020781	76020980	1.02	2.88032e-05	0.00615683	DNM1P35	NR_024595	-	76020010	76085024	Genebody	64133.5	212	292	5	chr15	75135415	77411458	603	1	chr15	76020693	76020993
chr15	76443340	76443640	186.204	198.798	200.623	139.367	chr15	76443621	76443820	200	21.77;32.28	10.46;6.22	27.03	8.34	26.75	6.86	Up	1.7	6.0295e-05	0.00766931	76443621	76443820	1.7	6.0295e-05	0.00742649	C15orf27	NM_152335	+	76352298	76497304	Genebody	91422.5	19	292	5	chr15	75135415	77411458	604	1	chr15	76443340	76443640
chr15	77411158	77411458	130.956	101.143	107.256	115.224	chr15	77411441	77411640	200	8.29;14.47	1.61;1.04	11.38	1.32	7.18	1.65	Up	3.11	9.4705e-05	0.00914739	77411441	77411640	3.11	9.4705e-05	0.00900042	PEAK1	NM_024776	-	77400497	77712446	Genebody	300906	17	292	5	chr15	75135415	77411458	605	1	chr15	77411158	77411458
chr16	27192362	27192662	28.6467	23.2512	8.48788	12.0711	chr16	27192361	27192620	260	26.96;23.37	8.85;9.32	25.17	9.09	9.51	5.53	Up	1.47	3.99598e-05	0.00708759	27192361	27192560	1.85	2.41615e-05	0.00615683						OtherIntergenic	NA	258	313	5	chr16	27192362	27879171	634	3	chr16	27192362	27379793
chr16	27326590	27326890	26.6005	15.1133	8.48788	10.9737	chr16	27326581	27326780	200	17.63;13.36	4.02;3.11	15.49	3.57	14.88	8.89	Up	2.12	4.13843e-05	0.00709779	27326581	27326780	2.12	4.13843e-05	0.00697415	IL4R	NM_001008699	+	27325250	27366532	Promoter3k	1430.5	190	313	5	chr16	27192362	27879171	634	3	chr16	27192362	27379793
chr16	27379493	27379793	86.9633	82.5418	77.9341	71.3293	chr16	27379321	27379520	200	0.00;2.23	11.27;10.36	1.11	10.81	1.83	26.59	Down	-3.28	3.59644e-05	0.00645538	27379321	27379520	-3.28	3.59644e-05	0.00627981						OtherIntergenic	NA	27	313	5	chr16	27192362	27879171	634	3	chr16	27192362	27379793
chr16	27876599	27876899	28.6467	38.3645	20.8339	32.9212	chr16	27876841	27877100	260	12.44;15.58	2.41;3.11	14.01	2.76	24.96	Inf	Up	2.34	2.20658e-05	0.00624282	27876881	27877080	2.91	1.20197e-05	0.00490288	GSG1L	NM_144675	-	27798849	27899478	Genebody	22507.5	58	313	5	chr16	27192362	27879171	635	2	chr16	27876599	27879171
chr16	27878871	27879171	77.7554	83.7044	58.6435	59.2582	chr16	27879021	27879220	200	49.77;47.86	25.76;25.90	48.81	25.83	Inf	Inf	Up	0.92	9.56321e-05	0.00915292	27879021	27879220	0.92	9.56321e-05	0.00900746	GSG1L	NM_144675	-	27798849	27899478	Genebody	20357.5	150	313	5	chr16	27192362	27879171	635	2	chr16	27876599	27879171
chr16	61377033	61377333	11.2541	15.1133	0.771625	1.09737	chr16	61377001	61377380	380	13.48;16.70	0.00;1.04	15.09	0.52	5.74	0.17	Up	4.86	4.5673e-09	3.33974e-05	61377121	61377320	4.5	3.85562e-07	0.000843327						Genedesert	NA	300	321	5	chr16	61377033	62290598	648	1	chr16	61377033	61377333
chr16	62075375	62075675	16.3696	13.9507	40.1245	46.0897	chr16	62075361	62075700	340	15.55;13.36	41.85;43.51	14.45	42.68	9.38	17.15	Down	-1.56	9.6862e-08	0.000334251	62075421	62075620	-2.09	1.55138e-09	1.20453e-05						OtherIntergenic	NA	300	321	5	chr16	61377033	62290598	649	4	chr16	62075375	62290598
chr16	62259609	62259909	73.663	62.7783	106.484	93.2768	chr16	62259381	62259620	240	5.18;4.45	22.54;15.54	4.82	19.04	1.51	6.81	Down	-1.98	0.000352551	0.0324038	62259381	62259580	-2.13	4.20965e-05	0.00699329						Genedesert	NA	11	321	5	chr16	61377033	62290598	649	4	chr16	62075375	62290598
chr16	62259609	62259909	73.663	62.7783	106.484	93.2768	chr16	62259861	62260060	200	10.37;3.34	22.54;25.90	6.85	24.22	12.86	56.82	Down	-1.82	7.85993e-05	0.00807546	62259861	62260060	-1.82	7.85993e-05	0.00787081						Genedesert	NA	48	321	5	chr16	61377033	62290598	649	4	chr16	62075375	62290598
chr16	62290298	62290598	46.0394	44.1773	75.6193	94.3742	chr16	62290301	62290600	300	48.73;40.07	78.07;77.69	44.4	77.88	14.44	Inf	Down	-0.81	0.000139852	0.012949	62290341	62290540	-1.01	1.29934e-05	0.00490288						Genedesert	NA	297	321	5	chr16	61377033	62290598	649	4	chr16	62075375	62290598
chr17	6374853	6375153	36.8315	44.1773	27.0069	15.3632	chr17	6374801	6375060	260	32.14;33.39	14.49;11.39	32.77	12.94	58.83	7.93	Up	1.34	2.42938e-05	0.00631139	6374841	6375040	1.46	1.44193e-05	0.00490288	PITPNM3	NM_001165966	-	6354582	6459877	Genebody	84946.5	207	332	5	chr17	6374853	7406646	680	2	chr17	6374853	6471124
chr17	6470824	6471124	27.6236	26.7389	19.2906	18.6554	chr17	6470721	6470960	240	17.63;22.26	5.63;5.18	19.94	5.41	7.59	Inf	Up	1.88	2.41614e-05	0.00631139	6470721	6470920	3.04	9.4546e-06	0.00462794						OtherIntergenic	NA	136	332	5	chr17	6374853	7406646	680	2	chr17	6374853	6471124
chr17	6908158	6908458	49.1087	69.7537	96.4531	97.6663	chr17	6908101	6908360	260	32.14;45.63	72.44;77.69	38.89	75.07	77.11	44.92	Down	-0.95	1.48733e-05	0.00486219	6908141	6908340	-1.03	6.77026e-06	0.00401595	ALOX12	NM_000697	+	6899383	6914055	Genebody	8847.5	202	332	5	chr17	6374853	7406646	681	1	chr17	6908158	6908458
chr17	7216609	7216909	14.3234	20.9261	5.40138	3.29212	chr17	7216601	7216880	280	16.59;21.15	3.22;4.14	18.87	3.68	17.74	2.85	Up	2.36	7.42093e-07	0.0012577	7216681	7216880	2.41	3.91736e-05	0.00679961	GPS2	NM_004489	-	7215977	7218658	Promoter3k	1917.5	271	332	5	chr17	6374853	7406646	682	2	chr17	7216609	7406646
chr17	7406346	7406646	34.7853	25.5763	14.6609	14.2659	chr17	7406641	7406920	280	11.41;7.79	0.00;0.00	9.6	0	3.58	0	Up	inf	1.38979e-06	0.00176456	7406701	7406900	inf	1.5092e-05	0.00490288	POLR2A	NM_000937	+	7387697	7417935	Genebody	19083.5	5	332	5	chr17	6374853	7406646	682	2	chr17	7216609	7406646
chr17	35547467	35547767	20.4619	29.064	7.71625	13.1685	chr17	35547521	35547720	200	18.66;20.03	7.24;4.14	19.35	5.69	18.32	2.88	Up	1.76	9.28927e-05	0.00901711	35547521	35547720	1.76	9.28927e-05	0.00886132	ACACA	NM_198838	-	35441926	35656692	Genebody	109072	199	341	5	chr17	35547467	38226402	704	2	chr17	35547467	35730813
chr17	35730513	35730813	322.276	312.729	275.47	323.725	chr17	35730521	35730720	200	274.76;251.55	233.42;221.68	263.15	227.55	99.22	274.96	Up	0.21	1.69747e-10	2.10874e-06	35730521	35730720	0.21	1.69747e-10	1.96482e-06	ACACA	NM_198839	-	35441926	35766902	Genebody	36281.5	199	341	5	chr17	35547467	38226402	704	2	chr17	35547467	35730813
chr17	36631004	36631304	12.2772	40.6896	8.48788	17.558	chr17	36630921	36631120	200	7.26;13.36	0.80;1.04	10.31	0.92	20.22	1.07	Up	3.49	4.73492e-05	0.00766931	36630921	36631120	3.49	4.73492e-05	0.00742649	ARHGAP23	NM_001199417	+	36584719	36668628	Genebody	46301.5	116	341	5	chr17	35547467	38226402	705	1	chr17	36631004	36631304
chr17	37427266	37427566	11.2541	9.30049	19.2906	17.558	chr17	37427181	37427380	200	1.04;0.00	10.46;7.25	0.52	8.86	0.35	11.13	Down	-4.09	9.62326e-05	0.00915292	37427181	37427380	-4.09	9.62326e-05	0.00900746	FBXL20	NM_032875	-	37408896	37557909	Genebody	130628	114	341	5	chr17	35547467	38226402	706	1	chr17	37427266	37427566
chr17	38226102	38226402	16.3696	26.7389	20.8339	5.48687	chr17	38226381	38226640	260	2.07;6.68	16.90;16.57	4.38	16.74	2.7	6.69	Down	-1.94	0.000143494	0.0132814	38226381	38226580	-2.34	8.81469e-05	0.00847114	THRA	NM_199334	+	38219067	38246290	Genebody	7443.5	21	341	5	chr17	35547467	38226402	707	1	chr17	38226102	38226402
chr17	69760690	69760990	48.0856	47.665	23.9204	23.0449	chr17	69760741	69760980	240	41.47;45.63	20.93;16.57	43.55	18.75	29.1	7.62	Up	1.22	8.96729e-06	0.00428295	69760761	69760960	1.27	9.43106e-06	0.00462794						Genedesert	NA	239	351	5	chr17	69760690	71639345	730	1	chr17	69760690	69760990
chr17	70385209	70385509	21.485	25.5763	16.9758	14.2659	chr17	70385401	70385660	260	8.29;16.70	1.61;1.04	12.5	1.32	21.84	3.34	Up	3.24	1.07023e-05	0.00478421	70385401	70385600	3.18	4.63122e-05	0.00742649						OtherIntergenic	NA	108	351	5	chr17	69760690	71639345	731	1	chr17	70385209	70385509
chr17	70999723	71000023	17.3927	17.4384	0.771625	7.68162	chr17	70999701	71000080	380	19.70;17.81	2.41;3.11	18.75	2.76	12.63	3.3	Up	2.76	1.16484e-07	0.000383266	70999781	70999980	3.55	1.08895e-07	0.000362387	SLC39A11	NM_139177	-	70642084	71088853	Genebody	88962.5	300	351	5	chr17	69760690	71639345	732	1	chr17	70999723	71000023
chr17	71307137	71307437	72.6399	93.0049	98.768	86.6926	chr17	71307021	71307240	220	10.37;11.13	32.20;27.97	10.75	30.08	4.82	74.29	Down	-1.48	1.27527e-05	0.00486219	71307021	71307220	-1.95	2.08337e-06	0.00240087	CDC42EP4	NM_012121	-	71279762	71308143	Promoter3k	1012.5	103	351	5	chr17	69760690	71639345	733	1	chr17	71307137	71307437
chr17	71639045	71639345	20.4619	9.30049	5.40138	2.19475	chr17	71639161	71639360	200	19.70;7.79	3.22;0.00	13.75	1.61	7.17	2.25	Up	3.09	2.04395e-05	0.00587227	71639161	71639360	3.09	2.04395e-05	0.00601129	SDK2	NM_001144952	-	71330522	71640227	Promoter1k	966.5	184	351	5	chr17	69760690	71639345	734	1	chr17	71639045	71639345
chr18	52442945	52443245	46.0394	59.2906	33.9515	47.1871	chr18	52443221	52443420	200	14.52;17.81	0.80;6.22	16.16	3.51	3.91	1.25	Up	2.2	8.83882e-05	0.00865139	52443221	52443420	2.2	8.83882e-05	0.00849149						OtherIntergenic	NA	24	371	5	chr18	52442945	53966453	775	1	chr18	52442945	52443245
chr18	52650370	52650670	46.0394	36.0394	56.3286	64.7451	chr18	52650501	52650780	280	24.88;22.26	45.07;50.76	23.57	47.92	42.59	28.36	Down	-1.02	0.000102569	0.00953886	52650501	52650700	-1.09	5.33539e-05	0.00742649						OtherIntergenic	NA	169	371	5	chr18	52442945	53966453	776	1	chr18	52650370	52650670
chr18	53245034	53245334	26.6005	23.2512	24.692	54.8687	chr18	53245241	53245440	200	4.15;1.11	11.27;24.86	2.63	18.06	2.62	40.3	Down	-2.78	9.04891e-05	0.00883614	53245241	53245440	-2.78	9.04891e-05	0.00867655	TCF4	NM_003199	-	52889561	53255860	Genebody	10519.5	93	371	5	chr18	52442945	53966453	777	1	chr18	53245034	53245334
chr18	53447498	53447798	25.5774	19.7635	8.48788	12.0711	chr18	53447561	53447760	200	23.85;18.92	4.83;9.32	21.38	7.08	Inf	Inf	Up	1.6	4.99463e-05	0.00766931	53447561	53447760	1.6	4.99463e-05	0.00742649						OtherIntergenic	NA	199	371	5	chr18	52442945	53966453	778	1	chr18	53447498	53447798
chr18	53966153	53966453	47.0625	24.4138	16.9758	13.1685	chr18	53966101	53966360	260	37.33;20.03	8.85;7.25	28.68	8.05	11.3	1.97	Up	1.83	1.91233e-05	0.00561356	53966141	53966340	2.07	6.19673e-06	0.00401595						OtherIntergenic	NA	207	371	5	chr18	52442945	53966453	779	1	chr18	53966153	53966453
chr2	850117	850417	8.18478	17.4384	48.6124	44.9923	chr2	850061	850440	380	13.48;15.58	51.51;39.36	14.53	45.44	7.06	56.66	Down	-1.64	1.47541e-06	0.00176456	850101	850300	-2.22	7.68289e-09	4.6786e-05	LOC339822	NR_033880	-	779836	864112	Genebody	13861.5	300	398	5	chr2	850117	1901214	842	1	chr2	850117	850417
chr2	1136157	1136457	63.432	66.266	215.283	153.632	chr2	1135941	1136580	640	70.51;71.23	237.44;161.60	70.87	199.52	14.86	35.71	Down	-1.49	1.68839e-07	0.00047997	1136041	1136240	-2.23	1.8683e-12	5.29856e-08	SNTG2	NM_018968	+	946553	1371384	Genebody	189708	300	398	5	chr2	850117	1901214	843	1	chr2	1136157	1136457
chr2	1679504	1679804	75.7092	66.266	28.5501	9.87637	chr2	1679341	1679900	560	78.80;72.35	32.20;12.43	75.57	22.31	17.76	7.21	Up	1.76	4.23865e-08	0.000176625	1679681	1679880	2.22	1.50429e-07	0.000454687	PXDN	NM_012293	-	1635658	1748291	Genebody	68670.5	300	398	5	chr2	850117	1901214	844	1	chr2	1679504	1679804
chr2	1890191	1890491	34.7853	39.5271	101.855	85.5952	chr2	1890101	1890780	680	36.29;38.96	119.93;96.34	37.62	108.13	8.91	13.88	Down	-1.52	5.78279e-09	4.03589e-05	1890261	1890460	-1.32	1.0632e-07	0.000360872	MYT1L	NM_015025	-	1792884	2335045	Genebody	444604	300	398	5	chr2	850117	1901214	845	2	chr2	1890191	1901214
chr2	1900914	1901214	23.5312	15.1133	77.9341	64.7451	chr2	1900881	1901380	500	26.96;15.58	83.71;66.30	21.27	75	7.02	30.79	Down	-1.82	6.79443e-09	4.4651e-05	1901041	1901240	-2.39	4.38336e-08	0.000182322	MYT1L	NM_015025	-	1792884	2335045	Genebody	433914	300	398	5	chr2	850117	1901214	845	2	chr2	1890191	1901214
chr2	85152912	85153212	192.342	249.951	152.782	140.464	chr2	85152801	85153020	220	69.47;72.35	40.24;37.29	70.91	38.77	127.3	23.64	Up	0.87	5.14794e-05	0.00766931	85152801	85153000	1.12	1.35059e-06	0.00184021						OtherIntergenic	NA	108	424	5	chr2	85152912	86992189	889	1	chr2	85152912	85153212
chr2	85779229	85779529	130.956	117.419	119.602	121.809	chr2	85779481	85779680	200	8.29;8.90	24.95;23.83	8.6	24.39	Inf	29.46	Down	-1.5	8.79815e-05	0.00862793	85779481	85779680	-1.5	8.79815e-05	0.00846489	GGCX	NM_001142269	-	85771977	85788657	Genebody	9076.5	48	424	5	chr2	85152912	86992189	890	1	chr2	85779229	85779529
chr2	86025159	86025459	18.4158	19.7635	6.173	17.558	chr2	86025361	86025560	200	7.26;14.47	0.80;2.07	10.86	1.44	4.88	1.63	Up	2.92	9.30541e-05	0.00903053	86025361	86025560	2.92	9.30541e-05	0.00887454						OtherIntergenic	NA	98	424	5	chr2	85152912	86992189	891	1	chr2	86025159	86025459
chr2	86600045	86600345	32.7391	62.7783	23.1488	32.9212	chr2	86600041	86600260	220	27.99;53.43	14.49;20.72	40.71	17.6	24.64	13.66	Up	1.21	0.000224321	0.0206836	86600061	86600260	1.44	2.61571e-05	0.00615683						OtherIntergenic	NA	215	424	5	chr2	85152912	86992189	892	1	chr2	86600045	86600345
chr2	86991889	86992189	71.6168	43.0148	91.0518	94.3742	chr2	86991741	86991960	220	5.18;7.79	27.37;23.83	6.49	25.6	3.03	20.46	Down	-1.98	8.75098e-07	0.00137436	86991761	86991960	-2.03	1.26944e-06	0.00184021	RMND5A	NM_022780	+	86947413	87005164	Genebody	44437.5	71	424	5	chr2	85152912	86992189	893	1	chr2	86991889	86992189
chr2	174749187	174749487	74.6861	77.8916	46.2975	48.2845	chr2	174749301	174749580	280	52.88;58.99	31.39;26.93	55.93	29.16	35.92	17.89	Up	0.94	7.08118e-05	0.00766931	174749341	174749540	1.37	2.27972e-07	0.000618355						OtherIntergenic	NA	186	450	5	chr2	174749187	175641276	937	2	chr2	174749187	174828289
chr2	174827989	174828289	2.04619	11.6256	25.4636	17.558	chr2	174827941	174828140	200	1.04;3.34	15.29;11.39	2.19	13.34	0.56	6.55	Down	-2.61	5.89074e-05	0.00766931	174827941	174828140	-2.61	5.89074e-05	0.00742649	SP3	NM_001017371	-	174771186	174828947	Promoter1k	906.5	151	450	5	chr2	174749187	175641276	937	2	chr2	174749187	174828289
chr2	175387247	175387547	1.0231	4.65024	6.94463	16.4606	chr2	175387221	175387420	200	0.00;0.00	7.24;7.25	0	7.25	0	5.84	Down	-inf	5.11693e-05	0.00766931	175387221	175387420	-inf	5.11693e-05	0.00742649						OtherIntergenic	NA	173	450	5	chr2	174749187	175641276	938	3	chr2	175387247	175641276
chr2	175468105	175468405	30.6929	11.6256	35.4948	53.7713	chr2	175468061	175468360	300	21.77;12.24	34.61;52.83	17.01	43.72	16.53	16.96	Down	-1.36	0.000928339	0.0851116	175468161	175468360	-1.33	4.32048e-05	0.0070302	WIPF1	NM_003387	-	175424301	175499307	Genebody	31096.5	255	450	5	chr2	174749187	175641276	938	3	chr2	175387247	175641276
chr2	175640976	175641276	21.485	18.601	10.8028	15.3632	chr2	175640821	175641020	200	11.41;7.79	0.80;1.04	9.6	0.92	3.21	2.2	Up	3.38	8.5183e-05	0.00839655	175640821	175641020	3.38	8.5183e-05	0.00823643						OtherIntergenic	NA	44	450	5	chr2	174749187	175641276	938	3	chr2	175387247	175641276
chr2	208632614	208632914	36.8315	40.6896	13.8893	13.1685	chr2	208632541	208632740	200	17.63;21.15	4.02;8.29	19.39	6.16	9.13	Inf	Up	1.66	9.28941e-05	0.00901711	208632541	208632740	1.66	9.28941e-05	0.00886132	FZD5	NM_003468	-	208627309	208634143	Promoter3k	1502.5	126	463	5	chr2	208632614	209040380	960	2	chr2	208632614	208632914
chr2	208632614	208632914	36.8315	40.6896	13.8893	13.1685	chr2	208632781	208633020	240	12.44;20.03	4.02;3.11	16.24	3.57	14.31	4.44	Up	2.19	0.000177155	0.0163687	208632821	208633020	2.76	9.51488e-05	0.00900042	FZD5	NM_003468	-	208627309	208634143	Promoter3k	1242.5	133	463	5	chr2	208632614	209040380	960	2	chr2	208632614	208632914
chr2	208898880	208899180	74.6861	123.231	52.4705	53.7713	chr2	208898841	208899040	200	43.55;74.57	30.59;22.79	59.06	26.69	116.22	64.79	Up	1.15	6.57065e-05	0.00766931	208898841	208899040	1.15	6.57065e-05	0.00742649						OtherIntergenic	NA	160	463	5	chr2	208632614	209040380	961	3	chr2	208898880	209040380
chr2	208966712	208967012	25.5774	41.8522	13.8893	23.0449	chr2	208966601	208966820	220	11.41;13.36	0.80;3.11	12.38	1.96	7.37	0.86	Up	2.66	2.83411e-05	0.00631139	208966621	208966820	2.66	2.83411e-05	0.00615683						OtherIntergenic	NA	108	463	5	chr2	208632614	209040380	961	3	chr2	208898880	209040380
chr2	209040080	209040380	138.118	183.685	165.128	201.917	chr2	209040321	209040520	200	16.59;17.81	35.41;41.44	17.2	38.42	Inf	15.3	Down	-1.16	7.01164e-05	0.00766931	209040321	209040520	-1.16	7.01164e-05	0.00742649	C2orf80	NM_001099334	-	209030070	209054773	Genebody	14352.5	59	463	5	chr2	208632614	209040380	961	3	chr2	208898880	209040380
chr2	223824154	223824454	60.3627	65.1034	37.8096	26.337	chr2	223824201	223824460	260	58.06;57.88	29.78;22.79	57.97	26.29	22.27	16.03	Up	1.14	1.67573e-06	0.00192327	223824261	223824460	1.28	1.32919e-06	0.00184021						OtherIntergenic	NA	253	469	5	chr2	223824154	224725098	970	1	chr2	223824154	223824454
chr2	224428115	224428415	18.4158	11.6256	10.0311	1.09737	chr2	224428221	224428420	200	17.63;11.13	3.22;1.04	14.38	2.13	13.17	0.79	Up	2.76	2.99237e-05	0.00631139	224428221	224428420	2.76	2.99237e-05	0.00615683						OtherIntergenic	NA	194	469	5	chr2	223824154	224725098	971	4	chr2	224428115	224725098
chr2	224625927	224626227	24.5543	47.665	10.0311	15.3632	chr2	224625821	224626240	420	33.18;43.41	11.27;15.54	38.29	13.4	14.88	10.33	Up	1.51	3.27352e-06	0.00267719	224625941	224626140	1.76	9.76413e-07	0.00152385	AP1S3	NM_001039569	-	224620046	224702319	Genebody	76288.5	300	469	5	chr2	223824154	224725098	971	4	chr2	224428115	224725098
chr2	224702655	224702955	52.178	39.5271	20.8339	28.5317	chr2	224702721	224702920	200	50.81;35.62	14.49;21.75	43.21	18.12	29.41	8.52	Up	1.25	2.7047e-05	0.00631139	224702721	224702920	1.25	2.7047e-05	0.00615683	AP1S3	NM_001039569	-	224620046	224702319	Promoter1k	-501.5	199	469	5	chr2	223824154	224725098	971	4	chr2	224428115	224725098
chr2	224724798	224725098	51.1549	49.9901	32.4083	38.4081	chr2	224724941	224725160	220	38.36;34.50	18.51;14.50	36.43	16.51	Inf	13.56	Up	1.14	0.000102885	0.0095675	224724941	224725140	1.19	4.84241e-05	0.00742649						OtherIntergenic	NA	157	469	5	chr2	223824154	224725098	971	4	chr2	224428115	224725098
chr22	33522912	33523212	14.3234	22.0887	38.5813	50.4792	chr22	33523041	33523240	200	8.29;13.36	28.17;32.11	10.83	30.14	Inf	23.82	Down	-1.48	2.24599e-05	0.00631139	33523041	33523240	-1.48	2.24599e-05	0.00615683						OtherIntergenic	NA	171	508	5	chr22	33522912	34811099	1066	1	chr22	33522912	33523212
chr22	33975514	33975814	166.765	149.97	234.574	222.767	chr22	33975721	33975920	200	33.18;31.16	61.17;64.22	32.17	62.7	58.01	75.16	Down	-0.96	4.64699e-05	0.00761796	33975721	33975920	-0.96	4.64699e-05	0.00742649	LARGE	NM_004737	-	33669061	34316416	Genebody	340596	93	508	5	chr22	33522912	34811099	1067	1	chr22	33975514	33975814
chr22	34501523	34501823	3.06929	6.97537	30.0934	54.8687	chr22	34501421	34501860	440	5.18;7.79	35.41;51.79	6.49	43.6	2.4	20.66	Down	-2.75	1.43328e-08	8.02047e-05	34501501	34501700	-2.95	9.93524e-11	1.35631e-06						Genedesert	NA	300	508	5	chr22	33522912	34811099	1068	2	chr22	34501523	34507564
chr22	34507264	34507564	29.6698	23.2512	107.256	81.2057	chr22	34507161	34507600	440	32.14;21.15	114.29;81.83	26.64	98.06	8.74	238.78	Down	-1.88	3.04534e-08	0.00013757	34507221	34507420	-2.37	3.05521e-09	2.12036e-05						Genedesert	NA	300	508	5	chr22	33522912	34811099	1068	2	chr22	34501523	34507564
chr22	34810799	34811099	5.11549	2.32512	104.941	86.6926	chr22	34810661	34811220	560	13.48;7.79	118.32;92.19	10.64	105.26	1.48	18.49	Down	-3.31	1.24262e-09	1.12678e-05	34810961	34811160	-2.86	1.81289e-13	1.25118e-08						Genedesert	NA	300	508	5	chr22	33522912	34811099	1069	1	chr22	34810799	34811099
chr22	50026203	50026503	23.5312	15.1133	78.7058	80.1083	chr22	50026161	50026640	480	25.92;15.58	86.12;79.76	20.75	82.94	5.7	25.02	Down	-2	7.08496e-13	3.25983e-08	50026361	50026560	-2.68	2.41447e-13	1.39421e-08	C22orf34	NR_026997	-	50013289	50051190	Genebody	24789.5	300	513	5	chr22	50026203	51135417	1081	1	chr22	50026203	50026503
chr22	50324580	50324880	59.3397	66.266	37.8096	19.7527	chr22	50324721	50324920	200	40.44;38.96	20.12;15.54	39.7	17.83	71.5	10.79	Up	1.15	3.84047e-05	0.00685384	50324721	50324920	1.15	3.84047e-05	0.00668108						OtherIntergenic	NA	159	513	5	chr22	50026203	51135417	1082	1	chr22	50324580	50324880
chr22	50659914	50660214	16.3696	26.7389	6.94463	10.9737	chr22	50660041	50660240	200	8.29;23.37	4.02;2.07	15.83	3.05	Inf	7.82	Up	2.38	9.80917e-05	0.00915292	50660041	50660240	2.38	9.80917e-05	0.00900746	TUBGCP6	NM_020461	-	50656117	50683400	Genebody	23259.5	173	513	5	chr22	50026203	51135417	1083	1	chr22	50659914	50660214
chr22	51080201	51080501	43.9932	31.3892	21.6055	14.2659	chr22	51080161	51080360	200	27.99;21.15	9.66;6.22	24.57	7.94	25.01	4.9	Up	1.63	6.04196e-05	0.00766931	51080161	51080360	1.63	6.04196e-05	0.00742649						OtherIntergenic	NA	159	513	5	chr22	50026203	51135417	1084	2	chr22	51080201	51135417
chr22	51135117	51135417	123.795	104.631	109.571	81.2057	chr22	51135361	51135560	200	39.40;27.83	12.07;13.47	33.61	12.77	61.32	15.46	Up	1.4	8.2317e-05	0.00816457	51135361	51135560	1.4	8.2317e-05	0.00799791	SHANK3	NM_001080420	+	51113069	51171641	Genebody	22391.5	56	513	5	chr22	50026203	51135417	1084	2	chr22	51080201	51135417
chr3	127465327	127465627	37.8546	54.6404	20.0623	17.558	chr3	127465381	127465680	300	34.22;47.86	18.51;15.54	41.04	17.03	25.15	10.39	Up	1.27	0.000108751	0.0101002	127465481	127465680	1.48	4.16136e-05	0.00697415	MGLL	NM_007283	-	127407908	127541701	Genebody	76170.5	246	559	5	chr3	127465327	128765595	1169	2	chr3	127465327	127609189
chr3	127608889	127609189	13.3003	17.4384	11.5744	2.19475	chr3	127608821	127609020	200	7.26;11.13	0.00;2.07	9.19	1.04	4.17	0.52	Up	3.15	8.77097e-05	0.008606	127608821	127609020	3.15	8.77097e-05	0.00844328						OtherIntergenic	NA	131	559	5	chr3	127465327	128765595	1169	2	chr3	127465327	127609189
chr3	128399558	128399858	180.065	192.985	246.148	198.625	chr3	128399801	128400000	200	20.74;26.71	45.88;51.79	23.72	48.84	15.14	23.08	Down	-1.04	5.95568e-05	0.00766931	128399801	128400000	-1.04	5.95568e-05	0.00742649						OtherIntergenic	NA	57	559	5	chr3	127465327	128765595	1170	1	chr3	128399558	128399858
chr3	128742827	128743127	15.3465	29.064	27.7785	8.77899	chr3	128742641	128742840	200	6.22;6.68	0.00;0.00	6.45	0	3.85	0	Up	inf	7.19043e-05	0.00766931	128742641	128742840	inf	7.19043e-05	0.00742649	CCDC48	NM_024768	+	128720471	128759585	Genebody	22269.5	13	559	5	chr3	127465327	128765595	1171	2	chr3	128742827	128765595
chr3	128765295	128765595	22.5081	31.3892	25.4636	7.68162	chr3	128765501	128765720	220	12.44;14.47	2.41;1.04	13.46	1.73	6.53	Inf	Up	2.96	9.42471e-06	0.00441402	128765521	128765720	3.02	3.00585e-05	0.00615683						OtherIntergenic	NA	94	559	5	chr3	127465327	128765595	1171	2	chr3	128742827	128765595
chr3	183197854	183198154	86.9633	69.7537	44.7543	18.6554	chr3	183197781	183198020	240	70.51;61.22	35.41;13.47	65.86	24.44	41.17	15.76	Up	1.43	1.04508e-05	0.00469372	183197801	183198000	1.63	2.64614e-06	0.00275789						OtherIntergenic	NA	166	576	5	chr3	183197854	185977622	1214	1	chr3	183197854	183198154
chr3	183613029	183613329	118.679	123.231	158.955	132.782	chr3	183613321	183613520	200	4.15;8.90	20.12;22.79	6.53	21.46	1.33	12.97	Down	-1.72	5.90351e-05	0.00766931	183613321	183613520	-1.72	5.90351e-05	0.00742649						OtherIntergenic	NA	8	576	5	chr3	183197854	185977622	1215	1	chr3	183613029	183613329
chr3	184301881	184302181	13.3003	8.13793	23.1488	24.1422	chr3	184301841	184302080	240	8.29;4.45	23.34;24.86	6.37	24.1	3.19	28.45	Down	-1.92	4.9063e-06	0.00349686	184301881	184302080	-2.01	3.06174e-06	0.00275789						OtherIntergenic	NA	199	576	5	chr3	183197854	185977622	1216	1	chr3	184301881	184302181
chr3	185008043	185008343	12.2772	13.9507	6.173	2.19475	chr3	185007841	185008060	220	11.41;5.57	0.00;0.00	8.49	0	7.85	0	Up	inf	2.0023e-05	0.00576328	185007861	185008060	inf	2.0023e-05	0.00589439	MAP3K13	NR_038322	+	185000728	185010867	Genebody	7222.5	17	576	5	chr3	183197854	185977622	1217	1	chr3	185008043	185008343
chr3	185977322	185977622	131.98	104.631	81.7923	63.6477	chr3	185977461	185977660	200	78.80;64.56	42.66;34.18	71.68	38.42	34.32	23.52	Up	0.9	4.4341e-05	0.00732892	185977461	185977660	0.9	4.4341e-05	0.00719208	DGKG	NM_001080745	-	185864989	186080023	Genebody	102462	161	576	5	chr3	183197854	185977622	1218	1	chr3	185977322	185977622
chr4	15044976	15045276	13.3003	10.4631	6.173	6.58425	chr4	15045101	15045320	220	9.33;7.79	0.80;0.00	8.56	0.4	5.36	0.28	Up	4.41	5.80705e-05	0.00766931	15045121	15045320	inf	3.17015e-06	0.00275789	CPEB2	NM_182646	+	15004297	15071777	Genebody	40913.5	175	585	5	chr4	15044976	16918687	1241	2	chr4	15044976	15233457
chr4	15233157	15233457	94.125	124.394	122.688	137.172	chr4	15233041	15233240	200	14.52;20.03	38.63;40.40	17.28	39.52	30.65	23.87	Down	-1.19	3.27331e-05	0.00631139	15233041	15233240	-1.19	3.27331e-05	0.00615683						OtherIntergenic	NA	83	585	5	chr4	15044976	16918687	1241	2	chr4	15044976	15233457
chr4	15758189	15758489	52.178	59.2906	12.346	32.9212	chr4	15758141	15758480	340	45.62;53.43	19.32;27.97	49.52	23.64	88.47	7.94	Up	1.07	1.29017e-05	0.00486219	15758181	15758380	1.33	4.29671e-06	0.00338474						OtherIntergenic	NA	291	585	5	chr4	15044976	16918687	1242	1	chr4	15758189	15758489
chr4	16445167	16445467	28.6467	33.7143	72.5328	98.7637	chr4	16445181	16445640	460	34.22;33.39	86.12;98.41	33.8	92.27	9.26	24.3	Down	-1.45	9.92407e-11	1.40097e-06	16445341	16445540	-2.1	1.17696e-10	1.52305e-06						OtherIntergenic	NA	286	585	5	chr4	15044976	16918687	1243	1	chr4	16445167	16445467
chr4	16918387	16918687	26.6005	26.7389	60.9584	71.3293	chr4	16918401	16918680	280	26.96;25.60	55.54;61.12	26.28	58.33	17.66	Inf	Down	-1.15	3.20302e-06	0.00262645	16918441	16918640	-1.17	4.50853e-06	0.00349618						OtherIntergenic	NA	279	585	5	chr4	15044976	16918687	1244	1	chr4	16918387	16918687
chr4	46934007	46934307	10.231	24.4138	87.1936	70.2319	chr4	46933961	46934440	480	17.63;27.83	94.17;69.40	22.73	81.79	4.86	40.2	Down	-1.85	1.63273e-08	8.85727e-05	46934101	46934300	-2.17	8.00272e-09	4.75678e-05	GABRA4	NM_001204266	-	46920916	46995522	Genebody	61321.5	300	595	5	chr4	46934007	48089486	1259	3	chr4	46934007	47034985
chr4	47004693	47004993	10.231	16.2759	33.9515	30.7265	chr4	47004701	47005020	320	9.33;14.47	34.61;35.22	11.9	34.91	5.55	5.56	Down	-1.55	1.79401e-06	0.00200782	47004721	47004920	-1.71	2.14154e-06	0.00244523						OtherIntergenic	NA	292	595	5	chr4	46934007	48089486	1259	3	chr4	46934007	47034985
chr4	47034685	47034985	38.8777	46.5024	78.7058	89.9847	chr4	47034641	47034980	340	36.29;40.07	78.07;80.80	38.18	79.44	18.57	47.33	Down	-1.06	5.87215e-07	0.0011467	47034681	47034880	-1.34	8.82131e-08	0.000321366	GABRB1	NM_000812	+	47033294	47428447	Promoter3k	1516.5	295	595	5	chr4	46934007	48089486	1259	3	chr4	46934007	47034985
chr4	47485713	47486013	16.3696	5.81281	14.6609	27.4344	chr4	47485981	47486200	220	0.00;0.00	8.85;7.25	0	8.05	0	Inf	Down	-inf	1.48344e-05	0.00486219	47485981	47486180	-inf	2.81428e-05	0.00615683	ATP10D	NM_020453	+	47487409	47595503	Promoter3k	-1318.5	32	595	5	chr4	46934007	48089486	1260	1	chr4	47485713	47486013
chr4	48089186	48089486	77.7554	73.2414	50.1556	64.7451	chr4	48089121	48089340	220	50.81;40.07	20.12;23.83	45.44	21.97	41.26	8.7	Up	1.05	7.56047e-05	0.00784978	48089121	48089320	1.09	4.63285e-05	0.00742649	TXK	NM_003328	-	48068409	48136273	Genebody	47042.5	154	595	5	chr4	46934007	48089486	1261	1	chr4	48089186	48089486
chr4	120707180	120707480	50.1318	44.1773	17.7474	26.337	chr4	120707201	120707440	240	49.77;43.41	16.10;19.68	46.59	17.89	21.07	8.55	Up	1.38	1.49573e-07	0.000441359	120707241	120707440	1.33	1.35402e-06	0.00184021						OtherIntergenic	NA	239	612	5	chr4	120707180	122343111	1290	1	chr4	120707180	120707480
chr4	121187740	121188040	12.2772	18.601	0.771625	2.19475	chr4	121187761	121188080	320	14.52;21.15	0.80;4.14	17.83	2.47	6.59	0.76	Up	2.85	1.07313e-06	0.00156472	121187821	121188020	3.49	9.00636e-08	0.000321508						OtherIntergenic	NA	279	612	5	chr4	120707180	122343111	1291	1	chr4	121187740	121188040
chr4	121730694	121730994	54.2242	52.3153	64.8165	111.932	chr4	121730561	121730800	240	7.26;7.79	24.15;30.04	7.52	27.09	2.76	63.17	Down	-1.85	5.32122e-06	0.00364817	121730601	121730800	-1.85	5.32122e-06	0.00389539	PRDM5	NM_018699	-	121615928	121844013	Genebody	113332	106	612	5	chr4	120707180	122343111	1292	2	chr4	121730694	121899078
chr4	121898778	121899078	58.3166	79.0542	35.4948	31.8239	chr4	121898881	121899120	240	50.81;64.56	28.98;22.79	57.68	25.88	26.37	7.09	Up	1.16	9.66566e-06	0.00449383	121898901	121899100	1.12	4.91474e-06	0.00374801						OtherIntergenic	NA	197	612	5	chr4	120707180	122343111	1292	2	chr4	121730694	121899078
chr4	122342811	122343111	63.432	66.266	17.7474	20.8501	chr4	122342761	122343160	400	64.28;64.56	24.15;23.83	64.42	23.99	25.32	5.25	Up	1.43	9.42911e-10	9.08632e-06	122342941	122343140	1.53	5.71273e-08	0.000229671						OtherIntergenic	NA	300	612	5	chr4	120707180	122343111	1293	1	chr4	122342811	122343111
chr5	2070911	2071211	40.9239	51.1527	17.7474	14.2659	chr5	2070901	2071280	380	48.73;50.09	18.51;11.39	49.41	14.95	16.55	12.51	Up	1.72	6.11282e-10	6.4045e-06	2070961	2071160	2.25	5.76961e-09	3.71373e-05						OtherIntergenic	NA	300	631	5	chr5	2070911	4296177	1326	1	chr5	2070911	2071211
chr5	2695796	2696096	15.3465	34.8768	0.771625	4.3895	chr5	2695781	2696040	260	18.66;28.94	1.61;7.25	23.8	4.43	9.19	1.37	Up	2.43	3.41097e-06	0.00270843	2695801	2696000	2.27	7.9238e-07	0.00132105						OtherIntergenic	NA	244	631	5	chr5	2070911	4296177	1327	1	chr5	2695796	2696096
chr5	3139694	3139994	42.9701	59.2906	16.9758	7.68162	chr5	3139681	3140120	440	47.69;56.76	18.51;8.29	52.23	13.4	14.41	4.25	Up	1.96	7.80776e-09	4.99972e-05	3139801	3140000	2.51	1.68912e-10	1.96482e-06						OtherIntergenic	NA	300	631	5	chr5	2070911	4296177	1328	1	chr5	3139694	3139994
chr5	3509458	3509758	37.8546	32.5517	5.40138	12.0711	chr5	3509401	3509760	360	42.51;28.94	8.85;13.47	35.72	11.16	17.73	3.25	Up	1.68	2.74096e-06	0.00260468	3509441	3509640	1.94	5.63518e-07	0.00112188	LOC285577	NR_033898	-	3417265	3536208	Genebody	26627.5	300	631	5	chr5	2070911	4296177	1329	1	chr5	3509458	3509758
chr5	4295877	4296177	29.6698	65.1034	13.1176	26.337	chr5	4295861	4296160	300	37.33;62.33	16.10;19.68	49.83	17.89	11.91	8.6	Up	1.48	2.0181e-06	0.00218979	4295881	4296080	1.56	1.40645e-05	0.00490288						Genedesert	NA	283	631	5	chr5	2070911	4296177	1330	1	chr5	4295877	4296177
chr5	141928372	141928672	116.633	129.044	140.436	136.074	chr5	141928141	141928380	240	1.04;4.45	15.29;18.65	2.74	16.97	0.74	5.73	Down	-2.63	4.60687e-06	0.00330444	141928181	141928380	-2.63	4.60687e-06	0.00354588						OtherIntergenic	NA	8	677	5	chr5	141928372	143583634	1407	1	chr5	141928372	141928672
chr5	142303750	142304050	14.3234	33.7143	3.0865	5.48687	chr5	142303821	142304140	320	17.63;28.94	1.61;8.29	23.28	4.95	6.45	2.1	Up	2.23	0.000120817	0.0112065	142303881	142304080	4.88	1.44343e-07	0.000440925	ARHGAP26	NM_015071	+	142150291	142608572	Genebody	153690	229	677	5	chr5	141928372	143583634	1408	1	chr5	142303750	142304050
chr5	143065073	143065373	24.5543	16.2759	23.1488	15.3632	chr5	143065341	143065600	260	9.33;11.13	1.61;1.04	10.23	1.32	9.64	0.66	Up	2.95	0.000107104	0.00994801	143065381	143065580	inf	6.66437e-07	0.00119125						OtherIntergenic	NA	32	677	5	chr5	141928372	143583634	1409	1	chr5	143065073	143065373
chr5	143337082	143337382	7.16168	15.1133	28.5501	27.4344	chr5	143337001	143337200	200	0.00;2.23	14.49;11.39	1.11	12.94	0.5	32.21	Down	-3.54	3.10931e-06	0.00260468	143337001	143337200	-3.54	3.10931e-06	0.00275789						OtherIntergenic	NA	118	677	5	chr5	141928372	143583634	1410	1	chr5	143337082	143337382
chr5	143583334	143583634	143.234	146.483	137.349	177.775	chr5	143583161	143583360	200	8.29;8.90	27.37;22.79	8.6	25.08	15.42	20.31	Down	-1.54	4.16119e-05	0.00709779	143583161	143583360	-1.54	4.16119e-05	0.00697415	KCTD16	NM_020768	+	143550436	143856944	Genebody	32824.5	26	677	5	chr5	141928372	143583634	1411	1	chr5	143583334	143583634
chr6	30084586	30084886	41.947	25.5763	16.9758	14.2659	chr6	30084441	30084700	260	20.74;24.49	7.24;4.14	22.61	5.69	14.49	2.41	Up	1.99	3.54445e-06	0.00273668	30084501	30084700	2.06	8.05391e-06	0.00424287						OtherIntergenic	NA	114	699	5	chr6	30084586	30890498	1450	1	chr6	30084586	30084886
chr6	30325392	30325692	116.633	108.118	135.806	132.782	chr6	30325281	30325480	200	19.70;16.70	49.10;44.54	18.2	46.82	36.87	56.78	Down	-1.36	5.81621e-07	0.0011467	30325281	30325480	-1.36	5.81621e-07	0.00114871						OtherIntergenic	NA	88	699	5	chr6	30084586	30890498	1451	3	chr6	30325392	30594695
chr6	30509256	30509556	268.052	320.867	224.543	278.733	chr6	30509301	30509500	200	231.22;234.85	202.03;206.14	233.03	204.08	209.4	122.6	Up	0.19	5.23988e-10	5.71003e-06	30509301	30509500	0.19	5.23988e-10	4.71698e-06	GNL1	NM_005275	-	30509154	30525371	Genebody	15970.5	199	699	5	chr6	30084586	30890498	1451	3	chr6	30325392	30594695
chr6	30594395	30594695	15.3465	31.3892	47.0691	44.9923	chr6	30594421	30594620	200	13.48;17.81	37.83;33.15	15.64	35.49	4.8	43.79	Down	-1.18	7.31329e-05	0.00766931	30594421	30594620	-1.18	7.31329e-05	0.00743136	ATAT1	NM_024909	+	30594612	30612448	ProximalPromoter	-91.5	199	699	5	chr6	30084586	30890498	1451	3	chr6	30325392	30594695
chr6	30890198	30890498	14.3234	23.2512	4.62975	3.29212	chr6	30890161	30890380	220	15.55;17.81	3.22;3.11	16.68	3.16	11.12	1.51	Up	2.4	6.02563e-06	0.00386544	30890161	30890360	2.5	9.26673e-06	0.00459936	VARS2	NM_001167734	+	30882107	30894235	Genebody	8163.5	182	699	5	chr6	30084586	30890498	1452	1	chr6	30890198	30890498
chr6	38639676	38639976	125.841	123.231	59.4151	103.153	chr6	38639741	38639940	200	96.43;96.83	47.49;61.12	96.63	54.3	44.62	31.57	Up	0.83	2.759e-05	0.00631139	38639741	38639940	0.83	2.759e-05	0.00615683						OtherIntergenic	NA	199	703	5	chr6	38639676	39278041	1456	1	chr6	38639676	38639976
chr6	39056126	39056426	15.3465	11.6256	6.173	4.3895	chr6	39056001	39056220	220	9.33;6.68	0.00;0.00	8	0	5.04	0	Up	inf	7.11694e-06	0.00386544	39056021	39056220	inf	7.11694e-06	0.00401595	GLP1R	NM_002062	+	39016556	39055520	Genebody	39554.5	94	703	5	chr6	38639676	39278041	1457	4	chr6	39056126	39278041
chr6	39157766	39158066	46.0394	53.4778	21.6055	15.3632	chr6	39157781	39158120	340	50.81;48.97	23.34;13.47	49.89	18.4	19.64	15.47	Up	1.44	9.31766e-07	0.00141703	39157821	39158020	1.45	3.57823e-07	0.000800934	KCNK5	NM_003740	-	39156746	39197251	Genebody	39300.5	285	703	5	chr6	38639676	39278041	1457	4	chr6	39056126	39278041
chr6	39197310	39197610	66.5013	73.2414	13.8893	13.1685	chr6	39197241	39197740	500	69.47;73.46	17.71;20.72	71.46	19.21	33.85	3.79	Up	1.9	9.27589e-13	3.82139e-08	39197401	39197600	2.35	6.92242e-13	2.66823e-08	KCNK5	NM_003740	-	39156746	39197251	ProximalPromoter	-239.5	300	703	5	chr6	38639676	39278041	1457	4	chr6	39056126	39278041
chr6	39277741	39278041	100.264	125.557	143.522	132.782	chr6	39277621	39277820	200	14.52;8.90	29.78;29.00	11.71	29.39	Inf	69.88	Down	-1.33	9.21031e-05	0.00894943	39277621	39277820	-1.33	9.21031e-05	0.00879465	KCNK17	NM_031460	-	39266776	39282236	Genebody	4515.5	79	703	5	chr6	38639676	39278041	1457	4	chr6	39056126	39278041
chr6	52272200	52272500	81.8478	94.1675	47.0691	51.5766	chr6	52272261	52272620	360	78.80;85.70	41.85;40.40	82.25	41.13	52.88	49.63	Up	1	9.62209e-07	0.00145951	52272301	52272500	1.01	3.62068e-06	0.00298865	PAQR8	NM_133367	+	52226925	52272575	Genebody	45515.5	239	709	5	chr6	52272200	53857834	1465	2	chr6	52272200	52368399
chr6	52368099	52368399	1.0231	6.97537	20.0623	15.3632	chr6	52368201	52368400	200	0.00;3.34	12.07;11.39	1.67	11.73	0.75	Inf	Down	-2.81	6.95703e-05	0.00766931	52368201	52368400	-2.81	6.95703e-05	0.00742649	TRAM2	NM_012288	-	52362199	52441862	Genebody	73561.5	198	709	5	chr6	52272200	53857834	1465	2	chr6	52272200	52368399
chr6	52704383	52704683	116.633	127.882	58.6435	87.7899	chr6	52704441	52704760	320	113.02;120.21	60.37;74.58	116.61	67.47	209.16	79.84	Up	0.79	7.67739e-06	0.00397231	52704481	52704680	1.08	4.84032e-09	3.17926e-05	GSTA5	NM_153699	-	52696540	52710893	Genebody	6292.5	242	709	5	chr6	52272200	53857834	1466	1	chr6	52704383	52704683
chr6	53593456	53593756	91.0557	120.906	87.1936	88.8873	chr6	53593401	53593600	200	59.10;72.35	31.39;39.36	65.72	35.38	131.13	28.01	Up	0.89	4.95623e-05	0.00766931	53593401	53593600	0.89	4.95623e-05	0.00742649						OtherIntergenic	NA	144	709	5	chr6	52272200	53857834	1467	1	chr6	53593456	53593756
chr6	53857534	53857834	10.231	24.4138	4.62975	3.29212	chr6	53857341	53857540	200	10.37;15.58	0.80;3.11	12.98	1.96	22.94	2.17	Up	2.73	2.51435e-05	0.00631139	53857341	53857540	2.73	2.51435e-05	0.00615683						OtherIntergenic	NA	6	709	5	chr6	52272200	53857834	1468	1	chr6	53857534	53857834
chr7	37324319	37324619	48.0856	40.6896	16.9758	10.9737	chr7	37324261	37324640	380	47.69;41.18	20.12;11.39	44.44	15.76	42.46	7.94	Up	1.5	1.04418e-06	0.00154242	37324341	37324540	1.87	3.62868e-06	0.00299327	ELMO1	NM_001206482	-	36892510	37393272	Genebody	68821.5	300	762	5	chr7	37324319	38700504	1557	1	chr7	37324319	37324619
chr7	37771826	37772126	23.5312	22.0887	3.0865	9.87637	chr7	37771861	37772080	220	22.81;17.81	4.02;6.22	20.31	5.12	13.76	4.03	Up	1.99	5.57185e-06	0.00377006	37771881	37772080	2.11	1.30819e-06	0.00184021						OtherIntergenic	NA	219	762	5	chr7	37324319	38700504	1558	2	chr7	37771826	37893476
chr7	37893176	37893476	20.4619	19.7635	0.771625	4.3895	chr7	37893181	37893540	360	21.77;22.26	3.22;6.22	22.02	4.72	7.1	1.36	Up	2.22	4.17444e-07	0.00088951	37893241	37893440	3.47	1.48653e-08	8.13523e-05	TXNDC3	NM_016616	+	37888198	37940002	Genebody	5162.5	295	762	5	chr7	37324319	38700504	1558	2	chr7	37771826	37893476
chr7	38389543	38389843	48.0856	33.7143	17.7474	18.6554	chr7	38389661	38389860	200	35.25;28.94	16.10;10.36	32.1	13.23	65.12	32.47	Up	1.28	6.28042e-05	0.00766931	38389661	38389860	1.28	6.28042e-05	0.00742649	LOC100506776	NR_040085	+	38381177	38418238	Genebody	8583.5	182	762	5	chr7	37324319	38700504	1559	1	chr7	38389543	38389843
chr7	38700204	38700504	86.9633	97.6551	35.4948	60.3556	chr7	38700141	38700480	340	90.21;92.38	34.61;53.87	91.29	44.24	45.88	25.7	Up	1.05	1.29772e-05	0.00486219	38700141	38700340	1.3	3.23347e-08	0.00014768						OtherIntergenic	NA	276	762	5	chr7	37324319	38700504	1560	1	chr7	38700204	38700504
chr7	80873533	80873833	30.6929	26.7389	3.0865	18.6554	chr7	80873481	80873720	240	29.03;20.03	2.41;10.36	24.53	6.39	23.66	14.06	Up	1.94	0.000580622	0.0532835	80873521	80873720	2.2	9.40253e-06	0.00462794						OtherIntergenic	NA	187	776	5	chr7	80873533	82634918	1586	1	chr7	80873533	80873833
chr7	81128973	81129273	95.1481	83.7044	84.1071	59.2582	chr7	81129221	81129420	200	2.07;1.11	10.46;13.47	1.59	11.96	0.8	9.55	Down	-2.91	6.95704e-05	0.00766931	81129221	81129420	-2.91	6.95704e-05	0.00742649						OtherIntergenic	NA	52	776	5	chr7	80873533	82634918	1587	1	chr7	81128973	81129273
chr7	81877198	81877498	49.1087	53.4778	74.8476	86.6926	chr7	81877201	81877400	200	30.07;31.16	62.78;55.94	30.62	59.36	Inf	Inf	Down	-0.96	6.22929e-05	0.00766931	81877201	81877400	-0.96	6.22929e-05	0.00742649	CACNA2D1	NM_000722	-	81579417	82073031	Genebody	195730	199	776	5	chr7	80873533	82634918	1588	1	chr7	81877198	81877498
chr7	82201606	82201906	155.511	179.034	147.38	170.093	chr7	82201541	82201740	200	85.02;89.04	48.29;54.90	87.03	51.6	87.39	124.73	Up	0.75	8.93232e-05	0.00872846	82201541	82201740	0.75	8.93232e-05	0.00856938						OtherIntergenic	NA	134	776	5	chr7	80873533	82634918	1589	1	chr7	82201606	82201906
chr7	82634618	82634918	5.11549	1.16256	15.4325	23.0449	chr7	82634601	82634800	200	0.00;1.11	9.66;8.29	0.56	8.97	0.16	7.39	Down	-4.01	5.10864e-05	0.00766931	82634601	82634800	-4.01	5.10864e-05	0.00742649	PCLO	NM_014510	-	82449795	82792197	Genebody	157496	182	776	5	chr7	80873533	82634918	1590	1	chr7	82634618	82634918
chr8	2027646	2027946	4.09239	16.2759	24.692	25.2396	chr8	2027741	2027980	240	1.04;6.68	21.73;19.68	3.86	20.71	7.29	16.82	Down	-2.42	1.49915e-06	0.00177077	2027741	2027940	-2.42	1.49915e-06	0.00185127	MYOM2	NM_003970	+	1993157	2093380	Genebody	34703.5	205	801	5	chr8	2027646	2672373	1632	1	chr8	2027646	2027946
chr8	2480226	2480526	3.06929	3.48768	21.6055	19.7527	chr8	2480181	2480540	360	4.15;4.45	24.95;20.72	4.3	22.83	Inf	11.19	Down	-2.41	2.24258e-07	0.00058283	2480241	2480440	-2.78	2.34306e-08	0.000118323						OtherIntergenic	NA	300	801	5	chr8	2027646	2672373	1633	4	chr8	2480226	2672373
chr8	2480965	2481265	1.0231	9.30049	73.3044	66.9398	chr8	2480801	2481460	660	4.15;11.13	84.51;69.40	7.64	76.96	1.43	31.5	Down	-3.33	5.01781e-11	7.89058e-07	2480921	2481120	-3.51	1.77439e-13	1.25118e-08						OtherIntergenic	NA	300	801	5	chr8	2027646	2672373	1633	4	chr8	2480226	2672373
chr8	2570064	2570364	7.16168	1.16256	14.6609	30.7265	chr8	2569981	2570340	360	6.22;4.45	20.93;32.11	5.34	26.52	5.14	7.68	Down	-2.31	1.26894e-05	0.00486219	2570021	2570220	-3.55	1.80625e-08	9.51189e-05						OtherIntergenic	NA	276	801	5	chr8	2027646	2672373	1633	4	chr8	2480226	2672373
chr8	2672073	2672373	100.264	84.867	201.394	159.119	chr8	2672021	2672380	360	105.76;83.48	202.03;145.02	94.62	173.52	18.15	217.42	Down	-0.87	0.00011611	0.0107748	2672061	2672260	-1.07	7.53465e-07	0.00129434						OtherIntergenic	NA	300	801	5	chr8	2027646	2672373	1633	4	chr8	2480226	2672373
chr8	21641902	21642202	58.3166	95.33	146.609	128.393	chr8	21641961	21642180	220	54.95;65.67	134.42;101.52	60.31	117.97	14.62	294.48	Down	-0.97	5.62267e-06	0.00380238	21641961	21642160	-0.95	8.88462e-06	0.0044643	GFRA2	NM_001495	-	21549529	21646346	Genebody	4275.5	219	810	5	chr8	21641902	22674267	1648	2	chr8	21641902	21670065
chr8	21669765	21670065	70.5937	61.6157	100.311	115.224	chr8	21669961	21670160	200	11.41;15.58	30.59;38.33	13.49	34.46	11.98	40.73	Down	-1.35	6.69962e-05	0.00766931	21669961	21670160	-1.35	6.69962e-05	0.00742649						OtherIntergenic	NA	104	810	5	chr8	21641902	22674267	1648	2	chr8	21641902	21670065
chr8	22046346	22046646	50.1318	44.1773	24.692	35.116	chr8	22046301	22046600	300	50.81;46.75	24.15;25.90	48.78	25.02	14.67	14.97	Up	0.96	6.02808e-05	0.00766931	22046381	22046580	1.18	6.31668e-06	0.00401595	BMP1	NR_033404	+	22022652	22058996	Genebody	23798.5	254	810	5	chr8	21641902	22674267	1649	1	chr8	22046346	22046646
chr8	22445275	22445575	30.6929	41.8522	15.4325	18.6554	chr8	22445221	22445420	200	22.81;18.92	6.44;7.25	20.87	6.85	19.97	16.56	Up	1.61	5.31021e-05	0.00766931	22445221	22445420	1.61	5.31021e-05	0.00742649	PDLIM2	NM_198042	+	22437986	22451810	Genebody	7334.5	145	810	5	chr8	21641902	22674267	1650	1	chr8	22445275	22445575
chr8	22673967	22674267	20.4619	20.9261	10.0311	6.58425	chr8	22674101	22674300	200	17.63;14.47	4.02;4.14	16.05	4.08	10.44	9.95	Up	1.97	7.71666e-05	0.00798267	22674101	22674300	1.97	7.71666e-05	0.00773845	PEBP4	NM_144962	-	22570764	22785421	Genebody	111220	166	810	5	chr8	21641902	22674267	1651	1	chr8	22673967	22674267
chr8	138855516	138855816	1.0231	1.16256	24.692	17.558	chr8	138855521	138855780	260	7.26;2.23	21.73;16.57	4.74	19.15	2.42	11.86	Down	-2.01	4.47221e-05	0.00738798	138855561	138855760	-2.53	1.6957e-06	0.00202151						Genedesert	NA	259	846	5	chr8	138855516	140718326	1720	1	chr8	138855516	138855816
chr8	139698796	139699096	105.379	120.906	172.072	190.943	chr8	139698741	139699060	320	94.35;92.38	170.64;165.74	93.37	168.19	84.03	81.86	Down	-0.85	1.25221e-11	2.46921e-07	139698801	139699000	-0.98	9.99848e-10	8.22581e-06	COL22A1	NM_152888	-	139600477	139926236	Genebody	227336	264	846	5	chr8	138855516	140718326	1721	1	chr8	139698796	139699096
chr8	139963722	139964022	57.2935	49.9901	82.5639	58.1608	chr8	139963981	139964200	220	5.18;3.34	16.90;25.90	4.26	21.4	8.73	8.26	Down	-2.33	5.44064e-05	0.00766931	139963981	139964180	-2.18	1.69006e-05	0.00534778						OtherIntergenic	NA	41	846	5	chr8	138855516	140718326	1722	1	chr8	139963722	139964022
chr8	140659177	140659477	64.4551	61.6157	121.145	86.6926	chr8	140659341	140659540	200	14.52;23.37	59.56;38.33	18.94	48.94	17.64	40.04	Down	-1.37	8.02228e-05	0.00807546	140659341	140659540	-1.37	8.02228e-05	0.00790157	KCNK9	NM_016601	-	140624803	140715299	Genebody	55858.5	136	846	5	chr8	138855516	140718326	1723	2	chr8	140659177	140718326
chr8	140718026	140718326	58.3166	44.1773	71.7611	76.8162	chr8	140718221	140718440	220	11.41;8.90	28.17;27.97	10.15	28.07	20.64	66.64	Down	-1.47	4.10017e-05	0.00709779	140718241	140718440	-1.89	1.70578e-05	0.00537879						OtherIntergenic	NA	105	846	5	chr8	138855516	140718326	1723	2	chr8	140659177	140718326
chr9	94438423	94438723	30.6929	39.5271	0.771625	6.58425	chr9	94438321	94438780	460	36.29;40.07	2.41;9.32	38.18	5.87	12.26	1.83	Up	2.7	2.29296e-12	6.42647e-08	94438481	94438680	3.66	1.87667e-12	5.29856e-08						OtherIntergenic	NA	300	870	5	chr9	94438423	96773115	1766	1	chr9	94438423	94438723
chr9	95201421	95201721	15.3465	9.30049	23.9204	24.1422	chr9	95201501	95201700	200	5.18;6.68	23.34;18.65	5.93	20.99	Inf	26.09	Down	-1.82	3.39056e-05	0.00631139	95201501	95201700	-1.82	3.39056e-05	0.00615683	CENPP	NM_001012267	+	95087740	95377437	Genebody	113860	199	870	5	chr9	94438423	96773115	1767	1	chr9	95201421	95201721
chr9	96023441	96023741	10.231	13.9507	0.771625	5.48687	chr9	96023381	96023580	200	7.26;5.57	0.00;0.00	6.41	0	13.04	0	Up	inf	7.19043e-05	0.00766931	96023381	96023580	inf	7.19043e-05	0.00742649	WNK2	NM_006648	+	95947211	96082854	Genebody	76269.5	139	870	5	chr9	94438423	96773115	1768	1	chr9	96023441	96023741
chr9	96464559	96464859	8.18478	19.7635	2.31488	1.09737	chr9	96464661	96464880	220	9.33;18.92	2.41;1.04	14.13	1.73	12.34	0.55	Up	3.03	1.1588e-05	0.00486219	96464661	96464860	2.92	3.08354e-05	0.00615683						OtherIntergenic	NA	198	870	5	chr9	94438423	96773115	1769	1	chr9	96464559	96464859
chr9	96772815	96773115	15.3465	23.2512	6.173	14.2659	chr9	96772761	96772980	220	12.44;16.70	2.41;4.14	14.57	3.28	Inf	1.89	Up	2.15	4.63415e-05	0.00759992	96772761	96772960	2.68	3.59664e-05	0.00627981						OtherIntergenic	NA	165	870	5	chr9	94438423	96773115	1770	1	chr9	96772815	96773115
chr9	138756318	138756618	156.534	142.995	182.104	145.951	chr9	138756541	138756740	200	19.70;21.15	46.68;40.40	20.42	43.54	36.62	26.5	Down	-1.09	4.76277e-05	0.00766931	138756541	138756740	-1.09	4.76277e-05	0.00742649	CAMSAP1	NM_015447	-	138700332	138799005	Genebody	42364.5	77	881	5	chr9	138756318	140476958	1800	1	chr9	138756318	138756618
chr9	139233684	139233984	194.389	226.699	147.38	132.782	chr9	139233841	139234040	200	97.46;96.83	61.98;49.72	97.15	55.85	48.88	27.43	Up	0.8	5.47931e-05	0.00766931	139233841	139234040	0.8	5.47931e-05	0.00742649	GPSM1	NM_015597	+	139221931	139236288	Genebody	12009.5	143	881	5	chr9	138756318	140476958	1801	1	chr9	139233684	139233984
chr9	139842449	139842749	25.5774	40.6896	17.7474	14.2659	chr9	139842521	139842800	280	26.96;36.73	12.88;10.36	31.84	11.62	15.36	14.22	Up	1.45	6.01607e-05	0.00766931	139842561	139842760	1.71	3.59014e-06	0.00296555						OtherIntergenic	NA	228	881	5	chr9	138756318	140476958	1802	1	chr9	139842449	139842749
chr9	140420170	140420470	39.9008	32.5517	18.519	15.3632	chr9	140420181	140420460	280	37.33;28.94	16.10;9.32	33.13	12.71	Inf	Inf	Up	1.38	8.61737e-05	0.00848612	140420181	140420380	1.38	8.61737e-05	0.00832445	PNPLA7	NM_001098537	-	140354404	140444986	Genebody	24665.5	279	881	5	chr9	138756318	140476958	1803	2	chr9	140420170	140476958
chr9	140476658	140476958	59.3397	61.6157	27.0069	19.7527	chr9	140476601	140476920	320	64.28;60.10	30.59;19.68	62.19	25.13	30.47	15.76	Up	1.31	7.78901e-07	0.00129188	140476641	140476840	1.31	8.22768e-07	0.00135745	ZMYND19	NM_138462	-	140476530	140484937	Genebody	8176.5	262	881	5	chr9	138756318	140476958	1803	2	chr9	140420170	140476958
chr1	8299035	8299335	42.9701	46.5024	39.3529	42.7976	chr1	8298921	8299120	200	14.52;20.03	2.41;6.22	17.28	4.31	10.59	3.2	Up	2	3.53641e-05	0.00638551	8298921	8299120	2	3.53641e-05	0.00621566						OtherIntergenic	NA	85	3	4	chr1	8299035	10590636	10	1	chr1	8299035	8299335
chr1	9048159	9048459	227.128	260.414	179.789	155.827	chr1	9048301	9048500	200	121.31;131.34	84.51;73.55	126.32	79.03	119.56	195.13	Up	0.68	7.64627e-05	0.00792419	9048301	9048500	0.68	7.64627e-05	0.00768011						OtherIntergenic	NA	158	3	4	chr1	8299035	10590636	11	1	chr1	9048159	9048459
chr1	9927589	9927889	174.95	186.01	191.363	162.411	chr1	9927841	9928080	240	12.44;17.81	46.68;35.22	15.13	40.95	29.98	14.48	Down	-1.44	2.72514e-05	0.00631139	9927881	9928080	-1.73	1.1404e-05	0.00490288	CTNNBIP1	NM_020248	-	9908333	9970316	Genebody	42355.5	48	3	4	chr1	8299035	10590636	12	1	chr1	9927589	9927889
chr1	10590336	10590636	102.31	90.6798	10.0311	9.87637	chr1	10590181	10590800	620	115.09;93.49	11.27;11.39	104.29	11.33	15.44	9.04	Up	3.2	9.17313e-11	1.30985e-06	10590481	10590680	4.23	2.56421e-14	1.25118e-08	PEX14	NM_004565	+	10535002	10690815	Genebody	55488.5	300	3	4	chr1	8299035	10590636	13	1	chr1	10590336	10590636
chr1	24913758	24914058	125.841	112.768	110.342	109.737	chr1	24913661	24913860	200	38.36;38.96	16.90;17.61	38.66	17.26	69.48	Inf	Up	1.16	3.83566e-05	0.00684723	24913661	24913860	1.16	3.83566e-05	0.00667365	C1orf130	NM_001010980	+	24882566	24935818	Genebody	31194.5	102	10	4	chr1	24913758	25176512	26	2	chr1	24913758	24920283
chr1	24919983	24920283	31.716	16.2759	47.8408	38.4081	chr1	24920201	24920400	200	6.22;1.11	18.51;14.50	3.67	16.51	2.5	10.12	Down	-2.17	9.26285e-05	0.00899907	24920201	24920400	-2.17	9.26285e-05	0.00884346	C1orf130	NM_001010980	+	24882566	24935818	Genebody	37734.5	82	10	4	chr1	24913758	25176512	26	2	chr1	24913758	24920283
chr1	25157224	25157524	82.8709	89.5172	112.657	152.535	chr1	25157241	25157500	260	69.47;70.12	114.29;123.27	69.79	118.78	125.46	40.68	Down	-0.77	1.76853e-05	0.0054434	25157281	25157480	-0.83	5.74958e-06	0.00401595	CLIC4	NM_013943	+	25071759	25170815	Genebody	85611.5	259	10	4	chr1	24913758	25176512	27	2	chr1	25157224	25176512
chr1	25176212	25176512	19.4389	41.8522	8.48788	8.77899	chr1	25176101	25176300	200	12.44;14.47	1.61;3.11	13.46	2.36	5.14	1.36	Up	2.51	9.26687e-06	0.00438396	25176101	25176300	2.51	9.26687e-06	0.00459936						OtherIntergenic	NA	88	10	4	chr1	24913758	25176512	27	2	chr1	25157224	25176512
chr1	47915598	47915898	82.8709	68.5911	47.0691	62.5503	chr1	47915521	47915720	200	39.40;32.28	15.29;17.61	35.84	16.45	72.72	39.73	Up	1.12	8.50219e-05	0.00838599	47915521	47915720	1.12	8.50219e-05	0.00822469						OtherIntergenic	NA	122	20	4	chr1	47915598	49030757	52	1	chr1	47915598	47915898
chr1	48693878	48694178	30.6929	30.2266	11.5744	15.3632	chr1	48693841	48694060	220	21.77;20.03	5.63;6.22	20.9	5.92	7.88	4.69	Up	1.82	1.99873e-05	0.00576328	48693861	48694060	1.82	1.99873e-05	0.00589439	SLC5A9	NM_001135181	+	48688356	48714316	Genebody	5594.5	182	20	4	chr1	47915598	49030757	53	1	chr1	48693878	48694178
chr1	49018121	49018421	18.4158	22.0887	33.1799	35.116	chr1	49018001	49018200	200	3.11;1.11	13.68;11.39	2.11	12.54	3.95	10.26	Down	-2.57	7.30819e-05	0.00766931	49018001	49018200	-2.57	7.30819e-05	0.00743136	AGBL4	NM_032785	-	48998526	50489626	Genebody	1.47153e+06	79	20	4	chr1	47915598	49030757	54	2	chr1	49018121	49030757
chr1	49030457	49030757	1.0231	1.16256	13.1176	12.0711	chr1	49030461	49030700	240	0.00;0.00	12.07;10.36	0	11.22	0	13.66	Down	-inf	3.68978e-07	0.000818559	49030501	49030700	-inf	7.55505e-07	0.00129434	AGBL4	NM_032785	-	48998526	50489626	Genebody	1.45905e+06	239	20	4	chr1	47915598	49030757	54	2	chr1	49018121	49030757
chr1	91744356	91744656	1.0231	5.81281	7.71625	19.7527	chr1	91744481	91744720	240	1.04;0.00	11.27;12.43	0.52	11.85	0.38	5.71	Down	-4.51	1.61426e-06	0.00188655	91744481	91744680	-4.51	1.61426e-06	0.00196994	HFM1	NM_001017975	-	91726322	91870426	Genebody	125826	175	32	4	chr1	91744356	93065086	70	1	chr1	91744356	91744656
chr1	91978814	91979114	1.0231	13.9507	27.0069	18.6554	chr1	91978841	91979120	280	2.07;10.02	28.17;21.75	6.05	24.96	1.59	12.16	Down	-2.05	8.91102e-05	0.00871176	91978901	91979100	-2.77	1.1536e-06	0.00171219	CDC7	NM_001134420	+	91966664	91991321	Genebody	12316.5	273	32	4	chr1	91744356	93065086	71	1	chr1	91978814	91979114
chr1	92764082	92764382	1.0231	1.16256	13.1176	14.2659	chr1	92764001	92764380	380	2.07;0.00	15.29;16.57	1.04	15.93	1.13	12.76	Down	-3.94	1.08923e-07	0.000369479	92764101	92764300	-4.74	1.02164e-07	0.00035226	GLMN	NM_053274	-	92711954	92764566	Promoter1k	375.5	298	32	4	chr1	91744356	93065086	72	1	chr1	92764082	92764382
chr1	93064786	93065086	6.13858	12.7882	24.692	37.3107	chr1	93064841	93065060	220	5.18;6.68	22.54;24.86	5.93	23.7	2.31	18.77	Down	-2	3.06174e-06	0.00260468	93064841	93065040	-1.81	3.96053e-05	0.00686591	EVI5	NM_005665	-	92974252	93257961	Genebody	193010	219	32	4	chr1	91744356	93065086	73	1	chr1	93064786	93065086
chr1	101300586	101300886	27.6236	24.4138	40.1245	48.2845	chr1	101300461	101300700	240	5.18;5.57	21.73;22.79	5.37	22.26	1.14	13.34	Down	-2.05	4.47199e-06	0.00323452	101300501	101300700	-1.88	6.0487e-05	0.00742649						OtherIntergenic	NA	114	35	4	chr1	101300586	102900401	77	1	chr1	101300586	101300886
chr1	102118956	102119256	31.716	39.5271	13.8893	8.77899	chr1	102118881	102119120	240	24.88;24.49	8.85;7.25	24.69	8.05	11.73	3.3	Up	1.62	3.19679e-05	0.00631139	102118881	102119080	1.95	2.07843e-05	0.00609687						OtherIntergenic	NA	164	35	4	chr1	101300586	102900401	78	1	chr1	102118956	102119256
chr1	102657367	102657667	59.3397	72.0788	54.0138	34.0186	chr1	102657641	102657840	200	14.52;14.47	4.02;1.04	14.49	2.53	6.88	1.69	Up	2.52	2.29448e-05	0.00631139	102657641	102657840	2.52	2.29448e-05	0.00615683						OtherIntergenic	NA	26	35	4	chr1	101300586	102900401	79	1	chr1	102657367	102657667
chr1	102900101	102900401	39.9008	40.6896	16.2041	9.87637	chr1	102900021	102900380	360	40.44;38.96	15.29;11.39	39.7	13.34	20	16.43	Up	1.57	1.12889e-07	0.000378006	102900121	102900320	1.85	6.64893e-07	0.00119125						OtherIntergenic	NA	279	35	4	chr1	101300586	102900401	80	1	chr1	102900101	102900401
chr1	163843448	163843748	11.2541	4.65024	45.5259	62.5503	chr1	163843361	163843820	460	18.66;7.79	49.90;67.33	13.23	58.62	2.66	12.44	Down	-2.15	1.01332e-07	0.000347742	163843481	163843680	-2.07	2.60649e-09	1.86132e-05						Genedesert	NA	300	51	4	chr1	163843448	165113058	106	1	chr1	163843448	163843748
chr1	164642883	164643183	87.9864	97.6551	45.5259	44.9923	chr1	164642761	164643200	440	92.28;97.95	46.68;44.54	95.11	45.61	35.64	18.37	Up	1.06	2.34182e-08	0.000115905	164642881	164643080	1.28	2.38136e-07	0.000634836	PBX1	NM_001204963	+	164528596	164821060	Genebody	114384	300	51	4	chr1	163843448	165113058	107	1	chr1	164642883	164643183
chr1	165045072	165045372	47.0625	55.8029	34.7231	46.0897	chr1	165045241	165045440	200	21.77;23.37	8.85;5.18	22.57	7.02	21.37	8.8	Up	1.69	3.39072e-05	0.00631139	165045241	165045440	1.69	3.39072e-05	0.00615683						OtherIntergenic	NA	131	51	4	chr1	163843448	165113058	108	2	chr1	165045072	165113058
chr1	165112758	165113058	131.98	122.069	212.197	175.58	chr1	165112821	165113080	260	105.76;101.29	192.37;139.84	103.52	166.11	32.23	68.97	Down	-0.68	0.000132513	0.0122777	165112821	165113020	-0.74	6.32648e-05	0.00742649						OtherIntergenic	NA	237	51	4	chr1	163843448	165113058	108	2	chr1	165045072	165113058
chr1	188637207	188637507	24.5543	25.5763	8.48788	8.77899	chr1	188637241	188637540	300	26.96;23.37	6.44;5.18	25.17	5.81	50.94	3.58	Up	2.12	2.03243e-07	0.000540654	188637301	188637500	2.23	5.01649e-06	0.00380924						Genedesert	NA	266	59	4	chr1	188637207	190343183	119	2	chr1	188637207	188676123
chr1	188675823	188676123	25.5774	22.0887	5.40138	9.87637	chr1	188675881	188676100	220	19.70;17.81	3.22;7.25	18.75	5.24	11.7	5.83	Up	1.84	3.43221e-05	0.00632706	188675881	188676080	1.84	3.43221e-05	0.00616998						Genedesert	NA	219	59	4	chr1	188637207	190343183	119	2	chr1	188637207	188676123
chr1	189398675	189398975	49.1087	68.5911	15.4325	23.0449	chr1	189398601	189398980	380	50.81;64.56	16.90;26.93	57.68	21.92	36.84	5.05	Up	1.4	1.78979e-06	0.0020049	189398681	189398880	1.5	1.15448e-07	0.000374463						Genedesert	NA	300	59	4	chr1	188637207	190343183	120	1	chr1	189398675	189398975
chr1	190342883	190343183	27.6236	39.5271	4.62975	5.48687	chr1	190342801	190343180	380	33.18;38.96	8.05;8.29	36.07	8.17	12.01	2.46	Up	2.14	3.4277e-10	3.90659e-06	190342881	190343080	2.55	3.18148e-09	2.19573e-05	FAM5C	NM_199051	-	190066796	190446759	Genebody	103768	297	59	4	chr1	188637207	190343183	121	1	chr1	190342883	190343183
chr10	98400635	98400935	11.2541	15.1133	20.0623	19.7527	chr10	98400921	98401120	200	10.37;8.90	1.61;1.04	9.64	1.32	17.44	0.82	Up	2.86	9.51482e-05	0.00914739	98400921	98401120	2.86	9.51482e-05	0.00900042	PIK3AP1	NM_152309	-	98353068	98480279	Genebody	79258.5	14	111	4	chr10	98400635	99093013	216	1	chr10	98400635	98400935
chr10	98877178	98877478	28.6467	31.3892	54.0138	54.8687	chr10	98877141	98877340	200	12.44;12.24	32.20;32.11	12.34	32.15	Inf	76.3	Down	-1.38	2.48118e-05	0.00631139	98877141	98877340	-1.38	2.48118e-05	0.00615683	SLIT1	NM_003061	-	98757794	98945683	Genebody	68442.5	162	111	4	chr10	98400635	99093013	217	3	chr10	98877178	99093013
chr10	98939673	98939973	28.6467	18.601	9.2595	6.58425	chr10	98939681	98939900	220	23.85;18.92	7.24;2.07	21.38	4.66	13.93	4.09	Up	2.2	3.61931e-06	0.00278749	98939701	98939900	2.05	3.11537e-05	0.00615683	ARHGAP19-SLIT1	NR_037909	-	98912798	99052430	Genebody	112640	219	111	4	chr10	98400635	99093013	217	3	chr10	98877178	99093013
chr10	99092713	99093013	26.6005	27.9015	12.346	12.0711	chr10	99092641	99092920	280	24.88;24.49	9.66;5.18	24.69	7.42	23.46	6.33	Up	1.73	1.14218e-05	0.00486219	99092661	99092860	2.31	5.79802e-06	0.00401595	FRAT2	NM_012083	-	99092253	99094458	Promoter3k	1677.5	207	111	4	chr10	98400635	99093013	217	3	chr10	98877178	99093013
chr11	180426	180726	49.1087	22.0887	20.0623	24.1422	chr11	180681	180920	240	17.63;21.15	1.61;6.22	19.39	3.91	Inf	1.23	Up	2.31	8.35507e-07	0.00134448	180701	180900	2.25	7.26909e-06	0.00401595						OtherIntergenic	NA	45	122	4	chr11	180426	1848113	241	1	chr11	180426	180726
chr11	1108634	1108934	127.887	104.631	57.8719	55.9661	chr11	1108641	1109080	440	127.53;104.62	59.56;53.87	116.08	56.71	32.54	27.28	Up	1.03	3.05779e-08	0.000137632	1108821	1109020	1.54	2.21993e-08	0.000113029						OtherIntergenic	NA	293	122	4	chr11	180426	1848113	242	2	chr11	1108634	1224526
chr11	1224226	1224526	157.557	129.044	162.813	176.677	chr11	1224401	1224720	320	38.36;42.30	74.05;80.80	40.33	77.42	Inf	91.21	Down	-0.94	1.23138e-05	0.00486219	1224461	1224660	-1.9	9.47743e-06	0.00463713						OtherIntergenic	NA	125	122	4	chr11	180426	1848113	242	2	chr11	1108634	1224526
chr11	1847813	1848113	35.8084	58.1281	16.2041	15.3632	chr11	1847741	1848060	320	35.25;48.97	17.71;15.54	42.11	16.62	83.58	10.11	Up	1.34	3.65081e-05	0.00654452	1847801	1848000	1.68	2.68625e-06	0.00275789						OtherIntergenic	NA	247	122	4	chr11	180426	1848113	243	1	chr11	1847813	1848113
chr11	12303445	12303745	207.689	195.31	219.142	171.19	chr11	12303721	12303920	200	10.37;10.02	31.39;24.86	10.19	28.13	2.39	17.24	Down	-1.46	7.42221e-05	0.00771979	12303721	12303920	-1.46	7.42221e-05	0.00747933						OtherIntergenic	NA	24	127	4	chr11	12303445	13992827	251	1	chr11	12303445	12303745
chr11	12506939	12507239	84.9171	63.9409	43.9826	40.6028	chr11	12507061	12507260	200	58.06;50.09	30.59;25.90	54.07	28.24	24.46	34.43	Up	0.94	7.97518e-05	0.00807546	12507061	12507260	0.94	7.97518e-05	0.00790157	PARVA	NM_018222	+	12399025	12556903	Genebody	108136	178	127	4	chr11	12303445	13992827	252	1	chr11	12506939	12507239
chr11	13260516	13260816	205.643	247.626	284.73	273.246	chr11	13260721	13260920	200	39.40;47.86	76.46;80.80	43.63	78.63	27.92	46.44	Down	-0.85	5.87718e-05	0.00766931	13260721	13260920	-0.85	5.87718e-05	0.00742649						OtherIntergenic	NA	95	127	4	chr11	12303445	13992827	253	1	chr11	13260516	13260816
chr11	13992527	13992827	87.9864	95.33	54.7854	49.3818	chr11	13992441	13992740	300	83.98;79.03	48.29;32.11	81.5	40.2	15.35	12.53	Up	1.02	5.53624e-05	0.00766931	13992461	13992660	1.5	2.1832e-07	0.000599325	SPON1	NM_006108	+	13984183	14289679	Genebody	8407.5	213	127	4	chr11	12303445	13992827	254	1	chr11	13992527	13992827
chr11	41633991	41634291	6.13858	12.7882	40.8961	54.8687	chr11	41633961	41634360	400	14.52;14.47	44.27;50.76	14.49	47.51	3.65	37.89	Down	-1.71	4.26386e-09	3.21026e-05	41634101	41634300	-1.93	3.91198e-08	0.000167579						Genedesert	NA	300	140	4	chr11	41633991	42792365	272	2	chr11	41633991	41682478
chr11	41682178	41682478	8.18478	1.16256	17.7474	23.0449	chr11	41682121	41682460	340	4.15;3.34	20.12;20.72	3.74	20.42	1.17	12.35	Down	-2.45	9.82577e-07	0.00148316	41682161	41682360	-2.98	9.16068e-07	0.00145324						Genedesert	NA	282	140	4	chr11	41633991	42792365	272	2	chr11	41633991	41682478
chr11	42653146	42653446	30.6929	11.6256	58.6435	62.5503	chr11	42653081	42653320	240	21.77;8.90	45.07;41.44	15.34	43.25	14.28	17.47	Down	-1.5	1.93758e-05	0.00567789	42653081	42653280	-1.57	1.43557e-05	0.00490288						Genedesert	NA	174	140	4	chr11	41633991	42792365	273	2	chr11	42653146	42792365
chr11	42792065	42792365	29.6698	23.2512	81.0206	85.5952	chr11	42791941	42792360	420	32.14;24.49	85.32;90.12	28.31	87.72	8.9	21.08	Down	-1.63	9.84349e-13	3.82139e-08	42792001	42792200	-3.04	1.31461e-13	1.25118e-08						Genedesert	NA	295	140	4	chr11	41633991	42792365	273	2	chr11	42653146	42792365
chr11	66812737	66813037	8.18478	22.0887	0.771625	1.09737	chr11	66812941	66813140	200	10.37;7.79	0.00;2.07	9.08	1.04	Inf	0.52	Up	3.13	3.50792e-05	0.00634055	66812941	66813140	3.13	3.50792e-05	0.00616998	SYT12	NM_177963	+	66790815	66818334	Genebody	22225.5	96	149	4	chr11	66812737	67458983	288	1	chr11	66812737	66813037
chr11	67141623	67141923	19.4389	17.4384	4.62975	7.68162	chr11	67141581	67141840	260	23.85;18.92	7.24;5.18	21.38	6.21	8.11	5.09	Up	1.78	1.44012e-05	0.00486219	67141601	67141800	2.85	3.01447e-07	0.000738436	LOC100130987	NR_024469	+	67085309	67159158	Genebody	56401.5	217	149	4	chr11	66812737	67458983	289	3	chr11	67141623	67458983
chr11	67340154	67340454	121.749	138.345	189.82	198.625	chr11	67340181	67340460	280	120.27;113.53	177.88;168.85	116.9	173.36	78.6	140.34	Down	-0.57	0.000106977	0.00994356	67340261	67340460	-0.63	1.42528e-11	2.60383e-07						OtherIntergenic	NA	273	149	4	chr11	66812737	67458983	289	3	chr11	67141623	67458983
chr11	67458683	67458983	34.7853	25.5763	9.2595	8.77899	chr11	67458781	67459060	280	33.18;22.26	8.85;8.29	27.72	8.57	26.76	10.52	Up	1.69	3.75155e-05	0.00670961	67458801	67459000	2.19	8.49297e-06	0.00433472						OtherIntergenic	NA	202	149	4	chr11	66812737	67458983	289	3	chr11	67141623	67458983
chr11	131116515	131116815	30.6929	18.601	84.8788	84.4978	chr11	131116421	131116940	520	32.14;22.26	90.95;82.87	27.2	86.91	12.75	106.91	Down	-1.68	1.05628e-12	3.94211e-08	131116621	131116820	-1.58	1.80683e-09	1.36036e-05						OtherIntergenic	NA	300	170	4	chr11	131116515	131618393	323	2	chr11	131116515	131278244
chr11	131277944	131278244	67.5244	94.1675	145.837	153.632	chr11	131277921	131278340	420	70.51;89.04	155.34;150.20	79.77	152.77	52.98	52.56	Down	-0.94	8.93468e-12	1.8499e-07	131278061	131278260	-0.99	6.41398e-12	1.37379e-07	NTM	NM_001048209	+	131240370	132206716	Genebody	37760.5	300	170	4	chr11	131116515	131618393	323	2	chr11	131116515	131278244
chr11	131561438	131561738	85.9402	94.1675	165.899	139.367	chr11	131561501	131561720	220	80.87;75.69	158.56;120.16	78.28	139.36	78.98	168.94	Down	-0.83	2.85857e-05	0.00631139	131561521	131561720	-0.83	4.72745e-05	0.00742649	NTM	NM_001048209	+	131240370	132206716	Genebody	321240	219	170	4	chr11	131116515	131618393	324	2	chr11	131561438	131618393
chr11	131618093	131618393	99.2404	104.631	126.547	156.925	chr11	131618281	131618480	200	24.88;22.26	47.49;50.76	23.57	49.12	42.59	23.45	Down	-1.06	4.51091e-05	0.00743808	131618281	131618480	-1.06	4.51091e-05	0.00730428	NTM	NM_001048209	+	131240370	132206716	Genebody	378010	112	170	4	chr11	131116515	131618393	324	2	chr11	131561438	131618393
chr11	132934093	132934393	11.2541	10.4631	28.5501	35.116	chr11	132934101	132934320	220	11.41;7.79	26.56;30.04	9.6	28.3	6.29	22.38	Down	-1.56	1.75857e-05	0.0054434	132934121	132934320	-1.59	2.23474e-05	0.00615683	OPCML	NM_001012393	-	132284874	133402403	Genebody	468192	219	171	4	chr11	132934093	133033687	325	4	chr11	132934093	133033687
chr11	132948473	132948773	48.0856	52.3153	100.311	95.4716	chr11	132948541	132948860	320	45.62;42.30	94.17;83.91	43.96	89.04	41.88	108.13	Down	-1.02	2.57605e-07	0.000659834	132948661	132948860	-1.26	8.32348e-06	0.00428981	OPCML	NM_001012393	-	132284874	133402403	Genebody	453702	232	171	4	chr11	132934093	133033687	325	4	chr11	132934093	133033687
chr11	133004483	133004783	22.5081	15.1133	104.169	113.03	chr11	133004201	133004900	700	23.85;17.81	133.61;122.23	20.83	127.92	13.6	31.01	Down	-2.62	1.65677e-12	5.27739e-08	133004461	133004660	-2.76	2.46904e-13	1.39421e-08	OPCML	NM_001012393	-	132284874	133402403	Genebody	397852	300	171	4	chr11	132934093	133033687	325	4	chr11	132934093	133033687
chr11	133033387	133033687	6.13858	10.4631	49.384	49.3818	chr11	133033301	133033820	520	8.29;12.24	55.54;53.87	10.27	54.7	4.67	11.95	Down	-2.41	2.49956e-13	2.96681e-08	133033401	133033600	-2.5	7.80068e-13	2.73912e-08	OPCML	NM_001012393	-	132284874	133402403	Genebody	368842	300	171	4	chr11	132934093	133033687	325	4	chr11	132934093	133033687
chr11	134131928	134132228	118.679	138.345	72.5328	77.9136	chr11	134131881	134132220	340	121.31;124.66	72.44;67.33	122.99	69.89	39.63	33.74	Up	0.82	1.26824e-06	0.00176456	134131881	134132080	1.09	5.03352e-07	0.00103016	ACAD8	NM_014384	+	134123433	134135746	Genebody	8617.5	292	172	4	chr11	134131928	134738780	326	1	chr11	134131928	134132228
chr11	134462320	134462620	31.716	6.97537	51.6989	60.3556	chr11	134462321	134462640	320	26.96;7.79	49.10;48.69	17.37	48.89	6.68	39.44	Down	-1.49	4.01831e-05	0.00709779	134462421	134462620	-2.1	4.42747e-07	0.000936999						Subtelomere	NA	299	172	4	chr11	134131928	134738780	327	3	chr11	134462320	134738780
chr11	134595896	134596196	20.4619	3.48768	33.9515	29.6291	chr11	134595781	134596100	320	5.18;4.45	32.20;20.72	4.82	26.46	4.36	16.71	Down	-2.46	4.1206e-06	0.00304338	134595861	134596060	-4.12	2.10965e-09	1.55076e-05						Subtelomere	NA	204	172	4	chr11	134131928	134738780	327	3	chr11	134462320	134738780
chr11	134738480	134738780	60.3627	60.4532	148.152	106.445	chr11	134738481	134738820	340	61.17;58.99	150.51;92.19	60.08	121.35	28.57	60.47	Down	-1.01	2.34231e-06	0.00248278	134738561	134738760	-1.19	6.16502e-07	0.00119125						Subtelomere	NA	299	172	4	chr11	134131928	134738780	327	3	chr11	134462320	134738780
chr12	5280948	5281248	47.0625	46.5024	73.3044	76.8162	chr12	5281101	5281400	300	18.66;20.03	41.05;47.65	19.35	44.35	6.22	15.04	Down	-1.2	1.09701e-05	0.0048533	5281201	5281400	-4.38	5.12174e-06	0.0038376						OtherIntergenic	NA	147	175	4	chr12	5280948	7527480	331	1	chr12	5280948	5281248
chr12	5854467	5854767	54.2242	41.8522	89.5085	134.977	chr12	5854381	5854760	380	43.55;42.30	86.12;123.27	42.92	104.7	20.99	49.7	Down	-1.29	1.90413e-07	0.000522181	5854421	5854620	-1.64	6.12633e-10	5.42871e-06	ANO2	NM_020373	-	5671816	6055398	Genebody	200828	293	175	4	chr12	5280948	7527480	332	1	chr12	5854467	5854767
chr12	6793869	6794169	65.4782	38.3645	82.5639	59.2582	chr12	6794061	6794300	240	10.37;7.79	32.20;27.97	9.08	30.08	3.38	24.29	Down	-1.73	1.18673e-06	0.00170238	6794061	6794260	-1.87	1.26631e-06	0.00184021	ZNF384	NM_133476	-	6775642	6798541	Genebody	4360.5	108	175	4	chr12	5280948	7527480	333	1	chr12	6793869	6794169
chr12	7527180	7527480	54.2242	41.8522	23.1488	17.558	chr12	7527241	7527580	340	50.81;42.30	19.32;16.57	46.55	17.95	29.15	6.26	Up	1.38	3.01686e-07	0.000723224	7527241	7527440	1.46	1.32445e-06	0.00184021	CD163L1	NM_174941	-	7507556	7596749	Genebody	69338.5	239	175	4	chr12	5280948	7527480	334	1	chr12	7527180	7527480
chr12	120894980	120895280	25.5774	40.6896	23.9204	14.2659	chr12	120895141	120895340	200	21.77;22.26	5.63;6.22	22.02	5.92	39.56	7.18	Up	1.89	3.52612e-06	0.00273668	120895141	120895340	1.89	3.52612e-06	0.00293783	GATC	NM_176818	+	120884240	120901556	Genebody	11000.5	139	207	4	chr12	120894980	121879623	413	1	chr12	120894980	120895280
chr12	121498099	121498399	43.9932	19.7635	41.6678	52.674	chr12	121498381	121498580	200	18.66;18.92	41.05;40.40	18.79	40.72	11.67	24.54	Down	-1.12	5.76427e-05	0.00766931	121498381	121498580	-1.12	5.76427e-05	0.00742649						OtherIntergenic	NA	18	207	4	chr12	120894980	121879623	414	2	chr12	121498099	121671386
chr12	121671086	121671386	2.04619	2.32512	16.9758	24.1422	chr12	121671021	121671280	260	5.18;3.34	18.51;18.65	4.26	18.58	2.91	11.17	Down	-2.12	2.41594e-05	0.00631139	121671021	121671220	-3.05	1.13978e-05	0.00490288	P2RX4	NM_002560	+	121647663	121671909	Genebody	23487.5	194	207	4	chr12	120894980	121879623	414	2	chr12	121498099	121671386
chr12	121879323	121879623	12.2772	15.1133	4.62975	5.48687	chr12	121879321	121879580	260	13.48;13.36	1.61;4.14	13.42	2.88	6.56	1.07	Up	2.22	6.48008e-05	0.00766931	121879321	121879520	3.03	3.00586e-05	0.00615683	KDM2B	NM_001005366	-	121866899	122018364	Genebody	138914	257	207	4	chr12	120894980	121879623	415	1	chr12	121879323	121879623
chr12	131589228	131589528	49.1087	25.5763	138.893	91.0821	chr12	131589121	131589460	340	47.69;23.37	133.61;71.48	35.53	102.54	32.87	Inf	Down	-1.53	0.000900709	0.0825846	131589161	131589360	-2.06	1.1514e-07	0.000374463	GPR133	NM_198827	+	131438451	131626008	Genebody	150840	232	210	4	chr12	131589228	132315225	418	2	chr12	131589228	131617331
chr12	131617031	131617331	12.2772	39.5271	69.4463	71.3293	chr12	131616901	131617320	420	14.52;33.39	69.22;69.40	23.95	69.31	23.3	33.45	Down	-1.53	9.39935e-08	0.000326164	131617041	131617240	-1.47	2.31981e-07	0.000626492	GPR133	NM_198827	+	131438451	131626008	Genebody	178660	289	210	4	chr12	131589228	132315225	418	2	chr12	131589228	131617331
chr12	131937178	131937478	4.09239	4.65024	32.4083	15.3632	chr12	131937161	131937460	300	4.15;6.68	34.61;15.54	5.41	25.07	2.52	64.94	Down	-2.21	5.45041e-05	0.00766931	131937221	131937420	-3.88	8.30813e-08	0.000307512						OtherIntergenic	NA	282	210	4	chr12	131589228	132315225	419	1	chr12	131937178	131937478
chr12	132314925	132315225	69.5706	45.3399	33.9515	35.116	chr12	132314881	132315100	220	49.77;36.73	12.88;18.65	43.25	15.76	78.76	37.37	Up	1.46	2.55258e-06	0.00260468	132314901	132315100	1.44	5.11026e-06	0.0038376	MMP17	NM_016155	+	132312940	132336316	Promoter3k	2050.5	175	210	4	chr12	131589228	132315225	420	1	chr12	132314925	132315225
chr13	97469676	97469976	26.6005	11.6256	45.5259	65.8425	chr13	97469801	97470000	200	9.33;13.36	30.59;37.29	11.34	33.94	4.11	26.67	Down	-1.58	2.80396e-06	0.00260468	97469801	97470000	-1.58	2.80396e-06	0.00275789	HS6ST3	NM_153456	+	96743092	97491816	Genebody	726808	175	238	4	chr13	97469676	98797654	470	1	chr13	97469676	97469976
chr13	97907735	97908035	1.0231	1.16256	14.6609	14.2659	chr13	97907741	97907980	240	1.04;4.45	18.51;15.54	2.74	17.03	2.47	5.97	Down	-2.63	2.13445e-06	0.00229382	97907761	97907960	-2.56	5.7967e-06	0.00401595	MBNL2	NM_144778	+	97874573	98046374	Genebody	33287.5	239	238	4	chr13	97469676	98797654	471	1	chr13	97907735	97908035
chr13	98401522	98401822	36.8315	16.2759	8.48788	3.29212	chr13	98401541	98401860	320	40.44;15.58	9.66;6.22	28.01	7.94	9.55	3.92	Up	1.82	7.09638e-05	0.00766931	98401641	98401840	3.42	2.2464e-07	0.000611991						OtherIntergenic	NA	281	238	4	chr13	97469676	98797654	472	1	chr13	98401522	98401822
chr13	98797354	98797654	19.4389	17.4384	13.1176	7.68162	chr13	98797541	98797740	200	8.29;11.13	0.00;0.00	9.71	0	9.65	0	Up	inf	6.66449e-07	0.0011467	98797541	98797740	inf	6.66449e-07	0.00119125	FARP1	NM_001001715	+	98795433	98897558	Promoter3k	2207.5	113	238	4	chr13	97469676	98797654	473	1	chr13	98797354	98797654
chr14	45996544	45996844	81.8478	98.8177	50.1556	61.453	chr14	45996601	45996860	260	81.91;85.70	46.68;50.76	83.81	48.72	39.72	39.02	Up	0.78	7.93616e-05	0.00807546	45996641	45996840	0.92	1.06211e-05	0.00490288						Genedesert	NA	243	255	4	chr14	45996544	46719632	506	2	chr14	45996544	46079828
chr14	46079528	46079828	70.5937	55.8029	102.626	114.127	chr14	46079561	46079880	320	68.43;48.97	101.42;102.55	58.7	101.98	59.88	48.91	Down	-0.8	4.46628e-05	0.00737917	46079681	46079880	-1.04	2.74885e-05	0.00615683						Genedesert	NA	267	255	4	chr14	45996544	46719632	506	2	chr14	45996544	46079828
chr14	46459566	46459866	19.4389	33.7143	51.6989	48.2845	chr14	46459681	46459900	220	12.44;18.92	36.22;40.40	15.68	38.31	4.97	13.03	Down	-1.29	1.20255e-05	0.00486219	46459701	46459900	-1.52	6.86056e-06	0.00401595						Genedesert	NA	185	255	4	chr14	45996544	46719632	507	1	chr14	46459566	46459866
chr14	46719332	46719632	35.8084	30.2266	70.2179	69.1346	chr14	46719421	46719680	260	25.92;24.49	57.95;54.90	25.2	56.43	5.3	27.52	Down	-1.16	2.81014e-06	0.00260468	46719481	46719680	-1.53	4.79101e-07	0.000996952						Genedesert	NA	211	255	4	chr14	45996544	46719632	508	1	chr14	46719332	46719632
chr14	49964525	49964825	166.765	132.532	128.09	171.19	chr14	49964781	49964980	200	6.22;4.45	17.71;21.75	5.34	19.73	9.73	11.59	Down	-1.89	6.0487e-05	0.00766931	49964781	49964980	-1.89	6.0487e-05	0.00742649						Genedesert	NA	44	257	4	chr14	49964525	51201979	510	1	chr14	49964525	49964825
chr14	50234580	50234880	25.5774	20.9261	37.038	30.7265	chr14	50234401	50234620	220	1.04;1.11	11.27;11.39	1.07	11.33	0.69	26.86	Down	-3.4	2.83388e-05	0.00631139	50234401	50234600	-4.25	1.62007e-05	0.00516052	KLHDC2	NM_014315	+	50234786	50249856	Promoter1k	-275.5	40	257	4	chr14	49964525	51201979	511	2	chr14	50234580	50329102
chr14	50328802	50329102	408.216	442.936	412.819	456.508	chr14	50328841	50329040	200	346.31;343.93	340.47;326.30	345.12	333.38	694.63	408.47	Up	0.05	4.69732e-08	0.000192588	50328841	50329040	0.05	4.69732e-08	0.000193868						OtherIntergenic	NA	199	257	4	chr14	49964525	51201979	511	2	chr14	50234580	50329102
chr14	51201679	51201979	27.6236	27.9015	4.62975	10.9737	chr14	51201681	51201960	280	32.14;26.71	8.05;11.39	29.43	9.72	14.08	3.81	Up	1.6	2.68654e-06	0.00260468	51201761	51201960	1.81	1.27062e-06	0.00184021	NIN	NM_182944	-	51193950	51297839	Genebody	96018.5	279	257	4	chr14	49964525	51201979	512	1	chr14	51201679	51201979
chr14	99855594	99855894	196.435	225.537	177.474	166.801	chr14	99855761	99855960	200	102.65;93.49	52.32;60.08	98.07	56.2	99.05	131.87	Up	0.8	1.12983e-05	0.00486219	99855761	99855960	0.8	1.12983e-05	0.00490288						OtherIntergenic	NA	133	272	4	chr14	99855594	101701924	542	2	chr14	99855594	99991514
chr14	99991214	99991514	40.9239	32.5517	19.2906	25.2396	chr14	99991301	99991500	200	41.47;32.28	15.29;16.57	36.88	15.93	23.16	19.33	Up	1.21	6.76792e-05	0.00766931	99991301	99991500	1.21	6.76792e-05	0.00742649	CCDC85C	NM_001144995	-	99977602	100070727	Genebody	79326.5	199	272	4	chr14	99855594	101701924	542	2	chr14	99855594	99991514
chr14	100784567	100784867	60.3627	41.8522	23.1488	37.3107	chr14	100784661	100784860	200	48.73;33.39	14.49;18.65	41.06	16.57	Inf	13.09	Up	1.31	3.89713e-05	0.00694034	100784661	100784860	1.31	3.89713e-05	0.00676961						OtherIntergenic	NA	199	272	4	chr14	99855594	101701924	543	1	chr14	100784567	100784867
chr14	101701624	101701924	24.5543	20.9261	53.2421	47.1871	chr14	101701581	101701880	300	19.70;16.70	53.12;45.58	18.2	49.35	32.95	118.51	Down	-1.44	9.46182e-08	0.000327417	101701621	101701820	-1.49	2.29667e-07	0.000621595						OtherIntergenic	NA	256	272	4	chr14	99855594	101701924	544	1	chr14	101701624	101701924
chr14	102783193	102783493	102.31	110.443	131.948	111.932	chr14	102783081	102783300	220	21.77;18.92	40.24;48.69	20.35	44.47	9.45	26.35	Down	-1.13	9.74562e-05	0.00915292	102783081	102783280	-1.6	5.54403e-05	0.00742649	ZNF839	NM_018335	+	102786095	102809044	Promoter3k	-2904.5	107	273	4	chr14	102783193	103860650	545	1	chr14	102783193	102783493
chr14	103261988	103262288	15.3465	13.9507	33.9515	28.5317	chr14	103262021	103262240	220	10.37;10.02	33.00;25.90	10.19	29.45	6.59	23.74	Down	-1.53	3.72371e-05	0.00666366	103262041	103262240	-1.47	3.53936e-05	0.00621908	TRAF3	NM_145725	+	103243815	103377837	Genebody	18315.5	219	273	4	chr14	102783193	103860650	546	1	chr14	103261988	103262288
chr14	103860350	103860650	216.897	172.059	179.017	128.393	chr14	103860161	103860440	280	50.81;43.41	24.15;15.54	47.11	19.84	31.8	9.97	Up	1.25	4.62516e-06	0.00331359	103860221	103860420	1.58	4.77388e-07	0.000996577	MARK3	NM_001128921	+	103851700	103970166	Genebody	8600.5	90	273	4	chr14	102783193	103860650	547	2	chr14	103860350	103860650
chr14	103860350	103860650	216.897	172.059	179.017	128.393	chr14	103860581	103860780	200	49.77;52.31	24.15;31.08	51.04	27.61	31.65	64.2	Up	0.89	9.54326e-05	0.00915292	103860581	103860780	0.89	9.54326e-05	0.00900746	MARK3	NM_001128921	+	103851700	103970166	Genebody	8980.5	69	273	4	chr14	102783193	103860650	547	2	chr14	103860350	103860650
chr15	30277493	30277793	42.9701	30.2266	11.5744	21.9475	chr15	30277621	30277820	200	33.18;25.60	10.46;9.32	29.39	9.89	19.93	8.05	Up	1.57	1.77829e-05	0.0054434	30277621	30277820	1.57	1.77829e-05	0.00556493						OtherIntergenic	NA	172	278	4	chr15	30277493	31727871	557	2	chr15	30277493	30335769
chr15	30335469	30335769	23.5312	26.7389	14.6609	24.1422	chr15	30335281	30335480	200	5.18;8.90	0.00;0.00	7.04	0	12.39	0	Up	inf	8.12301e-05	0.00807546	30335281	30335480	inf	8.12301e-05	0.00790157						OtherIntergenic	NA	11	278	4	chr15	30277493	31727871	557	2	chr15	30277493	30335769
chr15	31198016	31198316	47.0625	37.202	21.6055	31.8239	chr15	31198161	31198360	200	31.11;27.83	11.27;13.47	29.47	12.37	26.62	5.82	Up	1.25	9.49846e-05	0.00914739	31198161	31198360	1.25	9.49846e-05	0.00900042	FAN1	NM_001146094	+	31196075	31203991	Promoter3k	2185.5	155	278	4	chr15	30277493	31727871	558	1	chr15	31198016	31198316
chr15	31727571	31727871	39.9008	44.1773	18.519	34.0186	chr15	31727661	31727860	200	34.22;32.28	12.88;16.57	33.25	14.73	16.28	11.64	Up	1.17	9.71862e-05	0.00915292	31727661	31727860	1.17	9.71862e-05	0.00900746						OtherIntergenic	NA	199	278	4	chr15	30277493	31727871	559	1	chr15	31727571	31727871
chr15	68608850	68609150	59.3397	43.0148	26.2353	19.7527	chr15	68608981	68609280	300	40.44;31.16	16.10;10.36	35.8	13.23	Inf	8.23	Up	1.44	2.30352e-05	0.00631139	68609021	68609220	2.3	2.29201e-08	0.000116217	ITGA11	NM_001004439	-	68594041	68724492	Genebody	115362	169	290	4	chr15	68608850	69702961	592	1	chr15	68608850	68609150
chr15	69328034	69328334	31.716	40.6896	27.7785	14.2659	chr15	69327981	69328180	200	22.81;25.60	9.66;4.14	24.21	6.9	48.47	2.94	Up	1.81	9.35707e-06	0.00441312	69327981	69328180	1.81	9.35707e-06	0.00462745	NOX5	NM_001184779	+	69307033	69349501	Genebody	21047.5	146	290	4	chr15	68608850	69702961	593	1	chr15	69328034	69328334
chr15	69557738	69558038	96.1712	63.9409	42.4394	46.0897	chr15	69557781	69558000	220	82.95;48.97	30.59;27.97	65.96	29.28	121.18	35.48	Up	1.17	1.09452e-05	0.00484397	69557781	69557980	1.14	2.59831e-05	0.00615683	GLCE	NM_015554	+	69452972	69564544	Genebody	104918	219	290	4	chr15	68608850	69702961	594	2	chr15	69557738	69702961
chr15	69702661	69702961	133.003	115.094	96.4531	77.9136	chr15	69702561	69702780	220	62.21;41.18	20.93;24.86	51.7	22.89	21.16	18.2	Up	1.18	4.26993e-05	0.00713805	69702561	69702760	1.39	1.48384e-05	0.00490288						OtherIntergenic	NA	119	290	4	chr15	68608850	69702961	594	2	chr15	69557738	69702961
chr16	63495136	63495436	1.0231	10.4631	47.8408	32.9212	chr16	63495121	63495500	380	7.26;10.02	53.93;30.04	8.64	41.98	2.08	15.18	Down	-2.28	1.91246e-07	0.000523308	63495221	63495420	-2.83	5.02524e-08	0.000206033						Genedesert	NA	300	322	4	chr16	63495136	65018251	650	1	chr16	63495136	63495436
chr16	63823514	63823814	7.16168	13.9507	20.0623	32.9212	chr16	63823521	63823740	220	7.26;5.57	18.51;20.72	6.41	19.61	6.16	23.06	Down	-1.61	0.000289397	0.0266326	63823521	63823720	-1.85	7.51222e-05	0.00755895						Genedesert	NA	219	322	4	chr16	63495136	65018251	651	1	chr16	63823514	63823814
chr16	64085792	64086092	24.5543	15.1133	54.7854	53.7713	chr16	64085801	64086360	560	23.85;18.92	65.20;63.19	21.38	64.19	5.13	11.02	Down	-1.59	1.8806e-10	2.30344e-06	64085901	64086100	-1.48	7.39012e-07	0.00129434						Genedesert	NA	291	322	4	chr16	63495136	65018251	652	1	chr16	64085792	64086092
chr16	65017951	65018251	52.178	31.3892	6.94463	23.0449	chr16	65018041	65018300	260	44.58;25.60	5.63;14.50	35.09	10.07	16.58	5.55	Up	1.8	0.000117431	0.0108965	65018081	65018280	1.93	9.09883e-07	0.00144988	CDH11	NM_001797	-	64980682	65155919	Genebody	137748	210	322	4	chr16	63495136	65018251	653	1	chr16	65017951	65018251
chr17	2004806	2005106	1.0231	1.16256	6.94463	15.3632	chr17	2004881	2005120	240	0.00;0.00	6.44;12.43	0	9.43	0	5.39	Down	-inf	4.19657e-05	0.00710459	2004881	2005080	-inf	4.19657e-05	0.00697912	SMG6	NM_001170957	-	1963132	2206813	Genebody	201812	225	330	4	chr17	2004806	3048587	676	1	chr17	2004806	2005106
chr17	2729436	2729736	35.8084	32.5517	27.7785	30.7265	chr17	2729321	2729520	200	10.37;8.90	1.61;0.00	9.64	0.8	Inf	Inf	Up	3.58	5.69689e-05	0.00766931	2729321	2729520	3.58	5.69689e-05	0.00742649	RAP1GAP2	NM_015085	+	2699731	2941035	Genebody	29689.5	84	330	4	chr17	2004806	3048587	677	1	chr17	2729436	2729736
chr17	2952007	2952307	119.702	97.6551	91.8234	85.5952	chr17	2952181	2952380	200	49.77;42.30	19.32;26.93	46.03	23.13	27.78	27.5	Up	0.99	3.87656e-05	0.00691229	2952181	2952380	0.99	3.87656e-05	0.0067382						OtherIntergenic	NA	126	330	4	chr17	2004806	3048587	678	2	chr17	2952007	3048587
chr17	3048287	3048587	10.231	16.2759	0.771625	1.09737	chr17	3048201	3048720	520	16.59;23.37	0.00;3.11	19.98	1.55	3.38	0.24	Up	3.68	5.23146e-09	3.73504e-05	3048221	3048420	inf	1.5092e-05	0.00490288						OtherIntergenic	NA	300	330	4	chr17	2004806	3048587	678	2	chr17	2952007	3048587
chr17	54203914	54204214	26.6005	11.6256	53.2421	35.116	chr17	54204061	54204260	200	14.52;8.90	33.00;26.93	11.71	29.97	5.84	37.18	Down	-1.36	4.62051e-05	0.00759259	54204061	54204260	-1.36	4.62051e-05	0.00742649						OtherIntergenic	NA	153	346	4	chr17	54203914	56788664	721	1	chr17	54203914	54204214
chr17	55131790	55132090	18.4158	16.2759	10.8028	1.09737	chr17	55131781	55132020	240	18.66;16.70	5.63;2.07	17.68	3.85	11.46	1.65	Up	2.2	1.20002e-05	0.00486219	55131801	55132000	2.16	1.15977e-05	0.00490288						OtherIntergenic	NA	230	346	4	chr17	54203914	56788664	722	1	chr17	55131790	55132090
chr17	55967849	55968149	16.3696	15.1133	5.40138	1.09737	chr17	55967861	55968120	260	11.41;13.36	3.22;2.07	12.38	2.65	7.93	1.1	Up	2.23	0.000180401	0.0166612	55967881	55968080	3.36	3.4057e-06	0.00289741	CUEDC1	NM_017949	-	55940336	55980750	Genebody	12759.5	259	346	4	chr17	54203914	56788664	723	1	chr17	55967849	55968149
chr17	56788364	56788664	85.9402	93.0049	135.806	140.464	chr17	56788461	56788660	200	50.81;56.76	93.37;95.30	53.78	94.33	20.11	32.58	Down	-0.81	3.1101e-05	0.00631139	56788461	56788660	-0.81	3.1101e-05	0.00615683	RAD51C	NM_058216	+	56769962	56811692	Genebody	18598.5	199	346	4	chr17	54203914	56788664	724	1	chr17	56788364	56788664
chr18	33952933	33953233	15.3465	16.2759	0.771625	3.29212	chr18	33952961	33953180	220	15.55;10.02	0.80;3.11	12.78	1.96	26.19	0.86	Up	2.71	4.12877e-05	0.00709779	33952961	33953160	2.65	3.2578e-05	0.00615683	FHOD3	NM_025135	+	33877701	34360018	Genebody	75369.5	219	365	4	chr18	33952933	35264898	761	1	chr18	33952933	33953233
chr18	34836773	34837073	36.8315	15.1133	3.0865	8.77899	chr18	34836841	34837080	240	34.22;16.70	7.24;6.22	25.46	6.73	24.87	4.13	Up	1.92	3.68521e-05	0.00660143	34836881	34837080	1.98	5.00916e-05	0.00742649	CELF4	NM_020180	-	34823007	35146000	Genebody	309040	232	365	4	chr18	33952933	35264898	762	2	chr18	34836773	34923597
chr18	34923297	34923597	66.5013	96.4926	88.7369	88.8873	chr18	34923501	34923700	200	5.18;14.47	33.81;30.04	9.83	31.92	16.97	38.78	Down	-1.7	1.70201e-05	0.00532086	34923501	34923700	-1.7	1.70201e-05	0.00537874	CELF4	NM_020180	-	34823007	35146000	Genebody	222400	96	365	4	chr18	33952933	35264898	762	2	chr18	34836773	34923597
chr18	35264598	35264898	1.0231	5.81281	12.346	20.8501	chr18	35264421	35264620	200	0.00;0.00	6.44;8.29	0	7.36	0	4.41	Down	-inf	5.11694e-05	0.00766931	35264421	35264620	-inf	5.11694e-05	0.00742649						Genedesert	NA	22	365	4	chr18	33952933	35264898	763	1	chr18	35264598	35264898
chr18	47310956	47311256	52.178	43.0148	35.4948	23.0449	chr18	47311061	47311260	200	34.22;28.94	13.68;12.43	31.58	13.06	31.99	32.13	Up	1.27	4.98763e-05	0.00766931	47311061	47311260	1.27	4.98763e-05	0.00742649	ACAA2	NM_006111	-	47309873	47340251	Genebody	29090.5	195	369	4	chr18	47310956	48724709	771	1	chr18	47310956	47311256
chr18	48104996	48105296	30.6929	48.8276	19.2906	2.19475	chr18	48105021	48105220	200	32.14;28.94	12.88;6.22	30.54	9.55	20.57	8.12	Up	1.68	7.54956e-06	0.00392251	48105021	48105220	1.68	7.54956e-06	0.00408481	MAPK4	NM_002747	+	48086483	48258196	Genebody	18637.5	199	369	4	chr18	47310956	48724709	772	2	chr18	48104996	48185786
chr18	48185486	48185786	53.2011	49.9901	40.1245	20.8501	chr18	48185321	48185520	200	11.41;7.79	0.80;1.04	9.6	0.92	19.62	0.54	Up	3.38	8.5183e-05	0.00839655	48185321	48185520	3.38	8.5183e-05	0.00823643	MAPK4	NM_002747	+	48086483	48258196	Genebody	98937.5	34	369	4	chr18	47310956	48724709	772	2	chr18	48104996	48185786
chr18	48724409	48724709	27.6236	6.97537	10.0311	9.87637	chr18	48724621	48724820	200	10.37;7.79	0.80;1.04	9.08	0.92	3.53	0.73	Up	3.3	3.50789e-05	0.00634055	48724621	48724820	3.3	3.50789e-05	0.00616998	MEX3C	NM_016626	-	48700919	48724051	Promoter1k	-669.5	88	369	4	chr18	47310956	48724709	773	1	chr18	48724409	48724709
chr18	55719053	55719353	12.2772	8.13793	29.3218	27.4344	chr18	55719021	55719340	320	9.33;4.45	28.98;26.93	6.89	27.95	4.58	13.42	Down	-2.02	2.54196e-07	0.000652448	55719021	55719220	-2.03	7.04008e-05	0.00742649	NEDD4L	NM_001144964	+	55714457	56068772	Genebody	4723.5	287	372	4	chr18	55719053	56936815	780	2	chr18	55719053	55861626
chr18	55861326	55861626	21.485	32.5517	5.40138	4.3895	chr18	55861301	55861600	300	22.81;25.60	6.44;2.07	24.21	4.26	Inf	2.81	Up	2.51	5.556e-08	0.00022337	55861341	55861540	4.16	8.57905e-11	1.22502e-06	NEDD4L	NM_001144971	+	55816564	56068772	Genebody	44886.5	274	372	4	chr18	55719053	56936815	780	2	chr18	55719053	55861626
chr18	56196991	56197291	146.303	152.296	194.45	163.509	chr18	56196881	56197080	200	29.03;30.05	57.95;61.12	29.54	59.53	7.82	71.34	Down	-1.01	2.2835e-05	0.00631139	56196881	56197080	-1.01	2.2835e-05	0.00615683	ALPK2	NM_052947	-	56148481	56296189	Genebody	99208.5	89	372	4	chr18	55719053	56936815	781	1	chr18	56196991	56197291
chr18	56936515	56936815	19.4389	20.9261	13.8893	5.48687	chr18	56936721	56936940	220	7.26;17.81	0.80;1.04	12.53	0.92	Inf	0.55	Up	3.77	9.55505e-06	0.00444976	56936721	56936920	3.77	9.55505e-06	0.00466592	RAX	NM_013435	-	56934266	56940625	Genebody	3794.5	94	372	4	chr18	55719053	56936815	782	1	chr18	56936515	56936815
chr19	3520465	3520765	17.3927	24.4138	6.173	2.19475	chr19	3520461	3520660	200	17.63;14.47	4.83;3.11	16.05	3.97	15.37	3.31	Up	2.02	7.71663e-05	0.00798267	3520461	3520660	2.02	7.71663e-05	0.00773845	FZR1	NM_016263	+	3506294	3536755	Genebody	14266.5	195	381	4	chr19	3520465	4589946	793	1	chr19	3520465	3520765
chr19	3852709	3853009	41.947	66.266	35.4948	28.5317	chr19	3852641	3852840	200	31.11;33.39	16.90;10.36	32.25	13.63	32.35	Inf	Up	1.24	9.07836e-05	0.00885921	3852641	3852840	1.24	9.07836e-05	0.00870065	ZFR2	NM_001145640	-	3851810	3869027	Genebody	16286.5	131	381	4	chr19	3520465	4589946	794	1	chr19	3852709	3853009
chr19	4567580	4567880	178.019	196.473	118.059	141.561	chr19	4567521	4567780	260	147.23;145.81	87.73;89.09	146.52	88.41	131.8	209.5	Up	0.73	4.31447e-11	6.87154e-07	4567561	4567760	0.75	3.57781e-06	0.00295916						OtherIntergenic	NA	200	381	4	chr19	3520465	4589946	795	2	chr19	4567580	4589946
chr19	4589646	4589946	18.4158	26.7389	26.2353	2.19475	chr19	4589501	4589700	200	10.37;12.24	1.61;2.07	11.31	1.84	6.98	4.28	Up	2.62	8.44716e-05	0.00834102	4589501	4589700	2.62	8.44716e-05	0.00817849						OtherIntergenic	NA	54	381	4	chr19	3520465	4589946	795	2	chr19	4567580	4589946
chr19	46908323	46908623	16.3696	22.0887	7.71625	10.9737	chr19	46908361	46908560	200	17.63;21.15	5.63;5.18	19.39	5.41	34.6	3.28	Up	1.84	2.92418e-05	0.00631139	46908361	46908560	1.84	2.92418e-05	0.00615683						OtherIntergenic	NA	199	393	4	chr19	46908323	47751008	832	2	chr19	46908323	47033130
chr19	47032830	47033130	140.164	161.596	152.782	145.951	chr19	47032641	47032840	200	7.26;10.02	23.34;27.97	8.64	25.66	7.66	15.33	Down	-1.57	4.16118e-05	0.00709779	47032641	47032840	-1.57	4.16118e-05	0.00697415	LOC100506012	NM_001205281	-	46984044	47104457	Genebody	71716.5	10	393	4	chr19	46908323	47751008	832	2	chr19	46908323	47033130
chr19	47505448	47505748	25.5774	45.3399	41.6678	66.9398	chr19	47505341	47505540	200	2.07;3.34	12.88;15.54	2.71	14.21	2.67	16.6	Down	-2.39	8.81469e-05	0.00863275	47505341	47505540	-2.39	8.81469e-05	0.00847114	ARHGAP35	NM_004491	+	47421932	47508333	Genebody	83508.5	92	393	4	chr19	46908323	47751008	833	1	chr19	47505448	47505748
chr19	47750708	47751008	178.019	188.335	144.294	136.074	chr19	47750701	47750900	200	119.24;140.24	82.10;70.44	129.74	76.27	Inf	183.15	Up	0.77	1.19838e-05	0.00486219	47750701	47750900	0.77	1.19838e-05	0.00490288						OtherIntergenic	NA	192	393	4	chr19	46908323	47751008	834	1	chr19	47750708	47751008
chr2	100435277	100435577	1.0231	18.601	24.692	36.2133	chr2	100435361	100435600	240	7.26;7.79	23.34;30.04	7.52	26.69	2.42	21.09	Down	-1.83	1.85247e-05	0.00545978	100435381	100435580	-1.91	3.44321e-06	0.00289741	AFF3	NM_001025108	-	100163715	100722045	Genebody	286564	216	428	4	chr2	100435277	101039135	897	1	chr2	100435277	100435577
chr2	100908520	100908820	1.0231	2.32512	16.2041	15.3632	chr2	100908481	100908840	360	2.07;4.45	19.32;19.68	3.26	19.5	0.76	5.2	Down	-2.58	6.35415e-07	0.0011467	100908561	100908760	-3.46	3.87321e-08	0.000167094	LONRF2	NM_198461	-	100889752	100939195	Genebody	30534.5	300	428	4	chr2	100435277	101039135	898	3	chr2	100908520	101039135
chr2	100997676	100997976	61.3858	86.0295	134.263	137.172	chr2	100997661	100997960	300	55.99;73.46	136.03;118.09	64.72	127.06	19.88	34.42	Down	-0.97	4.11714e-06	0.00304338	100997721	100997920	-0.96	7.84276e-07	0.00132105						OtherIntergenic	NA	284	428	4	chr2	100435277	101039135	898	3	chr2	100908520	101039135
chr2	101038835	101039135	41.947	33.7143	77.1625	73.5241	chr2	101038821	101039040	220	32.14;22.26	58.76;53.87	27.2	56.31	5.72	45.71	Down	-1.05	1.99854e-05	0.00576328	101038821	101039020	-1.15	8.7789e-06	0.00444413						OtherIntergenic	NA	205	428	4	chr2	100435277	101039135	898	3	chr2	100908520	101039135
chr2	159580719	159581019	50.1318	60.4532	16.9758	35.116	chr2	159580781	159581020	240	48.73;48.97	21.73;27.97	48.85	24.85	46.38	9.91	Up	0.98	4.48084e-05	0.00739896	159580801	159581000	1.04	4.66521e-05	0.00742649						OtherIntergenic	NA	238	444	4	chr2	159580719	160633140	927	3	chr2	159580719	159758091
chr2	159742638	159742938	1.0231	5.81281	10.0311	16.4606	chr2	159742661	159742880	220	1.04;2.23	11.27;10.36	1.63	10.81	0.39	Inf	Down	-2.73	0.000195352	0.0180288	159742681	159742880	-3.33	3.59644e-05	0.00627981						OtherIntergenic	NA	219	444	4	chr2	159580719	160633140	927	3	chr2	159580719	159758091
chr2	159757791	159758091	30.6929	43.0148	37.8096	49.3818	chr2	159757601	159757800	200	1.04;1.11	12.88;12.43	1.07	12.65	Inf	4.35	Down	-3.56	3.98719e-06	0.00299674	159757601	159757800	-3.56	3.98719e-06	0.00322251						OtherIntergenic	NA	9	444	4	chr2	159580719	160633140	927	3	chr2	159580719	159758091
chr2	160632840	160633140	5.11549	2.32512	22.3771	26.337	chr2	160632861	160633200	340	5.18;8.90	24.15;30.04	7.04	27.09	2.59	12.71	Down	-1.94	1.95564e-06	0.0021405	160633001	160633200	-2.67	2.13447e-06	0.0024437	CD302	NM_001198764	-	160625138	160654766	Genebody	21735.5	279	444	4	chr2	159580719	160633140	928	1	chr2	160632840	160633140
chr2	178119205	178119505	49.1087	51.1527	61.73	73.5241	chr2	178119121	178119340	220	12.44;12.24	31.39;36.26	12.34	33.82	5.86	79.33	Down	-1.45	1.04927e-05	0.0047067	178119141	178119340	-1.74	4.15038e-07	0.00089773	NFE2L2	NM_001145412	-	178095030	178128617	Genebody	9386.5	135	451	4	chr2	178119205	179171412	939	1	chr2	178119205	178119505
chr2	178538949	178539249	2.04619	1.16256	10.0311	10.9737	chr2	178538961	178539180	220	1.04;1.11	13.68;9.32	1.07	11.5	Inf	5.69	Down	-3.42	6.84425e-05	0.00766931	178538961	178539160	-3.37	4.57584e-05	0.00739207	PDE11A	NM_001077196	-	178487976	178753466	Genebody	214396	219	451	4	chr2	178119205	179171412	940	2	chr2	178538949	178589762
chr2	178589462	178589762	136.072	103.468	123.46	141.561	chr2	178589721	178589940	220	1.04;8.90	19.32;27.97	4.97	23.64	2.14	13.62	Down	-2.25	0.000565664	0.0519146	178589741	178589940	-2.18	5.46378e-05	0.00742649	PDE11A	NM_001077196	-	178487976	178753466	Genebody	163636	41	451	4	chr2	178119205	179171412	940	2	chr2	178538949	178589762
chr2	179171112	179171412	147.326	147.645	125.775	104.251	chr2	179171321	179171520	200	44.58;36.73	16.10;17.61	40.66	16.85	73.71	6.68	Up	1.27	2.78946e-06	0.00260468	179171321	179171520	1.27	2.78946e-06	0.00275789	OSBPL6	NM_001201482	+	179059207	179264160	Genebody	112214	91	451	4	chr2	178119205	179171412	941	1	chr2	179171112	179171412
chr2	180478517	180478817	27.6236	19.7635	11.5744	8.77899	chr2	180478461	180478720	260	27.99;18.92	4.02;8.29	23.46	6.16	11.01	3.48	Up	1.93	1.85674e-05	0.00546846	180478521	180478720	2.06	5.86965e-06	0.00401595	ZNF385B	NM_001113397	-	180306710	180610769	Genebody	132178	203	452	4	chr2	180478517	181521185	942	1	chr2	180478517	180478817
chr2	180714929	180715229	1.0231	10.4631	20.0623	25.2396	chr2	180715001	180715280	280	4.15;8.90	20.93;29.00	6.53	24.97	2.32	9.66	Down	-1.94	4.48529e-05	0.0074027	180715041	180715240	-2.37	2.56652e-06	0.00275789	ZNF385B	NM_152520	-	180306710	180726232	Genebody	11091.5	228	452	4	chr2	180478517	181521185	943	1	chr2	180714929	180715229
chr2	180942090	180942390	225.081	173.222	128.09	150.34	chr2	180942081	180942280	200	166.93;103.51	78.07;83.91	135.22	80.99	138.72	98.33	Up	0.74	2.41391e-05	0.00631139	180942081	180942280	0.74	2.41391e-05	0.00615683						OtherIntergenic	NA	190	452	4	chr2	180478517	181521185	944	1	chr2	180942090	180942390
chr2	181520885	181521185	3.06929	1.16256	11.5744	15.3632	chr2	181520861	181521060	200	2.07;0.00	10.46;10.36	1.04	10.41	1.13	12.36	Down	-3.33	8.44692e-05	0.00834102	181520861	181521060	-3.33	8.44692e-05	0.00817849						OtherIntergenic	NA	175	452	4	chr2	180478517	181521185	945	1	chr2	181520885	181521185
chr2	220601244	220601544	9.20788	9.30049	6.173	16.4606	chr2	220600941	220601320	380	30.07;24.49	66.00;76.65	27.28	71.33	7.41	17.01	Down	-1.39	1.7006e-08	9.07354e-05	220600981	220601180	-1.46	2.90943e-08	0.000140091						OtherIntergenic	NA	76	468	4	chr2	220601244	221398497	967	2	chr2	220601244	220701722
chr2	220701422	220701722	69.5706	55.8029	17.7474	14.2659	chr2	220701341	220701720	380	72.58;55.65	24.15;22.79	64.12	23.47	40.29	3.77	Up	1.45	5.17209e-08	0.000209974	220701401	220701600	1.79	9.74506e-10	8.07077e-06						OtherIntergenic	NA	298	468	4	chr2	220601244	221398497	967	2	chr2	220601244	220701722
chr2	220941383	220941683	19.4389	43.0148	9.2595	9.87637	chr2	220941521	220941740	220	8.29;37.84	3.22;8.29	23.07	5.75	8.2	2.14	Up	2	1.11668e-05	0.00486219	220941541	220941740	2.25	6.08752e-06	0.00401595						Genedesert	NA	162	468	4	chr2	220601244	221398497	968	1	chr2	220941383	220941683
chr2	221398197	221398497	59.3397	86.0295	37.038	23.0449	chr2	221398141	221398520	380	64.28;86.82	40.24;25.90	75.55	33.07	20.74	13.72	Up	1.19	0.000332922	0.0306132	221398141	221398340	1.6	3.34067e-06	0.00287003						Genedesert	NA	300	468	4	chr2	220601244	221398497	969	1	chr2	221398197	221398497
chr20	47050351	47050651	28.6467	20.9261	3.0865	1.09737	chr20	47050341	47050720	380	30.07;22.26	5.63;3.11	26.16	4.37	16.46	1.83	Up	2.58	7.8657e-08	0.000284054	47050401	47050600	2.76	1.24909e-08	7.0533e-05						OtherIntergenic	NA	300	486	4	chr20	47050351	48125476	1018	1	chr20	47050351	47050651
chr20	47833700	47834000	120.725	116.256	130.405	122.906	chr20	47833541	47833740	200	3.11;17.81	0.00;2.07	10.46	1.04	17.7	0.7	Up	3.34	5.02308e-05	0.00766931	47833541	47833740	3.34	5.02308e-05	0.00742649	DDX27	NM_017895	+	47835831	47860614	Promoter3k	-2190.5	40	486	4	chr20	47050351	48125476	1019	3	chr20	47833700	48125476
chr20	47937086	47937386	58.3166	55.8029	31.6366	31.8239	chr20	47937101	47937340	240	42.51;42.30	13.68;23.83	42.4	18.75	40.28	42.58	Up	1.18	0.000108922	0.0101145	47937121	47937320	1.28	4.88114e-06	0.00372925						OtherIntergenic	NA	239	486	4	chr20	47050351	48125476	1019	3	chr20	47833700	48125476
chr20	48125176	48125476	50.1318	33.7143	37.038	55.9661	chr20	48125041	48125240	200	1.04;0.00	8.85;11.39	0.52	10.12	0.51	11.77	Down	-4.29	1.62008e-05	0.00510683	48125041	48125240	-4.29	1.62008e-05	0.00516052	PTGIS	NM_000961	-	48120410	48184707	Genebody	59566.5	64	486	4	chr20	47050351	48125476	1019	3	chr20	47833700	48125476
chr20	56457558	56457858	17.3927	23.2512	5.40138	3.29212	chr20	56457461	56457720	260	14.52;14.47	1.61;3.11	14.49	2.36	13.76	1.79	Up	2.62	3.05923e-06	0.00260468	56457521	56457720	2.45	3.14965e-05	0.00615683						OtherIntergenic	NA	162	489	4	chr20	56457558	58135952	1023	1	chr20	56457558	56457858
chr20	57196994	57197294	22.5081	27.9015	22.3771	25.2396	chr20	57197261	57197460	200	0.00;1.11	9.66;9.32	0.56	9.49	0.32	11.45	Down	-4.09	4.07646e-05	0.00709779	57197261	57197460	-4.09	4.07646e-05	0.00697415						OtherIntergenic	NA	33	489	4	chr20	56457558	58135952	1024	1	chr20	57196994	57197294
chr20	57782861	57783161	101.287	87.1921	86.422	60.3556	chr20	57782781	57782980	200	44.58;36.73	22.54;15.54	40.66	19.04	73.71	23.58	Up	1.09	7.38935e-05	0.0076929	57782781	57782980	1.09	7.38935e-05	0.00745367	ZNF831	NM_178457	+	57766074	57834167	Genebody	16806.5	119	489	4	chr20	56457558	58135952	1025	1	chr20	57782861	57783161
chr20	58135652	58135952	34.7853	32.5517	53.2421	63.6477	chr20	58135701	58135920	220	26.96;22.26	49.10;48.69	24.61	48.89	49.92	59.74	Down	-0.99	0.000142441	0.0131857	58135701	58135900	-1.16	1.66137e-05	0.0052785						OtherIntergenic	NA	219	489	4	chr20	56457558	58135952	1026	1	chr20	58135652	58135952
chr21	19537261	19537561	2.04619	9.30049	17.7474	21.9475	chr21	19537401	19537600	200	3.11;2.23	13.68;15.54	2.67	14.61	2.57	5.77	Down	-2.45	4.13825e-05	0.00709779	19537401	19537600	-2.45	4.13825e-05	0.00697415	CHODL	NM_001204177	+	19289656	19639687	Genebody	247844	160	493	4	chr21	19537261	20212795	1032	1	chr21	19537261	19537561
chr21	19757140	19757440	23.5312	53.4778	106.484	126.198	chr21	19757021	19757500	480	30.07;53.43	116.71;128.45	41.75	122.58	11.52	48.33	Down	-1.55	5.96611e-11	9.03855e-07	19757141	19757340	-1.7	5.458e-12	1.21079e-07	TMPRSS15	NM_002772	-	19641432	19775970	Genebody	18709.5	300	493	4	chr21	19537261	20212795	1033	2	chr21	19757140	19872434
chr21	19872134	19872434	91.0557	60.4532	122.688	142.659	chr21	19872321	19872560	240	20.74;15.58	41.05;49.72	18.16	45.39	8.98	17.84	Down	-1.32	1.06525e-05	0.00477081	19872321	19872520	-1.24	8.51342e-06	0.00434123						Genedesert	NA	113	493	4	chr21	19537261	20212795	1033	2	chr21	19757140	19872434
chr21	20212495	20212795	18.4158	19.7635	42.4394	49.3818	chr21	20212541	20212820	280	17.63;16.70	47.49;41.44	17.16	44.46	5.34	54.88	Down	-1.37	5.96e-07	0.0011467	20212541	20212740	-1.46	2.09403e-06	0.00241092						Genedesert	NA	254	493	4	chr21	19537261	20212795	1034	1	chr21	20212495	20212795
chr21	25341011	25341311	3.06929	8.13793	41.6678	34.0186	chr21	25340921	25341300	380	6.22;7.79	44.27;30.04	7.01	37.15	4.48	23.2	Down	-2.41	9.3688e-08	0.000326015	25340961	25341160	-2.4	2.82299e-07	0.00071573						Genedesert	NA	289	495	4	chr21	25341011	26412413	1037	1	chr21	25341011	25341311
chr21	25886450	25886750	12.2772	20.9261	51.6989	54.8687	chr21	25886341	25886800	460	14.52;21.15	57.15;60.08	17.83	58.61	17.66	12.76	Down	-1.72	6.30082e-11	9.43063e-07	25886501	25886700	-1.78	8.31057e-08	0.000307512						Genedesert	NA	300	495	4	chr21	25341011	26412413	1038	1	chr21	25886450	25886750
chr21	26268487	26268787	1.0231	1.16256	25.4636	25.2396	chr21	26268401	26268780	380	6.22;2.23	27.37;25.90	4.22	26.63	0.97	15.98	Down	-2.66	4.50181e-09	3.32889e-05	26268521	26268720	-2.8	3.17558e-08	0.000147305						Genedesert	NA	293	495	4	chr21	25341011	26412413	1039	2	chr21	26268487	26412413
chr21	26412113	26412413	6.13858	1.16256	22.3771	14.2659	chr21	26412181	26412420	240	3.11;3.34	28.98;14.50	3.22	21.74	1.48	6.91	Down	-2.75	1.24111e-05	0.00486219	26412181	26412380	-2.72	2.35396e-05	0.00615683						Genedesert	NA	232	495	4	chr21	25341011	26412413	1039	2	chr21	26268487	26412413
chr3	8459118	8459418	77.7554	109.281	125.775	105.348	chr3	8458941	8459140	200	3.11;7.79	23.34;18.65	5.45	20.99	4.72	17.06	Down	-1.95	1.07962e-05	0.00482027	8458941	8459140	-1.95	1.07962e-05	0.00490288	LOC100288428	NR_033378	-	8262833	8543344	Genebody	84303.5	22	518	4	chr3	8459118	10434296	1090	1	chr3	8459118	8459418
chr3	8755619	8755919	81.8478	112.768	60.1868	58.1608	chr3	8755561	8755760	200	46.66;55.65	24.15;29.00	51.15	26.58	19.07	12.64	Up	0.94	7.12901e-05	0.00766931	8755561	8755760	0.94	7.12901e-05	0.00742649						OtherIntergenic	NA	141	518	4	chr3	8459118	10434296	1091	1	chr3	8755619	8755919
chr3	9464870	9465170	77.7554	79.0542	102.626	109.737	chr3	9464861	9465060	200	36.29;45.63	75.66;74.58	40.96	75.12	19.26	60.63	Down	-0.87	4.5317e-05	0.00747136	9464861	9465060	-0.87	4.5317e-05	0.00733508	SETD5	NM_001080517	+	9439402	9519838	Genebody	25558.5	190	518	4	chr3	8459118	10434296	1092	1	chr3	9464870	9465170
chr3	10433996	10434296	11.2541	16.2759	0.771625	5.48687	chr3	10434141	10434360	220	11.41;8.90	0.80;0.00	10.15	0.4	20.64	0.14	Up	4.66	3.45987e-06	0.00270843	10434141	10434340	4.66	3.45987e-06	0.00289741	ATP2B2	NM_001683	-	10365706	10547268	Genebody	113018	155	518	4	chr3	8459118	10434296	1093	1	chr3	10433996	10434296
chr3	49131961	49132261	70.5937	55.8029	63.2733	75.7188	chr3	49132181	49132380	200	4.15;6.68	20.93;21.75	5.41	21.34	5.04	25.6	Down	-1.98	1.07962e-05	0.00482027	49132181	49132380	-1.98	1.07962e-05	0.00490288	QRICH1	NM_198880	-	49067141	49131504	Promoter1k	-776.5	80	529	4	chr3	49131961	51137990	1121	1	chr3	49131961	49132261
chr3	49491976	49492276	35.8084	30.2266	10.8028	25.2396	chr3	49491921	49492120	200	27.99;22.26	6.44;9.32	25.13	7.88	22.81	18.15	Up	1.67	9.41505e-06	0.00441402	49491921	49492120	1.67	9.41505e-06	0.00462794						OtherIntergenic	NA	144	529	4	chr3	49131961	51137990	1122	1	chr3	49491976	49492276
chr3	50384725	50385025	52.178	36.0394	80.249	89.9847	chr3	50384541	50384820	280	14.52;15.58	38.63;36.26	15.05	37.45	30.19	44.64	Down	-1.32	9.42975e-06	0.00441402	50384561	50384760	-1.87	1.49285e-06	0.00184532	NPRL2	NM_006545	-	50384918	50388486	Genebody	3805.5	95	529	4	chr3	49131961	51137990	1123	1	chr3	50384725	50385025
chr3	51137690	51137990	85.9402	98.8177	133.491	165.704	chr3	51137621	51137900	280	76.73;65.67	113.49;123.27	71.2	118.38	28.17	31.4	Down	-0.73	5.67067e-05	0.00766931	51137621	51137820	-1.06	1.29908e-05	0.00490288	DOCK3	NM_004947	+	50712671	51421629	Genebody	425090	210	529	4	chr3	49131961	51137990	1124	1	chr3	51137690	51137990
chr3	57740988	57741288	1.0231	17.4384	17.7474	23.0449	chr3	57741061	57741260	200	4.15;7.79	20.12;20.72	5.97	20.42	3.9	6.99	Down	-1.77	5.00295e-05	0.00766931	57741061	57741260	-1.77	5.00295e-05	0.00742649	SLMAP	NM_007159	+	57743173	57914894	Promoter3k	-2012.5	199	531	4	chr3	57740988	58477816	1127	3	chr3	57740988	57935829
chr3	57842427	57842727	7.16168	5.81281	20.8339	29.6291	chr3	57842501	57842760	260	7.26;6.68	25.76;23.83	6.97	24.79	3.42	15.12	Down	-1.83	6.15382e-06	0.00386544	57842521	57842720	-2.13	6.5816e-06	0.00401595	SLMAP	NM_007159	+	57743173	57914894	Genebody	99457.5	226	531	4	chr3	57740988	58477816	1127	3	chr3	57740988	57935829
chr3	57935529	57935829	26.6005	34.8768	18.519	2.19475	chr3	57935581	57935800	220	29.03;32.28	10.46;1.04	30.65	5.75	19.69	2.21	Up	2.41	1.8069e-06	0.00201861	57935581	57935780	2.36	3.97204e-06	0.00322251						OtherIntergenic	NA	219	531	4	chr3	57740988	58477816	1127	3	chr3	57740988	57935829
chr3	58477516	58477816	92.0788	81.3793	57.1003	49.3818	chr3	58477721	58477920	200	17.63;12.24	2.41;4.14	14.93	3.28	15.25	Inf	Up	2.19	9.64446e-05	0.00915292	58477721	58477920	2.19	9.64446e-05	0.00900746	KCTD6	NM_001128214	+	58477822	58488087	ProximalPromoter	-1.5	95	531	4	chr3	57740988	58477816	1128	1	chr3	58477516	58477816
chr3	159851566	159851866	32.7391	47.665	12.346	18.6554	chr3	159851541	159851880	340	34.22;48.97	12.07;20.72	41.59	16.4	24.56	7.54	Up	1.34	0.000196811	0.0181619	159851561	159851760	1.62	3.60006e-07	0.000802928						OtherIntergenic	NA	300	569	4	chr3	159851566	161127156	1199	1	chr3	159851566	159851866
chr3	160131481	160131781	99.2404	152.296	152.782	190.943	chr3	160131321	160131560	240	12.44;17.81	33.81;44.54	15.13	39.17	26.79	46.12	Down	-1.37	8.20891e-05	0.00814913	160131321	160131520	-2.17	1.32517e-05	0.00490288	SMC4	NM_005496	+	160118346	160152741	Genebody	13094.5	79	569	4	chr3	159851566	161127156	1200	2	chr3	160131481	160204546
chr3	160204246	160204546	76.7323	82.5418	122.688	102.056	chr3	160204221	160204480	260	57.03;52.31	110.27;85.98	54.67	98.12	55.2	34.76	Down	-0.84	0.000210631	0.01943	160204241	160204440	-1.06	1.28476e-05	0.00490288						OtherIntergenic	NA	234	569	4	chr3	159851566	161127156	1200	2	chr3	160131481	160204546
chr3	161126856	161127156	50.1318	37.202	25.4636	24.1422	chr3	161127061	161127260	200	22.81;16.70	3.22;8.29	19.75	5.75	35.98	1.84	Up	1.78	6.4845e-05	0.00766931	161127061	161127260	1.78	6.4845e-05	0.00742649						OtherIntergenic	NA	95	569	4	chr3	159851566	161127156	1201	1	chr3	161126856	161127156
chr4	7158608	7158908	61.3858	109.281	113.429	92.1794	chr4	7158381	7158640	260	3.11;6.68	20.93;17.61	4.89	19.27	2.25	23.51	Down	-1.98	1.99854e-05	0.00576328	7158381	7158580	-2.56	5.42185e-05	0.00742649						OtherIntergenic	NA	32	582	4	chr4	7158608	8408976	1235	1	chr4	7158608	7158908
chr4	7688771	7689071	5.11549	10.4631	32.4083	35.116	chr4	7688721	7689080	360	7.26;10.02	35.41;33.15	8.64	34.28	4.16	84.16	Down	-1.99	1.82572e-08	9.61044e-05	7688801	7689000	-2.42	3.20154e-08	0.000147305	SORCS2	NM_020777	+	7194373	7744564	Genebody	494528	300	582	4	chr4	7158608	8408976	1236	2	chr4	7688771	7700593
chr4	7700293	7700593	15.3465	19.7635	0.771625	1.09737	chr4	7700241	7700620	380	17.63;21.15	0.00;2.07	19.39	1.04	7.23	0.35	Up	4.23	1.16562e-10	1.57394e-06	7700321	7700520	inf	1.62495e-10	1.94101e-06	SORCS2	NM_020777	+	7194373	7744564	Genebody	506058	300	582	4	chr4	7158608	8408976	1236	2	chr4	7688771	7700593
chr4	8408676	8408976	58.3166	58.1281	23.9204	37.3107	chr4	8408701	8409020	320	49.77;46.75	21.73;27.97	48.26	24.85	43.51	19.63	Up	0.96	5.13207e-05	0.00766931	8408801	8409000	1.96	1.79219e-07	0.000521409	ACOX3	NM_003501	-	8368008	8442452	Genebody	33591.5	275	582	4	chr4	7158608	8408976	1237	1	chr4	8408676	8408976
chr4	22238834	22239134	62.4089	87.1921	23.1488	13.1685	chr4	22238781	22239260	480	68.43;85.70	26.56;15.54	77.07	21.05	18.12	17.68	Up	1.87	1.45728e-09	1.29311e-05	22238881	22239080	2.36	9.64589e-10	8.04225e-06						OtherIntergenic	NA	300	586	4	chr4	22238834	23936906	1245	1	chr4	22238834	22239134
chr4	22964045	22964345	86.9633	58.1281	30.865	38.4081	chr4	22964041	22964380	340	88.13;54.54	31.39;34.18	71.34	32.79	69.08	39.77	Up	1.12	7.5096e-06	0.00390883	22964141	22964340	1.5	3.84885e-07	0.000843327						OtherIntergenic	NA	300	586	4	chr4	22238834	23936906	1246	1	chr4	22964045	22964345
chr4	23934646	23934946	78.7785	40.6896	12.346	20.8501	chr4	23934561	23934960	400	76.73;41.18	13.68;22.79	58.95	18.24	22.71	8.41	Up	1.69	1.55927e-07	0.000448394	23934581	23934780	2.19	1.61303e-08	8.71235e-05						OtherIntergenic	NA	300	586	4	chr4	22238834	23936906	1247	2	chr4	23934646	23936906
chr4	23936606	23936906	17.3927	16.2759	4.62975	1.09737	chr4	23936541	23936840	300	17.63;18.92	3.22;2.07	18.27	2.65	8.9	6.68	Up	2.79	3.01553e-07	0.000723224	23936641	23936840	3.27	1.44177e-07	0.000440925						OtherIntergenic	NA	234	586	4	chr4	22238834	23936906	1247	2	chr4	23934646	23936906
chr4	44496100	44496400	60.3627	40.6896	63.2733	74.6214	chr4	44496301	44496620	320	15.55;12.24	35.41;35.22	13.9	35.32	6.86	21.26	Down	-1.35	1.35795e-05	0.00486219	44496301	44496500	-1.45	1.71999e-05	0.00540804						OtherIntergenic	NA	99	594	4	chr4	44496100	45455593	1256	1	chr4	44496100	44496400
chr4	44929423	44929723	27.6236	25.5763	60.1868	73.5241	chr4	44929381	44929760	380	33.18;23.37	63.59;71.48	28.28	67.53	7.98	26.97	Down	-1.26	1.17002e-07	0.000383509	44929421	44929620	-1.42	2.64623e-07	0.000689176						Genedesert	NA	300	594	4	chr4	44496100	45455593	1257	1	chr4	44929423	44929723
chr4	45444536	45444836	1.0231	10.4631	37.038	34.0186	chr4	45444441	45444840	400	5.18;12.24	39.44;34.18	8.71	36.81	2.72	22.56	Down	-2.08	1.55193e-09	1.36734e-05	45444521	45444720	-2.69	8.68898e-08	0.000319355						Genedesert	NA	300	594	4	chr4	44496100	45455593	1258	2	chr4	45444536	45455593
chr4	45455293	45455593	10.231	8.13793	61.73	72.4267	chr4	45455161	45455700	540	11.41;11.13	68.42;73.55	11.27	70.98	22.7	42.16	Down	-2.66	2.67283e-13	2.96681e-08	45455381	45455580	-2.94	1.32878e-13	1.25118e-08						Genedesert	NA	300	594	4	chr4	44496100	45455593	1258	2	chr4	45444536	45455593
chr4	102518411	102518711	24.5543	37.202	8.48788	5.48687	chr4	102518381	102518660	280	24.88;31.16	8.85;9.32	28.02	9.09	27.93	5.37	Up	1.62	4.07191e-06	0.00301998	102518441	102518640	2.15	2.03261e-07	0.000567435						OtherIntergenic	NA	249	608	4	chr4	102518411	104707606	1278	1	chr4	102518411	102518711
chr4	103184258	103184558	43.9932	38.3645	56.3286	41.7002	chr4	103184101	103184300	200	1.04;2.23	11.27;13.47	1.63	12.37	0.71	4.18	Down	-2.92	3.24667e-05	0.00631139	103184101	103184300	-2.92	3.24667e-05	0.00615683	SLC39A8	NM_001135148	-	103182820	103245469	Genebody	61268.5	42	608	4	chr4	102518411	104707606	1279	1	chr4	103184258	103184558
chr4	104128891	104129191	19.4389	17.4384	3.0865	4.3895	chr4	104129021	104129220	200	14.52;10.02	0.80;4.14	12.27	2.47	7.74	1.75	Up	2.31	6.67553e-05	0.00766931	104129021	104129220	2.31	6.67553e-05	0.00742649						OtherIntergenic	NA	170	608	4	chr4	102518411	104707606	1280	1	chr4	104128891	104129191
chr4	104707306	104707606	66.5013	62.7783	16.2041	14.2659	chr4	104707221	104707680	460	68.43;66.78	19.32;20.72	67.61	20.02	30.43	5.97	Up	1.76	3.35695e-12	8.17703e-08	104707361	104707560	2.09	1.18202e-11	2.25909e-07						OtherIntergenic	NA	300	608	4	chr4	102518411	104707606	1281	1	chr4	104707306	104707606
chr4	114823123	114823423	4.09239	12.7882	25.4636	40.6028	chr4	114823061	114823260	200	4.15;2.23	13.68;17.61	3.19	15.65	0.92	37.45	Down	-2.3	6.10774e-05	0.00766931	114823061	114823260	-2.3	6.10774e-05	0.00742649	ARSJ	NM_024590	-	114821439	114900878	Genebody	77717.5	137	610	4	chr4	114823123	115964027	1285	1	chr4	114823123	114823423
chr4	115307800	115308100	69.5706	76.729	97.2248	138.269	chr4	115307801	115308000	200	44.58;40.07	78.88;75.62	42.33	77.25	85.55	Inf	Down	-0.87	8.50413e-05	0.00838723	115307801	115308000	-0.87	8.50413e-05	0.00822593						OtherIntergenic	NA	199	610	4	chr4	114823123	115964027	1286	1	chr4	115307800	115308100
chr4	115729006	115729306	100.264	148.808	71.7611	80.1083	chr4	115729061	115729420	360	100.57;131.34	61.17;69.40	115.96	65.29	43.07	31.02	Up	0.83	5.69242e-06	0.00383909	115729101	115729300	0.92	1.52258e-05	0.00494376						OtherIntergenic	NA	245	610	4	chr4	114823123	115964027	1287	1	chr4	115729006	115729306
chr4	115963727	115964027	69.5706	52.3153	27.7785	25.2396	chr4	115963781	115964100	320	57.03;43.41	19.32;21.75	50.22	20.54	24.81	12.24	Up	1.29	4.2968e-06	0.0031529	115963901	115964100	1.89	1.18277e-05	0.00490288	NDST4	NM_022569	-	115748926	116035032	Genebody	71091.5	246	610	4	chr4	114823123	115964027	1288	1	chr4	115963727	115964027
chr4	155271067	155271367	19.4389	40.6896	40.8961	54.8687	chr4	155271301	155271500	200	1.04;1.11	4.83;21.75	1.07	13.29	2.16	5.73	Down	-3.63	7.24258e-05	0.00766931	155271301	155271500	-3.63	7.24258e-05	0.00743136	DCHS2	NM_017639	-	155155526	155312449	Genebody	41048.5	66	619	4	chr4	155271067	156450666	1303	1	chr4	155271067	155271367
chr4	155849858	155850158	48.0856	47.665	13.1176	39.5055	chr4	155850021	155850220	200	30.07;26.71	8.85;12.43	28.39	10.64	27.09	8.35	Up	1.42	1.44198e-05	0.00486219	155850021	155850220	1.42	1.44198e-05	0.00490288						OtherIntergenic	NA	137	619	4	chr4	155271067	156450666	1304	2	chr4	155849858	155947469
chr4	155947169	155947469	37.8546	52.3153	7.71625	17.558	chr4	155947081	155947460	380	42.51;46.75	6.44;18.65	44.63	12.54	12.16	6.91	Up	1.83	4.60799e-07	0.000968603	155947181	155947380	2.2	3.5281e-08	0.000157093						OtherIntergenic	NA	291	619	4	chr4	155271067	156450666	1304	2	chr4	155849858	155947469
chr4	156450366	156450666	57.2935	52.3153	23.9204	28.5317	chr4	156450441	156450680	240	46.66;40.07	17.71;17.61	43.36	17.66	19.62	14.24	Up	1.3	1.28919e-06	0.00176456	156450461	156450660	1.25	6.6519e-06	0.00401595						OtherIntergenic	NA	225	619	4	chr4	155271067	156450666	1305	1	chr4	156450366	156450666
chr5	14946961	14947261	83.894	81.3793	25.4636	47.1871	chr5	14946921	14947380	460	87.09;81.25	33.00;48.69	84.17	40.84	40.08	8.68	Up	1.04	1.2429e-05	0.00486219	14947061	14947260	1.19	3.00268e-07	0.000738436						OtherIntergenic	NA	300	635	4	chr5	14946961	15993380	1336	1	chr5	14946961	14947261
chr5	15463294	15463594	1.0231	1.16256	33.9515	37.3107	chr5	15463201	15463680	480	1.04;2.23	41.85;39.36	1.63	40.61	0.27	10.97	Down	-4.64	5.60741e-14	2.96681e-08	15463341	15463540	-4.98	6.36225e-14	1.25118e-08						OtherIntergenic	NA	300	635	4	chr5	14946961	15993380	1337	2	chr5	15463294	15598758
chr5	15598458	15598758	36.8315	22.0887	129.633	126.198	chr5	15598281	15598860	580	47.69;24.49	144.88;126.38	36.09	135.63	9.19	164.99	Down	-1.91	6.09529e-12	1.2834e-07	15598341	15598540	-3.21	1.19287e-13	1.25118e-08	FBXL7	NM_012304	+	15500304	15939900	Genebody	98266.5	300	635	4	chr5	14946961	15993380	1337	2	chr5	15463294	15598758
chr5	15993080	15993380	12.2772	5.81281	20.0623	16.4606	chr5	15993001	15993200	200	0.00;0.00	8.05;12.43	0	10.24	0	24.16	Down	-inf	1.00613e-05	0.00461049	15993001	15993200	-inf	1.00613e-05	0.0048203						OtherIntergenic	NA	120	635	4	chr5	14946961	15993380	1338	1	chr5	15993080	15993380
chr5	35089806	35090106	55.2473	41.8522	107.256	128.393	chr5	35089561	35090260	700	63.25;50.09	127.17;138.81	56.67	132.99	7.7	35.26	Down	-1.23	4.30525e-12	9.72427e-08	35089801	35090000	-1.11	5.90165e-08	0.000236501	PRLR	NM_001204315	-	35065190	35118224	Genebody	28313.5	300	643	4	chr5	35089806	35436891	1348	3	chr5	35089806	35202808
chr5	35183440	35183740	3.06929	11.6256	38.5813	35.116	chr5	35183301	35183660	360	7.26;8.90	34.61;29.00	8.08	31.81	3.15	19.27	Down	-1.98	3.94231e-08	0.000167149	35183401	35183600	-2.16	5.11214e-06	0.0038376	PRLR	NM_000949	-	35055801	35230823	Genebody	47342.5	220	643	4	chr5	35089806	35436891	1348	3	chr5	35089806	35202808
chr5	35202508	35202808	23.5312	23.2512	49.384	55.9661	chr5	35202521	35202800	280	21.77;23.37	51.51;50.76	22.57	51.14	14.52	13.67	Down	-1.18	5.26433e-06	0.00362518	35202541	35202740	-1.26	2.3319e-05	0.00615683	PRLR	NM_000949	-	35055801	35230823	Genebody	28162.5	279	643	4	chr5	35089806	35436891	1348	3	chr5	35089806	35202808
chr5	35436591	35436891	18.4158	19.7635	86.422	76.8162	chr5	35436521	35437020	500	19.70;22.26	94.17;84.94	20.98	89.56	9.64	23.88	Down	-2.09	9.53616e-13	3.82139e-08	35436741	35436940	-2.48	3.83836e-13	1.90101e-08						OtherIntergenic	NA	300	643	4	chr5	35089806	35436891	1349	1	chr5	35436591	35436891
chr5	42057387	42057687	147.326	134.857	151.239	155.827	chr5	42057201	42057400	200	5.18;5.57	18.51;22.79	5.37	20.65	5.09	12.4	Down	-1.94	2.57326e-05	0.00631139	42057201	42057400	-1.94	2.57326e-05	0.00615683						OtherIntergenic	NA	13	646	4	chr5	42057387	43470432	1352	1	chr5	42057387	42057687
chr5	42514872	42515172	2.04619	9.30049	20.8339	26.337	chr5	42514841	42515140	300	3.11;6.68	20.12;23.83	4.89	21.97	3.06	17.31	Down	-2.17	2.65338e-06	0.00260468	42514921	42515120	-2.43	4.48092e-06	0.0034813	GHR	NM_001242401	+	42425093	42721980	Genebody	89897.5	268	646	4	chr5	42057387	43470432	1353	1	chr5	42514872	42515172
chr5	42971307	42971607	38.8777	29.064	12.346	16.4606	chr5	42971381	42971580	200	39.40;25.60	12.07;11.39	32.5	11.73	19.83	14.19	Up	1.47	9.0828e-05	0.00886156	42971381	42971580	1.47	9.0828e-05	0.00870299						OtherIntergenic	NA	199	646	4	chr5	42057387	43470432	1354	1	chr5	42971307	42971607
chr5	43470132	43470432	45.0163	54.6404	15.4325	16.4606	chr5	43470121	43470520	400	49.77;55.65	20.93;16.57	52.71	18.75	20.62	5.15	Up	1.49	1.05492e-08	6.39272e-05	43470141	43470340	1.62	1.00464e-07	0.000349594	C5orf28	NM_022483	-	43444353	43483992	Genebody	13671.5	300	646	4	chr5	42057387	43470432	1355	1	chr5	43470132	43470432
chr5	119079713	119080013	67.5244	70.9162	35.4948	24.1422	chr5	119079641	119079960	320	65.32;64.56	34.61;21.75	64.94	28.18	58.42	17.57	Up	1.2	1.35491e-05	0.00486219	119079661	119079860	1.68	9.64653e-07	0.00150739						OtherIntergenic	NA	247	669	4	chr5	119079713	120153016	1390	1	chr5	119079713	119080013
chr5	119783560	119783860	26.6005	22.0887	0.771625	8.77899	chr5	119783441	119783900	460	27.99;24.49	3.22;9.32	26.24	6.27	16.4	4.66	Up	2.06	5.71432e-07	0.0011467	119783541	119783740	2.88	1.90406e-06	0.00222102						OtherIntergenic	NA	300	669	4	chr5	119079713	120153016	1391	2	chr5	119783560	119794323
chr5	119794023	119794323	110.495	119.744	74.076	58.1608	chr5	119793961	119794260	300	98.50;90.16	60.37;44.54	94.33	52.45	43.73	25.78	Up	0.85	0.000236371	0.0217882	119794001	119794200	0.96	1.66448e-05	0.00528569						OtherIntergenic	NA	237	669	4	chr5	119079713	120153016	1391	2	chr5	119783560	119794323
chr5	120152716	120153016	37.8546	24.4138	9.2595	9.87637	chr5	120152721	120153040	320	40.44;23.37	11.27;9.32	31.91	10.3	15.49	4.21	Up	1.63	4.6078e-05	0.00757471	120152821	120153020	1.71	2.24427e-05	0.00615683						Genedesert	NA	295	669	4	chr5	119079713	120153016	1392	1	chr5	120152716	120153016
chr6	2403919	2404219	1.0231	16.2759	6.173	1.09737	chr6	2404021	2404240	220	6.22;14.47	0.00;0.00	10.35	0	6.71	0	Up	inf	2.91926e-06	0.00260468	2404021	2404220	inf	5.40401e-05	0.00742649						OtherIntergenic	NA	198	692	4	chr6	2403919	3933675	1440	1	chr6	2403919	2404219
chr6	2938906	2939206	23.5312	24.4138	11.5744	8.77899	chr6	2938941	2939240	300	27.99;22.26	12.07;4.14	25.13	8.11	6.94	4.22	Up	1.63	0.000555902	0.0510225	2939041	2939240	2.31	1.24777e-05	0.00490288						OtherIntergenic	NA	265	692	4	chr6	2403919	3933675	1441	1	chr6	2938906	2939206
chr6	3372420	3372720	26.6005	13.9507	19.2906	5.48687	chr6	3372681	3372880	200	13.48;7.79	0.80;1.04	10.64	0.92	19.55	0.43	Up	3.53	8.97464e-05	0.00876569	3372681	3372880	3.53	8.97464e-05	0.00860733	SLC22A23	NM_021945	-	3269206	3445218	Genebody	72437.5	39	692	4	chr6	2403919	3933675	1442	1	chr6	3372420	3372720
chr6	3933375	3933675	45.0163	44.1773	17.7474	32.9212	chr6	3933501	3933700	200	38.36;32.28	13.68;19.68	35.32	16.68	Inf	19.5	Up	1.08	9.33292e-05	0.0090544	3933501	3933700	1.08	9.33292e-05	0.00889873						OtherIntergenic	NA	174	692	4	chr6	2403919	3933675	1443	1	chr6	3933375	3933675
chr6	85132118	85132418	122.772	116.256	57.1003	41.7002	chr6	85132001	85132460	460	126.49;115.76	61.98;41.44	121.13	51.71	57.73	25.6	Up	1.23	2.24806e-08	0.00011261	85132081	85132280	1.49	4.38114e-10	4.00193e-06						OtherIntergenic	NA	300	718	4	chr6	85132118	85836994	1480	1	chr6	85132118	85132418
chr6	85484465	85484765	63.432	53.4778	38.5813	25.2396	chr6	85484561	85484760	200	50.81;41.18	24.95;19.68	45.99	22.32	Inf	Inf	Up	1.04	9.94067e-05	0.00926836	85484561	85484760	1.04	9.94067e-05	0.00912117						OtherIntergenic	NA	199	718	4	chr6	85132118	85836994	1481	1	chr6	85484465	85484765
chr6	85725175	85725475	37.8546	43.0148	7.71625	6.58425	chr6	85725181	85725560	380	42.51;42.30	14.49;11.39	42.4	12.94	13.95	2.64	Up	1.71	6.73962e-09	4.45347e-05	85725341	85725540	2.85	1.96173e-10	2.18333e-06						OtherIntergenic	NA	294	718	4	chr6	85132118	85836994	1482	2	chr6	85725175	85836994
chr6	85836694	85836994	47.0625	47.665	20.0623	25.2396	chr6	85836681	85837020	340	51.84;45.63	20.12;24.86	48.74	22.49	23.94	54.01	Up	1.12	5.02056e-06	0.00355788	85836801	85837000	1.41	5.27802e-06	0.00387747						OtherIntergenic	NA	300	718	4	chr6	85132118	85836994	1482	2	chr6	85725175	85836994
chr6	120377313	120377613	51.1549	56.9655	28.5501	29.6291	chr6	120377221	120377480	260	40.44;44.52	17.71;22.79	42.48	20.25	13.15	16.15	Up	1.07	3.29792e-05	0.00631139	120377241	120377440	1.4	2.441e-05	0.00615683						Genedesert	NA	167	730	4	chr6	120377313	121722309	1500	2	chr6	120377313	120551532
chr6	120551232	120551532	11.2541	20.9261	1.54325	1.09737	chr6	120551261	120551600	340	13.48;27.83	6.44;2.07	20.65	4.26	3.68	1.86	Up	2.28	3.24841e-05	0.00631139	120551301	120551500	3.44	1.04994e-06	0.00159026						Genedesert	NA	271	730	4	chr6	120377313	121722309	1500	2	chr6	120377313	120551532
chr6	121147446	121147746	97.1943	112.768	51.6989	44.9923	chr6	121147401	121147800	400	102.65;110.19	57.15;44.54	106.42	50.84	18.41	15.54	Up	1.07	1.51283e-08	8.35273e-05	121147461	121147660	1.16	3.10139e-08	0.000145389						Genedesert	NA	300	730	4	chr6	120377313	121722309	1501	1	chr6	121147446	121147746
chr6	121722009	121722309	71.6168	91.8423	88.7369	97.6663	chr6	121722181	121722440	260	10.37;16.70	37.02;32.11	13.53	34.57	6.3	85.38	Down	-1.35	1.04371e-05	0.0046893	121722181	121722380	-1.39	7.93813e-06	0.00424287						OtherIntergenic	NA	128	730	4	chr6	120377313	121722309	1502	1	chr6	121722009	121722309
chr6	148899320	148899620	96.1712	113.931	64.8165	63.6477	chr6	148899321	148899660	340	102.65;105.74	66.81;60.08	104.19	63.44	29.41	25.66	Up	0.72	0.00010886	0.0101096	148899361	148899560	1.01	4.78119e-07	0.000996577						OtherIntergenic	NA	299	737	4	chr6	148899320	150336695	1517	1	chr6	148899320	148899620
chr6	149349981	149350281	37.8546	27.9015	62.5016	69.1346	chr6	149349981	149350200	220	25.92;16.70	56.34;49.72	21.31	53.03	7.13	16.17	Down	-1.32	4.03093e-07	0.000864865	149350001	149350200	-1.27	5.20133e-06	0.0038433	UST	NM_005715	+	149068270	149398126	Genebody	281820	219	737	4	chr6	148899320	150336695	1518	2	chr6	149349981	149519013
chr6	149518713	149519013	4.09239	1.16256	8.48788	12.0711	chr6	149518721	149518920	200	2.07;0.00	9.66;11.39	1.04	10.53	1.07	12.69	Down	-3.34	8.44692e-05	0.00834102	149518721	149518920	-3.34	8.44692e-05	0.00817849						OtherIntergenic	NA	199	737	4	chr6	148899320	150336695	1518	2	chr6	149349981	149519013
chr6	150336395	150336695	23.5312	17.4384	3.85813	8.77899	chr6	150336361	150336700	340	24.88;16.70	4.02;6.22	20.79	5.12	9.76	2.93	Up	2.02	2.15981e-05	0.00615205	150336381	150336580	2.79	1.00287e-06	0.0015572						OtherIntergenic	NA	300	737	4	chr6	148899320	150336695	1519	1	chr6	150336395	150336695
chr6	153552190	153552490	199.504	142.995	91.0518	94.3742	chr6	153552161	153552560	400	202.18;140.24	94.98;93.23	171.21	94.1	108.02	32.34	Up	0.86	3.18261e-07	0.000734892	153552321	153552520	1.12	9.94539e-08	0.000347051						OtherIntergenic	NA	300	739	4	chr6	153552190	155295963	1522	1	chr6	153552190	153552490
chr6	154269020	154269320	78.7785	62.7783	38.5813	30.7265	chr6	154269001	154269260	260	75.69;69.01	40.24;26.93	72.35	33.59	22.16	41.1	Up	1.11	1.7305e-05	0.00537605	154269041	154269240	1.12	1.03467e-06	0.00157906						OtherIntergenic	NA	240	739	4	chr6	153552190	155295963	1523	1	chr6	154269020	154269320
chr6	154477176	154477476	78.7785	76.729	43.211	41.7002	chr6	154477121	154477500	380	82.95;77.91	41.05;43.51	80.43	42.28	21.71	20.2	Up	0.93	4.99036e-06	0.00354457	154477221	154477420	1.1	7.47721e-07	0.00129434	IPCEF1	NM_001130699	-	154475617	154651215	Genebody	173904	300	739	4	chr6	153552190	155295963	1524	1	chr6	154477176	154477476
chr6	155295663	155295963	32.7391	37.202	18.519	16.4606	chr6	155295781	155295980	200	30.07;24.49	12.07;9.32	27.28	10.7	13.44	8.72	Up	1.35	8.35521e-05	0.00828056	155295781	155295980	1.35	8.35521e-05	0.00811474						OtherIntergenic	NA	182	739	4	chr6	153552190	155295963	1525	1	chr6	155295663	155295963
chr6	160807885	160808185	67.5244	51.1527	37.8096	31.8239	chr6	160807821	160808020	200	33.18;26.71	14.49;9.32	29.95	11.91	19.49	15.04	Up	1.33	5.46212e-05	0.00766931	160807821	160808020	1.33	5.46212e-05	0.00742649	SLC22A3	NM_021977	+	160769424	160876014	Genebody	38496.5	135	742	4	chr6	160807885	162170140	1528	1	chr6	160807885	160808185
chr6	161171216	161171516	80.8247	101.143	121.145	132.782	chr6	161171081	161171280	200	5.18;7.79	20.12;22.79	6.49	21.46	12.83	12.97	Down	-1.73	5.90351e-05	0.00766931	161171081	161171280	-1.73	5.90351e-05	0.00742649	PLG	NM_000301	+	161123224	161175085	Genebody	47956.5	64	742	4	chr6	160807885	162170140	1529	2	chr6	161171216	161171516
chr6	161171216	161171516	80.8247	101.143	121.145	132.782	chr6	161171441	161171660	220	16.59;12.24	38.63;38.33	14.42	38.48	9.42	31.35	Down	-1.42	3.11084e-06	0.00260468	161171441	161171640	-1.4	3.65157e-06	0.00300921	PLG	NM_000301	+	161123224	161175085	Genebody	48326.5	75	742	4	chr6	160807885	162170140	1529	2	chr6	161171216	161171516
chr6	162169840	162170140	2.04619	30.2266	33.9515	74.6214	chr6	162169601	162169900	300	1.04;1.11	12.88;20.72	1.07	16.8	0.52	13.04	Down	-3.97	3.28814e-06	0.00268737	162169621	162169820	-inf	2.81428e-05	0.00615683	PARK2	NM_004562	-	161768589	163148834	Genebody	979084	60	742	4	chr6	160807885	162170140	1530	1	chr6	162169840	162170140
chr7	2517258	2517558	31.716	34.8768	13.1176	17.558	chr7	2517241	2517500	260	34.22;32.28	13.68;13.47	33.25	13.57	13.1	8.3	Up	1.29	3.10127e-05	0.00631139	2517261	2517460	1.62	8.73509e-07	0.00141327						OtherIntergenic	NA	242	747	4	chr7	2517258	3713497	1538	3	chr7	2517258	2800527
chr7	2607364	2607664	23.5312	19.7635	4.62975	16.4606	chr7	2607341	2607600	260	22.81;18.92	4.83;9.32	20.87	7.08	18.91	8.2	Up	1.56	5.31026e-05	0.00766931	2607341	2607540	1.88	3.39742e-05	0.00615683	IQCE	NM_152558	+	2598631	2654368	Genebody	8839.5	236	747	4	chr7	2517258	3713497	1538	3	chr7	2517258	2800527
chr7	2800227	2800527	81.8478	69.7537	24.692	54.8687	chr7	2800141	2800400	260	52.88;44.52	10.46;24.86	48.7	17.66	18.43	13.45	Up	1.46	1.46142e-05	0.00486219	2800161	2800360	1.91	7.43034e-07	0.00129434	GNA12	NM_007353	-	2767740	2883959	Genebody	83688.5	173	747	4	chr7	2517258	3713497	1538	3	chr7	2517258	2800527
chr7	3713197	3713497	64.4551	116.256	37.8096	43.895	chr7	3713221	3713540	320	63.25;109.08	37.83;41.44	86.16	39.63	79.99	11.79	Up	1.12	1.39827e-06	0.00176456	3713261	3713460	1.24	2.16129e-06	0.00246325	SDK1	NM_152744	+	3341079	4308631	Genebody	372302	276	747	4	chr7	2517258	3713497	1539	1	chr7	3713197	3713497
chr7	54856290	54856590	79.8016	86.0295	94.9099	89.9847	chr7	54856161	54856360	200	6.22;2.23	20.93;17.61	4.22	19.27	Inf	11.84	Down	-2.19	9.70091e-06	0.00450179	54856161	54856360	-2.19	9.70091e-06	0.0047223						OtherIntergenic	NA	70	770	4	chr7	54856290	56147438	1570	1	chr7	54856290	54856590
chr7	55212049	55212349	32.7391	39.5271	24.692	17.558	chr7	55211921	55212160	240	16.59;17.81	6.44;3.11	17.2	4.77	17.25	4.06	Up	1.85	9.07018e-05	0.00885217	55211941	55212140	2.94	3.26717e-07	0.000757232	EGFR	NM_201283	+	55086724	55224644	Genebody	125316	111	770	4	chr7	54856290	56147438	1571	1	chr7	55212049	55212349
chr7	55665650	55665950	37.8546	23.2512	37.038	31.8239	chr7	55665521	55665720	200	2.07;0.00	10.46;12.43	1.04	11.45	Inf	Inf	Down	-3.46	2.83388e-05	0.00631139	55665521	55665720	-3.46	2.83388e-05	0.00615683						OtherIntergenic	NA	70	770	4	chr7	54856290	56147438	1572	1	chr7	55665650	55665950
chr7	56147138	56147438	27.6236	23.2512	4.62975	6.58425	chr7	56147101	56147480	380	33.18;25.60	4.83;6.22	29.39	5.52	7.15	2.61	Up	2.41	8.24165e-09	5.1972e-05	56147221	56147420	3.76	7.13952e-09	4.4126e-05	SUMF2	NM_001146333	+	56131916	56148365	Genebody	15374.5	300	770	4	chr7	54856290	56147438	1573	1	chr7	56147138	56147438
chr7	115981630	115981930	36.8315	36.0394	71.7611	59.2582	chr7	115981701	115981940	240	31.11;30.05	62.78;53.87	30.58	58.32	20.54	35.52	Down	-0.93	0.00010341	0.0096156	115981741	115981940	-1.13	5.33101e-05	0.00742649						OtherIntergenic	NA	229	787	4	chr7	115981630	117026195	1604	1	chr7	115981630	115981930
chr7	116229121	116229421	40.9239	55.8029	60.1868	57.0635	chr7	116229301	116229540	240	16.59;13.36	39.44;35.22	14.97	37.33	5.94	22.83	Down	-1.32	9.42979e-06	0.00441402	116229301	116229500	-1.2	6.92982e-05	0.00742649						OtherIntergenic	NA	120	787	4	chr7	115981630	117026195	1605	2	chr7	116229121	116427102
chr7	116426802	116427102	24.5543	19.7635	8.48788	16.4606	chr7	116426941	116427140	200	21.77;16.70	5.63;6.22	19.23	5.92	4.75	13.95	Up	1.7	9.2893e-05	0.00901711	116426941	116427140	1.7	9.2893e-05	0.00886132	MET	NM_001127500	+	116312458	116438440	Genebody	114582	161	787	4	chr7	115981630	117026195	1605	2	chr7	116229121	116427102
chr7	117025895	117026195	33.7622	24.4138	49.384	46.0897	chr7	117025901	117026100	200	16.59;11.13	35.41;32.11	13.86	33.76	12.67	40.95	Down	-1.28	4.41813e-05	0.00731031	117025901	117026100	-1.28	4.41813e-05	0.00716899	ASZ1	NR_023315	-	117003368	117067577	Genebody	41576.5	199	787	4	chr7	115981630	117026195	1606	1	chr7	117025895	117026195
chr7	152890171	152890471	4.09239	1.16256	30.865	27.4344	chr7	152890261	152890480	220	4.15;3.34	25.76;15.54	3.74	20.65	2.44	Inf	Down	-2.46	4.77861e-05	0.00766931	152890261	152890460	-2.66	4.11263e-05	0.00697415						Genedesert	NA	210	798	4	chr7	152890171	154201402	1625	2	chr7	152890171	153078994
chr7	153078694	153078994	4.09239	24.4138	147.38	153.632	chr7	153078521	153079100	580	11.41;27.83	167.42;154.35	19.62	160.88	3.28	130.54	Down	-3.04	4.51216e-12	1.00096e-07	153078861	153079060	-3.04	1.28913e-13	1.25118e-08						Genedesert	NA	300	798	4	chr7	152890171	154201402	1625	2	chr7	152890171	153078994
chr7	153379755	153380055	1.0231	1.16256	13.8893	31.8239	chr7	153379741	153380120	380	3.11;0.00	15.29;25.90	1.56	20.59	1.7	23.77	Down	-3.73	5.88333e-07	0.0011467	153379861	153380060	-inf	6.1082e-08	0.000243535						Genedesert	NA	300	798	4	chr7	152890171	154201402	1626	1	chr7	153379755	153380055
chr7	154201102	154201402	27.6236	37.202	64.8165	81.2057	chr7	154201121	154201460	340	26.96;35.62	63.59;71.48	31.29	67.53	9.79	53.94	Down	-1.11	1.35136e-06	0.00176456	154201121	154201320	-1.09	3.41064e-05	0.00615683	DPP6	NM_001936	+	154002346	154685995	Genebody	198944	281	798	4	chr7	152890171	154201402	1627	1	chr7	154201102	154201402
chr8	94070016	94070316	19.4389	33.7143	40.8961	55.9661	chr8	94070201	94070400	200	6.22;10.02	23.34;24.86	8.12	24.1	Inf	19.52	Down	-1.57	6.40819e-05	0.00766931	94070201	94070400	-1.57	6.40819e-05	0.00742649						OtherIntergenic	NA	115	831	4	chr8	94070016	95218571	1687	1	chr8	94070016	94070316
chr8	94468356	94468656	4.09239	3.48768	27.7785	14.2659	chr8	94468561	94468760	200	0.00;0.00	7.24;8.29	0	7.77	0	3.05	Down	-inf	2.81428e-05	0.00631139	94468561	94468760	-inf	2.81428e-05	0.00615683	LINC00535	NR_033858	-	94358694	94712661	Genebody	244000	95	831	4	chr8	94070016	95218571	1688	1	chr8	94468356	94468656
chr8	94987415	94987715	196.435	183.685	238.432	209.598	chr8	94987301	94987500	200	27.99;23.37	49.10;59.04	25.68	54.07	46.54	42.14	Down	-1.07	8.13694e-05	0.00808673	94987301	94987500	-1.07	8.13694e-05	0.00791451						OtherIntergenic	NA	85	831	4	chr8	94070016	95218571	1689	1	chr8	94987415	94987715
chr8	95218271	95218571	36.8315	32.5517	56.3286	60.3556	chr8	95218341	95218560	220	23.85;15.58	49.10;42.47	19.71	45.78	Inf	27.87	Down	-1.22	6.37692e-06	0.00386544	95218341	95218540	-1.24	1.10065e-05	0.00490288	CDH17	NM_004063	-	95139393	95220815	Promoter3k	2364.5	219	831	4	chr8	94070016	95218571	1690	1	chr8	95218271	95218571
chr8	115858855	115859155	30.6929	32.5517	14.6609	4.3895	chr8	115858901	115859260	360	35.25;33.39	11.27;8.29	34.32	9.78	8.28	4.81	Up	1.81	6.68815e-08	0.000248018	115858921	115859120	1.91	6.97569e-08	0.000267463						Genedesert	NA	254	837	4	chr8	115858855	116962704	1702	1	chr8	115858855	115859155
chr8	116286292	116286592	22.5081	25.5763	3.85813	6.58425	chr8	116286301	116286500	200	13.48;20.03	3.22;3.11	16.76	3.16	7.41	1.92	Up	2.41	3.91736e-05	0.00696904	116286301	116286500	2.41	3.91736e-05	0.00679961						Genedesert	NA	199	837	4	chr8	115858855	116962704	1703	1	chr8	116286292	116286592
chr8	116599191	116599491	29.6698	15.1133	10.0311	6.58425	chr8	116599121	116599340	220	26.96;11.13	4.83;2.07	19.04	3.45	9.36	1.48	Up	2.46	2.55546e-05	0.00631139	116599121	116599320	2.83	7.38781e-06	0.00405378	TRPS1	NM_014112	-	116420723	116681228	Genebody	81997.5	149	837	4	chr8	115858855	116962704	1704	1	chr8	116599191	116599491
chr8	116962404	116962704	18.4158	31.3892	43.9826	47.1871	chr8	116962441	116962640	200	16.59;22.26	42.66;38.33	19.43	40.49	11.5	19.72	Down	-1.06	8.0531e-05	0.00807546	116962441	116962640	-1.06	8.0531e-05	0.00790157						OtherIntergenic	NA	199	837	4	chr8	115858855	116962704	1705	1	chr8	116962404	116962704
chr9	114928366	114928666	17.3927	19.7635	0.771625	1.09737	chr9	114928281	114928720	440	18.66;20.03	2.41;0.00	19.35	1.21	18.32	0.48	Up	4	2.47889e-10	2.92046e-06	114928361	114928560	4.17	8.31724e-08	0.000307512	SUSD1	NM_022486	-	114803060	114937556	Genebody	9055.5	300	874	4	chr9	114928366	116795995	1778	1	chr9	114928366	114928666
chr9	115468123	115468423	25.5774	11.6256	47.0691	63.6477	chr9	115468241	115468480	240	16.59;10.02	33.00;37.29	13.3	35.15	2.85	10.43	Down	-1.4	1.04371e-05	0.0046893	115468261	115468460	-1.62	2.34946e-06	0.00265578	C9orf80	NM_021218	-	115448790	115480387	Genebody	12026.5	182	874	4	chr9	114928366	116795995	1779	1	chr9	115468123	115468423
chr9	116352267	116352567	74.6861	74.4039	23.9204	54.8687	chr9	116352421	116352620	200	48.73;38.96	12.07;19.68	43.84	15.88	89.05	Inf	Up	1.47	5.95655e-07	0.0011467	116352421	116352620	1.47	5.95655e-07	0.00117084	RGS3	NM_021106	+	116342939	116360018	Genebody	9581.5	146	874	4	chr9	114928366	116795995	1780	1	chr9	116352267	116352567
chr9	116795695	116795995	28.6467	30.2266	24.692	18.6554	chr9	116795861	116796080	220	19.70;21.15	4.02;8.29	20.42	6.16	20.49	3.53	Up	1.73	3.89898e-05	0.00694034	116795861	116796060	1.96	5.5722e-06	0.00401595	ZNF618	NM_133374	+	116638561	116818875	Genebody	157410	134	874	4	chr9	114928366	116795995	1781	1	chr9	116795695	116795995
chr9	129957563	129957863	77.7554	44.1773	39.3529	21.9475	chr9	129957661	129957860	200	58.06;33.39	19.32;13.47	45.73	16.39	84.09	41.17	Up	1.48	1.24354e-05	0.00486219	129957661	129957860	1.48	1.24354e-05	0.00490288	RALGPS1	NM_001190728	+	129724503	129979724	Genebody	233258	199	877	4	chr9	129957563	131177092	1793	1	chr9	129957563	129957863
chr9	130268120	130268420	59.3397	65.1034	30.865	42.7976	chr9	130268081	130268380	300	50.81;58.99	29.78;32.11	54.9	30.95	98.11	18.51	Up	0.83	0.000292897	0.0269527	130268181	130268380	1.04	9.5769e-06	0.00467292	FAM129B	NM_022833	-	130267617	130331355	Genebody	63124.5	260	877	4	chr9	129957563	131177092	1794	2	chr9	130268120	130300460
chr9	130300160	130300460	63.432	52.3153	25.4636	47.1871	chr9	130300301	130300500	200	42.51;31.16	13.68;16.57	36.84	15.13	35.43	7.23	Up	1.28	6.93773e-05	0.00766931	130300301	130300500	1.28	6.93773e-05	0.00742649	FAM129B	NM_022833	-	130267617	130331355	Genebody	30954.5	159	877	4	chr9	129957563	131177092	1794	2	chr9	130268120	130300460
chr9	131176792	131177092	54.2242	41.8522	23.1488	13.1685	chr9	131176621	131177100	480	53.92;47.86	22.54;20.72	50.89	21.63	16.5	6.48	Up	1.23	6.11677e-07	0.0011467	131176641	131176840	3.68	2.52215e-06	0.00275789						OtherIntergenic	NA	300	877	4	chr9	129957563	131177092	1795	1	chr9	131176792	131177092
chr1	5508663	5508963	10.231	11.6256	25.4636	18.6554	chr1	5508701	5508900	200	7.26;6.68	23.34;19.68	6.97	21.51	4.35	7.45	Down	-1.63	8.61338e-05	0.00848302	5508701	5508900	-1.63	8.61338e-05	0.0083214						OtherIntergenic	NA	199	2	3	chr1	5508663	6269311	8	1	chr1	5508663	5508963
chr1	6201705	6202005	26.6005	29.064	11.5744	14.2659	chr1	6201641	6201840	200	14.52;22.26	1.61;6.22	18.39	3.91	36.35	1.42	Up	2.23	3.57342e-05	0.00644672	6201641	6201840	2.23	3.57342e-05	0.00627362	CHD5	NM_015557	-	6161846	6240194	Genebody	38453.5	135	2	3	chr1	5508663	6269311	9	2	chr1	6201705	6269311
chr1	6269011	6269311	4.09239	4.65024	16.2041	18.6554	chr1	6268781	6269140	360	11.41;13.36	54.73;32.11	12.38	43.42	24.75	26.82	Down	-1.81	3.35831e-06	0.00270843	6268861	6269060	-2.12	2.11739e-07	0.000587145	RNF207	NM_207396	+	6266188	6281359	Promoter3k	2772.5	129	2	3	chr1	5508663	6269311	9	2	chr1	6201705	6269311
chr1	12027239	12027539	102.31	132.532	81.7923	72.4267	chr1	12027261	12027480	220	85.02;109.08	58.76;54.90	97.05	56.83	64.42	19.52	Up	0.77	0.000100311	0.00933092	12027261	12027460	0.87	2.51777e-05	0.00615683	PLOD1	NM_000302	+	11994723	12035599	Genebody	32647.5	219	4	3	chr1	12027239	12661568	14	2	chr1	12027239	12167207
chr1	12166907	12167207	35.8084	61.6157	23.9204	18.6554	chr1	12166841	12167180	340	37.33;52.31	24.15;13.47	44.82	18.81	21.59	16	Up	1.25	0.00207303	0.189919	12166841	12167040	1.89	2.92469e-07	0.000736978	TNFRSF8	NM_001243	+	12123433	12204264	Genebody	43577.5	273	4	3	chr1	12027239	12661568	14	2	chr1	12027239	12167207
chr1	12661268	12661568	51.1549	55.8029	83.3355	74.6214	chr1	12661401	12661620	220	29.03;21.15	61.17;55.94	25.09	58.55	22.86	28.3	Down	-1.22	6.24993e-07	0.0011467	12661401	12661600	-1.24	4.92995e-07	0.00101398	DHRS3	NM_004753	-	12627938	12677820	Genebody	16309.5	167	4	3	chr1	12027239	12661568	15	1	chr1	12661268	12661568
chr1	13897501	13897801	78.7785	65.1034	86.422	89.9847	chr1	13897721	13897920	200	8.29;7.79	28.17;21.75	8.04	24.96	3.83	12.37	Down	-1.63	8.05197e-05	0.00807546	13897721	13897920	-1.63	8.05197e-05	0.00790157						OtherIntergenic	NA	80	5	3	chr1	13897501	14140471	16	1	chr1	13897501	13897801
chr1	14137744	14138044	30.6929	22.0887	30.865	46.0897	chr1	14137941	14138140	200	6.22;4.45	22.54;17.61	5.34	20.07	3.49	49.98	Down	-1.91	3.03485e-05	0.00631139	14137941	14138140	-1.91	3.03485e-05	0.00615683	PRDM2	NM_012231	+	14031349	14151574	Genebody	106692	103	5	3	chr1	13897501	14140471	17	2	chr1	14137744	14140471
chr1	14140171	14140471	96.1712	89.5172	70.2179	62.5503	chr1	14140281	14140580	300	80.87;65.67	43.46;40.40	73.27	41.93	10.84	103	Up	0.81	0.000183794	0.0169695	14140321	14140520	1.17	7.59538e-06	0.00410781	PRDM2	NM_012231	+	14031349	14151574	Genebody	109082	190	5	3	chr1	13897501	14140471	17	2	chr1	14137744	14140471
chr1	110997899	110998199	15.3465	18.601	0.771625	7.68162	chr1	110998061	110998260	200	8.29;11.13	0.00;3.11	9.71	1.55	19.3	0.63	Up	2.64	9.51492e-05	0.00914739	110998061	110998260	2.64	9.51492e-05	0.00900042	PROK1	NM_032414	+	110993787	110999976	Genebody	4373.5	138	39	3	chr1	110997899	111372955	84	2	chr1	110997899	111067411
chr1	111067111	111067411	76.7323	83.7044	55.557	72.4267	chr1	111067061	111067280	220	54.95;60.10	28.17;22.79	57.53	25.48	21.53	31.18	Up	1.17	9.31923e-07	0.00141703	111067081	111067280	1.18	2.22113e-06	0.0025245						OtherIntergenic	NA	169	39	3	chr1	110997899	111372955	84	2	chr1	110997899	111067411
chr1	111372655	111372955	158.58	180.197	148.924	128.393	chr1	111372881	111373080	200	40.44;48.97	24.95;18.65	44.71	21.8	27.56	13.32	Up	1.04	9.20268e-05	0.00894678	111372881	111373080	1.04	9.20268e-05	0.00879133						OtherIntergenic	NA	74	39	3	chr1	110997899	111372955	85	1	chr1	111372655	111372955
chr1	153524818	153525118	6.13858	1.16256	19.2906	15.3632	chr1	153524961	153525180	220	2.07;0.00	11.27;12.43	1.04	11.85	2.02	9.39	Down	-3.51	1.20182e-05	0.00486219	153524981	153525180	-4.51	1.61426e-06	0.00196994						OtherIntergenic	NA	157	46	3	chr1	153524818	153960546	98	2	chr1	153524818	153643866
chr1	153643566	153643866	2.04619	6.97537	19.2906	24.1422	chr1	153643661	153643860	200	0.00;2.23	12.07;13.47	1.11	12.77	0.66	10.21	Down	-3.52	3.98722e-06	0.00299674	153643661	153643860	-3.52	3.98722e-06	0.00322251	ILF2	NM_004515	-	153634513	153643479	Promoter1k	-281.5	199	46	3	chr1	153524818	153960546	98	2	chr1	153524818	153643866
chr1	153960246	153960546	12.2772	9.30049	0.771625	1.09737	chr1	153960321	153960520	200	12.44;11.13	0.00;3.11	11.79	1.55	4.45	1.04	Up	2.92	9.45476e-06	0.00441402	153960321	153960520	2.92	9.45476e-06	0.00462794	RAB13	NM_002870	-	153954127	153958806	Promoter3k	-1614.5	199	46	3	chr1	153524818	153960546	99	1	chr1	153960246	153960546
chr1	160651282	160651582	100.264	103.468	144.294	181.067	chr1	160651301	160651620	320	95.39;89.04	144.88;162.63	92.22	153.76	59.67	91.67	Down	-0.74	5.06092e-06	0.0035824	160651401	160651600	-0.92	7.81355e-07	0.00132063	CD48	NM_001256030	-	160650211	160681641	Genebody	30180.5	281	50	3	chr1	160651282	160738451	105	3	chr1	160651282	160738451
chr1	160717981	160718281	20.4619	48.8276	58.6435	68.0372	chr1	160717821	160718040	220	4.15;6.68	22.54;18.65	5.41	20.59	3.56	5.6	Down	-1.93	1.36628e-05	0.00486219	160717841	160718040	-1.93	1.36628e-05	0.00490288	SLAMF7	NM_021181	+	160709076	160724601	Genebody	8854.5	59	50	3	chr1	160651282	160738451	105	3	chr1	160651282	160738451
chr1	160738151	160738451	79.8016	73.2414	157.412	179.969	chr1	160738081	160738540	460	90.21;72.35	165.81;175.06	81.28	170.43	20.63	67.75	Down	-1.07	1.42421e-11	2.76449e-07	160738201	160738400	-1.13	3.23871e-09	2.22287e-05						OtherIntergenic	NA	300	50	3	chr1	160651282	160738451	105	3	chr1	160651282	160738451
chr1	182740693	182740993	1.0231	1.16256	13.8893	14.2659	chr1	182740681	182740940	260	2.07;1.11	16.90;12.43	1.59	14.67	0.61	36.69	Down	-3.2	5.47244e-06	0.00372767	182740741	182740940	-3.64	3.1093e-06	0.00275789						OtherIntergenic	NA	247	57	3	chr1	182740693	183197462	114	2	chr1	182740693	182931931
chr1	182931631	182931931	173.927	180.197	215.283	253.493	chr1	182931801	182932000	200	64.28;61.22	103.83;118.09	62.75	110.96	56.54	66.09	Down	-0.82	1.96739e-05	0.00575751	182931801	182932000	-0.82	1.96739e-05	0.00589073						OtherIntergenic	NA	130	57	3	chr1	182740693	183197462	114	2	chr1	182740693	182931931
chr1	183197162	183197462	116.633	160.433	91.0518	117.419	chr1	183197361	183197580	220	42.51;51.20	16.90;22.79	46.86	19.85	28.89	23.32	Up	1.24	1.43275e-06	0.00176456	183197381	183197580	1.62	1.34132e-07	0.000429458	LAMC2	NM_018891	+	183155173	183210406	Genebody	42297.5	101	57	3	chr1	182740693	183197462	115	1	chr1	183197162	183197462
chr1	185378472	185378772	7.16168	19.7635	9.2595	14.2659	chr1	185378241	185378480	240	5.18;7.79	0.00;0.00	6.49	0	5.74	0	Up	inf	7.19044e-05	0.00766931	185378241	185378440	inf	7.19044e-05	0.00742649						OtherIntergenic	NA	8	58	3	chr1	185378472	186214309	116	1	chr1	185378472	185378772
chr1	185639524	185639824	55.2473	46.5024	70.9895	64.7451	chr1	185639441	185639640	200	16.59;11.13	40.24;32.11	13.86	36.18	13.38	44.97	Down	-1.38	3.85853e-05	0.00688311	185639441	185639640	-1.38	3.85853e-05	0.00670968						OtherIntergenic	NA	116	58	3	chr1	185378472	186214309	117	1	chr1	185639524	185639824
chr1	186214009	186214309	66.5013	56.9655	34.7231	38.4081	chr1	186214061	186214340	280	59.10;53.43	32.20;35.22	56.26	33.71	33.87	11.48	Up	0.74	0.00153985	0.141113	186214101	186214300	0.99	2.40559e-05	0.00615683	MIR548F1	NR_031642	-	186029866	186446655	Genebody	232454	248	58	3	chr1	185378472	186214309	118	1	chr1	186214009	186214309
chr1	234247299	234247599	18.4158	30.2266	10.0311	7.68162	chr1	234247281	234247480	200	18.66;25.60	5.63;6.22	22.13	5.92	21.97	2.84	Up	1.9	2.94865e-05	0.00631139	234247281	234247480	1.9	2.94865e-05	0.00615683	SLC35F3	NM_173508	+	234040678	234460262	Genebody	206702	181	76	3	chr1	234247299	235946802	146	1	chr1	234247299	234247599
chr1	235247062	235247362	225.081	211.586	125.775	140.464	chr1	235247021	235247400	380	222.92;198.12	130.39;128.45	210.52	129.42	200.9	38.98	Up	0.7	4.2363e-07	0.000901146	235247061	235247260	0.83	1.87215e-11	3.101e-07						OtherIntergenic	NA	300	76	3	chr1	234247299	235946802	147	1	chr1	235247062	235247362
chr1	235946502	235946802	30.6929	40.6896	52.4705	68.0372	chr1	235946481	235946720	240	17.63;22.26	45.07;54.90	19.94	49.99	17.76	29.61	Down	-1.33	6.59312e-06	0.00386544	235946521	235946720	-1.31	3.30697e-06	0.00285416	LYST	NM_000081	-	235824344	236030220	Genebody	83619.5	218	76	3	chr1	234247299	235946802	148	1	chr1	235946502	235946802
chr10	1463077	1463377	29.6698	44.1773	93.3666	58.1608	chr10	1463061	1463400	340	24.88;36.73	97.39;50.76	30.81	74.07	19.55	46.8	Down	-1.27	3.65159e-05	0.00654497	1463081	1463280	-1.48	7.34238e-06	0.00403064	ADARB2	NM_018702	-	1223252	1779670	Genebody	316440	300	83	3	chr10	1463077	2881635	158	1	chr10	1463077	1463377
chr10	2004309	2004609	45.0163	48.8276	12.346	9.87637	chr10	2004141	2004620	480	50.81;50.09	16.10;8.29	50.45	12.19	23.97	3.08	Up	2.05	1.12132e-11	2.24677e-07	2004281	2004480	1.97	8.94843e-08	0.000321508						OtherIntergenic	NA	300	83	3	chr10	1463077	2881635	159	1	chr10	2004309	2004609
chr10	2881335	2881635	34.7853	23.2512	70.2179	77.9136	chr10	2881161	2881640	480	38.36;28.94	90.95;84.94	33.65	87.95	15.72	16.32	Down	-1.39	1.42645e-12	4.78934e-08	2881341	2881540	-1.24	1.14724e-06	0.00170479						OtherIntergenic	NA	300	83	3	chr10	1463077	2881635	160	1	chr10	2881335	2881635
chr10	26164540	26164840	119.702	97.6551	179.789	182.164	chr10	26164541	26164920	380	118.20;87.93	189.15;160.56	103.06	174.85	64.84	85.51	Down	-0.76	0.00155242	0.142255	26164721	26164920	-1.24	9.83834e-06	0.00475217						OtherIntergenic	NA	299	90	3	chr10	26164540	26846346	168	1	chr10	26164540	26164840
chr10	26624016	26624316	38.8777	55.8029	91.0518	73.5241	chr10	26624181	26624420	240	13.48;24.49	51.51;38.33	18.98	44.92	Inf	27.86	Down	-1.24	0.00132923	0.121821	26624221	26624420	-1.71	6.05814e-06	0.00401595						OtherIntergenic	NA	135	90	3	chr10	26164540	26846346	169	1	chr10	26624016	26624316
chr10	26846046	26846346	67.5244	70.9162	114.972	138.269	chr10	26846021	26846400	380	69.47;66.78	123.95;131.56	68.13	127.75	Inf	27.78	Down	-0.91	2.53148e-08	0.000121892	26846021	26846220	-0.99	3.50618e-06	0.00293115	APBB1IP	NM_019043	+	26727265	26856732	Genebody	118946	300	90	3	chr10	26164540	26846346	170	1	chr10	26846046	26846346
chr10	29776843	29777143	20.4619	12.7882	32.4083	39.5055	chr10	29776801	29777000	200	9.33;4.45	24.95;19.68	6.89	22.32	6.38	53.94	Down	-1.7	4.48124e-05	0.00739896	29776801	29777000	-1.7	4.48124e-05	0.00726286	SVIL	NM_021738	-	29746276	29923901	Genebody	147000	157	91	3	chr10	29776843	30998547	171	1	chr10	29776843	29777143
chr10	30024756	30025056	123.795	101.143	146.609	122.906	chr10	30024961	30025180	220	24.88;21.15	49.10;45.58	23.02	47.34	46.63	56.49	Down	-1.04	6.54296e-05	0.00766931	30024981	30025180	-1.25	1.60183e-05	0.00514992	SVIL	NM_003174	-	29746276	30024730	Promoter1k	-340.5	95	91	3	chr10	29776843	30998547	172	1	chr10	30024756	30025056
chr10	30998247	30998547	9.20788	2.32512	24.692	23.0449	chr10	30998261	30998480	220	6.22;1.11	22.54;18.65	3.67	20.59	7.81	16.85	Down	-2.49	8.18034e-07	0.00132322	30998261	30998460	-2.35	5.13622e-06	0.0038433						OtherIntergenic	NA	219	91	3	chr10	29776843	30998547	173	1	chr10	30998247	30998547
chr10	71135080	71135380	15.3465	23.2512	6.173	2.19475	chr10	71135161	71135480	320	11.41;18.92	4.02;1.04	15.16	2.53	13.35	6.76	Up	2.58	5.61163e-05	0.00766931	71135181	71135380	4.01	2.13941e-07	0.000589303	HK1	NM_000188	+	71078602	71161637	Genebody	56718.5	219	101	3	chr10	71135080	71812675	190	1	chr10	71135080	71135380
chr10	71643001	71643301	63.432	68.5911	43.211	64.7451	chr10	71642961	71643160	200	46.66;38.96	16.90;22.79	42.81	19.85	26.8	23.32	Up	1.11	2.11311e-05	0.00603747	71642961	71643160	1.11	2.11311e-05	0.00615683	COL13A1	NM_080802	+	71561643	71718904	Genebody	81417.5	159	101	3	chr10	71135080	71812675	191	2	chr10	71643001	71812675
chr10	71812375	71812675	28.6467	37.202	33.1799	19.7527	chr10	71812601	71812900	300	15.55;20.03	2.41;7.25	17.79	4.83	10.94	3.55	Up	1.88	3.37523e-05	0.00631139	71812621	71812820	3.23	1.02221e-07	0.00035226	H2AFY2	NM_018649	+	71812356	71872040	Promoter1k	394.5	74	101	3	chr10	71135080	71812675	191	2	chr10	71643001	71812675
chr10	77054782	77055082	19.4389	22.0887	16.9758	20.8501	chr10	77054941	77055220	280	13.48;14.47	2.41;3.11	13.97	2.76	Inf	2.18	Up	2.34	2.20657e-05	0.00624282	77054941	77055140	2.74	2.83407e-05	0.00615683	ZNF503-AS1	NR_038223	+	77056140	77121436	Promoter3k	-1059.5	141	104	3	chr10	77054782	78392787	197	1	chr10	77054782	77055082
chr10	77796131	77796431	193.365	245.3	219.142	231.546	chr10	77796421	77796620	200	11.41;11.13	28.98;29.00	11.27	28.99	4.14	13.91	Down	-1.36	7.1365e-05	0.00766931	77796421	77796620	-1.36	7.1365e-05	0.00742649	C10orf11	NM_032024	+	77542518	78317126	Genebody	254002	10	104	3	chr10	77054782	78392787	198	1	chr10	77796131	77796431
chr10	78392487	78392787	111.518	93.0049	73.3044	65.8425	chr10	78392441	78392640	200	51.84;57.88	24.15;30.04	54.86	27.09	109.88	21.26	Up	1.02	9.66311e-06	0.00449383	78392441	78392640	1.02	9.66311e-06	0.00471128						OtherIntergenic	NA	153	104	3	chr10	77054782	78392787	199	1	chr10	78392487	78392787
chr10	106823590	106823890	18.4158	18.601	48.6124	47.1871	chr10	106823641	106823840	200	14.52;18.92	40.24;33.15	16.72	36.7	3.42	91	Down	-1.13	7.4891e-05	0.00778284	106823641	106823840	-1.13	7.4891e-05	0.00754061	SORCS3	NM_014978	+	106400858	107024993	Genebody	422882	199	113	3	chr10	106823590	108315682	219	1	chr10	106823590	106823890
chr10	107734596	107734896	50.1318	73.2414	28.5501	18.6554	chr10	107734581	107735060	480	54.95;87.93	27.37;22.79	71.44	25.08	11.91	10.16	Up	1.51	1.09153e-07	0.000369479	107734701	107734900	1.51	2.60096e-08	0.000129246						Genedesert	NA	300	113	3	chr10	106823590	108315682	220	1	chr10	107734596	107734896
chr10	108315382	108315682	1.0231	5.81281	17.7474	21.9475	chr10	108315401	108315720	320	4.15;3.34	18.51;20.72	3.74	19.61	0.91	6.67	Down	-2.39	2.56649e-06	0.00260468	108315501	108315700	-3.76	4.30823e-07	0.00091332						Genedesert	NA	281	113	3	chr10	106823590	108315682	221	1	chr10	108315382	108315682
chr11	8359631	8359931	134.026	148.808	114.201	127.295	chr11	8359881	8360080	200	9.33;7.79	24.95;24.86	8.56	24.91	5.79	59.11	Down	-1.54	7.50902e-05	0.00780182	8359881	8360080	-1.54	7.50902e-05	0.00755895						OtherIntergenic	NA	50	125	3	chr11	8359631	8790462	246	1	chr11	8359631	8359931
chr11	8625581	8625881	115.61	125.557	100.311	91.0821	chr11	8625801	8626000	200	32.14;35.62	11.27;17.61	33.88	14.44	12.96	16.77	Up	1.23	3.92509e-05	0.0069758	8625801	8626000	1.23	3.92509e-05	0.00680827						OtherIntergenic	NA	80	125	3	chr11	8359631	8790462	247	2	chr11	8625581	8790462
chr11	8790162	8790462	50.1318	61.6157	34.7231	15.3632	chr11	8790201	8790400	200	48.73;54.54	27.37;11.39	51.64	19.38	23.73	16.81	Up	1.41	4.96641e-05	0.00766931	8790201	8790400	1.41	4.96641e-05	0.00742649	ST5	NM_213618	-	8714898	8832224	Genebody	41923.5	199	125	3	chr11	8359631	8790462	247	2	chr11	8625581	8790462
chr11	9994493	9994793	68.5475	56.9655	95.6815	119.614	chr11	9994561	9994880	320	47.69;51.20	91.76;95.30	49.45	93.53	11.87	20.48	Down	-0.92	2.58498e-06	0.00260468	9994561	9994760	-0.89	1.89878e-05	0.00570177	SBF2	NM_030962	-	9800213	10315754	Genebody	321034	232	126	3	chr11	9994493	11177838	248	1	chr11	9994493	9994793
chr11	10814009	10814309	160.626	138.345	125.003	142.659	chr11	10813741	10814020	280	32.14;33.39	13.68;12.43	32.77	13.06	58.83	10.61	Up	1.33	2.42939e-05	0.00631139	10813801	10814000	1.98	9.54362e-08	0.000337775						OtherIntergenic	NA	11	126	3	chr11	9994493	11177838	249	1	chr11	10814009	10814309
chr11	11177538	11177838	77.7554	84.867	70.9895	94.3742	chr11	11177421	11177640	220	38.36;30.05	12.07;15.54	34.21	13.81	Inf	5.51	Up	1.31	3.57596e-05	0.00645037	11177421	11177620	1.47	3.08007e-06	0.00275789						OtherIntergenic	NA	102	126	3	chr11	9994493	11177838	250	1	chr11	11177538	11177838
chr12	19910276	19910576	76.7323	59.2906	82.5639	55.9661	chr12	19910101	19910300	200	13.48;17.81	2.41;5.18	15.64	3.8	15.56	8.74	Up	2.04	4.13853e-05	0.00709779	19910101	19910300	2.04	4.13853e-05	0.00697415						OtherIntergenic	NA	24	180	3	chr12	19910276	21323182	339	1	chr12	19910276	19910576
chr12	20799195	20799495	31.716	20.9261	20.8339	24.1422	chr12	20799021	20799220	200	1.04;2.23	12.07;10.36	1.63	11.22	1.5	5.42	Down	-2.78	9.15038e-05	0.00890403	20799021	20799220	-2.78	9.15038e-05	0.00874781	PDE3A	NM_001244683	+	20724797	20837041	Genebody	74323.5	25	180	3	chr12	19910276	21323182	340	1	chr12	20799195	20799495
chr12	21322882	21323182	99.2404	104.631	56.3286	48.2845	chr12	21322941	21323200	260	87.09;82.36	49.90;41.44	84.73	45.67	32.63	27.88	Up	0.89	1.00674e-05	0.00461159	21322961	21323160	1.07	1.04078e-07	0.000356182	SLCO1B1	NM_006446	+	21284127	21392730	Genebody	38943.5	241	180	3	chr12	19910276	21323182	341	1	chr12	21322882	21323182
chr12	29794062	29794362	12.2772	11.6256	0.771625	1.09737	chr12	29794081	29794280	200	9.33;13.36	1.61;1.04	11.34	1.32	6.7	1.09	Up	3.1	2.41036e-05	0.00631139	29794081	29794280	3.1	2.41036e-05	0.00615683	TMTC1	NM_001193451	-	29653745	29936743	Genebody	142562	199	182	3	chr12	29794062	30439614	347	1	chr12	29794062	29794362
chr12	30042707	30043007	94.125	86.0295	33.9515	39.5055	chr12	30042681	30043080	400	97.46;86.82	33.81;41.44	92.14	37.62	28.77	11.02	Up	1.29	5.70418e-11	8.74842e-07	30042741	30042940	1.41	2.41214e-10	2.53946e-06						OtherIntergenic	NA	300	182	3	chr12	29794062	30439614	348	1	chr12	30042707	30043007
chr12	30439314	30439614	32.7391	49.9901	88.7369	68.0372	chr12	30439241	30439460	220	16.59;20.03	61.98;36.26	18.31	49.12	9.14	61.57	Down	-1.42	3.41141e-05	0.00631139	30439241	30439440	-1.55	1.094e-05	0.00490288						OtherIntergenic	NA	146	182	3	chr12	29794062	30439614	349	1	chr12	30439314	30439614
chr12	32552477	32552777	6.13858	9.30049	24.692	20.8501	chr12	32552381	32552600	220	1.04;4.45	15.29;12.43	2.74	13.86	2.34	16.96	Down	-2.34	8.81469e-05	0.00863275	32552381	32552580	-2.52	7.30819e-05	0.00743136						OtherIntergenic	NA	123	183	3	chr12	32552477	33759080	350	1	chr12	32552477	32552777
chr12	32824915	32825215	31.716	24.4138	46.2975	54.8687	chr12	32824861	32825120	260	14.52;21.15	46.68;38.33	17.83	42.51	35.32	20.72	Down	-1.25	1.98007e-05	0.00576328	32824921	32825120	-1.13	7.01165e-05	0.00742649						OtherIntergenic	NA	205	183	3	chr12	32552477	33759080	351	1	chr12	32824915	32825215
chr12	33758780	33759080	23.5312	13.9507	45.5259	37.3107	chr12	33758761	33758980	220	12.44;16.70	36.22;33.15	14.57	34.68	6.47	11.98	Down	-1.25	4.84227e-05	0.00766931	33758761	33758960	-1.45	9.2122e-06	0.00459052						OtherIntergenic	NA	200	183	3	chr12	32552477	33759080	352	1	chr12	33758780	33759080
chr12	46399048	46399348	22.5081	13.9507	30.0934	35.116	chr12	46399081	46399280	200	14.52;8.90	33.00;26.93	11.71	29.97	7.71	8.18	Down	-1.36	4.62051e-05	0.00759259	46399081	46399280	-1.36	4.62051e-05	0.00742649						OtherIntergenic	NA	199	187	3	chr12	46399048	46505336	358	3	chr12	46399048	46505336
chr12	46465945	46466245	377.523	363.882	341.058	373.107	chr12	46465921	46466120	200	265.43;242.64	227.78;235.14	254.04	231.46	97.96	138.92	Up	0.13	5.42576e-10	5.82168e-06	46465921	46466120	0.13	5.42576e-10	4.84917e-06						OtherIntergenic	NA	175	187	3	chr12	46399048	46505336	358	3	chr12	46399048	46505336
chr12	46505036	46505336	1.0231	11.6256	34.7231	19.7527	chr12	46505121	46505360	240	3.11;10.02	30.59;19.68	6.56	25.13	12.62	15.64	Down	-1.94	0.00050239	0.0461314	46505121	46505320	-2.12	8.52987e-05	0.00824569						OtherIntergenic	NA	215	187	3	chr12	46399048	46505336	358	3	chr12	46399048	46505336
chr12	49297693	49297993	117.656	88.3546	77.1625	103.153	chr12	49297521	49297720	200	29.03;20.03	6.44;8.29	24.53	7.36	44.8	5.87	Up	1.74	5.37915e-05	0.00766931	49297521	49297720	1.74	5.37915e-05	0.00742649	CCDC65	NM_033124	+	49297892	49315359	Promoter1k	-271.5	27	188	3	chr12	49297693	50031006	359	1	chr12	49297693	49297993
chr12	49763691	49763991	31.716	18.601	50.1556	38.4081	chr12	49763521	49763740	220	1.04;1.11	11.27;10.36	1.07	10.81	1.08	Inf	Down	-3.33	3.59644e-05	0.00645538	49763521	49763720	-4.38	5.12174e-06	0.0038376	SPATS2	NM_023071	+	49760687	49921207	Promoter3k	2943.5	49	188	3	chr12	49297693	50031006	360	1	chr12	49763691	49763991
chr12	50030706	50031006	76.7323	81.3793	84.8788	83.4004	chr12	50030501	50030720	220	0.00;2.23	12.07;11.39	1.11	11.73	0.38	4.73	Down	-3.4	1.20181e-05	0.00486219	50030521	50030720	-3.35	2.83388e-05	0.00615683	PRPF40B	NM_001031698	+	50024326	50038449	Genebody	6284.5	14	188	3	chr12	49297693	50031006	361	1	chr12	50030706	50031006
chr12	56114840	56115140	74.6861	82.5418	74.8476	25.2396	chr12	56114761	56114960	200	42.51;41.18	21.73;12.43	41.85	17.08	27.03	43.52	Up	1.29	4.34094e-05	0.00719385	56114761	56114960	1.29	4.34094e-05	0.00705827	RDH5	NM_002905	+	56114150	56118526	Promoter1k	710.5	120	191	3	chr12	56114840	56907842	366	1	chr12	56114840	56115140
chr12	56478963	56479263	68.5475	91.8423	80.249	80.1083	chr12	56479221	56479420	200	16.59;17.81	1.61;6.22	17.2	3.91	11.5	2.15	Up	2.14	1.7502e-05	0.00543213	56479221	56479420	2.14	1.7502e-05	0.00549329	ERBB3	NM_001005915	+	56473891	56479401	Genebody	5429.5	42	191	3	chr12	56114840	56907842	367	1	chr12	56478963	56479263
chr12	56907542	56907842	69.5706	87.1921	107.256	103.153	chr12	56907381	56907660	280	17.63;27.83	48.29;48.69	22.73	48.49	13.86	14.58	Down	-1.09	4.30455e-05	0.0071414	56907461	56907660	-1.14	1.63343e-05	0.00520036						OtherIntergenic	NA	118	191	3	chr12	56114840	56907842	368	1	chr12	56907542	56907842
chr12	66949012	66949312	32.7391	27.9015	16.9758	16.4606	chr12	66949261	66949560	300	14.52;16.70	3.22;1.04	15.61	2.13	5.83	0.46	Up	2.87	1.00287e-06	0.00150514	66949301	66949500	3.1	2.41036e-05	0.00615683	GRIP1	NM_001178074	-	66741210	67072925	Genebody	123514	51	194	3	chr12	66949012	68045375	373	1	chr12	66949012	66949312
chr12	67461551	67461851	10.231	10.4631	0.771625	5.48687	chr12	67461441	67461640	200	18.66;11.13	0.80;4.14	14.9	2.47	Inf	1.78	Up	2.59	2.83314e-05	0.00631139	67461441	67461640	2.59	2.83314e-05	0.00615683						OtherIntergenic	NA	89	194	3	chr12	66949012	68045375	374	1	chr12	67461551	67461851
chr12	68045075	68045375	9.20788	8.13793	0.771625	5.48687	chr12	68045141	68045440	300	12.44;12.24	0.00;4.14	12.34	2.07	5.86	0.7	Up	2.57	6.78562e-05	0.00766931	68045181	68045380	3.51	7.56418e-07	0.00129434	DYRK2	NM_006482	+	68042511	68056444	Promoter3k	2779.5	234	194	3	chr12	66949012	68045375	375	1	chr12	68045075	68045375
chr13	34651314	34651614	69.5706	75.5665	103.398	76.8162	chr13	34651181	34651380	200	6.22;10.02	28.98;25.90	8.12	27.44	3.58	9.46	Down	-1.76	2.6852e-06	0.00260468	34651181	34651380	-1.76	2.6852e-06	0.00275789						OtherIntergenic	NA	66	216	3	chr13	34651314	36401110	433	1	chr13	34651314	34651614
chr13	35407689	35407989	22.5081	23.2512	11.5744	1.09737	chr13	35407821	35408040	220	16.59;12.24	3.22;0.00	14.42	1.61	26.25	1.48	Up	3.16	2.12838e-06	0.0022932	35407821	35408020	3.16	2.12838e-06	0.0024437						OtherIntergenic	NA	168	216	3	chr13	34651314	36401110	434	1	chr13	35407689	35407989
chr13	36400810	36401110	40.9239	84.867	20.0623	26.337	chr13	36400681	36401020	340	34.22;64.56	17.71;16.57	49.39	17.14	22.84	14.03	Up	1.53	3.4255e-06	0.00270843	36400721	36400920	2.62	2.46967e-06	0.0027516	DCLK1	NM_001195416	-	36342788	36429998	Genebody	29147.5	210	216	3	chr13	34651314	36401110	435	1	chr13	36400810	36401110
chr13	72553874	72554174	18.4158	38.3645	13.8893	25.2396	chr13	72554141	72554340	200	7.26;6.68	0.00;0.00	6.97	0	3.32	0	Up	inf	3.4186e-05	0.00631139	72554141	72554340	inf	3.4186e-05	0.00615683						OtherIntergenic	NA	33	229	3	chr13	72553874	73991538	456	1	chr13	72553874	72554174
chr13	73225465	73225765	19.4389	44.1773	5.40138	14.2659	chr13	73225461	73225800	340	26.96;43.41	11.27;12.43	35.18	11.85	13.56	2.85	Up	1.57	1.86256e-05	0.00548432	73225561	73225760	1.8	3.06311e-06	0.00275789						OtherIntergenic	NA	300	229	3	chr13	72553874	73991538	457	1	chr13	73225465	73225765
chr13	73991238	73991538	46.0394	27.9015	12.346	24.1422	chr13	73991241	73991440	200	37.33;25.60	12.88;9.32	31.46	11.1	20.62	6.95	Up	1.5	8.36019e-05	0.00828474	73991241	73991440	1.5	8.36019e-05	0.00811894						OtherIntergenic	NA	199	229	3	chr13	72553874	73991538	458	1	chr13	73991238	73991538
chr13	110417307	110417607	21.485	41.8522	17.7474	15.3632	chr13	110417461	110417680	220	26.96;22.26	8.85;9.32	24.61	9.09	12.12	4.32	Up	1.44	8.13483e-05	0.00808528	110417481	110417680	2.41	8.98092e-08	0.000321508	IRS2	NM_003749	-	110406183	110438914	Genebody	21343.5	146	242	3	chr13	110417307	112081708	480	1	chr13	110417307	110417607
[truncated: 1,056 more rows]

## Sheet: DGE2_closest_diffCTCF
#DGE																												Distance	ChIP							Diffreps
[truncated: 21,458 more rows]
[truncated: 23 more columns]
