# Supplementary material for: Repression of CADM1 transcription by HPV type 18 is mediated by three-dimensional rearrangement of promoter-enhancer interactions
Source: PLoS Pathog. 2025 Jan 27;21(1):e1012506. doi: 10.1371/journal.ppat.1012506 (PMC11801731; doi:10.1371/journal.ppat.1012506)
Supplement: S1 Data — (XLSX) [file ppat.1012506.s011.xlsx]

## Sheet: Fig 1D WB quant
	Donor 2		Donor 3		Donor 4		Donor 5		Donor 6
	HFK	HPV	HFK	HPV	HFK	HPV	HFK	HPV	HFK	HPV
Actin	20064317	20182771	18600166	15646093	29601904	17965318	26948105	24191118	22575458	18907697
CTCF	14188122	20873571	15986909	8023667	22881120	18356658	15019880	26406258	21610746	17167094
Lane Normalisation Factor (F3)	0.677805	0.681807	0.628344	0.52855	1	0.606897	0.91035	0.817215	0.762635	0.638732
Normalised Experimental Signal	2.09325e+07	3.06151e+07	2.54429e+07	1.51805e+07	22881120	3.02467e+07	1.6499e+07	3.23125e+07	2.83369e+07	2.68768e+07
Normalised to HFK	1	1.46257	1	0.59665	1	1.32191	1	1.95845	1	0.948473

## Sheet: Fig 3B CADM1 qRTPCR
Donor 1													Donor 2													Donor 3													Donor 4
CADM1 primer set 1			ΔCt Value (HPV)	ΔCt Value (HFK)	Delta Delta Ct Value	Expression Fold Change							CADM1 primer set 1			ΔCt Value (HPV)	ΔCt Value (HFK)	Delta Delta Ct Value	Expression Fold Change							CADM1 primer set 1			ΔCt Value (HPV)	ΔCt Value (HFK)	Delta Delta Ct Value	Expression Fold Change							CADM1 primer set 1			ΔCt Value (HPV)	ΔCt Value (HFK)	Delta Delta Ct Value	Expression Fold Change
	HPV	HFK	ΔCTE	ΔCTC	ΔΔCt	2^-ΔΔCt								HPV	HFK	ΔCTE	ΔCTC	ΔΔCt	2^-ΔΔCt								HPV	HFK	ΔCTE	ΔCTC	ΔΔCt	2^-ΔΔCt								HPV	HFK	ΔCTE	ΔCTC	ΔΔCt	2^-ΔΔCt
Actin	20.14	19.56	14.46	8.84	5.62	0.0203335	Actin			Average			Actin	19.8833	19.96	14.3667	10.46	3.90667	0.066677	Actin			Average			Actin	19.7633	19.6033	13.0067	10.7767	2.23	0.213159	Actin			Average			Actin	21.9433	20.795	11.2467	10.565	0.681667	0.623445	Actin			Average
CADM1	34.6	28.4					20.01	20.06	20.34	20.1367	HPV		CADM1	34.25	30.42					19.49	19.9	20.26	19.8833	HPV		CADM1	32.77	30.38					19.62	19.65	20.02	19.7633	HPV		CADM1	33.19	31.36					21.6	21.4	22.83	21.9433
Actin	20.14	19.56	14.4	8.94	5.46	0.0227183	19.53	19.46	19.69	19.56	HFK		Actin	19.8833	19.96	14.4067	10.61	3.79667	0.0719597	19.66	19.83	20.39	19.96	HFK		Actin	19.7633	19.6033	13.0367	10.9667	2.07	0.238159	19.43	19.49	19.89	19.6033	HFK		Actin	21.9433	20.795	11.7567	10.865	0.891667	0.538991	20.78	20.81		20.795
CADM1	34.54	28.5											CADM1	34.29	30.57											CADM1	32.8	30.57											CADM1	33.7	31.66
Actin	20.14	19.56	14.25	8.94	5.31	0.0252076	2^-ΔΔCt			Avg	St dev		Actin	19.8833	19.96	14.5867	10.56	4.02667	0.0613554	2^-ΔΔCt			Avg	St dev		Actin	19.7633	19.6033	12.9867	10.8467	2.14	0.22688	2^-ΔΔCt			Avg	St dev		Actin	21.9433	20.795	11.8267	11.145	0.681667	0.623445	2^-ΔΔCt			Avg
CADM1	34.39	28.5					0.0203335	0.0227183	0.0252076	0.0227531	0.00243723		CADM1	34.47	30.52					0.066677	0.0719597	0.0613554	0.066664	0.00530219		CADM1	32.75	30.45					0.213159	0.238159	0.22688	0.226066	0.0125202		CADM1	33.77	31.94					0.623445	0.538991	0.623445	0.595293
CADM1 primer set 2			ΔCt Value (HPV)	ΔCt Value (HFK)	Delta Delta Ct Value	Expression Fold Change							CADM1 primer set 2			ΔCt Value (HPV)	ΔCt Value (HFK)	Delta Delta Ct Value	Expression Fold Change							CADM1 primer set 2			ΔCt Value (HPV)	ΔCt Value (HFK)	Delta Delta Ct Value	Expression Fold Change							CADM1 primer set 2			ΔCt Value (HPV)	ΔCt Value (HFK)	Delta Delta Ct Value	Expression Fold Change
	HPV	HFK	ΔCTE	ΔCTC	ΔΔCt	2^-ΔΔCt								HPV	HFK	ΔCTE	ΔCTC	ΔΔCt	2^-ΔΔCt								HPV	HFK	ΔCTE	ΔCTC	ΔΔCt	2^-ΔΔCt								HPV	HFK	ΔCTE	ΔCTC	ΔΔCt	2^-ΔΔCt
Actin	20.14	19.56	6.36	2.21	4.15	0.0563282	Actin			Average			Actin	19.8833	19.96	6.63667	3.27	3.36667	0.0969465	Actin			Average			Actin	19.7633	19.6033	5.39667	3.65667	1.74	0.29937	Actin			Average			Actin	21.9433	20.795	4.90667	3.425	1.48167	0.358075	Actin			Average
CADM1	26.5	21.77					20.01	20.06	20.34	20.1367			CADM1	26.52	23.23					19.49	19.9	20.26	19.8833	HPV		CADM1	25.16	23.26					19.62	19.65	20.02	19.7633	HPV		CADM1	26.85	24.22					21.6	21.4	22.83	21.9433
Actin	20.14	19.56	6.33	2.21	4.12	0.0575117	19.53	19.46	19.69	19.56			Actin	19.8833	19.96	6.69667	3.39	3.30667	0.101063	19.66	19.83	20.39	19.96	HFK		Actin	19.7633	19.6033	5.42667	3.76667	1.66	0.316439	19.43	19.49	19.89	19.6033	HFK		Actin	21.9433	20.795	4.89667	3.345	1.55167	0.341116	20.78	20.81		20.795
CADM1	26.47	21.77											CADM1	26.58	23.35											CADM1	25.19	23.37											CADM1	26.84	24.14
Actin	20.14	19.56	6.56	2.3	4.26	0.052193	2^-ΔΔCt			Avg	St dev		Actin	19.8833	19.96	6.80667	3.6	3.20667	0.108317	2^-ΔΔCt			Avg	St dev		Actin	19.7633	19.6033	6.97667	3.86667	3.11	0.115824	2^-ΔΔCt			Avg	St dev		Actin	21.9433	20.795	5.38667	3.605	1.78167	0.290847	2^-ΔΔCt			Avg
CADM1	26.7	21.86					0.0563282	0.0575117	0.052193	0.0553443	0.00279253		CADM1	26.69	23.56					0.0969465	0.101063	0.108317	0.102109	0.00575695		CADM1	26.74	23.47					0.29937	0.316439	0.115824	0.243877	0.111226		CADM1	27.33	24.4					0.358075	0.341116	0.290847	0.330013
CADM1 primer set 3			ΔCt Value (HPV)	ΔCt Value (HFK)	Delta Delta Ct Value	Expression Fold Change							CADM1 primer set 3			ΔCt Value (HPV)	ΔCt Value (HFK)	Delta Delta Ct Value	Expression Fold Change							CADM1 primer set 3			ΔCt Value (HPV)	ΔCt Value (HFK)	Delta Delta Ct Value	Expression Fold Change							CADM1 primer set 3			ΔCt Value (HPV)	ΔCt Value (HFK)	Delta Delta Ct Value	Expression Fold Change
	HPV	HFK	ΔCTE	ΔCTC	ΔΔCt	2^-ΔΔCt								HPV	HFK	ΔCTE	ΔCTC	ΔΔCt	2^-ΔΔCt								HPV	HFK	ΔCTE	ΔCTC	ΔΔCt	2^-ΔΔCt								HPV	HFK	ΔCTE	ΔCTC	ΔΔCt	2^-ΔΔCt
Actin	20.14	19.56	8.81	4.14	4.67	0.0392817	Actin			Average			Actin	19.8833	19.96	8.68667	5.35	3.33667	0.0989836	Actin			Average			Actin	19.7633	19.6033	7.72667	5.86667	1.86	0.275476	Actin			Average			Actin	21.9433	20.795	6.29667	5.375	0.921667	0.527899	Actin			Average
CADM1	28.95	23.7					20.01	20.06	20.34	20.1367			CADM1	28.57	25.31					19.49	19.9	20.26	19.8833	HPV		CADM1	27.49	25.47					19.62	19.65	20.02	19.7633	HPV		CADM1	28.24	26.17					21.6	21.4	22.83	21.9433
Actin	20.14	19.56	8.78	4.3	4.48	0.0448111	19.53	19.46	19.69	19.56			Actin	19.8833	19.96	9.25667	5.7	3.55667	0.0849839	19.66	19.83	20.39	19.96	HFK		Actin	19.7633	19.6033	7.58667	6.03667	1.55	0.34151	19.43	19.49	19.89	19.6033	HFK		Actin	21.9433	20.795	7.11667	5.605	1.51167	0.350706	20.78	20.81		20.795
CADM1	28.92	23.86											CADM1	29.14	25.66											CADM1	27.35	25.64											CADM1	29.06	26.4
Actin	20.14	19.56	8.85	4.4	4.45	0.0457527	2^-ΔΔCt			Avg	St dev		Actin	19.8833	19.96	9.32667	5.58	3.74667	0.0744974	2^-ΔΔCt			Avg	St dev		Actin	19.7633	19.6033	7.72667	6.04667	1.68	0.312083	2^-ΔΔCt			Avg	St dev		Actin	21.9433	20.795	7.05667	5.555	1.50167	0.353145	2^-ΔΔCt			Avg
CADM1	28.99	23.96					0.0392817	0.0448111	0.0457527	0.0432818	0.00349607		CADM1	29.21	25.54					0.0989836	0.0849839	0.0744974	0.086155	0.012285		CADM1	27.49	25.65					0.275476	0.34151	0.312083	0.30969	0.0330819		CADM1	29	26.35					0.527899	0.350706	0.353145	0.410583
[truncated: 25 more columns]

## Sheet: Fig 3C CADM1 WB
	Donor 1		Donor 2		Donor 3		Donor 4		Donor 5		Donor 6
	HFK	HPV	HFK	HPV	HFK	HPV	HFK	HPV	HFK	HPV	HFK	HPV
CADM1	27299695	5914613	21753415	8623182	25349974	19215617	21198083	13809756	12795659	9445856	14124642	8426332
Actin	38273719	47513305	29941965	28891871	16300838	13768124	42177723	32606992	66177697	44072079	62434539	54738448
Lane Normalisation Factor (J4)	0.578348	0.717966	0.452448	0.43658	0.246319	0.208048	0.63734	0.492719	1	0.665966	0.943438	0.827143
Normalised Experimental Signal	4.72029e+07	8.23802e+06	4.80794e+07	1.97517e+07	1.02915e+08	9.23616e+07	3.32602e+07	2.80277e+07	12795659	1.41837e+07	1.49715e+07	1.01873e+07
Normalised to HFK	100	17.4524	100	41.0814	100	89.7454	100	84.2678	100	110.848	100	68.0446

## Sheet: Fig 3D ZBTB16 qRTPCR
Primer set 1 (ex1-2)		Donors
		1		2		3		4		5		6
		HFKs	HPV	HFKs	HPV	HFKs	HPV	HFKs	HPV	HFKs	HPV	HFKs	HPV
ZBTB16	A	37.18	33.97	35.88	31.35	36.74	31.72	37.34	35.82	35.57	33.57	39.36	34.04
	B	36.97	33.3	35.52	31.19	36.76	31.38	38.93	36.32	36.39	33.55	36.73	34.08
	Average	37.075	33.635	35.7	31.27	36.75	31.55	38.135	36.07	35.98	33.56	38.045	34.06
ACTIN	A	18.22	18.84	18.59	18.47	18.34	18.56	19.75	21.26	18.57	19.18	18.71	18.96
	B
	Average	18.22	18.84	18.59	18.47	18.34	18.56	19.75	21.26	18.57	19.18	18.71	18.96
ZBTB16 - Actin		18.855	14.795	17.11	12.8	18.41	12.99	18.385	14.81	17.41	14.38	19.335	15.1
		18.07	18.73	18.54	18.51	18.36	18.6	19.7	21.29	18.53	19.12	18.7	19.02
^^CT (HFK as 0)		0	-4.06	0	-4.31	0	-5.42	0	-3.575	0	-3.03	0	-4.235
2-^^CT		1	16.6795	1	19.8353	1	42.8137	1	11.9174	1	8.1681	1	18.8305
Primer set 2 (ex1-3)		Donors
		1		2		3		4		5		6
		HFKs	HPV	HFKs	HPV	HFKs	HPV	HFKs	HPV	HFKs	HPV	HFKs	HPV
ZBTB16	A	32.96	30.99	32.53	28.38	33.52	28.7	34.83	33.72	32.74	31.14	33.12	31.08
	B	32.7	30.76	32.39	28.25	32.58	28.57	34.19	33.59	33.06	31.06	32.89	30.88
	Average	32.83	30.875	32.46	28.315	33.05	28.635	34.51	33.655	32.9	31.1	33.005	30.98
ACTIN	A	18.22	18.84	18.59	18.47	18.34	18.56	19.75	21.26	18.57	19.18	18.71	18.96
	B
	Average	18.22	18.84	18.59	18.47	18.34	18.56	19.75	21.26	18.57	19.18	18.71	18.96
ZBTB16 - Actin		14.61	12.035	13.87	9.845	14.71	10.075	14.76	12.395	14.33	11.92	14.295	12.02
		18.07	18.73	18.54	18.51	18.36	18.6	19.7	21.29	18.53	19.12	18.7	19.02
^^CT (HFK as 0)		0	-2.575	0	-4.025	0	-4.635	0	-2.365	0	-2.41	0	-2.275
2-^^CT		1	5.95871	1	16.2797	1	24.847	1	5.15153	1	5.31474	1	4.83998

## Sheet: Fig 6C - Methylation analysis
%Methylation of CpG dinucleotides
CADM1 Chr11:115502857-5163			CADM1 Chr11:115502857-5163			APOA5 Chr11:116790319-694
HFK 3	HFK 4	HFK 5	HPV18 3	HPV18 4	HPV18 5	HPV18 3	HPV18 4	HPV18 5
10	13.5	34.5	48	33	40	98	98	75
10	12.5	19	54	30	42	100	100	99
25	14.5	26	19	0	19	87	0	100
19	10	19	41	9	14	100	100	73
21.5	9.5	25.5	20	18	29.5	63	71	82
18	14	30	18	10	3	66	0	45
11	16	22	39	33	0	64	14	69
1.5	20	22	20.5	33	14	85	60	74
4	16	20	14.5	0	3	45	88	72
17	13	28.5	42	32	1.5	80	49	89
18	13.5	29.5	41.5	47	1.5	85	3	89
22	10	26	33	0	3	98	0	92
11	8.5	27.5	18.5	16	10	68	0	75
0	5.5	0	5.5	0	51.5	60	0	96
0	3	0	6	0	52	65	37.5	85
11	12	27.5	36.5	32	66.5	77	0	78
1.5	12.5	32	33.5	6	47	50	50	73
3.5	19	13.5	36.5	23	38	57	54	93
0	0	1.5	11	1	10.5	94	89	84
15	18.5	10.5	31.5	33	1.5	59	96	92
11.5	20.5	18.5	33.5	33	0	21	0	75
17	9	13.5	15	7	8.5	74	88	65
7	15.5	23	3	82	0	82	59	72
3	7	3	7	0	0	53	96	79
11	10.5	28.5	31.5	33	0	84	87	85
21	8	31.5	50	33	0	97	99	54
14	10.5	31.5	33.5	32	0	77	21	61
16	11.5	20	19.5	15	4	75	50	81
15	16	33	43.5	28	9.5	99	0	99
1	0.5	1	46	0	0	99	0	71
22.5	22.5	23	3	36	12
5	19.5	12	1.5	35	6.5
