# Supplementary material for: Repression of CADM1 transcription by HPV type 18 is mediated by three-dimensional rearrangement of promoter-enhancer interactions
Source: PLoS Pathog. 2025 Jan 27;21(1):e1012506. doi: 10.1371/journal.ppat.1012506 (PMC11801731; doi:10.1371/journal.ppat.1012506)
Supplement: S3 Data — (TXT) [file ppat.1012506.s013.txt]

>NC_000011.10:113307616-116906701 Homo sapiens chromosome 11, GRCh38.p14 Primary Assembly

TTGACACTTAAAATGTAAATCATAACCATTGTTATTTACATATACTCATATGCGAGGTCCCTAGACTTTG
CCATTGTAACAAGTGAAGAAGAAGTGTTCCGAGTGGCCGTATTAGACATGATGGGCTACATTATGCTGCG
TTAACAAACAAGCCCCAAGGTTTTATGGATTATAACAAGAAAGGTCTGTTGCTCACTCATTCTACATATC
CATCAAAGGTAGACAGATACCTGTCCTCCATGAACTCACTCAGGGACACCATCTGGTTGCTGGGTCGGGG
GAAAGGACATGTATGGGGAGTCAAACTGGCGCTTAAAGGCTTCTGCCCATTTCACTTCTCCCAACACTGC
ATTGGCCAAAGCAAATCACCAGGCCATAGAGAAGTGAGATCCTACGATGCACCTGGAAGTGGGGAAATTG
GAATCTTCCTGGACAGCCCAGTGGCTATCCGGGGTTTACCAGGACTTTTGACATGTTAAAGTGGTCAATC
TGTCAAGTGCAAGATTTATCCTGAAAAGTATTTTGTGACTGTAACAGTGCTTATCCTCCAGGATGGACCA
CTCTGGGAAGGTTGAGGCAGAGAAACTATAAACACCCTTATTCCTTTTCCATCTAGAATAACATATTTGA
ACCTTCCTCTAAGCAGAGCAAGAGAAAAACTCACTTATTCAACAAATCTTTATTTAGCTCCAACTAAGCA
CCAGGGGCTGGGGATACAAAGATAAAATAAAGCAAAATCCCTACTCCCAGGAAAGGCATTGTCTAGTTAC
CCTGTTGGATTTAGAGAGTTGGGACTTGGAGTAAAGTTTGGGTTCGCAGAGATGTATGTGGGAGTCATCA
AGATGGAAGTGACTTCTGAAGAAGCCACGAATGTCTGTGACTTCCAGCTCAACCAGGAGCAAACATGCTG
CCCCCGTCTTTTGCATCCCTCCTGCCCAATAAACTCTTATCATTCCATCCCTGGGCTCTTGCCTTGTTGT
GTCCCTGTTCCACACCCTTCCTATGGCTTCCATCCGGGATATAGCTGCCCCTACCCACATCTCTGGGCTC
ATCTTGCACCACTCTTGCCTTTCACAATGTTTCTTGCCTCTAAACTTTTGCCAGTCCTGTCCCCTCTGCC
TGGAGCCGTCTACACACTCCCAGCCTGCACATTAACCAGGGAAATCCCTATTCTTGTGGGGACTTGCCTG
ACAGCATTTCCTTCTCCCTCCCTCTTCCTTAGGCACTAGACCTTCACTGCCCTTATCATACTGTTCTATT
AATGTAATAATCTGTTTATGCATCTGTCTTACTCATTAGACTGTGGGATCCTTGAGGACAGAGGCTGTGC
CCCTGGCTCATAGTATGATAATTGGTCACAGCAAACACTCCAACAACTTTTGTTGATATTTCTGTGGCAG
TGAAGTATGATGAGATTATCAATAAAAGAGATGCAAGCATGAAAATATATCCCATAAGGTTGGGTGCAGT
GGCTCACGTCTGTAATCCCAGCACCCTGGGAGGCTGAGGCAGATGGATCACCTGAGGTCAGAGGTCCAAG
ACCAGCCTGGCCAACCATGACCAATGTGGTGAAACCCCGTCTCTACTAAAAATGCAAAAATTAGCTGGGC
ACAGTGGCAGACACCTGTAATCCCAGCTAGTCAGGAGGCTAAGGCAGGAGAATTGCTTGAACCCAGGAGG
TGGAGGTTGCAGTGAGCCAAGATCATGCCACTGCACTTCAGCCTGGGTGACAGAGCAAGACTCCATCTCA
AAAAACAGAAAAAAAATTCCATAATAGGATAGTATTCCAAGTGTGTATGGGGAGATATAAAATGGAAAAA
TGACTTCAAGGAGAAAAAAGAATAACATAACCTTCTTAATTTCACGATCTCAGTATCAAATTGCTCCAAT
GTGTAAAGTTTATTGGATGAGATGCATTTAAAAATTAACATGTGTTTCATTTTAAAATATCAACATTTCT
ATTATGCTAGTATAACATTATTGTGCTTCATTTTAAAGTATTAACATTTCTATTGTGCTAGTATAATATT
ACTGTAGGGACTTATGATGAAAAATTAGATATAAACATTAAGAGAGTGTTAGTTGAATGAATGAATAAAC
GAAGAGTGCTTTCCTTATCAGTTAACATTAGGTTTGACTGGGAGTGACAGAAAACCCAAGATAGCAGAAT
CTTCAATAAAAGTCATTATATTTCCAGCAACTGAAGTATCTCCTGTTGGCGTTCAATATCTTGCTCATAT
AGAAATATGAAGTCGGGCAGTCCAAAGCCCTTGAGGCAGCTCCATGATCTCAGGACCCGACCTCCTTCTA
GATCCTCAACACAATGCTTCTATATCATGGTCCAAAATGGCTGGCCCAGCTCCAGCCATTGGGTCCCCAT
TCCAATCAGCAAGGAAAAGGGCATCCTTTTGGGGACACTTCCCAGAAGTAGCACCACCACCTCTGCTTAT
ATCTAATTGGTCAGAACTTGATCGTGTATTACACAAGGAAAGCTGGGAAACACAGTCTACTCTAGGTGTC
TTGGGCCTTGCTAAAAATTGGTAGATCTGAAGAAGAGGAGAACAAATATTAAGGGACAATTATCAATTTA
CTCCACATCTATACTTGGATAACTCATGGGCATTTTGGACTGGATATCACAAATCTGACCTCATCTTTTC
TCCAAACATTATTCTCTAATATTCTCTAGCTCAGCCAATGGAGAACCTTAATCTGGTCAAGCTGGAAACC
TAATGTCATTATTGATACTTTCCTGCTGTCAATCCTCCCTCGAAAATACATCTCAAATTCATCTCTATTC
CTACTGCCAGTACCCACAACAAACTCCTAACCAGTGTCCCTCTCACCTCTTTCCAGATCATTCTCTGCAT
TGCAGCCAGAATAACTTTCTAAGAAAAAATAAAAATCTGAGCATGTCACTTTTCTGCTAAAACCCCTGGA
AGGCTGCCTATGATGCTTAGGATAAAGACCAAAAACCTTTACATGGCTTTCAAAGGCCTAATGTGATCTG
GCCCTTGCTTCATCTTGCACTGCTTACCTTTTGTTCTCCATGCAGCAGACAAACTTGGTGTTCTGCTGGT
TCCTCCTCCATACCAGGCTCCTTCCTGACTGCCCATGCCATTCGCTCTTTCTCCACCTCCCTCTTTAACT
GTCCAATGCCCACTCACCCCCCAAGTCTCTTCTTAAACACCACATCATCAGGGAAGACTTCCAGTGTTTG
AGACTAGACTTCCATGGCACCCTGTGCTACCTTTGCTTTTCACCCTTTACTTCTTATGGCACTTATCACA
ATGAGAATTTACATGATGATTTTGTTTATTGACCCTTATTCCCCTTGGGTGATAAGCTCCTTGAGTCTGG
TGACTAGGTACCACTGGTGCTCTGCTGCATCCCAGCATTTAATGAAGTGTCTGCACTTTTCTACTCAGTG
TGGCCACAGTCCATAAAGGGATGTCACTGCAGATCTCAGCCCCTATCCTGTTTAAACAAGATCACCAGGC
AATTTCTACACACAATCAAGGTTTAGAGGACCTGGTCTAACACATACGAATCATAGTAGTAGTAATAGTT
AATAATACTTACTAGGTATTGATAATGCTCCAGGCATTGTTCTAAGCACATGGCCTGTATTAACTCATGT
ACCTCTCACAGAAACCCTATGGGATAGAGAATCATTTAACAACCCAGTTTTACAGATGATGAAACTAAGG
CCCACAGGGATTAAGTAACTTGCTTAAGGTCACACATCTAGCAGTAGCAGTAGCAGATGCATAGAACCAA
CAGACTGTATGCCTACTGTGTATAAGAGACTAGTTACATTGAGATACAAGGATGTGCAGCACAGAAAGAA
TCAGATCACAGGGCACCAAGTGAGGGGGAGGAGAGCTGCAGTGAGGAGGAGTCCCTCAAATCTATCTCCC
AGTGGAGTGCTGGGCTGGGGTTTTTAAGGAGATCATGGAGGTGAGGGGCTAGATAACTGGGGTTGTCCAT
TGGTGGGATAAGGGGGATGAAAGTATCAGGATTTGGGAACTGCATTCTTTGGTGAGTCAACTTCTGGTCA
GCTACAGTAGGAGACCTGGGGGGGCAGCAGGACAGGGTCATAGTGGGGCCCTCAGACCAGCTGGTGTCAA
TGGGTCCTTCAGAACAGCTGACATTAGTAATTTCACTGGTATGCAGGACCTGAAAGAATACTCCAAGTGG
AAAACACAATGTTTTATGTTCAAGTTGTTAACTATAGAGCAGTTAAGGGGAACTATAATATTGTAACTGG
GTCTACGTGATTCTGAGATAACAGACACTAAATAATTATGAAGAAGCAGGCCAGAGAACAAGCTGACCTC
ATGGTTCATGCTGAATGTGCTGCAAGCTGGGCTTATTTTATTTCTCCCCTTCCCTGCTTCCCTGATTAAT
TTTATAAAGTTTGTAAGGAAGGTTTCAGTAGTGTTAGTAATAAAAAAGGAGGAATATGATCCCCAGTACA
TAGCACAATAGAAGGTGCATAGTAGGTGCTTCAAGACATTTTAATGAATGCTAATAGGTGGAGATGTGAG
ATTTGAACCCAGCAAAATGGCTCCAGAGCCCCAGCTCTTAACCACTTAGCATGTGATGACTATTTGTCAA
GTGCACCCCAGGGGCCTTCCGCTGCATCTAGCACACTACAGGCCACTCACACTAGCTGAACAAATGTGTG
AGTGAATGGTTAGGTGGTACAGTCAGTTGTGGGCAGATACCTCTGGAACCTAGGAAAGGAGTTTAGTGAA
AAGAGTAGTAGGATAGGAAGTAAGTGATTTGGAACTATTGGCCTCAATGTGATAAGAAACACCCTGAGGT
TGGGGACCATAGGCATATAGCCTTCATGTATTCAAGGCCTCACAGGCCTAAGAGGAAAATGGGGTGATAC
TAATGGTGATAACCAAAACATCACTGGTTCTTGTCTCCATCAATTCCCACAGGCTGGAAGGTCACTGTGA
AGTACCCTATATCTTTCTGAGGATCCCTATGGTGTGCCTAGCCTGTGCTCATCAACGTCCTTGCTCCTGC
CAGGCACCTACACTGTCTGCTACTTCTCCTGAGGCACCTCATTCCCTTGGGACAGCCACTGTGACCATGT
CCTGCTGGGATCCCCAGGTCTCCTGCTGCAGTTGATGAGCCAAAAGACTCACTCTGCTGATGCTGTACCC
ATTCAGCTGCCAAGAGGAGCAGAACATCCGTGGCCCCTTTGTGTTATACTGCATTAGAGGGGTACCCAAG
CAGGATGGTATGTGTACCAATGCATCATAGAGACTTCAGCCAAACAGCTCTTCTGTTCTCTACAGGACAC
AGGCATGCATCCTATGGGGCCTAGGCCACAAGAGAGTCAACAGGCTGTACTTGGAATCAACACTAGAGCT
AGCTGGCCATGCCTGGATCCCTCTCCCCTCTGGCGAATTCCATCTCTAGGGGCTCCTTGTTCCCTGCCAA
ACAGGTTTCCATAAAGCACTCATTTGCCAAGAAGTTCCGGGTGTTTCTGACCGTGAACTTAAGCTCAAGT
TTCCCCTAAACCTGCTTTTTTTCCATTGGTAACCCTGCACATAATACTCTGAGATTTTGTTTAGAAAAAC
AGACTGAAATTTCTTTAGGGCTGTGTGCATGTATTTGGGGCATGAATGAATGTGCCTATTAGCTCATTCT
GTTCTAAACCCTATGATTCCCCGGATGTCACGTGCCACCTGTTCCTACTGACTAGGTACCAGGCACTGAA
ACCACCATTGCAAAATTATAACTGAGATGGTGAAAGGGATCTGACCTAACCGACTCCATCTTGCTTCTCA
TCTCCAAGCTGTCTTTGTTCATTCCTAGGCATAGGCCAAACTAACTTTGGGGGGAACTTAGTTTATAGTG
TAGCTTTGAAACAAAGACAATACCAGCCCTTTCCCAAACAAACCCCCTTCTTGCCCAGGAACTAGACTGC
CTTTTCAGGACTAACAAATTAGCCACAAAATTAGAAATTATGGTTTAGGAGTCATGCAGCTAGAGGCTGC
AAGATTCTAAACCTCAAATTGCTCCTGGGGATAACATCAACTATTGTAAAACCTAAGATCAGTGCTTAAG
ATATTTCACAGACACTGCACTCGATGGATCAGCTGGCACCACCCAGATGAATAAACTGGCTCATCTGGTC
TTATGACCCCCACCTGGCAACTGACTCAGCACAAGAGGACAGCTTTGACTCCCTGTGAGTTCATCTCCTA
GCCTACCAATCAGCACTCCCGACTCACTGACCCCTACCCACCAAATTATCCTTAAAAACTCTGATCCCTG
AAAGCTAGGGAGACTGATTTGAGTAATAATAAAACTCCGGTCTCCCTCACAGCCAGCTTTGTGTGAATTA
CTCTTTCTCTATTGCAATTCCCCTGTCTTGATAAATCGACTCTGTTTAGGCAGTGAGCAAGGTGAACCTA
TTGGGCGGTTACAGCACTTTAACCATAAACCTTATGAGAAAGTGCCATTTCTCCATTTCACAGGTGAGAA
AACTGAGGATTAAAAAGGTTACTCAAATAACTTTCCTAAGGATAAATGTGTGAGTCTTCTAACTCACACA
TTTATCAATGAACAAAACCGGATTCACAAGTACACTGGAGACTTTACATTTTGGGCAAGGATATTAAGCT
AACGGGAGTGAGACAACCCTTCTTCAGTAGAAAAAAGGCGAGCAGCAGGCGCTGCTTTAGTTACCAGCAC
TTTGCTTCCTCCGTCTCCCCGCGCCAGGCATCGGGCATCCCAACCTCGACTTTGGCCTTCAACTTGGCGC
GCTCCGGAGCTAGAGCTCTGCGGTAGCGAATCTGATCGCGTGTCCATGCCCGCCCCCTGTCCCGCCTCCT
GGCTTTTGACCCCGTCCTTGGTCCCGCCCCGGGCCCTGGCTCCTGGCCCCGCCCTTGGTCCCGCCCCGGG
CCCCTGGCTCCTGGCCCCGCCCCAGCCCAGGCAGGTCACTGCGCCATTTCCTGTCCAAAGCTGGGCGAAT
CAGGTCGGTGCCGCGGGGTACCCCGGAATCCCCCCTGGGAGCTGGTCCTGCACTGGCCTTCAGAGCCGAG
CAGAGGACGCTGCTTTGGGCCCCAGAGCATGGGAAGGTCTTGGCTGCGGTCTGGGACGGCTGCGGTCTGG
GACCTGCATGGAGGGCCCGGGACTTGCGGACGCCTGGGAGCGGTTGCTGGGCAACAGTGCGTGCGGCCTG
GCCTCTTTGCGCCCGGCGGGCAGCGCGCGTCTGGGGCAGGCTCCGCGCGGGGCTCGGGCACAGGTCCCCG
CTGCCGCAGCCCTACCGAGTGAAGCACTGAGCGCGGCGCCGCTTCGCCATCACCTGGCTCTGGCCCTCTC
ACCCTAGCGTAGGGGGGCACTGGCCAGGCAGTGAGGACCCTGAGATCCATGCCCTGGGAGACAGAGGTTG
TCTCCTGTCCATGCACCCGCGCGCCTGCCTTCTAACCTTCATACCGTTGGGCAGATTAATTCACTGGACT
AGGCCTCTGTTCCGTGGGAGTTGAAAAGATTTGACCTGGAAGAAACCCTAGCGATTATTCAGTTAAGCCG
CAACCCCACCCCCTGTTTTATATAGGTAAGGGTGCTTCACGGTGAGGACTCGTCGCGTGCCTGGTGCTTT
ACATCAGTCCCCAGAATAGTCCTCGTAGTTTCTCTCTTACTGTTCCCATAGTATGGGTGAGGACTCTGAG
GCTCGGAGAGGTTGTGAATTTAGCCAGAATCACACAGCTTGTAACTGGTGGAGATGAGGACACTGAGACT
CGATTAAATCACTCGTAGTTTGTTCGTGGCAGATTACGTGTTAGAAGCGTGTTACACTACTATGAAACCT
GGCCATAAATGAGAATCACCTGGAAAGTGTTTAAAATCTATATTCGTGTCTGGGCAATGTCCCGGGTTTA
CTGACTTGAAATCTCGGGCTACGGCTGAGGAAGCTGTATATTTAACAATCTTCCCGATGATTTTTATGAT
CTGTGGATGAACCACTGAGTACTGCTGGGTACACCACGGGGCCTTCTCGCACAAAAACAACTGTAAAATA
ATATCTGAGGTACCTAGAGCAGAAGAGACGCTGGTGAGCATGGTAACATTATGTTCTAATCCCTTCAGTC
AATTTGTACCCTTTCTTCACTCTTCAGAAACAAGCCAAAGGCAGATTTTAAACAAGTATGGACATTTAGA
TGCAAATTGCCCCAAGTTTGTTACCTGTCACACATCCACATTTAAGCTTCTGACTAGACCAGCCTGTCAT
GATCAAAGTCAGGTGTTAGTGTATTTCTCTATCCTTGGCAACCTGTCATCTGCTCTCTTCTCATCTCCAT
GCCAGGTCCCTAAATCGCCGGGGTTGATGTTGGCTTTGGAAGAACTATTTGCAGAGCGTTTTCTGCACTG
GAAGGAGGGCTGGAAGCTTTCTGGAAGCATTGCCGCACGTAAATGAGTGCCTCTTGGCCTAAAACAGCAG
TTGGAATGAAAGGGATCACCCTGCTGTTATTCATTGACATAAACAAAACTGTCATAAAAATAATCACTTG
GCTCTTAGTTTTAGAAGGCTAATAAGCCTGACCGTTCTGTTTAGTGCTTTATTATTATTAATTTCACCAT
TATGCTGCATCCCTTAGGGATTCCGGTTCACAATGGATGCTGATAAAGAGAAAGATTTGCAGAAATTTCT
TAAAAATGTGGATGAAATCTGTAAGTACTAGTAAATCATAAATTAATTTCTGCTTTAGAGAAGTGGAGTA
GATAAATGATTGCTCTAAGTTCCTGGGTGGCTTGACAGGTTTATAACTCTTAGGAAAAAAATGTAATTGA
AATTAAAGAGAAGGGTATTGAGAAACAAGTTATAGCCTCAGGGCTGTATTTTCTGGCTGTTAATTGGTAT
CAGAGAAACTGTTAACATTCTGATAGGAATTCAGGCTGACGGTTTTCTTCCATATTTTGTATCCTTCTAT
GTGGAATCCAGTCAAAACCAGCTGCTGTTTCCCCATTGACAATGAACCCAGCTGTTCCCTTCAAGGGTCA
AGAACCTCATTGATCAGTGTGAGATTCCTCCCGTTTTAGAGTAGAGCCATTTCTGTTTTAGAGCTGCAGA
GGCAAAATCAAATGGCTTTCCTTTAGGATCCATCAAATTACATGGATGGTTTATGATCATCATTCCCTTC
TCTCTCTCTAGACAAGAAAGTCCTTTCCCAAGTTCAGGCAGGTTGGATCTCAAAGAAATGTACTCTGATC
CCACAGATCACATTCAGGAATTTCCAAACCTGTCAGTCCCTGTTCAGGGAGCTTGCTTGAGTATAGAAAC
AAACAAACCAACAAGCAAACAGACCTTACATAGTAAATACAGGCAATATGCTGAAATTGCTGCTTGTAGC
AGATTGTATGGGTTCAAGGAATAAAGTGGTTTTAAAGCTAGCTTGGGTGACATCGTAAATGATACATGAA
TAATGCTTATCCCTGAATGCTGTTCCATGGAGCTCTGGCCTTGGCCCACTGCCACCTTTCTCTTCAGCTG
GTCTAAACATGTAGCTTTACCTGCCACCTGTTTGTTCATGACCCCCACATCTACATGGACACTTAGCCTT
CTTTTCTGAGCCTCTGCCTCTATGGTACTGTCATACCTACTGTATCCCACAAATAAACTTAAATGTGTCC
AAAATTGAGGCATCATCTCTTTCCCTCCCCTTTGCCCTCCCCCTCCCAAATAAAACCTGCTTCTCCTACC
CTCACCTTCATCCTGGTCTCAGTTGGTGACACCACCATCCAGAAATTTACAGGTCATCTGGGACTCCTCC
CAACTCATAACCCTGCATCCAATTAGCCATCTAGTTTGGTTGGAGAGCCATCCTCTCCAGCCCTCCCTTT
GTTCTGGTTCTTCTCACCCAGACTATGTCAACAACCCCCTGATTGTTTTTCCTGTCTCCAGGCTTATACT
TCCCACAGAGTAATGTATCTAAAATGCAAATCTGACCCAGACACTTCTCTGCTTGGATTCCTTTTGCAGT
CATAATAAATCCCAAGCTCTCATCAGGACTTAAGTCCTCCCATGACCTTGTCCTTACCTCTCTCATATCT
CCCTACCTCACGCTTGAGCAGCAATAAACTGCTGATACTTCGCCACACATACTCTGTGTTTCACACTCTG
CACTGGATCTTTGCCATTCCCACTGCCTCTTCATCTTTTTTTTTAACCTGGCTAACTTATGCATACTCAA
AGTTCATTCAGGTATCATGTATACCAGTGCTGTCCAATAGAGCTTTCTGTGATGATGAAAATGTTCCATA
ATCCTCACTGTCCACTATGGTAGCAACTAGCCACATGATTATTGAGCATTTGAAATATGGCTTATAACTC
CACCCTGTGGTCTAGTGCTTAGGGTTCTGTGTGTTTGTGGCTGCAGCCCAGGTTTGAAATGCGGCTTGTT
TCAATTAATTTAAATTTATGTAGCCACATGTGTATAGATTCTGTACATTTACTTCTTGGGCTCTTGCTAT
GTGTTGAGTGTTGGTAAGGCCTAGAGAATACAGTCAAAGAATTATTCTTTTCATGGTATTAATAGTCCAG
TGGAGAAAACAGATATTAAACAGTAATTTCAAGTATGCAATATGAGACACAGAGAATTACAAAGTGTAGG
GATCTAACCCAGCTTTGGGAGGTTGTATTAGTCGGCTAGGGCTGCTGTAACAAAATAGACTGGCTGGCTT
AAATGACAAAACTTTATTTTCTTAGAGTTCTGGAGTTTAGAAATCTAAGACCAGGGTGTGAGCAGGTTTG
GTTTCTTCTGAGGCCTCTCTCCTTGGCTTGCAGATGGGCACCTTCCCGCTGTGCCCTCACATGGTCATCT
CTCTGTACGTGCATATATTTGGTGTTTCTCTTCTTACAAGGACACTAGTCATATTGGATTAGGGCAATGA
TTAGTTACTTCTTTAAAGGCCCTATCTACAAATACAGTCATACCAGGAGTTATAGCTTCAACATGTGAAT
TTTTGGGGGGGATGCAATTTAGTCCATAACAGAAATTAAATAAAGTTTTCCAGAAGAAGTGAGATTTAGG
CAAAATGTGAAGAGTGAGTCGGAGTTGGTCACTGGGAAAATGACAGGGGAGTGTCCTGGGTGGGAAGTAA
GGAGGTAGGAAAGCTAAGAGTGAAGAAAGAGTGTGGTGCTTTTGAGGAACTAAAAGAATAAAAAGCCCCA
AATGTCTGGAAAGAAGAGATCAAGGAGAGAAGAGTCCCATCTGAATATGGAGGGGCCAGATTAGGAAAGA
CCTTGGAAACCATGGTAAGGAATTTGTGTTTACCGAGAGCAGTAAATCAATTCCATCTAATTTATGTAAT
GACTCTTCCCCCAAGGAGGTGGAGCATCTCTACCCCTTAAATGTGAGATACATTTAGTGACTTGCTTCCA
AAGAGTACAGTATGGAAAGGGAGGGAAGAAAGTAACTTTACAGTGGAAAAGGTTGGCAAACACAATTTCA
GATAGATGATCAAGGTTAACCTCCTGATAAATCACACTGATGGCATGCATCCCTGATACGCCATAATGTG
CCATGGTCTTTTTCCCCAAATCCTGTAACTCCAGTCTAACCGTGAGAAAAATACCAGATAAACCCAAATT
GCAAGGTATTCTATGCAAACTCATAGAATGTCAAGGTCATCAAAACTGTCAAGGTCATCAAAATAAGGAA
AGGGTGAGAAATTGTCGCAGCCTAGAGAAGCCTAAGGAGACATGACTAAATGTCGTGTAGTGTTCTGGAT
GGGATCCTGGAATAGGAAAAGGGCATTAGGGAGAAAAAACAATGAAATTAGAATAAAGTGTGCAGTTGAG
TTAATTTAAAAAAAAGTTAATTAAAAGACATGAAAGAAGAGCTAAATAAATGGAGACGTATTTAATCCTA
GGAAGACTTATTTGGTAAAAATGTCAATTTTTAAAATATTCTATGCAGTAAATACAATTTAGATCAAAAC
CCGCAAAGTAGTATGTACTAAAATTCAGCAAGCTGATTCCAAAGTTTACGTGGAAGAGCAAAGGACCAAG
AAGAGCCAAGAAAACTCTGCAGGAAAAAAAAAAAAAGCAGGACAACTTTCCCTACCTGACATTCAAGATT
TATTATAAAGCCATAGTAATCAATGCATGGAGGTTTTCGTGCTGGAAAGGACAATCAGGGGAAAGGAATG
AAGAGCCTGGAGAAGATTTGCACACATAACAGGGATGATGAGACACATTGCTGGCAGGGACTTCTCAACA
AATAATGCTCCTGCCCTACGTGAAAGTCAACTCTAGGTGAATTACATACCTTAGTAAGAAAAAAACTTTA
AAACTTTTATAAGACACCATAAGAGAGTATATTTATAACCTTACTGACACAAAAGACCTAAATTGTAAAG
GAAAAGATGGTATATTTAACACACTAAAATTAAAAAGAAAATCTCTTCAACAACATATTCCATAAAAACA
AATGAAAAGACAAAGAATACCCAAGGGGAAGATGTTTGGAAATACATGTAACCAGTCCAGAATATATACA
ACTGATACGGGTAGGAGATGGGAATAGTGGATAGAAGAGGGTGGTTCCCTGGCAAAGACCCCACCCTCAA
GCCGGGAGATCTGCAGCGCTAAGTGGAAACAGGCATTTCTGTTTTCGTGCCCAAAAAGTTGCCTTTTGGC
CTGCCATGCTCCCCTATCCTGTGCCCATGTAAACTCTGAACCCCAGGCTCCAGAAGCAGACGAGCAGGTG
AGATGAGGACACAAGCAGACAAATGGCAGAACGACACAGTAGAGAAAAGAGGAGGAATGTCTGAACGCCG
AGAGGAGTTTGGCTGGGAGCAGCCAGAGGGGAGTTGGGCCACTGGATGGCCAGGCTCCAGGGGAAGATCA
TCTTTCCCCTCCATTCCCCCTTCCAGCTCCCCATCCATCCCACTGAAAGCCACCTCCACCACTCAGTAAA
ACCCCACATTCATCCTTTAGTCCTGTGTGTGACCTGATTCTTCCGGGGATGCTGGGCAAGAGCTCGGGAT
ACAAAAAGCTGTCACTTCCCTCTGCCCTTGTGAAAAGGCAGATGTCCGTCAAGCTGGTTAACAATCAAGT
CGTCCGCAGATGGCAGGGCTAAAAGGACACGCTGTAACACGTGCCCAACTGGGCTCCTGCACTTGTCCGT
CTGCGTTCTCCCCCTCCCCTCAGGGGTTTGAGCAGTGGTGGTGACTAAACAGGCAAGCCACACCCCTGTC
GCATGTCCTGCGAGGGGGATCAGAGAACTCCCCTGTTTCACAATCAAATCAACCAGGCATGGTGGTGTGT
GCCTGTAGTCTTTGCTACTCAGGAGGCTGAAGCAGGAGGATCGCTTGAGCCCAGGGGTTCAAATCGAGCC
TGGACAACATAGCAAGACCATCTCTTAAAAAAAAAAGAATTTTTTAAAAAAGAAATTATATTAACTAATA
AGAAAGAGACAATGACCCAATAGAAAATTGGCCAAGGATAGGAGTAGGCTCTTCGTAGAAATCCAAATGG
GTGCAAATCAATAAGAAGATGCTCAATTCCAATCAAATTCAGCGAAATGCAAATTAAAACAATGAGATAC
CATTCCCATCCATTACATTGACAACAATTAAAAAGTTTAACCCAGCAAGTGATGATAAGAATGTAGAAGA
ATGGGAACTTCCTCTTGTACTCTTTTGTAGGAGTAAAAATTGGTACAGCCATATCCTGAAGGATATGTAA
CATGTGCACAAGGAAATATGTACATACAGGTATTCAATTCAGCATTTATTTACTTTAGAAAAAACTGAAA
AACCACCTGGCTATCAATAAGAGAATGGATTAACTATGGTATATATAATGGTTTAAATGAATCAACTGGA
ACCATGTGTATCAAGAACACATCTCTAAAGCATCTTAAGAGAAAAAAGTAGGTTGCAAATGAATGCACAT
TTTATACAACTATTTTAAAAAATTGTTTAAATATTACATACACAAATATTCTGGTAGATTGCAAGAATGG
TTACAAATTCCTTTCTTCCCATCAAGAGTGGAGCCTATTTCTCTGCCACTTGAATCTGGGTTGGCCATGT
GTGTTGCTTTGGCCAAAAGGATGTTTGCAAACATGACACAAGCAGAGGCTTGAAAAGTGCATTTGAATTA
GGGCTTGCACTCATACCACTCATGAGAAAGTAAGACACACTTACCCGGGTTGCTTGCATTTCTCAAGCCA
ACAGCCAGCAGACTTTCTAAAGCAGAGCCACTTAGATGACTGACAGTTGACCATGGATATATGTGTGAGT
CCAGCTGAAACCAGAACTGGCCAGCTGAATTCAGCTCAAATTGTTGACATAGATAATTGTAAACTAAGCC
ACAAAAATGGTGGTTTGTTTCAAACCACTAAGTTTTGATGTGGTGTGTGATGCAGCAAAATCTAAATGAT
ACAAATACTAAGTATTAAAGCATGCTGGAGAAAAGATACCATCAACTTATAAATGGCATAGAAACAAAAA
TATTATATTACTTTCGGTATGCTTGAAATATTGTACAATTAAAAATTTATAATTTCCTTGAAGACTCAGT
GGGAAATGAAGAAATTAGAACAGGAAAATGAATTAAGAAGTTTAATTGTGAAGGGGAGGAGACAGAGCAT
TAGGAGAGATTTAAAGTACATAATTTAGAAGGAAGCTGGTCGAATGGAATAGGTTGAAAATATTGCGCAA
TAGGATTATTAATTGGTGATGCAGCGTTCCTGATTATGCAAAATATGACAATGGAATCCTGGGCCCAGGA
TGAGGGACTAACCTTACAGAAGAATGGGCACCTTTTCCTGGTAGTAAGGAAGGATGGATGTAGGTATAGG
CAGTTTTGTAGTTTTAATAGCAGGAAGTCGATGGCATCTCTTTCCTCTCTGAATTGATAAATAAGGGCAT
CTTTTTGAGATGGTCAGGTTTAGATTGCAAACTGTTAAAAGTCATTGGGGGAGTGACAGGATATCTTGCC
CAGGATAACAAGGATTGCTGGGCATCACTGAAGGTCCAGTTGAGTTTGAGTTTGGACCAGTCCCCCAGGC
ATCTATCTGTCTCCCTCAGTACATAGCATTCCTAATGCAGACTGGTAGAATTGGGTAATTGGAATTATGT
AGAGCTGGAATTTTGTCTGTTAGGTGAGATAGCAGGGCAAGGGAGTTGAGTATATGGGCAGGATGGCTGC
TGAGTGATTGACCATGGAATCTAAGCTGGATAAGCAGTAAAGTGAAGACAGGTGAGGATAGGGTTAAGGG
CTGCTGTTTTGCGATTTTGAGCTGCCTGTACTTACATGTTTGTCTCCCACACAAGTTCATAAACTCTTCA
AAAAAGGATCTTTTTTTATTCATCATTGTTATCTATAGCATCAGCATAATATCTAACTCATAATGAGCTC
TCCATAAATTATTGTTGAATTGAATAATGGCTTAAAACTCTGTTCCTTAAAGCTAATAGCTATACTCACC
TGCAACTTTTTCTAGGCAAAAAAAAAAAAAAAAAAACCTGTTGTTAATTTTTTCTCATTGGTTCTGCTTG
CTCTATTTTGCTTTCTATTGCTCTATTTTTTTCTTTAAGATCTTTCCCATGCATTTTATGCACCATCCTT
TCTAGTGAATAGAGTCTTTTGAATATCTTGTTTGATTAAGTCACACCTGATTTCTTCTCTAGCCAATTTA
ATTCAGGAGATGAATTCTGATGACCCAGTTGTGCAACAGAAAGCTGTCCTGGAGACAGAAAAGAGACTAC
TGCTTATGGAGGAAGACCAGGAGGAGGATGAATGCAGGACCACCTTGAACAAGACTATGATCAGTCCTCC
ACAAACTGCTATGAAGGTTTCTTTTTCTATTGAGAAGTTATATAAGTACTTACAGTGAGAAGACCTACAC
CTAGGCAGTAGTTTAATCTCAAACTGTCCAGCAAGGCTGAAATGGTCTTTTGTTTCTTAGATTTATTTTT
TATAAGAAAGTATAAAATTTGATTTTTTTTTTCCTTTGATCTTTCTGGGTTATCTTTAAACAACCCTTTG
GATCTATTTTAATGGAAATTTCCCCTCTCCACCCCCTGAGCTTGTGTGATATATTTAAGCTGTACCTTTA
AGGTAATGTATTCTAACTCATTTCCAACTCATAAGCCACAGCTGAGGTCCCTTGACCTGGGCAGCCTTGT
TTTGCAGACTCGGTCCCATAGCAATTGTGCCCATACTCAGATCTCCTGATTTAAAGCAAGCCCCATGAAT
TCTGAGCCCTTCAGTTTTGATGGTTAAAAGAAATGACCTCTTGTTTGTAATTGATTTGCCTTCTTGGTTT
ATATACATATAAATTAGAGTGGTTTTTGAAATTTGTTTCTTTGTTTTTATGGTAACCTACGTCTACAGAG
TGCAGAAGAAATAAACTCAGGTAAGGACAGCATCTCTCTTCCCAATTTTCATTCTTTATATAGGACCAGT
TTTGATTGATTGTAGCTCCCAGACCCTTAAATTATTGCCTTTGAGCTTACAAACAACCTGTGAACAAAAA
CCTACTGATCATCCCATTCTGTTACTAGTGATCAGCGGGAATGTCCCTGAGAGGTTTTTCTTTATTTTCT
CTTGGTCAACCTTTTGTAAACTCAATTCAGTTATTCTGTATCATCCAATTTACCCTGTTCAAGGGATCCA
GATAGTTTCTCTGTTGCTCAGCTCAGAAGCTCATTATGCTAAACGGAACAAAAAAATCTCTCTTCAAAGA
AAAACTCTTTTAAAAGACATAATTCAAATTTGAAGCACAGTCATAGCCATCATGTGTAATAATGCATCAC
ACAGATTACCATTTAATGTCAAATGAAGAAAATGTCATTTTAGTTGCCTCAGAATGGTGTGTGTGCGTGT
GTGTGCCTGTGTGCATATGCATACGTGTGGCTCTAAAGTAACACTTCGAATTTGAGCTAAAGAACTGATT
ATAGTATTTGGATTTTTCTTTTTAATATCTGAAATTACCCTGCTGTCAGAGGCCTTCTTGGCATCTGTGG
AGAAGGATGCAAAGGAACGAGCCAAGAGAAGAAGGGAAAACAAAGTCTTGGCGGATGGTAATTGTCAGTC
CTTACTTTTCAATGGCTGGGATGATTTGTGCTAGAAAGAGCACACGAAGGCCTGTATGCTGACATTTGAG
GACATCTAGATTCCCAGTGGTGAGGTTTGTGATGGGCTTGAGGCAGTGGGACCTGGCCAGAAGGAAATCA
TTGATGGTCTGTTCTCTGTTCCTGCTGCAACAAGCAGAGGGTAGGATACACCTACCTCCAGTGAAACCTC
TTTCTGAAGCTTCCCTGTGCACTTAGCAGAGCAAAGTGAATTGTACTAAACAATGCTCAGGAAGTAGTGG
GGGGTGAGAGTGAGCTGCCACTGGCTAGCCTAAGGCATAGATGAAGAAGTGGAAAAGAAAAATAAAACAG
CTGTGAGATAGGAGAGGAGACATCAAGGAAAAGGAAGGGATGGGATTGTGTATGTTGCAGGGAGATACAT
ATGATAGAAGAATGTTTTCACTTTTATTTTATACCACCCAGGGCTGTGTGTGCTGCAGGTCTGAATGATT
CCATATTTGTTGGGAAAATTAATTATTTGACCCTCTTTATGAGACACCGAATGCACAGATTTGGTCTCTG
TGGCAAGCTTAGTATGGTTCTCAGCCTCAATGCAGAAACATTTACTTTTTCTGAGAATCTACTTAGAAGA
CATGGGTGGATTTGGAGGAAAAAAAATACTTGAAGAAGCTGGTCCTGAAGTATCTGCAGAAAAAAACAAG
TGTCAAGTCCCTTTAGGATCGATAGAAGTGAAGACCTTCGAAATAGAATTGGAAAATCGGGGGAATAAAG
TCTGAGAGATTTTCTGATGTGTGGTGAGAGCTCACCTGTGTAACTTATATTCCCATAGCCCTAAAAGAAA
AAGGGAATGAAGCATTTGCTGAAGGCAATTATGAAACAGCTATCCTGCGCTACAGTGAGGGTTTGGAGAA
GCTGAAGGACATGAAAGTGCTGTACACCAACCGAGCCCAGGTCAGTGAGGCAGGGATGTATCCATGGGGC
TTTCTCAGGGAATAGTTGCCACTAAACTTGGGAAAACAAAGATGAGGCTAGATGTTGGGCTGGGAAATGT
TTATAAGAACTGGCTCTTGTTTTAAGTGTGGGAGGAGCTGACTTATACACAGCATTTACCAGTTTCCATG
ATGCAAATATTCTCACCATGATCTAATTTGGAATCACTGCAGGAGGACTTGGGAAGAGCTGTCCATTATC
AGCTCTCTCCATAGTATAAGTCAGCTCCATCATATCACTGATGGTGACCATGCACTTGTCCCTGTGGATA
AAGGAGAAAACTAGTGGAATGAAATGACCTATGGGACCTTAGAATTCTGCTACCAACATATTTCTTCAGC
CTCCTTTTTTGGTACTAGTCTTAACTCCTAGCGGATGCCCACCTGTTAGTTTCTCATTCATTGTATCAGT
CTCTCTTTAAGATTCTGCGACAGGGATAAAGTGGATAGCCAATGGTCCTGGAGCCAATTTCTTGGAAATT
TTGGGTTTCTGAAGGTTTTTATGCATTAGTATATGTCACAAATGAGCTCAATTTCCTGGAACACCAGGTA
AAAACCACCCAGATGTTTATTTACTACTTAATGAAGGGATAGGCTGATAGCTCTCAACTGAAACAAAACC
ATCACCTGTGACCTTATCTTTGAAAAGTAGTTTAGTTTTTGTGTGGTAGAGTTCTCTGCTGGACAGGCCT
GAAAAATTGGCAGATTCATGGACATGATTACCCCATGGTCAGAATATGTCAGCAGGACCTGTGTGAGGTG
GACTTGATGCCCTGTCATTTGCAAGAGGGAGAGGCTCAGCAGAGTCCTCATCAGCTCTAATTTCCCTAAC
TCGAGTTTAAGAATGTCTGGCTCTGGGATGTTGAGGAAGAGGACTGGAAGCAAGAAACAGGACATTCGGA
AGCCGAAACATATGGGGAGTGACAGTGACTTAATGATAAATAAATCCAAGCAGTATAATCTCACTAGTTT
AGCAATTTGGATATGTTAGACTAGAGTTGAAGTGTCATTTAAACTATCCCAATTTTGGAGAAAACTTGTT
ATAAGGAAGTGAATCGGTAAAAAAGATGGCCAGAGGTTGATTTAGCAGTACATTGCATTACCCGAACAAG
ATTATAAACTTTTTGAGGGCAAAAACTGCCATATACTTTTTCCCCTAATGCTTTATTTATAGCAGATGTT
CAATAAATCCTTTTTTAGTTACATAACGTTAAAAGCACAATAAGTCCAATTAAGGGAGTTAAGTTTCTGT
TGACAATTCAGAGGCATCACTTAAATGCAAGCAATTAATAGAATAATTATAGTTCCTTCTTATTTATTAC
CAAATTTGGTCTCTAAAAACATCTGCCTACTGATGCTTATTCAGTTGTGTTACTCTGAAATTATTTGAAA
GCAACAAAATTGAATTGCTTTAAAAAAGTTATATAATTTCAGACATATCTAATTCAGACTGTCTATACTC
TGATTCATCTAAATTATATTTTCACTGCACTCATTTTTAAGCAGCACTTTGATTAGTTCTGAAGAATCAC
ATTAAGAATGAATGTGGATAAATATAAGGAAATGTAATGAAAAGGTTTGAGGGAGTGATTCCTCTCAGCT
TTCCCAAGGAGAAAGCTTATGCAGAGACAAAATAATGGACAATGTGCTCCCTGGTGTTACAAACCGTTTG
AACCATTGACTATTTTTAAAATGCTTCCCCTGTATGCATGCAGTGTCAGAAAACACTTAATAAGGACCCT
GTAAATTGAGTGTTGCTTGCTAGAGAGAAAACCTAACCTTTCATTGCTTTGTTTTTCCCCTGGAGTTAAT
GTTATGATCAATAGATTGCCGGTATAATTTAGATAAATCTGGAGTTTAATTGCTGTTTGGAAAAAGTAGT
TCCTTTTTAAAATGTGCAAAAGCAAAAGAGATTGAGGAAGTTATAGGGTGTTTAATCCAAGCCTTAAGAG
AGAAAGAAAAAAAAAAGTAAAAGGCTGTGTAGAGAAATTGTTGGAACCCATAAAGACTTCTTCAGAGTCT
GCATGTATCCTAAATAATAGTGCCATGAAATCATGGCCACAGCTGTCTAGAATGATGCCAGCTTCCTCTT
CACATCCTCTAATTTTCAAATGAAACCTGAGACCCTGGAGAAAAGGATGATGCTTTACAGAACAGATAGC
TCAAAGAGTCGTCTTCTCTAATTAGTACAGAACATGAGTTAATGAAAGCACCACTCGCAGCTTCCTTGCT
ATGGGAGCCAAGAGCGGCATGATTTCAATTCATTTGCTGGCTGTTGCCTACTCCCTCCTCACTTGGGTTG
GATACTTGGATTCCCTGTGAGTTGCAACATTGACCCCACAATTGGCTTGTCCATGTAAGTATCTCATGAG
GTTCGTTGTTAAGATTGTGTTGCAGTGCCCTGGTACAGTTTTGATCATGGACAATCCTATGTGTAGTACT
GGCTTTATTATTGGTTGCTGATGGAACCCTGGAAAAGCCACCACTCCTGGTGCTTGGCTATCCTTTCGTA
CAAATGGGATGATCGATGCTGCCTCTCAGGGAGCTTTCCAGAAGAAGAGTGCTTCAGAGTTACTTAGTGC
AATTTGATAAGACTTTATTGACCACTTACTGTGTCCAGTAATTAATAGAGAGGTTATAGTAGCCATTGTG
CTTGTTTATAGTCTTTCATTTGTTTATATTCCTCTAGTCCTTAGAAACATTGAACTAAGTTCTCAATCAG
TTCAGTTTGAATGGATCACGGAATTCTGAGTCAATTCTTGATTTTCAAGATTTTCCCCAATTCTAGGGGA
TTCTAAAAGAGTGCCCCAGGCATTTGATACTAAGGCTTCATGGTGATGCTCTGACTCTCATATGTCACTC
TACTTCTTTCATTTTTTTTTTCTGCTGTGCTCGGGAGGACAGAAGCAGAGCTTTATTATCTTTTGATAAC
AGCGTTATTGAGATATAATTCACATACCATACAGTTCACCCTTTTATAGTACACAATTTAATGGAATTTT
AGTATAATCACAGAGTTGTGCAACCATCACAATCAATTTTTGAACATTTCATCATCATCCCCCAAAAAAG
CTCCATCTTCAACTGTCAACTCCCCCAATCCTCCCATTACTACTCCCAGCCCAAGATAATCACCAATCTA
CTTTTTGTCTCTATACCTTTGTCTGTTCTGGACATTTTATATAAATGAAATCATACATTTGTCCTTTTAT
GACTGGCTTCTTTCATTTATCGTAATGCTTTTAAGATTCATCCATGTTATAGTATGTATCAACTCCTCTT
CATTTCTTTTTATTGCTGAATAATTTTCCATTGTGTGGATATACCATATTTTATGTATCCCTTCATCACT
GATGGACATTTGGATTGTTGCCTTTTGACTATCATGAATAATTCTGCTATGAACATTCATGTGTAAGCAT
TTGTATGGATGTATATTTATATTCTTCTTTGGTATATACCTAGGAGTAAAATTACTGGGTCATATGGTAA
CATATTTAACCTTCTGAAGAACTTCCAGGCTATCTTCCAGATGGGCTGTGCCATTTTAATGCCCACCAGC
AGTGTATGAGAGCTCTAATTATCTGTCTTTTTTATCCCCTTTATCATTTGGTGTTTTTCTGGAACATTCA
CAGCAGGGTAGACTCCAGAATCCAGCTCTTCCTTCTTGGATGTGGCTAGTGAGCTGGGTATTTTCTCTGT
CCCTCTAGATCCTTCCCTGCTTTGTGCCCTGGAGGGCTGACCTGTGTGGACTGGCTCCTTGGCTTCCTAG
CCCTCTAGCTTCCATTTGCATTCAGCCAATAAAATGAGAAGGAAGGAGGAAAAGTGAGATTGGGGTATTT
ATTCTCCTGGCCTTCGGCTCTGGTGAAGGCCTCAGCTCATGTCAGGCAGTTCTTTTCGCAGAGCTGTCCT
CCCACATTTTGTTCATTGCTCCCTCCTTCTGCCCCTTCCATTACAGCAGTGGTAATGGCTGTCCACTGTT
GCTAGCCCTGCGATTCTGTAGCATCCCTTGTCAGGTTCCCTAAGCCCTGCCTTCACCGTGGAAGAGGTCC
CTGTATTCAACTCTCCTCAGTTGCCCAGTGCAAGTGTGCCATCTGTTTCCTGGCAGGACCATGACTGATC
CAGGTAGGGGATAGTTCTCGCTGACATTCTACTGTTCGAATGTTCTTTCTGTGTGAACTGAAAACTGCCT
GATGCAGAATTGTGTGTGAATATCAGCTGTTGGTTTCATTACAGGCTTATATGAAACTTGAGGACTATGA
GAAGGCACTGGTGGATTGTGAGTGGGCTCTCAAGGTAAGAGGGTATTTCTTTTCCCACATGATAGTGTTG
GGCTGAAGTAGATAGAAGGCAGCTGCCAGTGTATCAAGATAGGAAAGGGTATAGCCTCTGTAGCCAGAGC
TTCAGTTTCCTCATCTGTAGAATGGGATAGAATAGAATTGTTAGGAGGGTCACGACAATGCACAGAAAGT
GCCTAGTTCCTAGAAAGCAATCCAGGGAGCTGCTGCTATTGAAGTTTCAATGTCTTATTTTACTTCAGCT
CCTTCTTTACTATTGTGTTATCAGACACTTGGTTCTATGTGGTAGTGGAAATGCCTCCTTCTGTCTTCTA
GAGCCAGCCATTGGAGCTTATTTCTGCAATGCTGTTCTTCCTTGTCAGTTTGTGTTTTTTCCCTCCAGCC
CTAGTAATTTGGAAATATAACATCCTCTATTTGTAGAGGAATAATCAGAAGAAAGAATTCCTATTTTTCA
ACTTTAGTCAGGCCTTGAGCAGATAAAATAATTCTACACATGGCATTTCCTCTGAAATCTGCCAAAATAG
ATGGTCAAGGATGCATAGACATAAAGACTATTGGTGGAAATGTTAAGAGTTACTAAAAGAGAAATAATAC
GATCACTTTTTAGGGACATGACCAAATATTTAAGTAACCCTTAATCCACATTCCCCTAAAGTACTCTGTC
ACGGGGGTTTTAACTAAGTAACCAAAACTAGTGCTTCTCAGACTTCTGCACTATGCTGCTAACAGCAGAG
GAGAATGAACATGAGCCCCTCGAGAGGGACTAGAAGCAGAAAGCATGAAATTTCTTTTAAGATGTGTGTT
TTACCTGAAAAACCTTGTTAATTTTGCACAGCACTTCATAAAACTTATCTTTGTTTTGATATAACAGCAT
GATTTTCAATAACTTAGAATCAAGTAAAATTGAGGTACCAGGAGAATGTGCCAGGTTTATCCTGTGGCTT
CAATTCTTGGGTACAGCACACCTACCCTAGCCTAATGAGTATGTCCCAAAACAAGAGGACACTTCCCTAG
CAGCATACTGGCCATATCTGCTTTATTTCTTATTGAGAGGGTAAGCAAAGGAAACAGAGATGAATGAGAA
AGTCACCTCTGCTTATAATCATTCATAAAACACTAGGGATCCTCTAACACTGACATCTGGAGTATCCAAT
TTCTTTATCCCTTAGAAGATAAAATGTGTGGCAAATTTTGTCCCATTGCACAGGTATAGTCTTTAAGTTA
TAAGAGTTGCCCAAAGCTGATGACGTCAAGCTCCTCACAGCTCCATCATAGATCCACTAACCTGCTTTGT
CGCCTTGCTTGATAATGGTTTATTTTTCTACCATTATTCTGCAGGAGAAGAGAGAGGCAAGGATGTTTTC
CTTGGTTTTTCCAGTAATAACAGCAAACAACATCATTTGCTGCATGCTCACGAAATTCTATTCTGTTCTG
TTCAGTGTCACTATTTTCTCTATTTTTCTGACAAGGAAATCAAGCCTCAGTGATTGATTAAGTAACTTGT
GCAGGATCATGAAGCTAGTGTCTGTCTAACTCTAAGCCCTTGCTCTTAAACCTCTATAAAGGGCCTCTCC
ACTGCAACTTTAAACCCCGTAATCCCTGGGTGTGGATGTCATTCCCTTCTATGGAAGAAACACGATCTCC
TCACAGGTTCACCAAGAGTATCTTTTCTGATCTGAAAAAGGCCAAAGGGGCAGACATACCATCATGCTGA
TTCAGGATAACAGGCTGGCCTGTTCCCAAATGTTAATTGAAGTACAATGTAATTAACGGTGAAACCGAGG
CCAAGCAGGCCCAATGGAGCTGACATTAAAAAACACTGACACTCAGCAGCCAATCTTGTTAAATGCCCAG
CGAGGCTCCCAGTTGAAGAGATTGGGTAAACACTTGGAGAAATGAGAAAAAAAAATGTACAAAGAGTTCT
AAAAACTAATAATGATTTGTTTTATGTTGCAGCTGTGAATTAAAAGAAAAGCTTTTGCTCTCTTTAAAAT
TAATGTATCAATAGTGAATGTCACTGGCACTCCATTACTAATAGTATTAGTACTTTCATGCCAATTTAAT
CTTTTTGGACACTTTTAAATTGGTAGAGACAAGCTTATGTGATGATATTTCAAGACTGATGTTTCTTGTC
AAGGAAGATAAGGCAGCAAAGCTGGTTTCAATTAGGACCAGAATCATTTCTTTCTCAGCAGAACACTTCT
TGCACAATGAAATACATCTTCCTCTGAAGGCAGGATTCCTTTAAAGGGAAGCTGGGGTTCACCCAAGAAA
ATTCTCGTGAGGGTCGACACATGATCAAAGGAGAGTGGGCCTATTCGTGAGAAAAATCCATTAGTAGCCT
TTTGCGTCATTGTCTGAGGAAGGCAAAGTCACAACTATCTGCACTTCACGGTGACACACGATAGGCTGGG
GGACAAGGCTTTAATGCTTGGGGCTCGGTTTCCCCCGCCTGCTGTAACCCCGGTGCTCTGCCAGTGAATG
CACTGTGAATATTTGGCTTTCATGAGCTGAAGTGCTAGAGTTTCCTCTTTTCCCTTTGACCATTCCTTTC
CTGCTTCCTCAATTTTATCCTTTGTGAATTCATGAGGGGTCACCCCTCTGCTCCCCGTCTTTCGTCTCTC
TACAGTTACTCCCTTACAGCTCTCTTCTCCTCTCATGGGCTCAACTCTCATCTCTGCAAAAGGCTCTCAG
ACCTACTTCCCCAGTCTCCCCTTCCCCAGCTCCAGGGCTGCATGTCAGCTGCCTCCTGCAGGTGCCTTTT
GATAGTCTTGATGTCATCTGAAACTCAGTATGTCTAGAAGCCAACTCTTCATCTTCTCACTCAGACTTTC
CCACTCCCTGCCCTAGCTGACCTCTTTCCGTTAATGACACACCATGTCTTTCAGGTATCTAGGCCCGTGG
TTTTGACTTCACATCCTCCATATCCCTTATCATTGATAGTTAGTTGATGCTGGTCAGATCTTTCTTTGAC
ATAGCTCTGGCATCCTTTCCCTCCCACTCTCACCAGGACTTCAGATATTAGCCCTTGTTCTAAGTGATTG
TTCTGGTCTCCTTACTCATCTCTCATTGTTCAGCCCACCATACCTCTTGTTCAGCCATTCCCTCCTCTGA
TCATGTCTGCGTGCCACCTTCCTACCAGCTTACCTCCACACTGCCATTGGTGACTCACCCTCCTCCAGTG
TGGCATGCAAGGCTACCATATGGTGTTGCCATTTAGCTCAAGATGGGGTCTGCTCTCCACCCTGCACCTG
CCCCTCGATCCCAGCTGGACCGTCCCCGGAGCCCCCTATACTCTCCTCACTCAGGTTCTTGCCCAGCCCA
CTCTCCCTCCATCCTCCTCTCTTCACCTCTCTGTGTCACTAAGACTCAGCCCAGATCCCTCCTTTGCATG
CCCTTTTAAAGACTGCATTTTAGAGAATATTTTCTTCCATTGATTTTTTTCAGTAGCATTTTCTGTAGCA
TTTATATGCTTTTTTCTGTAGCACCTTTCTGAAGGAGATTTGGTGTCATTTTTAAACCCTTGAGAGTTTA
ATGGCCAGATTTCAAATTCCAGCTCTTCCGCTTGTTATCTGTGTGACCTTGGGCCTCTCCAACCCCTAGT
TTTCACATCTATAAGATAGGGATAATAACTGTATCTGCTTCATAGAGTTGTTATAAAGCTTCTGTGAGAT
CATCCATATGAACCATAAAGCTCAGTGCCTGGCACATGGTTTGGGCTGAACAATCATGCACATTTATTTT
TATTATGACTTCCATTCACTTAGCAGTGAATTGAGAAATGATATACACAAAAGTGTATCTCTAAAAGCTT
CTCCAACAATTATTGTTCTCTCTTTTATTATTGTTGTTATTCTTCTCTCTTTTATTATTATTGCTCTTTT
ATTAAATTTAGATTTTCTCTTTTGCTCCGAAATGAATTGCTGCTGATATAACTGCAGCAATAGCAGCTAA
TACTCTGTTACCCAGAGCCACACCAAGTGTTTTACATAATTTCTTTCTCACAACAACCTGAGAGAGATAC
TATTATTGTCTTCATTTTCTAGGTCAGGAAAATGAGTGTCAGAAAAGTTAGGCGGCCTGGCCAACAACAC
GCCACTTCTGCTGAGTAGCAGAACAAGGATCCACCCCGGGACATTTTAGACTCCCGAGCTTGAACTCTTA
ACCTCTTCATATCTAAACCTTTGAAGGGCATCTGATTTGGCACAATGTCTTGCATATAAAAGAAGTTCAA
TAAATGTTCATCAACTGGATGTCTTAGATTTAGCGTATGTCTCTGTCAAATCATTCCCTGTGGAGTTAGA
ACAACTAGGGGCAGGCAGGTGCAGGGCCTCCTGTGTAAATGGTCTAGTTTCAGCCATAAGTTTCAATCCT
GCCTTTTGAAGGGGGCATCCCTACTGATCTTAAGTAATATGAACAGAAGGTCCCAGTACACATGTTGTGG
TTTATTTGGGAGGAGGGACTTCCCAGGTCCACTAAGATATAATGGTAACCTCAGCTGTTTTCTTAGAGTA
AGTTCTCTTCTCTTCTAGTAAACCAGTGACTCTCAAACTTGCCTGCACATTTACCTCACCTAGAGAGCTT
AAAAAATTATTGATGCCTGGGTCTTATCCCAGAGTATAATGTAATTGACATGGGGTGCAGGGCCGGCAGG
ATTTTTACAAGCATCCTAGATGATTCTAATGTTCTGCCAGTGTTAAGAGCTCTTCTAAACTGAGGGTTTG
CTTCCTGATTGCATCTCATTAAATGGAAATGAAAACTGGCAGGTATCATTAATTAATTTGGTGAAGAGCT
TGCTGCTGCATCCAGGCTCCTTGCAGGCATCAATTAGTTTGGTCACAAATGCATAAAAAAGTTTTGTCAA
CTCTGGTAGTTGCCCTGAGAATCAAAGTTTCGCCTTAACTCTTTTAGCTGTATAGTGAGGGGAGTGGCTA
ATGACTTCACATCTTCTAAAACTTCTGATCAGTCATTCTCTTTTATGCAGTGTGATGAAAAATGCACAAA
AGCATATTTTCACATGGGAAAAGCCAACCTGGCCCTGAAGAACTACAGTGTGGTAAGTTCTTAGAGGAAT
GTAATTGACATGTTTGATCACAGACTGATGCTCCCAGTTGTGCTAGAGGAGAACCATGATTCTCCAAGCT
GATTAGGTATTAATCCATCCTTTAGTATTTTCCAAGGTAAAGCTCAAGATCTTAAAGTTGGGAAGAATTT
TGGGTGTCAGTTAGTTCAACTCCACCAGCTGTAGGACTCTCTTCTGCAACATCCTCTACCAGTGTTTGTT
CAGTCTGTGGAGAGAAAAGACCTGAGCAAAAAGAGAAAACAAAATTTGCTGTAACCTCATCACCCAAAAG
TAACCATGCAGATCAGTCAACCTGTCTATCTACCTATTTATCCATGCTAAGATATTATATATCGTTAAAA
GTAGCTTTATTGAGATATAATTCACATACCACACAATTCATCTGTAGAATATACTAAAAACTATATGATT
CAATAGTTTTTAGTATATTCACAGAGTCAGGCAGCCATCACCACAATCAATTTTAAAAAATTTTCATCCC
TTCCTAGGAAAACCCCATACCCATTAGTAGTCAGTCCCCTTCCCCCAACCCCATCTCAACGTTAGGCAAC
CATCAGTCTTTCTGTCTCTATACATTTGCCCGTTCTGTAGATTCCATATAGAGTCATACGATCTGTGGTC
TTTTGTAACTGAGGTTGTTCACTTAGTATAATGTTTGCCTGGTACATTTTTGTTGTAGTGTGTATCAGTT
CTTCATTCCTTTTTATTGCTGAATAATATTCCATTGTTTGATACCATATTTTATTTATTTATTCATCAGT
TAATGGACATTTGGGTTGTTTCCACTTTTTGCCTGCTATGAATAACACTGCTATGAACATTCATGTGCAG
GGTTTTCTTTTTTATGTTTACAGTCCTCTTGGGTATATATCTAGAAGTGGAATAGCAGGGCCGTATGGTA
ACTCTATGTTTAACCTTTTGAGGAACTACCAAACTGTTTTTGAAAATGGCTGCAGAATTTTACATTCCTA
CCAGTAGTGTATGAGGGTTCCAGTTTTTCCACATCCTCTTCAATACTTGTTACTTATTTTTTTATTATAG
CTATTCTAGTGGGTGTGAAGTGATATGTCATTGTGGTATTTGATCTGCATTTTTTTGGTGACTAATGATG
TTGAGGATCTTTTCATGTACTTGTTGGCCATTTATATATTTTCTCTGGAGAAATATCTTCTTTTATAATG
AGGTGTAAATGTTATTTATATATTCTGAATACAAGTTTCTTATCAGATACATGATTTCCAAATATTTTCT
TCCACTCCTTGTATTGCCTTTTCATTTTCTTGATGATGTTCTTTGCGGCACAAAAATGTTTAAGTTTGAT
AAAGCCTCAATTACCTATTTTTCTTTGGTTGCTTGTGATTTTGGTGTTATATCTAAGAAAAGATCATCTA
ATCCAAGGTCAGGAAGATGTATACCTATATTTTCTTCTAAAAGTTTTATGGCTTTAGCTCTTAAATTTAG
CTATCTCCAATCCATTTTGAGTTCATTTTTTGTATGATGTGAGGTAAGGGTTCAACTTCATTCTTTTGCC
TGTAGATGTCTACTTGTCCCATTACCATTGAGTGATTTTGGCACCCTTGTCAAAAATCAATTGACCATAA
ATATATGGGTTTATTTTTGGACTTACAGTTTTATTCCATTGATCTACATGTCTGTCCTTGTGCCAGTACC
ACAGTGTCTTCATTTTTGTAGCTTTGTATTAAGTTGAGAAGTGAGAGCCTTCAACTTTGTTCCTCTACTT
TTTCAAGATTGTTTTAACTATTCTGGTGCTCTCAAATTTCTATATGAACTTCAAGATTATCGTGTCGATT
TTTGCAAAGAAACCAGGTGGAATTTTGATGGGTATTACATGAATTCATAAATCAATTTGGCAAGTACTGC
TATCTAAACAATATTAAGTCCTCCTATCCATGAACATAGGATGTCTTCCCATTTATAAGATATGTCTTTA
AAATAAATTGCTTCATATTGTACATTTTTTAAAAGTTTGTTGGACTTTAATTGTAAATGTAATACAGGCT
TATTGTAATAAAGCCAAATAAAAGAAATGTGAATAAAGAAAATGTTAATCTTTCCCTGTCCACCAATTTT
TATTTACTCATTCAATTCATTCATTCAGCAGATATTTATTGCATGCTTTCTATGTGTCAGACACTGTTAA
TACAGGCAATAAAGAATACATCAGTGAAACTAGACAAAGTCCTTGGCTTCATGGAACTCATGTTCTTGGG
GTAAGGGTGACCAGGAGACAAAAAACAATCAAATAGATGTGTAGTGTGTTACATGTACTATGTTAGGTAG
TGGTAAGTAGCATTGAGAAAAATCAGGAAGCAGTAAAGATGAGACTGGTTTTATATAGAGGGGTAAGAAA
AGGCTTTCTAAAGGAATGGAGGGAGTGACGTGAGCAAACCATGTGGATATATAAGGGAATAAGTTCCTGG
TGGAGGGATAGCTAGAATGCAGCCAGCAAGAGGAGAGCAACAGGAGATGAGGTCAAACAGGTGATAAGGG
TAGAGAAGGGGCTGATCCTATAGGGCCCTACAGGCTTTTCAAAGGACTTTGGCTTTTACTTTGAGTGATC
TTCAAGCTTTATTGAAGGATTTTGAGTAAAGGAATTAAATGATCTGACATATTTTAAAGGATTACTCTGA
CTGCCATGCCGAGCATGTGTTTTGGCATGGTAAGATAAGAACAGAGAATGAGTGATAAGGCTATTGCAAT
AAATATCCAAGCAAGAGGTGGTGATGGGGACCAGGTTGGTGGTGATGGAGGTGGTAAGAAGTGGTGGGAT
TTGGGATATTTACTGACAGTGAAGCCAACAAAAATTGTTGCTAGATTAGATCTAGGGTTGAAGAGAAGTT
GGATACAGGGTCACTCTGATATATAGACTTCTGTTCCTGCGACACTGTTCTCTACTTTAATGTGTTATTG
TTTTCCTTCAGTTTGTTTCTTAACTCTAGTCTTCTAGATGAACCTTGAACCTTCAAGATTATCTCAGAAC
TGTTTTGTTGTTGTTGTTGTTGTTGTTGTTGTTTTCTGAGCGTTTTCTCTAGGTGACTAGTTAGATTATA
CTCTGGGCAGTTCTTATATTCTTGTGAGAAATACTGCCCTAAGCCCAGGAATCCTATGAACTAGAATCTT
CCTTTTTCTGGTAACTTTCTATCTAGCAGTTTCCTCAATGAGAAGCCCTCACTCTTGAGTTTTCCAGCTG
ACTCTTATGTGGCCAATAAATGGATCCCTTACCGGTTCTCTTCGCAGCTTGTACATTTAACTAGGCAGTT
CTCTTTTCCTGTTCCCAAGTCTCTGTCAACATTGCCTCTAGCTTCATTTATTTCCTAACTCCATATGGAC
ATATTTGACAGCCTCCTTTCTCAGTGCAAATATCATATCTAAGTTTTGCGTTTACTTTATGATTATTTCT
ATCCCAGACAGACATGATCCACAAGAATTTAGGACTGGATATTTTTCATCATGAGCATCTAAAATTCTTT
AAAACTAATTTTGAAATAATTCCTGTTGCCCCCTAGAACTGGAGACGCCTGAACAAAAATGTCAAATGCA
CATTGTGTTCCTATGCCTGTCTCCTGCACTGGGAGCAGGAGGAGGTGAGGAGAAAATAATGAAGCAGCCA
AGCCCAATGACACCCAGTGTCTTTCTCATAATCACCTTTACCCCAACCACTCTTCAAGGTCTTGTTTCTT
TTTTCCAGTCTAGAGAGTGTTATAAGAAGATCTTAGAAATAAACCCCAAGCTGCAAACCCAGGTGAAAGG
TGAGCACGTTCCTGCTGAGGTCCTTCATCTGAACTCCACCTCCCTCTGCCCCCTGCCTTAGAATGCCTTC
CGTGCTTTCACTGCCCTTGGCCACTAGGCAGCGGCGGATCCTCTTTCCTGCACAGTTGGGTCCTCTGTGT
TAACCAGCCCACTCTGCTCCTCTGTTTGCTGTGCTCCCTTGCAAATAGTAATATTTTCCTTCTTCATTTT
CTACACCATCCTCCCTTAGACACTTTTAGACTCCCTTGAATCCCCAACAAGGTTTAAGATTCTGGTTGTA
GATTTAGACTGTTTCTAAAATTTTCCTTGCTAACGAAGAGTTTTAATTATTTTAATGCTTTATGCTTCTC
AAACTCCCATCCTCAAAAGAAAGGAAAAAAAAAGGTTGCTTCTTGTGTGGTATTGTTGATTGTTAGGGTT
TTGTTTTGCTTTCCTTTCTTGTTTTTCTAGGTTACCTGAATCAAGTAGATCTTCAGGAAAAAGCAGACCT
TCAAGAAAAGGAAGCCCACGAACTGCTGGATTCAGGAAAGAACACAGCCGTGACCACCAAGAACCTCCTG
GAGACCCTTTCCAAGCCTGACCAGATCCCCTTGTTCTATGCTGGGGGGATTGAGATCCTGACTGAAATGA
TAAATGAGTGTAAGCCAGAGATGTGTGTGATCTCATGAGTGCTGTCAGTGTGAAGGGACACATTCAGAGG
TCTGCCTTTACCAGGCCAAGAATCCCTCCCTTCCTTCCACAAATATTGATTAAAGATATACGCTAATGTA
GCTGCTAAAAGGGGTGCACAAGAAATGTCCTCCGACTTCTGCTCCATCCTCTCTACAGAGCATGCGTACA
CTCAGCACACATGCAATAAACATACACAACACAACACGTACACGTGGCACACACTCGATATATACTTACA
TACACCACACATGCACTCAGCTTTCACTCACTTGAATATATCCTTGTATTACACACACACCACATACCAC
ACACAGCACACTCACACCATAAGTACTCATGTCAGTCCACATATCCTGCGCACACTCCACCCTCACATTT
TCACCACACACCCCATGCACATCCTGCGTGTACTCCACACATACCCCCACAGACACCTCAAGCATCCCAT
ACCACCTCGTACACCTTCCCTCCACTGTGGAGGAATGGAAGACAGAATTTTGTAGGTTAAACTGTAAGGT
TCACCCAGTTACAGTTAATGGCTGCATAGGATGTGAAAATGGTTTCAGAGCAAACATCAGCTCTCCTACT
AATGAGGGCCATACTGTTCTCTTTTACTAGCTCTTGTAAACATTGTTACCAAGGCTTAAATAATCTCTAT
ACTCAGTGACAGCATGTTGTTTGTACAAATAGATGGAGTGTCTGACTTCTCTTTAGTGTACAATGGAGGG
CACACAAATATCCCCTTCAGCAGTTTCTTGGAGATTATAAATTCCTCTCTGGAGCTTGGAAATAGCTTTG
AAATAAATATTTAAGAACAGATGGATATGCTGGTACTTCCCATAGGTTAAGCAGCTCTGGGAGGCTCTCT
GAAGATTACAGAATGATGAGCTGTGCAGATAGCCCTCGGGGCCACCCCAGCTCTGCTCTCCTTCTCTAAA
CAGTCCCTCCGCCTGAGAGGCACTGAGGCCTCTGACGCTGAGAGGCTGCTGACCATTGTATGTTTCAAAA
TGTAAAGTTCATTTGTTCCTGCCAAACCATTCACGTGGGTACCGTGGCATTCCATATTAGGTTTCTCATT
AGCAGGTGGCTGTGTTGCAGCGAGACACCAGCCAGCCAGTTTGGGAGTCTGAAGTGGTTTTCTTTGTATC
TGTTTCAGGCACAGAACAAACTTTATTCAGAATGCACAATGGATTTAGTATCATCAGTGACAACGAGGTC
ATAAGAAGGTAGGGATGTTCATAGAGACAGCCCAGCAGCAAAGCAAGGGAAGATAACCACTGCTTATGAA
ATCAGACACGAGGCACATAGACAGTCACGTTTCTGAACATTACCCCCCTTCAGTCAGTAGTGGGGGGCTC
TCCAGGAGTGCAAAGCTACTCCACGAACATCTTTGAGTGCTTTCCCTCAAGACATTGGAGTTACACTGCA
GCTAACAATTGAGGCTGGGCGCGGTGGCTCATGCCAGTAATCCCAGCATTTTGGGAGGTCAAGGCGGGCG
GATCACTTGAGGTCAGGAGTTTGAGACCAGCCTGGCCAACATGGTGAAACCCCGACTCCACTAAAAATAC
AAAAATTAGCTGGGCATGGTGGCAGGCACCTGTAATCCCAGCTGCTCAGGAGGCTGAGGCACGAGAATCG
CTTGAATCTGAGAGGCGGAGGTTGCAGTGAGCCGAGATCACGCCACTGTACTCCAGCCTAGGCGATACAA
CCAGATTCAGTCTCAAAAAAAGGAAACAATTGAAGAGAGAGGAACAGCAGCACTTCCCAGGGCTCCTCTA
AGCTCTTCAAAGTCAGAGAAATGATCATTCTTGCTGCTTTCCCACCAGTTTTTGCCAGGTTGTCATTTGT
TCATTTCTTCTTTTGGAATTTGCTGATCATATCAAGAAGTGATATAAATATAAATGGGCCAATCCCATTT
ATAATTTCATCTGAAGAAAGACCTGTATGGTAGGATGCAGTTTGCTAAAGTGACTGTATTTTCATTTCAG
TTGTTCTGGTGTGCTTCCTGAGGCTTAGGATACCCGTGTGGGTTGGAGTCACCAGTACATGTCTGTGTGC
TCAGCCACAGTTCATTGGTCCCAGTGCAGCCATCGCCCATGGCCCTGGCTCACTGCCCAGCCTCTGTGCA
GCCCTGGCTTCCTCAGTCTGCATCCGTGGCCTGGGACTCATGGTTCCGTGATTGATCCTGGTGACCCATG
GCTCTGGATTATAAAACTATACTTTCTCAAACCTGTATTTGGTGAATCTAGGGGTGAAATAAAACCAAAT
GGAAAAGAAAATCAAGACTGATTTTCAGACTTTTAAGATAGCTCTCCTTTGTCCATTCTAGGTGTTTTTC
CACAGCAGGAAATGATGCAGTTGAAGAAATGGTCTGTGTGTCTGTTCTCAAGCTCTGGCAAGCAGTGTGC
AGCAGGAACGGTAAGCCTGGGTAATCACCGTTGATCACCATTAATGCGCTGCGTGCAGGAACTACGCTGT
TGGGTGGACTGTCCTCCCCAAAGGCCAGGCCCTGGAAAGCTGATGTCTAGACTTCCGCACACACCCACTC
CCTCCAGGAAAGCTTATGGATCAAAAGCAAGGTAGACAGATGAGGAGCAAGGTTGGGGTGAAGGGAGGAG
GTTGTCAGCATAATGAGTGGTCTCCTCTCTCCTCTCCTCCTGCTCTTTGCAGACTCATGACTTCTGTTCA
TGCACTGGCAATGAGGTAGATGGAGTTTTTCTTTTCTTGTCAGCCTAAAATATTGTTCCTTTTTGCTAAC
CACAGTACCTTTCCAGCATCCTGAGATTTACAGTCATCCCTGCCAATATCTTCAGACACTGATTAGCATC
TAGTATTGAGACAGTAGAATGCCATGGGCATTTTATTTACTGTGCTAACTCTTAGGCTTTTCAAATATTT
GCATCTTCCAGAGTTCATTACGTTTTTGTATAATCTTTCTTAATCACTTTTGTAACTTCAACATAAATAC
AAATTTTACTTACTTCTGTCATTTTTAAAAAGTGTGTTTCATAGGAAAAAGTTTGACCCTGGACAGAAAC
ACTGAAAATGGGGATAATGATAGCTATGTCTCCTTTTCACAGGGCTACTGTGGGGAGCCAGCAATAGAGC
TTGTGAATGCAGTTTGCATACTCTGAGATGTTAAGTAGGAGATAATACCTTTTTTTTTCTTCTTTAGTAG
AGTAGAGGAATCAAGAACTTAAGAAATTAAGCTCTTGAAAATCTAGACAATACAAAATCAGGGGGCCTAT
TTCCTGACAAGAATTAAGGGGAGTTATGCCCAGACTACTGTCATCATCAAGGTGCCTTTCTACTCTGTGT
AAGACCCTGCACCAGCTTAGGGCAGTGTTTTTGCAAACTCCCCTACAGGAGGGCGAGGAAGGCAGGACTT
GGCAATGGTATGTCTACTCAGTGTGAATCTGACATAACAATCTGTTTACTCTTTCTGTGAACCTATTTAT
CGTTTCTGTGAACCTTAAAGTTACATTTTTTTATCATCTGAAAAATATTTTCAGATACCTGTGATGTAAA
TGCTGTATCACAGGTCAATAAAATCTTGATATATCTAACTCAATAAATGCAAAGCAGTTTTTCAGAAGGG
CAAGGGAATGCTTAAAAGTAAGGACATGAAAATATGTCAGTCATCTATTGTGGAGTTGAGAAGAGAAGCC
AATTACAGGGTAGGATGTATAATATTTTACACATTATTTATATGAGGGGTGAATAATAGCTCCTTTGGGG
AATGGGCTTACCCGGAGGGGGTATCAACTAACTCTGTGTTGTTTGAATTATTTATATCAAGGTACTTTTC
TAGTATAAGAACAAAATATATAATCAACAAGGACCTTTCCATTTCAGAAATCAGTAGATCCTATCTTACG
TGGACAAGAGTAATTATAGGTGAAGTATAGGATTGAGATGTAATGTTTGCAACGAAAACATGGTTTGATA
TGTGGGCTACACATAGGATCCTGTAGTCCTGTTACTCTGGCTCTTTCAGGGCTAGAAGAGACCTGGTGTG
TGTCTTCTACTGGATGCCGTGTGCTGTGTGTAAATGGGTAATCAGTACAGGAGGGAAGAAAGCCAAGGGT
GATGAGGTCCAAGTGATGGGGCCCACCCCTTTGAGATCCAGTTTGCTCTGTTTCCTAGCTTAGCCTCATA
CTGCAGTCTGTACCCTGCAGTTTCAAACAAATTCATGTACCTGGTCAGAAAATGAACCAGACTGCCACCA
CCCTGGAAGAGCTTATGTTCTAGGAAGGAGGGCACACTTTATTCGTTAGTGCTCTCATGTGATATTCTAG
TTTTCTGGATAACATTTCCTCAGATGACTACTCTAGCCGTTGTATGAATATTGATGGCCTAAAGACGTTC
CACAATTAAACTGATTTATTTCCCTTTGCTAGTGTTTCCAGATACCACACACCAAGGAAGTTTGACAATA
ATGACACAGTTGATTTATGGGTGCCAGTCCCTGTCTGGCACAGTCATGTACTAACTTATTTAATCCTCAT
GATGTCCCTGTAGGTAGGAACGTAATCCTCATTTTACTGATGAGGAGACCGAGGAGCACAAGAGTTCATT
GGTAAGGTCGCTCCCCTGGGCATTCGGACCCAGCAGTCTGGTTCTAGAATCCACACTCTTACACTTCATT
ATTCTGCCTTCAAATGAGTGGGCACCAGTTGAGTTTCCCATTAGGATAGAGGGTGACAGAGCTAGTTTAA
TTGCCATGATGGCATGCACAAGACACACAACCTCTGTGTTTTGCAGAGGAAAACCAGCGTGTGCTAGTGA
TACACCATGACAGGGCCAGGCTGTTGGCCGCCCTCTTGTCCTCCAAGGTCCTGGCCATCCGGCAGCAGAG
CTTTGCCCTGCTGCTGCATCTCGCCCAGACTGAGAGCGGACGGAGCCTGATCATCAACCACCTTGACCTG
ACCAGGTAAGCCTCTGCTGGCAGGATCTTCCTGGGACATCTCATGTCATCACTTGACAAGTTCAGGCATG
CCTGTCTCCCCTCCTATCTCTGTTGTGTGACTTGAAGGATCAATAACAGAAAGAGCCTTTGACAAGAGTG
CTCTGTCATGAGGACCTCTGGGACAGACTCCTGTCCGAACTTGGTACCATGGATGGTTTCACTTCTCCTG
AGCAACTGGCTCGTCCCCATCCCACAAATGGTGCAAATGGCAGTGCTTCCGTAGCCAGATCAGGAGCCCC
ACCTTAAAATAGGTCACTTGCTTCTCCGTCTTTGGCCTCGGTCCTATCTCTACCCTGTTCCTGCCATTCG
TTTTCTTCTTTCATTCTTATTTGAGGTAATCCTGTCTTATTCTACGTGTCCTTAAACCCTTTGTGGAACA
AGATGGAGTATGAATAAATAAAACATTTCAAATACTGTTGCATGGAGGTCTTTCCAAAGTGTAAGACTAT
GGGCATAGAATGTGTGTACCCTAAGTAGACTTTCTAGAAAGATTACTGAACCACAGTGATTCTGCCCCGT
CCTTTATAATTTATTAGTTTATTTTTTAAATCATTTATTTATTTGTTATTTTGCTCACTTGTTTTACGTA
TTTATTTACTTTTATCTTACTAAGTTTTCAGTTTATTTATCTTTACATGATTAGTTTGAACATATGAAAT
TGCCACTTATTAGATCTAAAAGGTTGCATGCCAGCCATTTTATGTGGTTCAATCTAACAGAAATAGTGGC
AATTATTGTAGCTTGCTTTATAAATGTTTCTCACACAATCTAAAAACAGGAGATGACCCTTCTGAGTTTT
TTCATTCACTGCTATTTTGTTTTATCTCCCCTCATCCTGCGGGGTAGGCAAGGTAAGCTTTATTACCTCA
TGTCACTCATGGGGCAGGAAGAACTGCAGCAAGGAACCAAGGGAATCTCACCCAACTAGGCTGGCCCCCA
GGTACTGTTCTGAGGACCCAGCTCCGCTCTGTGTTCCCAGTGGGAAAAGGAGCCAAACCTGCTACAACTG
GCTCCTGTTCCTTCCAGATCTTTTTGGGACCCTGCTGAGCCCTCCCACACTGTCCAATTTGGTATGTAGG
TCCATGTGTGCCGTGACAGGATGGTTATTAAGCCTTGCCTACGGCTCCCCTTCCAGGCCCAGTCGCAGCC
TCAGTGGCTCCCAGGAAAGGCTTTGGCAACCCACTGAAGCTCAGCCTGCACGGCAGATGCAGATTGTTAG
TGGAGTTCAATTCCCCAAAAGCACATTTCACATTTCAAATGACTCTGCAGTCATTTCCTCGATACCTTCA
TCGTATTTTTTTAATATTGTTTTTGTCTCTTTGAGTAAATGTAGCTATAGCTATCATGAGCTTTTCCCCT
CAAGCTATCTTTGAATTGCTTGAGCTTCAATGTGCATTTTTCCAGTGTCTCGGAGAGTGGCGTTCATGAT
CACCTCGGGTGGTCCTGCCTACTCTCTCTAAGATAGTCAGAGAAACCTCAGCTTTTTACTTTTATGCCCA
CTAGCCTCCTTAACGTTCATCTCCAGTTGAACCAGACAGAATGGGTTCTCTGTGATGAAACGAGGCAGTT
TGAAGCAAGACAGGGCTGCTGCACATAGCCCCTTGACCGTCACGGCAGCACACGTATCACATTCCTCCCA
CAATGTTTATCCTCAGAGAAGAGGTTGAAGGCATGAATGTGTGCTGGCCAAGGGCCAGTGTCATTTTGTA
AAAAGTGCTGGGTTTTAGTCTTAAGCGTACTGAGTTTCAATTCCCTGCATGTCTCTGCTTGTGTGACCCA
GGAAAGTTATTTAGCATGGACAGGCCCCGGCATCTCATCTGCATCACTCACTTATGATGACACGGGGGGT
GATGCAGTTGAATTTTTTCTGCTGCATTGTGCAGAATACTTGAGCAAAAGGAGCTTAAGCAAAATAAAGC
CTGGCTTGTTTTGTCACCTAATAAAATGAGACTAAAGATAGCAGCTATTGGTGCGGTGGCTTAAAGACGT
CGAGGTCCAAGTCTCTGCCCTTCTCTTGACCTTCCTCACATGGTCATACCTTCCCTCTTGCTGCAACTCC
AAGCTTCACATCCTTCTTTAAGACAGGTCAATACCAGCTGGATCGGTCCCTTTTATCAAGAAAACCTACT
GCCTATTTCTCTTTGGACAGAATTGTGTCACATGCTACCCCTAGTGGAAAAAAAATGGTCCCAACTTCTT
CTGTAGTAGAGTTAGGAAGAATAGAAGGGAATGGAGAATATCTGTGAGGTTAGCCAGCAAACAGCATCTG
CTACAGAAAAAAAAAAAAAAAAAGCAACTAACATCAATTAAGCCTGACACATGGTATGATAAGGGCTCAA
TAATATTTTTATAATCATTTTCTCTTAGGGTATATTGTTTAGGGTCCTAAACTGAAGTAACCTTGCATTT
ATTAGTTACATGAAAGCATTTTCTCACCTGTGGTTCACTCACAGAGACAGCTGCTTATCAGCAGAGCAGA
AAATCTGCCACCAAAAAAGAGGGTATGTGAGGAAATAGAAAGGGACACACCGTCCTCTCTAGGTGCTGAG
TCCAGTTAGGATGTGTGCATTGTCACATAGTGAGGGGGCCTAGCTGCTTATGTCTGCCAGGACAAAGCCA
AGATGGTCTTAGACTGTTGTCTCATCTGTGCTATTCAGGTTCATTAGCAGTCATCTTCAAGACCGAAGAA
AATAGGTTTAAATTGGTGAAGGATGAATCTGAACTAACTGTAAAACAAATAAATTATTTTTGACAGCAGG
AGCACTGGAATCCATTCCTGAAGATGTTAGGGATTTGCAGAAGCTTGGCGTCACCTGGGCCCTTAGAAAC
CATCCAGTCAAGCCCCACTCAGCATAGATGTCCTCTGCGTACCCCCATACAGCCTGTGCATGGTGCCCTC
CAGGGGAGATGCCAGCAGTTTTCATTATTTTTAATCTCCATTTGATTCGGGATGGGCACTAACGCAGCTA
ATAGACTGAGTGGAGGAAGTCTTTCCCCAATTAGCGAGAGGCTGTGGATCTCACCTCCCAAGGTAGCCAA
CTGTCCATTTCAAGACAGTTCTGATTGAGATAAATTATCTCCTTACACTGTGCACAAGTTGCCTGCCCCG
TACTATTCTGGGGCTGATTCTGCCTCCATACACTGAGGCCCAGGCCCAGACTCCTCCCAGCTTTCCAGTA
CTTTAGATATCTGAAAATACTGATATATTCCAGGTTAAGCATCCTTGTTACCTCCATCATTCCTTTGATG
ATTTGGCCTCCAGACCACTCCTAGAATAAGTGGCTAAATAGATCCAGCACCATAGATGTGGGTGACTGGA
ATTCATATTCCCAAAAGCCCAATCTGATGGCCTGTCATCTGTCTTTCTTAAAGATGTCAAGGTCAAAGTC
CCTGCCCTTCTCTGCCCTGTGGCATTTGGTCCTATTGATCACTACTCTTCTGGAAACTCCATCACAGTGA
TTGTCAGGACACCATCCTTCCTGGCCCCTCTCCTACCTCCTGGCTATTCCTTTGTGGTTTCCTTTGCAAG
CCCCCCTATGCTATCACCCTTCCAAGTCAGGGACCCCAGGATCCTACCCTTGGCCCTCTTCCCATCCATG
GCTTTCGTCAAGAGGCAAAGGGTGTAAGTCTCACTCTGTTGAGTGTGAGATGAAAACGCCCTTCTGCCAC
TGGACATCTCTATCACAACATCCACAAGTATCATCGACTTAATAAATCAAAATTGGGTCTTCACACCAGT
TCATCTACCTGAATTTCCTGTCTTCACAGAGGGTATCTCCACCTATCCAGTCGCCTAAGCCAATGTCCTG
GAAGTGACCTGGCTCTCCCTCACCACATCCATAAGATAGTATGCTGCCAGCTCTTTCTCCTTAGCATCTC
CTGAATTCATTTTCTTCTAGTTCTCCTCTACTGTCTCCAATCATTTCTTCCAGGTCTTCATGAGTGTCTC
TTTGTGTTTTTACTGTACCTCTTACTCTGCTGCTGCCTCAGTCTGGTCCCTTAGCCTTTATTATCTGGAC
AATCACAGTTCTCCCCTGGTTGAATTCCTGCCTCTTGTACTACCTGCTCCAATCCAGCCTCCACCATACA
CTGAAGGGATTTTTCTAAAATGCACATCTGTTCTGCTATTTTCCTACTTAACACACTGAAATGACTATTC
CTTGTAAGGCTGGTTCTCCAATTACTGAGAAATATAATGGCTAGGAATCACATGAGGACTTTATAAAAAA
GCAGCCTCCTGGAGCTTCCTCCCACTCAGAGTAACTGAGGAATCTGTCCCAGAGACCCCCACCACCAACC
ACACATTGGAGAACAGGGGCCAACAGGGCAAAGTACAGACTTTCCAGCAGGCCCTAGAAGGCCCCCAGGA
TCTGGGCTCTGTCCAGCTCTCTACCATCCCCTGTTCTCCCCTCACATCCTAAGCATTAACTGCATGCCAG
CAGTCCCCAAATGTGCTCCTGCAATTCTATGCCCACATAGTCTGTGACTACAGGCTGCTTTGCCTGACAT
GCCTCTGTACCCATCCCTGTGGGCCCGACACTGGCCTGCAAGCTGCCTGGAGCCAGGACATTGTCTTGTT
TCATCATTATGACCTCAGAACTGACCACATTGCCTGGTACACAGTCAGTGCTTGTTCATTGTGATTGGTC
AAATGGATAAACGAATGAATAGCTAACACTACACTTCAAGAGACACTGAAGTGTCATCTATTGAAGGCTT
CTTCACTTCCATGCCCACACCTTCCACCAGTGAGACTCTGGTCCCCTCAACATGTGTCTGTCTCTGACAT
ATCACCTAAGACAGTTTATCTTATTTATTTACATGTGTATCACTGTAGGAGACCAGGAGCTCAGTACTGA
GCACAGTATACTTAGCACCTTATAGATGCTTAATGCAAGTTTGCTGGATGAACAAATTACTCTTACTTCC
ATTGTCATGGTGCCAGTAAGTCCGTTTGGGCAGCCTGAGATTTCATCAGGTGTTTTTTGGCATCTGTGTT
AGACTGTTTGCTCATTTTGTGTTTGTAAGTGGCTAAAAATCCTTAAATCTTTCTCATAGGAACCAGTTAT
AAACCAGGTCTCACAATTCTGTTACTTAAGCAGAATTTCCAGCTCTAAGTGGAGGACTTTGAGCTTAACC
CTATTAAATTTAATCTAATATATTCAGCAGCCTGTCACAATCTTGTTAAATCTTTATTCCGTCACCCACC
TTATTAGGGGGCCCTCCCACTTTAGTCATCAGCAGATTAGTAAGCATGCCATTTAGATGTCATCTAAGTT
AATGAACCTGACTGAGCCAGAGTCACATGGCAGAGTCACAGAAACTCCTTCTGAGCTGGCGTCCGATAAT
CAATAAACTTTGGTTAAAAGTATTCAGCATTCTGGGGATTCACATTAAGTGGTGGAGCCAACCACTTAAG
AGTATCTGTCTCTGGGTGGGCAAGGAGCTAGGCTTCCTAGGAGGGCATGACAAGGCACCCTTTCTGCTTA
TTTCACCCGGATGCTGACTCCTTTTTTGGTTTCCTTGCAAGGTTACCCTGTTGGGATGTTGTTAGTTGGA
GGACAGCTACCTCTGAGGTTATTATGGTTTTTTGCAGATTATTGGAAGCGCTGGTGTCATTTCTTGATTT
CTCGGATAAGGAGGCCAACACTGCTATGGGACTGTTCACAGACTTGGCTCTGGAAGAAAGGTAATTTTTT
TATTTATAGAAATTGACATTTCTTCTTCAGTCTTTGTTGAACTGTCTGATCTTTAAAAATGTGCTGTATT
CAGAGAGGCTAGGCCAAGTCTCCAAGTGAGTATTGCAAGATTCACTGAGTAGGAGGGCTGATGCCTCCCA
GGGGGCTGCAGCCACCCACTCCCATTCTAGTCACTCTGCATAGAGGCTGACCCGGGCCTCCATGGGTTTG
GAAGCAGCAGCATACTTAAAGCAGTGCCTCTCACAGTAGGCAAGCCTCCCAAGTGTCAGGAACCTTCCTC
CCTCCTAATCAGTGCCTGGTACATAGGAGCTGCCCAGCAAATTTGCGTTGAATGAACCTGAGCGAGCCAG
CGAGCCAGCAAGCAAGAATGAACAGTCAACTGCAGCCTCCTCTGGGGTTGCCAGTGACATTATGAGTAAT
GACCTCCTTCTGCCCCATGGCTTTGTGTTGTTTTGTTTTGTTTTGTCTAGCTGCTGGGGATGATAGTAAG
GGTCTTAGTTTTCATAATTTTTCAGTTGCTTTTTTTTAAAGTGCATCTTGTGTTTTAAATTTCCTCACAA
ATTTTAGGACACCTTGCTTAGAGATGATAATAGGATGAGAGAGCTCACAGGCAGGCCAGCCAGCTGGCAC
GGGCCGGGGTATGGAACAGTGGCCATAGAGTGTGGAGATGCGCATGCATCCAGGCCCTCCCAGTGGCTCC
GATGGGTAAACATGCTTGCATGGTATTTGCCTTCCGCACCGCACACACACGCTGTAGACTCAGAGCAGGG
GTTGGGGGTAAGTCAGCTTGGCAGAAGCCTAGAGATTCCAGTAGCTCCTGCTTAAGGGAGCCACCATCTG
AGATCTGTTGTTTAACATCAAAGGCAATTCTCCAGACTCAGAAAAATTAGAGCCACATTACATACACAGT
GACATGCTTTTTTCTTTTTTTGGTTCTGAATTGTCCATGCACACTCTAAATCATATGGACCTAGAGTTTG
CAACATTAACTATCTGAGACACTGTATTTATGTTATAGTTTATGCAATGTAAAAATAAATCCTGGCTGAT
GGTTTCTCAACAGATTCCAAGTCTGGTTCCAGGCCAACCTTCCAGGTGTTCTCCCTGCACTCACAGGCGT
TCTGGTGAGCAAACTGTCATTTTCATCCTCTGTAACAGACACTCTCAGGAGCGTGAATGGGGCTGTTTAA
ACACAATTTACAATCCAGAACAACTATTGTCTCTCGGTTGATTAGTCATTTATTCACAGCTGGAATTTAC
ACAATTCTCAGTTATTGAAACAGCTACAGGAGGGACAGGTGGAGGTGGCATATGGATGGCGCTGGTTACA
GGGGAGGAAAAGCTGGATATGGGTGGCATCTTAAGTGAAGGTGGATAGAGTTCGTCAGTCTCCATCAGTC
CCCTGCTGACACTAAGTACGACGTGCAACCCTATTCCCAGATGGAAGTCATCCTGTCAGGAAGACCAGTG
TAGCAATTTGAGCTGATAAGGCAGTGAATAGTGTGGGGGGCAGGGCTTCTCCTTGGAGAGTGTGTTGCAA
CTGGAGCCTATCCCTTATGAACCTTAGAAGTTTCAGGGGCCCTTAGAGAGCATAACCACACCTCAGTATG
TCACAGCTATGGAAATGGAGCCTCTGAGAAGGGAAGGGATTTGCCCAGGTCCCTCCAGCTGGTTGGTGGA
GGAGCTGGGATTAAGCCCTAGGCCAAGACCCTTTTGGGTTTACCCCTCTATGTGCCTCCATCCGTTGCCA
GTGAGACCCCAGGGATGCCCCTGTGTGACATGAAGCTATCTGGTTGGTTCGTGGGCCTTTTGGTGAGTGA
GGGATGCACCTAGAGATCATGCGGCATCCTTTGCCTGCTCTCTGAGGCTCTGCCTTCTCTCAATTCTCAT
TTAGAAGACAGATCCCAAGGTAAGCAGCTCCTCGGCTCTGTGCCAGTGCATTGCCATCATGGGAAACCTC
AGTGCTGAGCCCACTACCCGAAGACACATGGCGGCCTGTGAGGAATTTGGGGATGGCTGCTTGAGCCTCC
TGGTATGTTAGCTTTTCTATTCAAAATTGGTCTTTATCCTCTTTGGGGGCATTAGCGTCTTCTTAGTTAT
CTGACTTTTCCAAAAATTCTGTTTCTGTGGGTGTTGGATGGCGCCAGTTGGCTTATCCCTTCTGTAACCA
CGGATTTTATGCACTGCTGGCCTTAAAGAGCCCTGCAGATCAAGTCTCATTTGCCCTGGGGAGATTTGAA
GGATTTTTTTTAATTTTTAAAAATTATTTATTTATTTATTTATTTATTATTTAACTTTTAAATTCAGGGG
TACATGTCTAGGTTTCTTATATAAGTAAACTTGTGTCATGGGGGTTTGTTGTACAGATTATTTCGTTACC
CAGGTATTAAGCCTAGTACCTATTATTTATTTTTCCTCATCCTCTCCCCCTTCCTCCCTTCTGGCAGGCC
CCAGTGTGTGTTGTTCCCCTCTATATGACCACGTGTTCTCATCTTTTAGCTCCCACTTACAAGGAAGAAC
ATGTGGCACTTAGTGTTCTGTTCCTGCATTAATCTGCAAAGGATAATAGCCTCTAGCTCCACCCATGTTT
CTGCAAAGGACATAATCTCTTTCTTTTTTATGGCTCTGTGGTATTCCGTGGTGTATATGTACCACATTTT
CTTTATCCAGTCTATCATTGATGGGCATTTAGGTTGATTCCATGTCTTTGCTATTGTGAATAGTGCTGCA
GTGAACATATATGTGCATGTGTCCTTATAATAAAAAGATTTCTATTCCTTTGGGTATATACCCATTAATG
GGATTGCTGGGTCAAATGGTATCTCTGTGTCAAATGGTATCTCTGTTTTAGGTCTTTGAGGAATAGCCAC
ACTGTCTTCCACAATGGTTGAACTACTTCACACTCCGACCAACAGTGTATAAGTGTACCTTTTTCTCTAC
AGCCTTGCCAGCATCTGTTATTTTTTGACTTTTTAATAATTGCCATTCTGACTTGTGTGAGATGGTATCT
TGTGGTTTTGATTTGCATTTCACTAATGATATCAGTGATATTGAGCTTTTTTTCATGTGCTTATTGGCCA
TATGTATGTCTTTTGAAAAGTGTCTCTTCATGTCCTTTGCCCACTTTTTAATGGGGTAGTTTATTTTTCT
CTTGTAAATTTTTTTAAGTTCTTTATAGATGCTGGATATTAGACCCTTGTCAGATGCATAGTTTGCAAAA
ACTTTCTCCCATTCTATAGGTTGTCTGTTCACTCTGTTGATAATTTCCTTTGCTGTGCAGAAGCTCTTTA
ATTAGATCTCATTTGTCAGTTTTTGCTTTGGTTGCGATTGCTTTTGGTGTCTTTGTCATGAAATCTTTGC
TCGTTCCTGTGTGTAGAATGGTATTGCCTAGGTTATCTTCCAGGGTTTTTATAGTTTTGGATTTTACATT
TAAGTCTTTATTCCATCTTGAGTTAATATTTGTATATTGTGAAAGGAAGGGGTCCAGTTTCAATCTTCTG
CATATGACTAGCCAGTTTCCCCAGCATCATTTATTGAATAGGGAATCCTTTCCCCATTGCTTGTTTTTAT
CAGGTTTATTGAAGATCAGATAGTTTTAGGTATGCGGTCTTATTTCTGCGTTCTTTATTCTGTTCCATTG
GTCCATGTGTCTGTTTTTATACCAGTACCATGTGTTTTGGTTACTGTAGCCCTGTAGTATAGTTTGAAGT
CAGGTAACGTGATGCCTCCAGCTTTGTTCTTTTTGCTTAGGATTGCCTTGGCTATTCAGGCTTCTTTTTG
GTTCCATACGAATTTTAAAATAGTTTTTTCTAGTTCTGTGAAGAATGTCAATGGTAGTTTAGTAGGAATT
GCATTGAATCTATATATTACTTTAGGCAGTATGGCCATTTTAACAATATTGATTCTTCCTGTCCATGAGC
ACAGAATGTTTTTCCATTTGTTTGTGTTATCTCTGATTTCTTTGAACTGTGTTTTGTAGTTCTTCTTGTG
GAGATCTCTTTCACTTTCCTGGTTAGCTCTATTCCTAAGTATTTTCTTTTGGTGGCAATTATAAATGAGA
TTGCGTTTCTCATTTGGCTCTTGGTTTGACTGATGTTGGTGTATAAGAATGCTAGTGACTTTTATATGTT
GATTTTGTATCCTGAGACATTGCTGAAGTTGTTAATTAGCTTCAGGAGCTTTTGGGCCAAGACTGTGATT
TTTTCTAGATACAGGATCATGTCGTCTACAAACAGAGGTAGTTTGACTTTTTCTCTTCCTATATAGATGC
CCTTTATTTTCTCTCTTGCCTGATTGCCATGGCCAGGACTTCTAATGCTATGTTGAATAGGAGTGGTGGG
AGAGGGCATCCTTATCTTGTGCTGGTTTTCAAGGGGAGTGCTTCCAGCTTTTGCCCATTTAGTATGATGT
TGGCCATGGGTCTGTCATAGATGGCTCTTATTACTTTGAGGTATATTCCTTTAGTATGTAGTTTATTGAG
AGTTTTTAACATGAAGAGGTGTTGAATTTTATCAAAAGCCTTTTCTGTATCTATTGAGATAATCACATGG
TTTTTGTTCTTAGTTCTATTTGTGATGAATCACATTTATCTATTTGTGTATGTTGAACCAACCTTGCATC
CCAGAGATAGTCTACATCATTGTGATGGATGAGCTTTTTGATGTGCTGCTAGATTCAGTTTGCCAGTATT
TTGTTGAGGATATTTGCATGAATCTTAATCAAGGATACTGGCCTGAAGTTTTCTGTTTTGTGTGTGTCTC
TGCCAGGTTTGGGAATCAGGATGATGCTGGTCTCACAGAATGAGTTAGGAAGGAGTCCCTCTTCCTTGAT
ATTTTGGAATAGTTTTAGCAGGAATAGTACCACTTCTTCTTTGTACATCTGGTAGAAATCAGCTGTGAAT
CTAGCTGGTCCTGGGCTTTTTTTGATTGGTAGGCTCTTTATTACTGACTTAATTTCAGAGCTCATTATTG
GTTTGTTCAGGGATTCAATTTTTTTCCTGGTTCAGCCTTTGGATGGTGTATGTGTCCAGAAATTTATTCA
TTTCTTCTAGATTTTCTAGTTTATGTGCATAGAGGTGTTCATAATATTCTCTGATGGTTGTTTGTATTTC
TGTGGGGTCAGTGGTGATATCCCCCCTGTTGTTTCTGATTGTGTCTATTTGCATATTCTCTCTTTCCTTC
TTTTTTAGTCTAACTAATGGTCTATTTTATTAATTTTTCAAGAAACCAGCTTTAGGATTTATTGATCTTT
TGAATAGGTTTTTATGTCTCAGTCTCCTTCAGTTCAGCTCTGATTTTGGTTATTTCTTGTCTTCTGCTAG
CTTTGGGATTTGTTTGCTCTTAGTTCTCTAGTTGCTTTAGTTGTGGTGGTAGGTTGTTAACATGAGATAT
TTCTAACTTTTTAGTTAGAAATATCTGTTAGGGCATTTAGTGCTATAGATTTCCCTCTTAACACTACCTT
ACCTATGTCCCAGAGATTCTGGTATGTTGTATCTTTGTTCACATTAGTTTTAAAGAACTTCTTGATTTCT
GCCTTAATTGGTTTATTTGCCCTAAAGTGATTCTGGATCAAGTTATTCAATTTCCATTTAATTATATAGT
TTTGAGTTCATTTCTTAGTCTTAATTTCCAAATTGAGTGTTAAGATTTCAGTTATTTTGCATTTGCTAAG
GACTATTTTACTTCCAAATATGATTGATTTTAGAGTATGCACTATGTGGCGATGAGAAAAATGTATGTTC
TGTTGTTTTCATTTGGAGAAATCTGTGTATGTACATCAGGCCCATTTGATCCAGTGCTAAGTTCAGGTCC
TGAGTATCTTTGTTGATTTTCTATCTCAGTGATCTGATATTGTCAGTGGGGTGATAAAGTCTCCTGCTAT
TATTGTGTGTCAGACTAAGTCTCTTTGAAGGTCTCTAAGAACTTGCTTTATGAATCTGGATGTTTCTGTG
TTTGGTGCATAAATATTTAGGATAGTTAGATCTTCTTGTTGAACTGAACCCTTTACCAATATGTGTAATC
CCTTCTTTGTCTTTTTTGGTCTTTGTTGGTTTAAAGCCTGTTTCATCTAAAACTAGGATTGCAACGCCTG
CTTTTTTTCTGTTTTCCATTTGCTTAGTAGATTTTTCTCCATCCTGTTATTTTGCCTATGTGTGTCATTG
CTTGTTGGATGGGTCTCTTGAAGACAGCATACCAGTGGATCGTGGTTCTTTGTCCAGCTTGCCACTCTGT
GTCTTGGGACATTTGGCTCAATTTGGCTCATTTACATTCAAGGTTAGTATTGCTATGTGTGGATTTGATC
CCATCATCGTGATATTAGATGGTTATTTTGCTGACTTATTTATGTGGTTGCTTTATAGTAATGCTGGTCT
GTGTACTTCAGTGTGTGTTTGTAGAAGCTGGTAATGGTCTTTCCTTTCCATATTTAGTGCTTTCTTCAGG
AGCTCTGGTATGACAGGTCTGGTGATAATGAATTTCCTCACCATTTGCTTATTTCTCCTTTACTTATGAA
GTTTAATTTGGCCAGAAATGAAATTCTGGGTTGGAATTTATTTTCTATAATGATGTTGAATATTGGCCTC
CAGTCTCTTCTGGGTTGTAGAGTTTCTGCTGAGAGGTCTGCTGTTAGTCTGATGGGCTTTCCTTTGTAAG
TGACCTGACCTTTCTCTCTAGTTGCCTTTAATATTTTTTCTTTCATTTTGACCTTGGAGAATTTGATGAT
TATGTGTCTTGGGGGTGATCTTATGAAGTATCTTACTGGGGTTCTCTGCATTTCCTGAATTTGAATGTTG
GCCTCTCTAGCTAGGTTGGGGAAGTTCTCATGGATGATATCCTGAAATATGTTTTCCAAATTGGTTCCAT
TCTCCTCATCTCTTTCAGGGACACCGATTAGATGTAGATTGGGGCTCTTTACATAATTCTATATTCCTCA
GAGGTTTTTCTCATTCCTTTTTATTCTTTTTTTATCTATTCTTGTCTGACTGTCTTATTTCAGAAAGCCT
GTGTTCAAGCTCTGAGATTATTTCCTCTGATGGGTCTATTCTGGTATTAACACTTGTGATTACATTATGA
AATTCTTGTAGTGTGGTTTTTCAGCTCTATCAGGTTGGTTATGTTCTTTTCTGTACTGACCATTTTCTCT
GTCAGCTCCTTCATTGTTTCATTATGATTTTTGGCTTTCTTGGTGTGGGTTTCAACGTACTCCTGTAGCT
CAATGAACTTCATTCCTATTCATATTCTGAATTCTATTTGTGTCATTTCAGCCATGTCAGCCTGGTTTAG
ACCCCTTTCTGGAGGGGTGTTATGGTTGTTTGGAGGAAAGAAGGCATTCTGGCTTTTTGAATTATCAGGT
TTATCATGTGGATTCTTTCTTATCTTTGTTGATTTCTCTACTGTCAATCTTTGAGATTGCTGACCTTTGG
ATAAATTTTTTTTCTTTTATCTTATTTGACGACCTTGAGGGTTTTATTGTGGTATAAGGTGGCTTCAGCT
GACTGGCTTTATTTCTAGAAGATTTTAGGAGGTCAATATTCAGCTCCCAACTTCTGGACTGGATGCTCTA
ACTCTGAGGGACTTGTATTGGGCCTCAACTTTGTTTTCTGGCTTCTCTAGGTTAAGAATACACTTTACTG
GGGGAGCCAAGGTGATCCCGAACCTCTGGTCACTACACTCCAATGGGTGTTGTTAGCCCAAGAATTTCAT
AATGTGGTGACAATGGGACCTTAACTTGTTCACTCATGCCAACAGCAGCAGAAGACCTGTGGCAGAGTGC
TAGCAGGTGTCAGGGTGCCTGCCTCCCTGCGGGTGTTTGCCACAATGGCAGAGGCAACGCAGCTGGGGGA
GAGGGTCCCTGCTGATGACTGTGTGTGTGGTCATGCTGAAGATTGTGCCTTCTCTGTGCCTCACAAGCAG
AGGAGGTTGCTCCTAGGGGGAGAAGGATCTGCTATACTCTATGCCATGCTAGCACAAGGGCAAGGGGAAG
GTGCTGGTAGGGGTGGGGCTAGCTGTGCCCATCAAGACTCCATCTGCAATGGTGATCAGTGGGAAGAGGA
GGGGCAGGACTGCACTCCCGTGCTCTGGCAGGGCAAGGAAAGCAAAACCTGCCTGATCAGACACTCACCA
GCAAAGTGATGTGGGGAGTTGCCCTGGGCCCAGGGGAAGCTGCAGTGTGGGGAGGGAGCATGTGGGCTGG
TGCATGGTGATGGGGTACTCTGCTGGTGCTCTCCACTGGTCAGGCATGGTCTGCCAGTGCAGAAGCTATG
GTGTGGGCCCCCAGAGCCCCCAAGACTGCTCAGCAAGCAGGTGTGGCCTGGCTGGGGCCCCAGGAGAGGC
CAGCAGAGCAAGGGGTCCTCAAGTTGGACTGGCCCTGTTTGATGGGCAAGACCACCCTGCAGAGTTCAGG
TCTGATGATTCCCCGAGGGCTAAAGTCTCCTGTGGGAGCAAGTTGAGCCTAGTGGGGATGGCTGTCCCTG
GCCATTCTCCACTACAGACACTTCTACGCCCAACCCTCTGGGCTCCACATCAACTGGCTTGCCACCCCTA
CCACTTCTCTAAGCAGCTCTCCCTGACAACTCGATGAGTGTCTGTGCTGGTCAAGGGGATTTCTCCTGCC
AGGGTTCCAGAGGCCTATGATGAGATCAGGTTGCTCTTTGCCAGTTCAACTCACCCATTCCCCAAGAGCC
TTTGGGGACCAAGAACAAGCCTTGGTACATAGGCTTGCATGCAGCATTCCCAGTTACTCCCTTTCTGCCC
TGCTTCTGCATCTTCCCTTCATCTACTCTCAGTGCCTTCCCTTTGAAGATCTATTAGGAGCATGTCAGTC
ATCTCTGTCCCTCAGTGGGAGCTGTTCCACCTGGCTGTATCTAGTTAGCCATCTTGCCTGATCCTGATTT
GAAGGATTTTTCTGGTGGAGTTGAATGATCACCCGTCTCAGCAGCTGACTCTTCACTTTAAACCCAGGAC
CAACCTCAGCCATAGTCCCATGGCAGAGGCACCAGAGACTCCTTCCAAGTCTCCTGGACCAACACTAACT
CATAGAACTGGTCTCTGATCCTCCACCATCATTTAGGTTCATGACATTGGCAATTTAGGGAGTGTGGGGA
ACTCTGAGACCCTTGTCCAAGGGAAAAGATGACCATAAAAAGCTGTAAGGCAAAAAGGTCATTGGTTACC
TTGTTTTGTTTCCCAAGGCCAGGTGTGAGGAGGATGTGGACCTGTTCAGAGAGGTTATCTACACACTCCT
GGGACTCATGATGAACCTGTGTCTTCAGGCTCCCTTTGTCTCTGAGGTATGGCATTCTTGTCTCCCTGCC
TGGAGCCCTGGGACAACCTGTACACATTCTGTGGCATAAAACCATTCTCATGTTCACGAAGAGACAGAAG
CATGTACACTCACACACTGGCCGTGGAATGGGAAAAGGCTGGAGGGATGCGCTCTCCCTTTGCTCTGCTG
AGGGATGGATGGATCACCACTCAGTCATGTATTCACTCAGAAAACAGACTGGGTATCCAAGGTGTGCTGA
GCAGAGTATGAGGTGCTGCATTTACAAAGTCAAATAAAAGGCGGTTCCTGCTATCAGGGTAATGCCCTGG
AGTTAGGGGAGACAGACATGGGGAGGAATAAAAGCAGTAAAAGATGGTGTTGTGAGGGAACCTGGGCATA
GTGTGGTGGTGCTAAAAAGGAGACGGTGCTCAGAAGAAGCTCCGCTGAGAATTCAGATTGTCAGAAAATT
AAAATCTCCTGCTGGCCTCTCCCCATTGTTGTAGGTTTGGGCTGTGGAGGTGAGCAGAAGGTGCCTGTCT
TTACTAAACAGCCAGGATGGAGGAATCCTGACAGTAAGTTTCTCCCAGGGAAATCCAGAAGCAGCTTCCA
TTGTTCTTGTTTTGTTTTGTTTTGTTTTGTTTTATTATCAGTGTAATCTTTTTGAAGTTGCCACCTTTGA
GAATCTGCTGACTCTGAGATATGGTGTGGATATACTATTCAGAATAATGTACACAAGCACATAAATACCA
GGTTTTGTCTACAGTTTCAGAGATTTGGTGACCTCCTTGCTGTGTCCGTCATCTGTGGATCCCCTAGAGT
CCAGGAACCCAACTTAAGAATCCCCCTTCCGTATGGTCTGAAATTTAACCAGCTTAGATGATATAATCGA
TCCGATCTGTCCTATTTCAAAATATCCTGTGCAAATTGGACAGATCAAGTGTCCAACTTATTTAGAATCC
CTTTTTTCCATAAGAAAAAAAAAAAGCCAAGCCCATATTTTAAGCCAGTGATCCTAGAGGTTGTTTGTGC
ATAATAGTTTTACCCTCTTTTTAAAATATATGCTGAAATGGCTTTCTCAATTCTGTGTCTGACATTTGAA
TAAGAAAACTGAGAAAGGCCTATATGTTAGCACAGTGCATCAGGAGAAGAATATTAGTATGATTCAAGAG
GCTATTTGCCATCACCCTAGAACGTATTCTTCACTCACATTAAGTGATCACCCGTTTTTCTCCCTGTCAG
GGCAGGACCCTAATGGCTAGGGAAGCAATTAGGGCCACATCTAGGGTGGGTCTGGGAAACCAGCCTTTCA
AGGGTTGCAGACTGAGGACTGCCTCCACAGTTTAAAAAATGTTCTGAGTAGATCCAACATACCCTGTTTG
GGGGTAGCACTCTTTAAACGTCCCCAAAGTCAATTCAGACAGGATAGGGCAAAGGTTTTGTGCGTGTGCA
TTTTCACAGACGGGGCATCGTAGCTTTCATCAGATCCTCAAAAGAGGTCTATGACCCCCAAAGTGGTAAG
CACCACCGTTTCCGGATGGTCCAGACCTAAAGGTGAGCCTACACTAGTGCCTGAGTAAACCTTTAGGAGA
GCTCTTGGGCCAGATTTCCCCAGCATTCCTTGTGTGCCACGTTGGGTGCTTCCCAGCTTGCTGAGCAGAG
CAGCAGCTTCACCATGGGCATCTGGTCCTTGTCTAGCACAGTCTCCACTGTCTTGGGCCTGAAAGGGGAT
CCGTGGTGTCAACTATAGCAAAATTCTAGGATCTTTAGGAAGCAGATTAGGGAAACAAGATTGATAATAC
ACAAGTTTATCTTTTCTCCCTCTGGAGACCTCATTAAAATGAGATTAAAGCCATTGGGGGGGAACAAAAA
AAGTAGAGACCTACGTTGACAGTGAACAGGCAATGGTTACCAATAGGTAAGTAATTTTAACAAGTTTCCT
GAAGATGGAGAACAGCTGCAAGGGTGGTAATTAATGAGGCAGGGCTGAGGAAACCTTTGTATGGAGTACA
AATGGAGGAACACGTAGCTGGGCAGTAGCAGGTTTGCCTTATAATACCCTGGAGAGGATGAAGATTTCAA
AACTCCCGATACAACAGAGAGCAGAAGTACAAGGCAGTGGAGCTGCGTTTGCTGGCAGGCATCTATCCTC
CAGGCATAAAATCAGAACACTTTTATCTCTAAAGAACTGAAAAACTGGAGAAAACATTTTTCTTTCTAGT
ATACGGGGGTGCCACCTCTATATCTTTCCATACTTCTGATAAACTTCCCATAAACATAGCATGCCCAAAC
ATATTTTCTTGCTTTTTTCATACATGTGATTGGGCAGGTAAAGGGTCAACCAGACATTGCAGGAAAGCTA
CACACATAAATAGGAAAACCAAGATAAACATAAAAATTGATCCAAAAGAAATAGAGATGATATAGGAAAC
AGAAGAAAAAAATAGTAACTATCATTTGTATCCTGAGAAAGATTTAAGATAGTTATATCCATAAAAGAGT
AACAGCTTGGCATTTATTTAAAAAAAAAAAAAAAGAAAGAAGAGCCGGGAAATAAAGTAAATGAACTATC
CCAGAAACTAGAACAAAAGACAAAGATTCGAAAAGATAAAGATAAATGACACAGAAGACCAATCCAGGAA
ATCAAACATCTCCTTATAAAGGGCCTGCTGATATCAGAGCTCTGGGAGGAATCACAAGGGAGAACTTCCT
TTCTCAGAGTGGAACTGGTTGATCCTGTGTGAAGCTGAAATAATATGGGCCTCTGGGTGGCAAGGGGCTA
TGATTACAGCTCCTTGACAGCTTTATTAAAAAGAACAGTGCTTTCTATTATTTGGCCATCATATTTTTTA
TATTTTGCTTCCAATATAATGATTGCTTTTGCCTCACCAAACTCCCCGTTAGCTTTTAAAGGTTGTCAGC
ATTTCTGAAAAGGACATTTAATTATCCTCTTTCTGCTGTACTCAGAGAGCTGCTGGTGTTCTGAGCCGGA
CCCTTTCTTCCTCTCTGAAAATTGTTGAGGAGGCCTTGCGAGCAGGAGTGGTAAAGAAAATGATGAAATT
CCTGAAGGTAAGATCACTTTATTGGTTACAACCCCTGAAATGTACAGAAGTCTCCTATTTTATTCGGGGA
ACAGAATTAAGGTGGGCTTTGTTTGGTTAATGTGCTGCCATTTCTTCCTTGCTAGATTTTAAACTTCTTG
GATAGGGATTTGCTTCTGCCTGTCTACCCAGACCATACTCTGAACATCAACAACAGATTGTTGAATAAAT
AAGAAAATTGTTCATTAGATACATCTATAAAACCTGCTTACCCCTCAAGCCTGACTTAAAAATATATGGC
CACTGTTCTTGATAAAAATGATCTGAGTGGCTTTCTGTAACGTTTCTCAGGCACATTGTTCTGCTCAGGT
TTTGCTACTCATGATGCTTTATACAGTTATCTGGAGAGTGTTGGATGGAACTCCATCTATGAGACATGTA
GCCTGCAGAATTACCATGTGACCAAAGGATGTTGGGATTTCCCTGTGAGATGAGTGTGGTGAATCTAAGC
AAGCCAGTAGAGCAGTTATCTGGATTCACCTGCAAGGGCGAAGGGGATTAATACACTAGGCTGCCATCTC
AGAATCCCACCTATGATGTGTGTGCCCATGAGGTCCATACACCCATGTTAGTGTGGTGACACATGGCTTT
TATTCATAAAGCATCAGGCTGAGTGGCGCAGGGAAGCATGCTCTGCGGGCTGCTGCTAGGGCAGGGGTGA
CACTGAGGGGGCAGCACAGGGGGTCTGAGTTTAGATTGCCACTTGAACAATGACTGTCATTCATTATAAC
TTTTGCAAACCCACCAAAAGCTCCTGATGGCATGCATACCCATGCATCACACGTGCATACGTGCACACAT
GCCTTTTAAAGACCCCACATGGGTGATTGCAAGGGCTGTGTTTGACAGTTGTCATCTCTTAAAATGATGT
AGGTTCCTGAAGTTCCTCATGCAGGACTGTCAGCCTGACAGCCTTAGCAAGTCAGTCCTCGTTCTCAAAT
GGGAAAATGACATGGGAGGGCCTTTTCCTCCCTTTTTGGTAGATCTGCCATTCATCAGCATCATTCTCTT
CTCAGCCACTTGCTCATAAAGCCTTCCGGAGGCAATTACTCAGGTGTACATGACAGGCCTACATTCCTGT
CAGGGGTGTGGGCTGGGTTAGAGAGGATGCGGGTGACACTCTGTTCCAGCAGGGACCATGCCTGCCCACC
AGGAAGCACATGCCGTTCTCAGTAGAATTCTCTTTTCAGAGTTTAGGAAGCCACTAGCGCTATAATAACT
GCTTGCTGTGGTTTGTGGTCAAGAGCAATCATAGCACTGATTTTATTTTTCTAATTTCATTCTGAAATCT
AGACAGGAGGTGAGACTGCATCACGTTATGCTATAAAGATACTAGCTATCTGCACGAATAGTTATCATGA
AGCTCGGGAAGAAGTAATAAGACTGGATAAAAGTAAGTGATGATTTCCTTAAGGGAGCCCTTGTCCCAGA
GGTTCATCCACCCTTGAAGCTGCAAAGGGAACTGTGGTCGAGGAGGAACTTAGCAGCAATGCTGTTAACC
TCTCCCAGACTTCAGCAATGTTTACAGAAGATGTTTCACATCCAGATCTGAAAGCATTTAATTAACCTTT
TGGATGCACACAGGTAGAATGCCCAGGCTGGAGACCCAGCTGACAGATGGCTCAAAGATAACAGGGTCAA
AGCTAGGAAACTCCCTCCTCTCACCAAGTTCAGTTCTCTGCCTTCACAGAAGGAGAGGGGGAAACACCGT
CAACGTTTAGTGAACAAGGGAAATATCAGAGTCTGAGCCTAGGTTTAGTCCAGTAACTTAAACCGGCTGT
AGTTATTCACAGCAGGCTTCCCAGGAGAGGCAGCCTGCTAATGTTCTTCTTACCAACTCCCTGGAATGCA
CAGAAGGTGAACTGAAGGAGGCTCCACCATGGAAGCGGCAAGCCTTTCTCCTGGATCCTGTTGCATACCC
TGCAGGTGTAGGTTGCTGGCACATTGCCTCCACCTGGGGGCTGTCAGATAAGACCTCTCACCCTGGCGCA
GTGAGAGGTTAAGAATAGGCTTTCAAGAAGACAGACCTGTCTGACACACAGCATTCATTCATCTAACAAC
TGTGTTGTGCTGGGCACTGTTCTAGGAAGCGGAGATACTTCAGAGGTTCAGCAAGGAGTTGAGGAGGTTC
ATATGCATTCAGTGAATGTTTGCTGATGAGTAAGTGAACAAGTTCTGCTGCAGAGTTACTGGGGAAGCTC
GGTGTCCGCTGACATCTCCCTGCACCCCTCATGTCCTGTTGCCAGCCTCCTATTTTGGGATTAAAAGGAG
CTGTTGCTTGTTCTCTTCTTTCCCTGCAGAGTTGAGCGTTATGATGAAGCTGCTCAGCTCGGAGGATGAG
GTTCTGGTGGGCAACGCTGCCCTCTGCCTTGGTAACTGCATGGAGGTGCCCAACGTTGCGTCTTCCCTGC
TAAAGACGGACCTTTTGCAGGTCTTGTTAAAGCTTGCAGGCAGTGACACACAGAAGACGGCCGTGCAGGT
GAACGCAGGCATTGCTCTGGGGAAGCTGTGCACAGCTGAGCCCAGGTATGCTGTGGACACGGAGCCAGGC
TGACCTATTGCAGAAAGAGCAGCTGAGCTGAGGTGCTGAGTTTTGGCTGGGACTGCATGCCACACAGAAC
AGTGTGGGAAGCCCTCATGCTTTCTGTGCAGACCTAGGTTAAGCCCAGTAGCTGCTTCTCTGAAGAAAGC
CTTTCTAGAGGAAACTGGGGAGCTCTCGGTCTCCAACCAGAGAGGGAATCGGCTTGTCTGACAGGGACGT
GCTGCTCCCACTTGCTGCCGTTGCCTTCTCTCCATTCCATTCTCCACTGTTTTGCATCCCTCTCCCTGTC
TCTTTATCCTCCTTCTTCCCCTCCCTCCCACTCCACCTCCCCTTCTCTTCCCTCTTTTCTCTCTTCTCCA
CTTTTCCAGAAACAGACCCCCCACTTCATGTTCTTTGCCTCAGCCTAAACAAATGGAGGAACGGCCAGCA
AGGGTCACATGTTCATGCAGGAGAAAACAGTGGAGAAGGAGAGACGCAGAACAGCATGCCGAGGTCCCCA
GTGAGCGAGGGCAAGAGATGTGGGCTGTAACTGTGCCCATGGCTTCTCTGTTAGCTCAGACCTCCACTCT
GCTCTGCTCCTCTTCTGATGTGCAGACGCATCTCATTGCACGTGCTTTTGGGAGGTGTCCACCTGTGGCT
GAGCAAAGGAGCCCTGGCATAGAGCAAGGGTAACCCCGGGAGCTGAGTGAGAGAGGCTCCTTCCCTTACA
TCCACATGCCTTTAATTCCTCCTCTGTAGATTGAGGGGGTTGGCCTTGATAATATCTAAGGTCCTTTCAA
GTTCTGTCTGGTTGTTCAAATGGAAGGAATAGTTAAAATCTTTCTTCTATAGAAAGAAAGCACATTAGCT
AGGATGACTTCAAAGTGGCAACCTATGGGGGAGTTCTCGAGAGCAAGGTCCTGTCTGATCAGCCTGACAC
ACCTGCCACCTGCAGCGAGTGTTTTCAGTGCTTTGTGGGCCTCCCTGAGGGTCTTACTTACCCCTGTGAT
CTTTAGGGTACCCCAATGCCACAGCCACTTCCTGTTTCCACCCAGAGTGATAGGACTGACGTTCTCAGCC
AGCTTCCATCTGAGAGGGTGTTGGCTCTGGGCTCCAGAAGCCTGAACCGTGGCACTTATGCCCTGGGTTG
TTTGTTTTGATTGTGACAGATTTGCTGCTCAACTGAGAAAGCTTCATGGCCTAGAAATTCTCAACTCTAC
GATGAAATACATCAGTGATTCTTGAGAGAGACAGGGTTTGTGTGCATTTGGGGAACACACAGATGCACAC
CGTGTGTTGTTCCTATGCTAATAAAGACCTTTGATGTATCCACTTCAGAATCAAGTACTCATTTTTAGAG
TGTTTGCATTTCAGGTTTTCACGGGTAACAAGAGAGTGGGCATTAGGCTGGCTGCTGTGGTGGGCTCTGT
GCACTGGCTTACTCGACTTCCATTGTACCCTCCTTTGAATGTTCTTTCCTGTTCTGTAGAAGCTAGAAAC
CATCTCACAAAAAGCCACATTGCCCAGACTCCCTTGTAGCAACGATTCTAGATGGGAACTAGTGGCCAAT
CTAATGCCACTTCCTACCCCTTTTGCTATTTTCTGCTGGCAATATGCTAGAAACATCAGATTTGTTGGTA
GCAGCATTTCAGCTCCGTTTTTCCAGCTGTGGAGTGCTGAGAGAGAGTTGCATTGGCATCATTGGTGGCC
TGCAGCTGACTCCTGGCCTGCAGCCACTGCATGTGCCGTTAAATTCAGTGGGGTGAGTGGTAGGTGGTGT
CTCCCCTGTTAGGAGAACTCTGCGTGAATCATTCTGGGAATCATTCCTGGGGGTCCCTCTGGCACCCTCC
TCCAGCCCATCTGGTGGTGCTATAGGCACCCTGTTCCATGGGTTAGATTGTTCTCTGCTAAAGGTGCCAA
AGCACAGGCTTCTCTTTCTACAGTGAACCCTGACTGATGCAAATGTGTTGATTTCCCTAACCCACCTTGT
ACTCTCACCCCATCCCCAGAGGCAACGCTCCCTTCCAGTTGCCCCAGGGTCACTCTAAACCAGGGTCACC
TGTGGACTGCAAGTCCCTAAGTGAGAAGTCCAATAAGTGGCATTATCTCTGGCTCCTTACAATCACAGAA
TCATTTTAGAGTAGGAGGCAGGGTCTTCATGGTACAGTGAATGTCAGGAGTCCCAGACCAAAGTTCCAAA
GACTTTTGGTCGTACCCTGCTACCTGCCCTGCCAGCCATGTGACTTTGGGCAAGTTGCTTAACCTCTCTG
AGCTTTGGCTACTGCTTCTGGAAACACTAATACCTGCCCAACCTACCTCCTCCATTGTTGTAAAGGTTAA
ATGAAGTTTTGGAGGTGAAGGCACTTTGGGAATTATAAAGTACTACGCAAATATAAGAGATTACCAGACT
CTATCTTGAGATTGAGGGTGTCAACTATGACGTCATTTGGGTTAAGTTTGAAGGGTCTGGGAAAGGATGA
AGCTCATGTCCTTTAAGGAATCAAGCTGGCCATTCTCTGAAGCATGTAGGAAAGGAAATCCTCCTCCTCC
AGGGAGATGTTATTCAACACACCCAAAGAAAGTGTTCTTCACAGGTAAGGCAGCTGTTGGCTTAAATTAA
GAACTTCGTTTCTGAAACGGAGATAAATAATTGGCATTTGGTGACGGGGGTGGGCGGTGGAAGAAAATCA
ATGGCCTGAGCCCCTCATTCAGATTGATGTACTGCGCATGGCTGGAGGGAGCTCACTGGGGCACTCTGTG
GTGGCGCCCTGGGTGGCAAGCAAGTGACAGGCCACTAGCCAGGACCTGCCCATCAGTCCTATCATGCAAA
CAAACACCCTTCAAGAGGCTACTGAATTGCAAAGGGAGAACGGCTCGATGCTAATCAGAGCACAAAGAAG
AAAATTAGAGGGTGCAAAAGTTGCTGTTTTCACAGAATTCCGTGGAGCTTTGAAAACGGAAAGGCTGTTT
GTGTTCATAACCACCAGCCCTGTCTCCTTTGAAGTTCAGGCCCCGCCTTCCCCTGCTATGGCTGCCCTCC
TTCTTGGCTCTTGAAAATGGCTATGATAGGTGTATTCTCTTCCCCAAAGAGTGGGGAATGTCAAATTACG
TTATTATGTTTATTGTTCCAGAGTGCCTGCCGAGAGCAGTCATCTCCAATTTGGAAGAGAGTCTGCTGCA
CCTGAAGCTCTGTCTCCTCGCAGGTGGGAAGAGATGTTTCACATGCTAGTATTCTCCCTCTCCAGTGTGG
ATCCACCCCCGCCACCGCCCCAAACTTGTTACCCCTAACACATGCTACCATGCAGACCTTCCAGGCAGCA
TGGAAAATACCAGCGCCATCTTTCAGAAGGCCTCATCTCCACTTGCCAGGAGCCCCGACACCACCCTTGG
AGACACGGCTTGTTCCAGGTAATCAGAGTCTTCTGGTTCAACAAGCAGAGGAGCTGGGATTTTCCATCCT
AAAGAGGATGTGGCCGGGATGGAACTCCATCACCATCCTGAAGCCACAGCAGAGGTGGCAGGTAACAGAC
AGTCCAGAGCTGCTCACTGTCTTCATACATGACGTGAGGACGGTGGTTCCAGTGCGCCGCAAGGTGGGAC
TGAGGTTCAGAGTTGAGAGGAAACAATAGGAAGGGGCTGAGATGCTGCAACAGGTCACGGGCTGCTATTG
TAAACACTTTTTTAAGGATAGGTTCAAATAAGAGCTTCTTGGCTTGGAGAACTGAGGGGAAGTATGACTA
AGAAGTATTAGGTTGGTGCAAAACTAATTGCAGTTTTTGCCATTAAAAGTAATGACAAAAACTGCAATTT
CTTTTGCACTAACCTAATATTCTGAGGACAAGAAGACATTTAATACCACATGACTTTTTTTAAGTAAGAG
GTCTCATTTTCTAAATAACTTGAAAATAGAGGCTCTCCAAGGGTTCCGTTACAGGAGAGAATAATCAGAG
GTGAAGAAAACCCATTTAGAGCTGACTCCCTTTCCCAGGGAATGAGCTTTTGGTCCTCATAGACTGGCAT
CCTGCAGACACGCAGAGAGAAAGAATAAAGCCTGCCTGTGCATTGTTTGTTTGTTTGTTTGTTTGTTTTG
AAACAGAGCCTCACTTTATCGGCCAGGCTGGAGTGCAGTGGTGTGATCTCAGCTCACTGCAACCTCTGCC
TCCCAGGTTCAAGTGATTCTCATGTCTCAGCTTCCCATAGCTGGGATTACAGGCATGCGTCCGTATCCCA
AATTTTCATATTTTTATGAAATATGGTGTTTCACCATGTTGACCAGGCTGGTCTCGAACTCCTGACCTCA
AGTGATCCACCTGCCTCAGCCTCCCAAAGTGCTGGGATTACAGATGCGAGCCACCATGCCCGCCCCCCCA
CCCCCCGTGCATTGTGCCTTTGCTCTGCACTAGGCACCCTATCAAAACTTGAAGATCCTGCCCTAACATA
AGCCTCATAACGACTGTGAGGTGGGTATTATCTCCACTTTACAGGTAAATAAGATAAAAACAGAATAGTA
CTTTCCCACCCAGGATCACATAGCCAGGAAGCAGGGGAGTCAGAATTTGACCCCAAGCTGTGTTCTTAAC
TCTTCCTGCATGTAAAACATTCCTCTCCTTACTAAGTGTGACCTGCAGAAAAGTCACCACATTTCTCAGA
GCCCCAGTTTCCTCTCTATAAAATGGGAGCATCAACACCTACCTCTCCTTCTGTGGTTTGGATATAATAT
ACATGAAGTACCTAGCATAGGTGACTGACAGATAGAAAGTATTTACTTAATGGCGACTCTTTTTGAGAAC
AGAAATGACCATGAGCCCATTATCTGCCCCCTCCCACCCTCACGGATCTGCTTATCTTCCTTGGTCCTCC
GTCTCACTGAAGGCAAGCATGTATTTGGCTCTGTTTACCTTTCCCTCTCTCCTGTGACTGGTGGCAAACA
TGAAGATCCCCCAAGAGCCAGCTGCCAGCCAGAAGCCTGCCTTCTTACATGACCCCATGGCAGCAGGGCC
TGAGAGCACTGGTCTTGGGTGGGATGGGGTTCAGAGCAACTCAGGGCTCAGGGATAGGGTAGCAGCGCTC
CTTGTCAGGGCCTGGGGCCAGGGGTGCATGGGCATCAACAGGACCCAGTGTGAAGTGGAAGGTGCTAGGA
TCAATGCTCTAAAATCCTCTTTGCAAACAGATACTCCTCTGTTACTTGCAGTTTGTCCTCAGTTTATAAT
CAGGAAAACCTGTTGATTGCAATGACTGTAGCTCCAATCATATATTCATCAGGATGTCATTAGTTCTTTT
CTCCTAAAGCCCCAGAGCTGCATCCCCCTACCCTCCCTGATGCCCTAGAAAGAGGAGTGCTAGCCCAGCG
GGACATCCAGTTGCCCACCACCTCCTCCAGCAGCTCCCGGCCCTGTGGGTGGCCACATGCCAGCCAAGCA
CTGGGCTTCTGTGACCTGAAGCTGCTGGATGACTTATTTCCTTTTAATAAGACTCCTAATTTGATCTCAA
TTTCAAAAAGGCAAAATGATGAAGGAGTTCTCCCTGGAGACATTCTGCCCTGTGGTCTGATTTTGCCCTG
GGGCTGGATCAGGCTTTCTTGGCTGCTCTGAGGCTCAGCCCTGGCTTAGGTAGGAGGGAGCCTTAGGGTG
CTGGCAAAGCAGGGAACAGTGGGCTGCCGATTACCTCTGCCAGCCACCCCAGCCTCAGATCTCCCCAGTT
CTGGAGCAGGGCTCCTGTCACCAGCGGGTTGGAAGGAACTGCTTTAAATGAGGGTGGCTGCCTGCCAGAT
GTGCTGATTCAGCTCAGCCTGAGCATCACTCCATTGTCACATCTGTCCCCAACTTTATGTTTGGGCTTCT
TATCTTCAGCAGCTCTGGATGCTCATTTAGATCCCTCAACTCCCCTCGGGCAACAAGCACACACATACAC
ACACCCCCACACACACGGAATTCATCTCGCTGCTGCTGGGAGATGAATTTGCACATTAAAATAGGTGAGT
TAACGTGCAAGGTGATTTACACTAGATCAAAGGCACAGCAAGATAGTGAGAATTATTGGAACAAGAGGCT
GAAGAAAAGGCTCCTAGAATGTCCAAGCTGAAAAGTATTCAGGGATCATCTAATCCTCTACAGTCATCCC
TTTGTATCCACCAGGGATTGATACCACAGATACCAAAGCCCTGGGATGCTCAGGTCCCCTATATGAAATG
CATCATATTTGCATATAACCTACATACATTCTCATATACTTTAAATCATCTCTAGATTGCTTATAATACC
TAACACAATGTAAATTCTATGTAAATAGTGGATATACTGTATTTCTTAAAATTTGTATTATTTTTTATTG
TTGGAGTGTTATTTTTATTGTTTTTTCCCCAAATATTTTTGATCTGCAGTTGGTTGAATCTGCAAATTTG
GAACCCGAGGGTACAGAGGGCTGACTGTATCTGCTTTGTTGGAGTCCATCTGATTCATTGTCTAAATACA
ATTAATTGCTCCAAAATGGCTAGTCCATGCCCCCTTATTTTATAAATAAGGAATCTGAGACTCAGAAAGG
CCAAGTGAAGTATCTTCAATGTTCTTACCTTTGTTCAAGAACCCTCTGAACTAATGGTCCAGAGTGGGGT
AGGGACTCCAACAAGACCCGGAGAGGCAGGAAGCTCAGTGGTGGGAGTGCAGGCTCAAAGTCCTCCTCCA
CCTTGCTTTAAATTTCATAACCTCGCTTTAAGTTTTAAGTTTCATAACCTTAGTGAGTGGCTTAGCCCCT
CGATTGCCTTGTCTGTAAAAGGCAATAGGGGAGATATGATACCCACTTCTTAGGTTTGTTGTGGGGATTA
AATGAGATGATTTCTATAAAGCTCTCATCACCGTACTTGGCACATGGAAGCCCTGAGGAGATGGGCACTC
CTGTTGTGGTCATGTTGGTTGAGCATACTTCCATAGATGGCCCCACCCGGCCATCCCTATATGCTCTTTT
CTGGGGTTCTTAAATGTGAGGATTTTTATCAGGGTTGGAAGGGTTTCTATGTGACTCTACCCTAAAGGTG
GGGGATAAAGAAGTAGGCCTCCAAATGGCAGGCTGAGCTGGCAAGGAGGGCCGAGAGAATCTAGATGGAA
CACAGGGCAGGCACAGGAAGAGCATGAAGGATTGAAATGTACATTCTGTGGTATTAGGCATTGCTGAATT
CTGCACTGTATCATCAACATCAGGGGAAAATAAGAAAAAGACAGGTGCTGGATTTAGTTAACTTGACTTA
TTGCCATAGCCTCCTTGCTGATCTCCCCATCTCACTCCACCTTCTAAGCCATCATGCACACTGCAGCCAG
GAGAATCCTCTGAAACATCACTTTCATTATGCTGTACGCCTTCCCAGGCACCTTCTCACAACTGTCTACA
AGATAAAGGGCAAACTCATTTGCTTAGTGTGTGTGCATACGTGCATGCGTGTCTGTAGGGGGAGTAAGAC
CACAGAGCTTTTTAAATTCTCTGAAGTTTTACTGATAAAGCACTCACATTATTGTACTTTAACTATTGTA
GGCTATAGATGCATTCCGTATACTGCATATGAGTAAGAGCTATGATTCATAAGTTTTAGGTATAATTTAA
AATAAGCATATCTATTATTATCCCTCAAATTATTTTTCTTTATAAATAATAGTGATAAAATTCTACATGG
CCTTTGCACATAAACCATCCAACGTAATCTGAGCAAGCCTTAAAGTAGGCTTGGTTTTAGGGTCATGTTC
TTGTTCCCAGTTAGGCCAGCCAATGTTGGGCATCAACCCTGGGTGTCATTGCTCACTATGGTGTTCCAGC
ATCTCAGGGAAGCCTGAGCAATGTTTGTTGAAGGGCAGCTCCCCACCATACCATCTCTCCTCTTAGGCCA
GCTTCCCAATGGGTGTCTGCAGGCATTCCACTCACTCCTATATCCTCTGTTTCAAAGACCTTCTCCTTTC
CTCTCTTCCAATCTTACACATCCACAAAGCCCCAACATAATAAAAATGATAGGTATCTCCTGTTAAATAC
TTGACTGGTTTCAGATCTGTCTAATGAAACGGGTTCTATCATTATTCTCCCTTTACAGATGAGGAAACTG
AGGTGCAAAGCAGTTAAGCAACTGGTCCAAGATCTAGACCAGGTACTCAACCACCCCACTCCACATGCAA
CTGTCCCCAACCCATGCGATTCATCCTTTCCCTGAAGGCTTGTGTGGTGCTGCCTTTTAAATTCATAACA
TAATGACTTCATTGTTATGAAATTCTTTTCTGTGTCTTTATTTTTTCTCTCCAACTAGAATTTAAATTCA
TTAAGGATTTAGAAGATTCATTCTCCTGTGAGAAGTCTTATAGACAAGAAAAAGAGAATTAGGCATAGAC
AGAAGGGTTGTAATCACCCTTCTCTGAGCATGTGTCATTATGGAGGACAGGACCTTGAATTTGGGCTTGG
CTCTGTCTTCGAGAGTATGTGGGTGAGTCACTAGTAGTGAACATGACTTCCCATTCTGTCGTGGCATTAT
TTCCAAACTCATGGCCAGACACAACTTGGCTCTCCCATTCCTCAGGGAAGTATGTGGCTGCCACCACAAT
TCTCCCTCTCCACATGGGCAAATGTAGGCCGAAAGACCATCCTTCAAAGGTCTCAGAGAATCCTGGTGTT
TTAGGCCAAGCCTCAGCCCTGCAGTGTGTCTCTTGTCCATGATAATAATAGCCTCACACAGGGAAGTGCT
TTTATCTTCTTCAAAGGCCTTTCATGTCAGAGATTTCATTTCATCTGCACAACATCCCTGTGAGGTAGGT
ATTATTATTTCCCATTTGAAGCTAAGGGAAGACAGGCCCGGAGATCCAATATCTTGTCCAGAATTTCCTA
AGGCTGAGCCAGTGCCAAAATCCAGCCTTTACCTTGAACCTCTCTGCCCGCTGCCTGGCCCTGTCTCTCC
TTTCATTAATTTTCTGGTCCAAACTGCAACACAGTCAACTAGCTAGTTCTTTTCACCTGCTCCCTGAGTG
CGAAGGGGAAAATGAAACTAACCCATTTAAGGTTTTATCAGAAAGCCTCGTTAATCCACCCGCAGTCTGT
TAGATAACAGCTTAAATCTCTCCACTGCAAAGGATTACCTTCCCATCTGATCAGGCACAACACATTAGAG
GAGGCGTGGGGTGGGCATGAGCGTGTGGAGGCCACGGCGCTTTCTCTGCAAAAATGGAGATATTCAAACT
TCCGGATCTGCTGTCCTCCCCCAGATGGGCTAGGAGCCCAGCATCTGCCTGTACATCAAGCAGCTCCTCC
GTGAAGTTACTTGAATGACAGCGTGTTCCTGAAAAGCTCCTCACTCACTCATTCATTCAATATATATTTG
TCAGGCACCTACTATGTGCCAAGTATTGTGCTAGAAAGTACAAAATGACATTGGGAAAAATGAGTCCTAT
TTTTCTCATCCACATGTATTATTATTCTAGCAGGGCATTGTCAAGGTGAAAATAACTCAGACACATACAA
AAACTCCCCTTAGTGCTGTCAGGGCCTTAGAACCTGAACCATGCACCCCATAGCAGGTATCACAGAAATA
GCCACTGAGAATAGAGGGAAGGGCCTGGCTGGCCTGGAAGAATCTCCACGTCTTAACCCTTGGATAACAG
GAGTTATCACTCCAAAGTTCAGAGGTTCAAAGTTCAGACTTCTGTCGGTCTGCTCTCGGTCATTTATAAA
TGAAGGGATCTGGGCTGATTAAAGCAAATTCGCTCCTATGTGGTCTTTCTTTCCATTAGACCCAGCTGCG
ACTTGCTCTTCAGGGGCAGGTTGGAAGTACATCAGGATAAATTTGGTCTGCCCTATTTACCCCATCAGGA
GGCGGAGCGACCCCCTCTGAGCACCAGCGAACAACCTCTGACAACTAGGGCTAGATGGACCTGGCCTCAT
CTTTCCCTTAGATGTTCTCTGTGCTCACCCTTCTCCACGAAACCGCAATCCGTTTGGGATCCCTAGTTCT
GGCTGAACCACACCTCTGAGGCTCTGGATCACTAAAAGAACAACAAAGAAATACGTGCTTTTTGTTTGTT
TGTTTGTTTATTCATTAGAACTAGTGGAATCATACAAAATTCACGTCAGGAATTAAAGTAGGTGTGCTGT
TTTTGAAATGAGGACATTCCAAATAGTGAAGCTGTTTGCTGCTGTAACCGAAGTCATTGAAAAAAGAAAA
TCACAAGTGGAAGGCCAGAAGGCCCCCAGTGGGTTTTTTTCTGAGGGCACTCAGAAGCAGTGTGAACTAA
GAGTGGGGCTTCCAGCTTTGGCCTTGCCAGGGGTGTGACCTCAGACAATCAGCTCACTTCTTTGGTTCTG
GGCCTTCGACTTGTTCTTTCCTTGTAGATAAGACAATGGGTATTTGCTTGCCCATTGCCCACTCTCCCGA
TTTTTCTTAGGAACCACCTCACCCCAGGCTTAGACCACATGATTTAAGTGGACCCGATGCTAGCTAGCCC
TGCTTCCAGGGGTGCACAGGGATTCGGACTCAGCCAATTACACCATTGCACATCTCTCTCATTACACTGA
TTGGGTCAGAGATGGTCATGTGACCGGAAAAGTACCAATCAGAGGTCAGCTGAGAGTTTTGCAGGCTTAA
AGGAGAAAGGAACTCTTTCTTACTGAGTCTGCTCAGAAGATAGGGTGAGCATTTGGAGCTGCAGTGATGA
TATACCATCCTCGAGAGGCCATTCACTGAGAATGGAGTCAACACAAGAGGAAGGCAGGACCAAGAGATGA
AGTTGAGGAGAGCCCTGACATCACTGCTGGGGCCCTCAGATCCCGCTATGCCTGGGCTGTCACTGGGCTT
TTTAGTTATGTGAGATAGTAAATTCCCTTCTTGCTTAAGCTACTTTGAGTTGTCACCATTACCAAAAGAT
CCCTTATCAATACCCCCTCTGCGTGATTCCCCTCGTCCCTTTTATCTTGCCTAAGTTCTATTCACCCGTT
GTGAAAGTTGCAGATACCAGGACAAAATCACTTTTGTCAGAACCAAATTGGAGGTGGGAAAGCAGGAAGG
AGAAGGACCCACGCTTGCTTGAGATAAGAGTGTTTCAAGGACTTTCTAAAATAAGCCCCTAAGAAATTCC
TTCACGTCCTTCACACATCTCATGCTTTTCGTGATCTATATTTTATACATAGGCACATATTTCTAGGACC
AGGTTTATCACTAGACATTCTTTAGGACTACAGCAATTCAGAAAAGATACTCTCAAAAGACTACTTGCCT
AGTAACAGCATCTCCACCAATGAACTGACGCCAATTCTGGCTTTGAGTCTCCAGAGCCAATGAACTCTGT
TTCTAAGCAGCTTATGTGAACTTCTCCTTTTGCCAATAAAAGCTTCCCCTCACCCTCCCCTCTTCGGGTG
CATCTGTTGCTTGCTATAGCTGTGCATCCTAGATTATAATCCTTTTGCTTACTCACAAATAAGATCATTA
AATTAGGAGATATATTTCTCTGATGTCTTTTTTTTTTTTAGGCTGACACCTTAAGGTATCAGTTAAAATG
TTAAGTGCTCCTGCCCTATTTCCCCCATCTCCTTTCTTTCCCCAACATAATACCTTAATAGATACATATT
ATTCTGACATACTGTTTAACTTGCTTCTCATGATATATGATTTATTGTTTGCATTCTGCTCCCTTTTCCC
ACTAGAATGTGAACTTCGTAATTTTTGTTGGTTCTGATCCCTGATGTGTCCAAATACCTAGAAAAGTGCT
GATACATAATAGGTGCTCAATAAATATTTGTTGCCTGAATGATGAAATTTAGCAGGAGAAGGCATTAGGG
GACTTTCACTAGGGCCAGCCTGGGGTGAAGCCTGGTTACTCTAACTTTAGACTCTCCACAGCTCCCCAGC
CCCTACTGGTGATAATGGTTTAAGCTAAAATACTACAGTAAACACTAGCTTCTGTTTACTAGTTTCCACT
ATGTACCAGGCATTGGGATAAGTGCTGGGCACACACAGAGGGATAGGACCTTCTCTTCTCTCGAGGAACT
CCCAGTCAAAAGGGAGCCAAAGGACAACACACTAGAGGGTCACATACCCTTGGGCTTAGTGAATGTTTGT
GATACAAAGCTAGGACATCTGGCCCAGCATGAGGCACTGGGGTAGAAATCTTCCTGGAAGAGGTGATGTC
TGAGCTGTCCCTTTCCTACATTGGAAGAAAGACATGGCAAATACGAGTGTGGGTTGTGGGTAGGGAGAGA
GGATGAGGAGAAATGAATGAAACTGAGACTATATCAAAGGCTGGGGCAGGAAAATTTGCTGTGATTCTCA
CCCTCACTTTCCTTATCTGAGCTGACCGAAGACATCCCCACAAATTCCTTTATCCACTCTCTGCCACCAA
AACACACTCTCATTCACCTACCCAAGTAGATAAGGTCCTCTGCTCCTTTGAATTTCAAGGCAAAAAGACT
CTTAGCAGGCCTTCTTTGGTTATCTGTTCTCACATCACTTGATGCCATCATCTGGAAATACCTGTAGGCT
TGTGTCTAGACCAGTCTTTGTTTCTATGAAAAGCCAGCCCTTGCACCTGTGGCTAGCACCAGGTGCCTGC
CACCACTGTATACCTGGAAAGGGGCATTGCTTCAGCTCTCATCTTCAGTCACTTGCCTTCTCCACTCCCA
ATTGCTCCTGATTCGTGCTCCCGGGGCCAACTATCGGTTCCTTTCTCTTCTAGATCATCCTGAGTAATTC
CCCCAGGAGAGAGAGGATAGCTCAGAGCTGGATGGAATCTGAAAGGCATTCTTTTCCCAGTCTGAAACTC
CATCTGCTTGACACTCTATGTGCCAAGTTTCCATATTCAATGCAAATTTACCAGCACATACATAGTTTTC
CTGTTACTGGTTAAAAAGCGTTTTGACAGTCCCAGGGACACATTGCTTTCTTTCCAACCAAAACTGTAGA
GACAAAGACACATTTCCACTGCAACTAAGTAATCCCGAAGTTTCTCCATAAGCCAAATTTGATTGAGCTA
ATACTGACCTTTCCACAGGCACAGCTTCCAAAGATATCTTTTTGCTGCAGGCAAAGTCCTGATGAGCATA
TTAGTCAAAGCTCCACCTCTTCAGTACCAGCACACCCACCCTCTCTTTTCTCTTCCTTTCAGGTTGAAGG
AGAACAGGGAGTGTCTCTAAATTTCCACAGCTGATTTTTCTCCCCCCAGGAGGTCCTATTGTTCAGGCCT
GGCCTGGGGAGCACGTGACACCCCACCCCACCGCCAGCAATGGATAAGCCTCAGGCTCAGAGTCCTGTAT
TTGATTTGATCAAGGCTATTCTGGCCATATGTTAAGAGCAATGTACCTTGGCAGGAAGCAAGCCAGGTTT
AAGTCCTGGGCCACTGAATTGCCAACTGCGTGACCCAAGGCTCCTCTAAACCTGCAAAAATGGAAATAAT
AATAGTACCAAACTCAGAGGGTTGTCAAGAAAATTAAATGAGATAATGCAAGTTGAGCACTTGGGATGGA
GTGTCTGGTTTGAAGCAAAGGCTGGCTAAATGACCATCTGATTATTGCTTTGGCCCCTGAAGCCTCGCCA
TCAATTTGTTCTCTCATTCATCAGAACAGCCCTTTGCTTGGAAAACCATACTTATAAAAATATGAAGCAT
CGTAAATGATCATAAGGAAACCGACCGGGGGAAGGTAGCAATGATGGGAATCTCTAAGGATCTCTCCCAG
GAGAATCTGCCTAGGGGTTTTAGTGGCCTGACCCTGGGGAGGCAGGTTGGAGAAAACTGTAAAGGAAAAG
CCTGGTCTGCTACAAAATGACTCAGAACCTACTCAGACTAGAGAAGTCTCTGAAAAAAGGCTAGAAATCA
ACCTTCACCCCGGGAGATTCACCTTCCTGTTCATTCATCCATTCATTCATTCATTCATTCATTCATTCAT
TCATTCATTCATTCATCAAATGTTAAATGAGCTCCCTCCTACATGGCCAAGTACTGAGGATAGAGCAGAG
AACAAGATTCCTGTCCAGGAGCCCATATTCTATTGGTCTATTTAAGTTTCTTTGACTTTTAAGAATTGTA
TTCTTCACAACCACCTATACCACATAGTGAAACAAACAAACAAAATATTTTCTTCTTTTTCAACTTGTAT
TTTAGATTCAGTGGGTGCATGTGCAGGTTTGTTGCATGGGTATATTGTGTGATGCTGAGGTTTGGGGTAT
GAATGATCCTATCACCCAGGGAGCAAGCAAACAAGCATAGCACCCGACAGGTAGTTTTTCAACCCTTGCC
CCCTCCCTTCTCCACCCCCAGTAGTTCCCAGTGTCTGTTATTCCCATCTTTCTGTCTATGTATACCTAAG
GTTTGGCTTCCACTTACAAGTGAGAACATGTGGTATTTGGTTTTCTGTTTCTGTGTTAATTCACCACTTA
GGATAATGGCCTCCAGCTGCATCTGTGTTGTTGCAAAGGACATGATTTCATTCTTTTTTATGGCTGCATA
GTAGTCCATGGTGTATATGTACCACATTTTCTTTATCCAATCCACCATTGATGGGCTCCTAGGTTGATTC
CATGTCTTTGCCATTGTGAACAGTGCTGTGATGAACATATGAATGCACATGTCTTTTTGGTAGCAAGATT
TATTTTATGCCTAGTAATAGGATTGCTGGGTTGAATGTTAATTCTAAGTTTTTTGGGAAATATTCAGCTT
GCTTTCACAGTGACTGAACTAATTTGCACTACCACAAACAGTGTATAAGTGTTCCCTTTTCTCCACAGCC
TCACCAGCATTTGTTATTTTTTGTTTTTTTTTTAAATAATAGCCATTATTAAAATGGTTGCTGCAAAACA
GTAACTCATTGTGATTTTGATTTGCATTTCTCTAATGATTACTGATGTTGAGCACTTTTTCATATATGTG
TTGGCCGCAGGTATGTCCTCTTTTGAGATGTTCTGTTCATGTCCTTTGCCCACTTTTTATTTTTTATTTT
ATGTTTCCATAGGTTATTGGGGTACAGGTAGCATTTGGTTACATAAGTAAGTTCTTTGGTAGTGATTTGT
GAGATTTTGGTGCACCCATCACCTGAGCAGTATATACTGCCCCCTATTTGTAATCTCTTATCCCTTGTCC
TCCTCCCACCCTTCCCCCCAAGTCCCCAAAGTCCATGGTATGGTTCTTATGCCTTTGTGTCCTCATAGCT
TAGCTCCCACATATCAGTGATAACAAACAACATTTAGTTTTCCATTACTGAGATACTTCACTTAGAATAG
TAGTCTCCAATCTCATCCAGGTCCATGAAAATGCTGTTAATTCATTCCTTTTTATGGCTGAGTAGTATTC
CATCATATATATGTATATCTCACAGTTTCCTTTTCCACTAGTTGATTGATAGGCATTTTGGTTGGTTCCA
CAATTTTGCAATTGAGAATTGTACTGCTGTAAATGTGTGTGCAAGTATCTTTTTCATATAATGACTTCTT
TTCCTCTGGGTAGATACCTAGTAGTGGGATTGCTTGATCAAATGGTAGTTCTACTTTTAGTTCTTTAAGG
AATCTCCACACTGTTTTCCATAGTGGCCATATAGTTTACATTCCCACCAGCAGTGTAGAAGTGTTCCTGC
ATCCACACCTGATCACTGCATCCACACCAACATCTACTGTTTTTTGGTTTTTGATTATGGCCATTCTTGC
AGGAGTAAGGTGGTATGGGTTTGATTTGCATTTCCCTGAGTGATGTTGAGCATTTTTTCATATGTTTGTT
GACCTTTGCCCACTTTTTTTTTTTTTTTTTTGAGACGAACTCTCGCTCTGTTGCCCAAGCTGGAGTGCAG
TGGTACAATCTCGGCTCACTGCAACCTCCATCTGCCAGGTTCAAGCAATTCTCCTGCCTCAGCCTCCCAA
GTAGCTGGGACTACAGGTGCGCACCACTATGCACAGCTAATTTTTGTATTTTTAGGAGAGACAGGGTTTC
ATTATGTTGGCCAGGCTGGTCTTGAACTCCTGACCTCATGATCCACCCGCCTTAGCCTCCCAAAGTACTG
GAATTACAGGCGTGAGCCACCATGCCGGCCTCCTTTGCCCACTTTTTAATGGAGTTATTTGAAGGCATCG
TACTACCTGACTTCCGACTATACTACAAGCCTGCAGTAACCAAAACAGCATGGTACTAGCACAAAAACAG
TCACATAGACCAATGGAAAAGGATAGCAAACCCAAAATAAAGCTGCACACCTAACAACCATCTGATCTTT
GACAGTCAACAATCACAAGCAATGGGGAAAGGACTCCCTATTCAATAAATGGGATAACTAGCTATCCATA
TGTAGGAGAATGAAACTGGACCCCTACCTATCTCAATATATAAAAATTAACTTAAAATGGATTAAAGATT
TAAATGTAAGACCTAAAACTATAAATATCATAGAAAACCTAGGAAAATACCATTCTGGACATTGGCCTTG
GCAGAGACTTTATGACTAAGTCCCCCAACAAAACAAAAACAATTGCAAAAAAAACCAAAAGTTGACAAGT
GGGACCCAATCAAACTGAAGTGCTTTTGCATAGCAAAAGAAACTATCAACAGAGTAAACAGACAACCTTG
GAATAAGAGAAAATATTTGCAAACTAGGCATCCAGCAAAAGTCTAATATCCAGAATCCACAAGGCACTTA
AATAATTCCCATGCAAAATCTTTTCTTGGTTTCTTTTAGTGTACCCAAAGTGGTCTGGCTAACTCTTCAT
CCCTAAAAGAGAAAAGGAGGAAGGAAGGGAGGGAGGGAAGGAGGGAGGGAGGAAGGAAAGGAAGGAAAGA
AGGAAGGAAGGAAGGAAGGAAGGAAGGAAGGAAGGAAGGAAACTTACTCTACATGAATAGTAAGGAAAAT
AGAAAAAAAAAAAAGAAGTTATAAGAAGCATGACACTAGTCACATTTTAGAAGTCCCTTTCTTTACCTGC
AGAGCCAGCAAGCTTTCAGAGTTCCCAAGAAAACCACCTTTTAGTGTTTAAGTCCTTCCCTAGTCCTAGC
TTTCCTTCACTCCCCCCTATCCAGGAAGGGCCCAGAGGAGAGCAGAAGGATAGATTTATGGCCAGATCAC
CAAGGTTGACATAAGGAGGGCATTTTCCCTTTAGAGTCCTGGTAATAGGGACTCAATCTCCCTGGACTGA
CTCTTTGTTAAATTAAAAAGGGTTAAGTTTAGCATTCCTAGTCTCTTGGACACTGCCAGAGAAGGTATTG
ACCATGACATCTTGGGCATGCTCTGAGGCTGTTAAGGCCCCATGTTGGAATGATGTTTCTCTGAAGCCCT
GGCCACAGCCAAGCATTTCTTCTAAACTGCTTGAGATGGCAGGATGCTTGAGACATCTGTTTGTTATTTT
TATATGGACCCAGCCCAGAATCACAATCACCCAAGACCATAAAGAACCTGTGGCCATGATTTTGACAATG
AGAACCATGGTTCATGAAACTCAGGGCTTCCATTTTTGGCTTCTTGACACTCAAGGTAGTTTTTCATCAA
AAAGCCCTTCAAAAGAGAGACTGGTTTCCTTATTAGGAAGGAAAATCTATACTCTGCCAACTCCAGAAAT
TGAGTCTTAGAAGGAACTAGTTCGCTCCCTCTCTCCATCGTCTCCAGCCTCAGACATTTAACACAGTGGC
CTTTCTCTTTCTCCTTGGGGTTTCTACGTGTCCACAGGGGGCCAGCTGTGTTCCTTAAGGCATTCTGTGG
TAAATGTTAGATTACTGCCTTTCTCCTATTATGGGAATATTTTCCTTCCAAGAATATAACATTACCTAGT
AATAAGGACAAGAACGAGAAATAGAAGGGGGAAGGAGAAGTAGGAGGAGGAAAAGGAGGAGGAGGAAAAG
GAGGAGGAGGAAGAAGAGAAGAAGGGGGCTTTATTTGTATTTTTTAAATGTTCTGCTTGGAGATAATTAC
AGATAAGCACACAATTTTAAGAACTTATGCAGAGATACCCTCACCCAGTTTCCCCCAAAGGTAACATCTT
ATGTCACTATAGCACAACATTACAACCAGGAAATCAGTGATACAATCCATAGTCCTTACACAGGTGCCGT
CAGTTTTACATGCACTCATTTGTGTGTGTGTGTGCATCTGTGTGTGCATTTAATTTGATGGAATTTTGTC
ACATGCATTGATTCATGTGGCCACCACCACAGTTAAGATACAGAATAGTTTCATCACAAGGTTCCTTTGC
ACTAACCTTTTACAGCTACACCCACCTGCCTCTCCCCCAATCTCACCTCTGACAACCACTAATCTGTTCT
CCATCTCTATAATTTTGTCATTTTAAGAATGCAATATAAATGGAGTCATACAGTATGTAACCTTTTATGA
TTGGCTTTGTTCACTCAATAGAATTCTCTGGGGCCTCATCCAAGTGGCTGTGTATATCAGTAGTTGCTGA
GTCCTATTCCATAATACAGCACTATGGTGTGTTTAGCCATTCATTGGTTGAAGGACATCTGAGCGGTTTC
CAGATTTTAGCTATTGCAAATAAAGCTGCAATGAGCATTCATATACAGATTTTTGTGTGAACACTGTTTT
CATTTCTCTGGGATAGATTCCCAAGAGTGCAATTGCTGGGTTGTATGGTAATCATATGTTTAGTCTTATA
AGAAATGGCCAAATTCTTTTCTAGAATTGCCATACCATTTTACATTTCCACCAGCGTATGAGTGATCCCA
TTACTCTACATCCTCATCAGCATTTGGCGTTGCCACTATCTTTTCAGTTTTATTTTTAGCCATTCTGATA
GGTAGTTAGTGATATCTTACTTGCATTGCTTAGTGGCTCATGATATTAAACATTTTTTCAAGAACTTATT
TGTCATCTGTATATTCTCTTCAGAGAAATGTATTTTCCCATTTTCTAATTTGATGCTTTTTTAGCATTGA
GTTTGAAGACCTCCTTATATACTCTATGAACCAGCACTTTGTCAAATATGTGCTTTACAAACATTTTCTC
CCCATCTGCACTCTTCTCTTCACCTTCACCAGGTCTTTCACTGAGTGAGAGTTTTTCATTTTGATGAGGT
TCAGTTTATCAATTTTCCCTTTTATGGATTGTGCCTGTGGGATTCGGCCTAAGAACTTTTCATCTAATCC
TAGGTCCAGAATATTTTCTCCTTTTTTTTTCCTAAAATTTTTATAAGTTTACATTTAATATTTAAGTCCA
TGATTCATTTTGAGTTAATTTTTCAGGTGTGAAGTATCAGCTGGTTCATATTTTTTGCCTAGGAGTATTC
CTAGTATATACCTAAGGAATGTAACCTTTAAAAATATACCTAGTATTTAGATATATTTTATGGATGATAA
TCATAATAACCATTCCAAAAGGTTGCTGTAAGAATTATAACCTTTAAAAATATCCTAGGTATATTAAACT
AATATGATATTATATTGTATTTTTATGTTATATTAGTATAATATTATACTAATATACTAGGTATATTTTT
AAAGGTTATAATTCTTATAGCAATGTTTTGGAATGGTTATTATGATTATCATCTATTTTACAGATGGAGA
AACCCAGAAAGATTTGATAATGTGACCAAGGTTAAACAAATGCTAAGTGATAGAAAGAAGCCAGGGTTTA
AATGCGGGTCTGACTGACTGACTCACTCCCACATTTAAACCCTGTTCCTATTGCCTCATTCAATCCCTTT
CACTCTGGGAGTCCTGCTTCCTGAACAGATGTTCCACTTTCCTGCATACATTCCTTTATCCTGACCAACC
TCAGTACACAAGCTACCAGAGGCTGGGGCCTGCCAGAACCTGTCCAGGGTTCTCCGTGACATGTTTGCAG
GGTGGAGAACAGGGGCAGACTGGGAAACTTCCCTATATGCAAATAGCTTGTCATTCCGGTTTGGGGAAAG
GCTCACATCAGATTTCAGCATCTTCTAAAGTATTGCAGAGCTCCTGTACCAGCTCACTTGTCTGGGAGGA
GCAGGCTAAAAATCTTAGGTTCCCCAAAGACAATCACACATACACACAAAATTCATTTAATAACTCCAAA
TCCAGAACACTTCCATCTTCAATCTGCCCAAACAAAATGCACTGATAGAGGTTAGTTGGAAGGACTCAGA
GCATTTTGGGGTAAAACTTCTATAGCTAGAACCTGTTCCTTGCCCCTTCTGGTGGGTGGGGGTCATAATT
GGACTATAACCACTTCATTATCCATTCCCATTTGTAGGTAGATATGGGTAAAGGTAGAGTTTCCCTCCCA
ACCCCCCAGCTCTCTCCCCTCCACACACTGGCTGCTGACTTCCCAACCAGCCAGGACCTAGGGACTTCTG
CACTCAGACCACTGGAAAGAAACCAGCAGCCTCTGAGTTGACTTTACTCTTTTGCAAATCCCTATACCTC
ACCCCACTTTTAATGAGAGATCCAGGAGTTCTTTGCCTCTGTGACCTTATACTCAGAAAGGGTCCCTCCA
CTTACAACTTCTCCCAGAGCTTATCCAAAGACTACTAGGCCTTTGCCCTAGCCCATGTTAGACAGCTGTA
AGGAGCAGGACAAGCCCAGTCAAATGATCCAGTCCCTCTGGGTCAATGAATGTATCTATTTTGACTGACT
CCTCAGAAGCCTCAGGGGTGCTTGAACCCACAGCAGAGAGTTTCAACAGGTGGGTCAGCAGTAATACGCC
CTGACCCTGCAGTTCCTCCACCTCCACCCCTGTGAGAAATTCAGAGGTATTTTGTTCGGGATTCTGGCAA
CATGCCTTGAGCCCTGGGTGTCCCCTCTTCTAGGAATGATGCTTTCTTCAGTATTCCTGTGACAGTCTCT
GCAGGCAGACAATGGCAGCTTCTGGTTACTTCCTCTCCCTGGAGAGCCACTTCAGGTATAAGTGGATCAA
GGGGAACTGCTGAAATGACTCAGGCCATTCACCCTTGGTATTTCCTCCAGGAGCTGAGATAGGTCTCGCT
GAATGTCAAAGATCGGGCCTCAGTCAAACTTCCGCAGAGCTGGGTGGCTGGTCACCTTCCCAGTCTCCAT
GTTCACCCTCCCAGTAGAAGGTATGAAACATCCTCTTGACCTCCTGGTCTCCCTGATGACAATGTCCTTT
ATCACCTTCCAAACTTCTCTGGCAGAGGCTTTAAACTTGGGCAGGCAGGGCTACTCCAGAGACAATGGGT
TCTGTTATGCCCTGTCTTGCTCCAGCCAAAGCAAGCTGGGGGCCTCCCTCTGACATATGTTTGGGGGATA
CGTCCTGCTCCTGATGCAGTTTCCATCATCTCCACCCTCTTCCAGGGAGCATGACTCTCTCTCTTCCTTT
TTTGTATTCATAAAAGGCTACTCCCTGATCCTCCCCTGGCCAACCATTTCCATAGAAACTAAGAGACTTG
AGTTTGAATATCAACTACCACTTACTAGCTATGTGTCCATTGATTACTTATTGTCTTGAAGCCAGTTTCC
TCATCTGTGAATAGAAGATGTTGACCTCATAACATTGTTGCAAGATAAACAGGATAATATATGTAAAGCA
ATGCAGTAACTGAAATAGTCACTGATCCTGGAACAAAGTGAGTGTTCAATTAGTAGTGGCTATCACTAGT
TTCTATGACAACTGTCTCCAGGCCCAATCTTTGATCCTTAATCTGCTTGCCAGAATTCATCCTGGAAGTT
GCAGGTAAGTTGTTACAGAGGGAGCAAGTTCTCCAGCTTCCACAGGGAGTCTCTGTTTGCCTATCATGCC
TACACTGTTCCCTGGGAGTCTGGTGGGCTTGTGGCATGGACGAGGGGCTCTGCAGGTTTGGGCTGAAGGC
AAGGCACTTCCTTGTCTGGTAGGTAGGCTCCTCAAACCTAACAGTGATCACTCTGAGGGCTCCTTGTGGA
CTTACTCAGCTGTAGGCAAATAGTGGCTGACTCTGCACTCCGTGGCCACAGTTCCTCCAGGTATGCCTGT
CTCTGGGCAATGGCCCACTTGGTCAGTGCCCCTGGGGAGACCTGTCTGTTCAAGCACTTGTCATTTTCCC
TGCTCTGAGGGTCTCCAAGGTGAGAGGGCAATCCCATGGACCCAGGACCCAGGGGAACCTCCAAGCTCAG
CACTGGTCAGGCTCCAGCTAGAGCCTCCTCTCATCCCTGGCAACAAACTGCCCCTAGTAACTGCGCCAAG
GAGGCCACCTCCCCCGTGGCCACCCCGAGGCTGGGGTCCATCCCTCTGAGGTTGGATAGAGCGCAGCCCA
GGAAGGGAGTCCCCTGCAGACAGGAGCCCAGCCTCCCCCGCAACTCTGTCCCTGCTGACCCCTCCTTGGT
AACCTATAGCACACCAAGGCTGGCTAACAAACAAACAAACAAAACCCCAACAAGAACAAAGGAAACATGA
AACCAGTCAGACCAACAGATTCAGACCAGAAAATCCCCATTAAAATTGTTTGAGCCCCATACTTGCTGGA
TAGGGGCAGGGGTCCAGGCCTGAATCCTTCATAAACCATAAAACCTTGAATGCACTGAAGGAATGCATAA
ACCGATTTCACTTAGCGCTGGGCCTAAATAAACTGGATCCAACTTCTCAGGCTGGACTTCTTCCAGCTTC
GGGACACCTTCTCCCAGCATCCCTCCCTAGGGGGAACTGGGGAAAATCAAAGGCTGAGACAGGGGAAATG
CGAGGGCTTCGGAGGGACATACCCTCTTCCCCAGGCCCAGGTCGCTCCATCCCTGCTGGGGCCTCAGGGC
TCATGTCTGGGATTTCCCCACCTTTGCGGGGCAGGAGCGGCTCCTCTTGGGCGGGGAAGGAGGCAGGGCC
GGCTCGTCTCCCCATTCCCCTCTCCCGGACCCGAGGAGCAGGAAGCGGCGGCTCCTTCGGCCACCCAGGC
AGCAGCCACAGCGGGGAGTGCGCGGCGCGGGGACAGGAAGAGAGGGGCAATGGCTGCCGACCCCACCGAG
CTGCGGCTGGGCAGCCTCCCCGTCTTCACCCGCGACGACTTCGAGGGCGACTGGCGCCTAGTGGCCAGCG
GCGGCTTCAGCCAGGTGTTCCAGGCGCGGCACAGGCGCTGGCGGACGGAGTACGCCATCAAGTGCGCCCC
CTGCCTTCCACCCGACGCCGCCAGGTACTGCCAGCCTCGCCCTCCCCTTTCTCGGAGGAGAAACTGAGGC
CCGGCAAGCTTTGGGCCCAGGGAGCTTGCGAGGAAGGAGTGGGCTGAGTTTGGGGCTGAGGACTGTCCCC
CGCGGTATTTCTGAATTCCACCCAGTAGCCTGAGCCTCCCAGGCACACCCATACCTGTCTCCCTAACCAA
AATAGAGTTGGCACATAATACCTGTTTGTAGACTCAACAGAGGTCAAAGGCAAGCGGGAACTACCTACCA
AAGACGCCTTTATCCCATCTGACCTTCCGAACTTGTCCTGCCTGCTTCCATCCTTCTCTCCAGCGCCTTC
TTCCCCCGGTGTCCTGTGGCAATAACTGCTCTTGACCGCTCTCTGCCATCCTCCTACCCACCCCAGCTCT
CAGGGCAGGGCTGAGCATCCTGGGAGGCTGTGGCACTTTGCTCAGATCTGCAGGGAATCATGTTCTCTCT
TCCCACGGTGGCGGGAGGGAGGAGGCCCCTCCCAATCAGTGCAGGCTGAGGAGGTCAGGGGATGGAGACT
GCCCGGCCTGATGGCCTGTCCAGGCCCTTGGAGGGTCAAGTCTGGAGTTCTCTCATCTCTGTTTTTGTTT
TTGTCCCTTGCTGTCATGCGCACTACAGCGACGCCTTGACATGCCCCTATTTTTCTCTTCCTACCTCTTT
CCTACGTTTCCATTATTCTCTGTCTTCCCACTGATTTGGAATCCAGTCTCATTCCCACTGGAGTTGCATA
TACTAGCTGTGTGCTTGCACCTTGCAGCCATGAAGAAGACACTCGGGATGTTAAACCTGAGCATGATAAC
CATGTCCTCCTCCCAAGGCTCTGGGACATCAATTAGAGAGTCCGGGACGGGGGTCTCTCTGACTGGCATC
TGGCTTGGATGCTATCTGTGGTTCTCTAGGATTACCATGCAAACTCTTAAGATACAGCCTCAGGTGCCAC
ACACTCAGTTCCCAGGCCTTCCCCCACCTTATGAGGAGAGGAAAAATAAGATCGCCTAAGGCCCACTCAC
CTTCCTCCCTCAACATCTGCCTGTTGGTTTTGGAGGAGGGTCAGAGTATGCTAGGATTTGTCTAAATCAT
TTATAGCCTTTTGAATATAGAACGAAAGGAAACAGATGGCAGTGACATGATTACACTGTGAGACATTGAT
GCTAACTCCTGCCACTTTCCCTTCCCAAGTTCTGGGAATTCCCTGGGTGGAGGGGGTAAGATAATTAATG
GTAATTAAGACTTAGTATGTATGGATTACTATACTAGGAGCTTTACGTGCATTACTTTACTAGATCCTCT
TTCCAGCTATTCATTCATTCATCCACTTGACAAATGCTTACTGCTCTTCTACTATGTGTCAGGCACTGTT
CTACACCCTGGGATTAACGATGAATGCAACAGATGTGTCCTTTCTCTCCGGGAGATTGCAGCCTAGGGGG
AGGAAGACATTAACCAGATAACCCCACATGTAAATGTAAATGTGCTACTGTGAGAAGCTTAAGAAGGGGA
GATTTGTGGCTCTAGGAGAGCTCATTAACAGAAAGTTTGACTGATATCAGAAAAGGCTTCCTTGAAGAAG
TTACACTACAGCTGAAATGTGAAGAATGAGTATAAGTTAAGTAGGTGAGGAGGAGAAAGTTTTCCAAGAA
CAGACAACAGAGTGTGCAAAGAATCTGTGGCAAGAGGGGCATGGTAAGTACAAAGATGGGAAAAGGCCAT
GATGGCTGGAGTTGGGAGAGTAAAAGAGCAGTGGAAAACCACTGAGCATTTACAACCAGGTAGCGGTGGT
GACCATGGGAGGGATTAATCAGAATTGCAGTATGGAGAATGCATTGGGAGGGGTAGAGTGGATTCTGGTT
AAGTTAGGAGATTGTTATCTTCATTCTGATGAGAGACGGATAATAGGGGCTAGAGTGGAGTGTTGGTAGT
GGAGATAGGAAAGGAATGGGTCAAGCCATATTTAGAAGGTAAAAATCCACCCGACTTGGTGCTGGATTAG
TCATGGGGAGGATCACGATGAGGAAGAGGGGTATTAAAGCTAACTTGATGTCTGGCTTGCCCAAAGGAAT
GGAGGATCCACTAAAATGTCCACTCCATGAGAGTGTCTGTTTTGGTCACAGCTCTGTCTCCTGTGCCTGG
CACAGAGTTGGTGTTCAATAAATATTTATTGAATGGCAGTGTTGACAATTAATGGAGAGACTATGAAAAG
AGGCCTAGACTTGGAGAGGAAGATCATGAGTTCAGCTTTGTACCTGTTGAGTTTCAGATGCCTTTAAACA
ACCAAGAAGAGTTGTCATGGACATCAGAGTAAAGGTTGGTGCTAACAATATTAAAACTTGGGAGTCATTT
GTTATAAGTGGTCATTAAAACTAGGGCATCAGGCTGGGCCTGGTGGCTCACGCTTGTAATCCCAGCACTT
TGAGAGGCCAAGGCTGGTGGATCACCTGAGGTCAGGCAAGACCAGCCTGACCAATATGGTGAAACTCCAT
CTCTACTAAAAATACATAAATTAGCTGGGCGTGGTGGTGGGCACCTGTAGTCCCAGCTACTCAGGAGGTT
GAGATAGGAGAATTGCTTGAACCCAGGAGGCAGAGGTTGCAGTGAGCCAAGATCATGCCATTGCACTCCA
GCCTGGGCAACAAAAGTGAGACTTGGTCTCAAAAAAAAAAAAAAACAAAGCAAAAAAAAGGCATGGAGGA
GATGCATTCATTCCAAGCACTACGTGAAAAAAACAAAGTCCTTGCCCTCATGAAGCTTATAGTCTAAAGG
AGGAAGACAAAATAAATAGCAAATGAATAATAAACTTTTTAGCTATAGCACTCATGACCACCTGACAGTT
CTTGATTAAAATATCTAAGAAGGGTTGAGAAGTCTGATTTTCCAAGAAATGGGTTGGTCTAAAAATATTA
ATGCCAGGGCCCTCTGTGTATGGGGAATATAAGAGTTGGAATGGGGTTGCTTTTTTATGTAGACTTCTCT
GTGAAATCCATACTAATTAGGTACCATTTGAGTAGAGATTTGAAGGAAATGAAGGGGTAATCCATGTGGC
TCTGTTAGGGAGGAGTGTTCTAGGCAGAGAGAACAACAGGTGCAAAGGTCCTGAGGTGGGACCACACTGG
GCATGGTGGAGGAACAGTGGGAAGCCCGTGTGCCAGGGGCACAATGAGAGGAGGGTGATTAGGAAAGGAG
GTCAGCAAGCTATGCCTGGCATTGGGGACAAATCTTGTAGGACTTTCTCAGCCATGAAAGAACTTTGGCT
TTTACTGTGAATGAGGAGAGCCATTGGAGAAGGGCAGTGACATGTTGTGACTTAGATTTTAAAATATGAC
TTTGGCTGCTGGGTTGAGAATAGATTGTGGAGAGGAAGCGGGAGAAACAGAGTCCAATTAGGAGGCTTGG
GCTGAGATGCACCTTGGGGGAGAGGTGGTGAGAAGTGGTCAGCTTGTTGCTCGACAGTATTTTGAAGGTG
GTGCTGGCAGGATTTGCGAAGACTTGGCTGTGGGAAGTGAGAGGAAGAAAGGAGTCGAAGATGACACCAG
GGTCCTATTCTGAGGACTAGAAGGACAGAGGCCCCATTCACTGAAATGATGAAAACTAAAGGAAGAGCAG
GTTTCAGGGGAAAATCAGGAGGTTAGCTTCAGACACATTTGGTATTGAATATCCAATTGGAGATGATGAG
GTTGACTATAGAAAGATTATAGAGGGAGAAGAGCAGAGAAGAAGGGCTTGGACTAAGCCCCGTGGTCAAG
TAACAGGATATGAGCCTGCAAAGAAAACAGAGAGGAAGTGACCAGACAAGTAGGAGAAAAGCAGGAGAAT
GTTGACACGTGGCTCAAGTAACGAAGTTTCAAGAAAAAGAGTCAGAGATCTGAACTATACACTGAGAACT
GAAAATTATTGGTTAGATATAGCAACATAGAGGCTGTTGGTGACCTTAGCCACAGGTGTTCAGGGGAGTG
CAGGTACCAGAAACTAGACAAAAGTGGGTGCAGCAAGATGATGAAGAGGAGAGACAGCAGTAAATGCTCT
CAAGACTTCTGGGTAGGAAGCTATGAAAGAACTGTGCAAGGTAGTTACAATTATTCCCAGTTTTTAGTTT
AGAAACTGAGGCCCAGAGGATTCCCTTGCCCAAGGTCATACAGATAATAACGGGTGAAACTGGGATTTGA
AATCAGGGCAGTGTGATTCCCACATCCCATGCTTTTTTCCATGCCATGGCAGATGTCATTGGTTCCTGTG
AACCCAAGAGGATGAGAGAAGACAGATTAAAAATATCACAGAGGTGGAGAAGGGATCTCTGGCACAAGTG
AACAAGAATAGGAGAAACCTACACTAGCCAACATGTCCAGATGCCAGGAAGAGCATGTGGTTTTTCCTGA
AGGTTGGGGCTCTCCAGCTGGCTTCCCAGGGAGACCCCGGGAGCACATTGCCAGCAGTCTCTGACTACAG
CACCATCACAGTTTTGCAAATACTGTGCTCTCAAATATGTCATTTCTCCTTAATCCCCATCCCTGCAATC
CCAAAATAATCTATAACAATTTTCATATTTACTGTTCTGTGGGCACATACAGTGAAATGAGCAACAGGGT
TTGCAAATGCTTATTTTGTAAGGCCTTCCCTTAAGTTTCGACTTCTGTTCCAATTCAACAAAGATGTATT
GTGCAATGCATGGCAATGCACTTTGGGAATTATAGAGATGAATAATTACAGTTCATCCATAAAATGGAAT
AGTGTGCAGCCACTAAAGATCATGCTTTGGAAGAACAGCAGTGTGGGGAAGTGCTCGTGCTCCACATACT
ATGTGATCCAAAAGGAGAGAGCAGAAAGAAGGAGTGAAAGAGAGGGAGAAAGGGAAAGAGATACCTTGAA
GGTGGATAGTAAAAGGATATACTAAAATATCAACAGAGGCTAGCTCTGGAAGGTTGCATCCCTGGTAACT
TATTTTTCTTTTATATAGCTCTCTATATTCCCTATGTTTCCTACAAGGTATATGTATTACTTCCATAATT
TAAATGGTAATAAATGATGTTTTGAAGCAGAAGCATGAGGCATCATGTTGGTCCTCTGGGGGCTCAAAAT
CTACTAGGGGAGATAAACATAGAAACAAGCAACTAGAATAAAGGGCAAACTGTGATACCTGCTTTTTTGT
GGCCACCTTTGCAGAATGGACTGGCTCCTAAACCTGCAAACTCCTTTACTTCCTGCCTTGTTGCTGCTGT
ACTGAAATCTAAGCGGCCTGCTAAGTATTGCTTCATGTCTCTCTTTCCTCTTCCACTACCTTGCAAGCTC
CTGAGGCTTCTGTGGGTCCCCACAGTCTGGCATCATGGCTAGTTTATGTGTTCAGCTGGTTGCTGTAGTA
ATGAATGGGTCACCCCCTTCCATATCTTGCTCCCCCTCTCCATAGCTCTGATGTGAATTACCTCATTGAA
GAAGCTGCCAAAATGAAGAAGATCAAGTTTCAGCACATCGTGTCTATCTACGGGGTGTGCAAGCAGCCCC
TGGGTATTGTGATGGAGTTTATGGCCAACGGCTCCCTGGAGAAGGTGCTGTCCACCCACAGCCTCTGCTG
GAAGCTCAGGTTCCGCATCATCCATGAGACCAGCTTGGCCATGAACTTCCTGCACAGCATTAAGCCGCCT
CTGCTCCACCTGGACCTCAAGCCGGGCAACATACTCCTGGACAGCAACATGCATGTCAAAGTAAGGGCTC
TGGCCAATCCTCCGCTCCCTTTCACTTGAGGGTTGCCTCCAGGTGAGCAGAATTATCCACCTGCCTGACC
GGCCTGTCAAGGGTTTTAAGCAGTTCCCTTCATGGACAAATTCTAAAGGCAGGGATCACACTGCAATAGA
GATGGCTAAGCAGTGAAATTTGGGGCATAAGGCTGGGTATCAGGATGCCTATAATAACCCTCTTTGGACT
CAGTTTCCCATTTCTAAATTGGATAGAATAATCTCTATTTCCCTGCACTTTCTTTTATTTGGATGGAGAC
GTGTGTAAATGAGACAATCCCTAAGAAAGGTTGTAATGGACATTCTTTCACTTCCTAAAACTCTTTTTTG
CCCCAGGACCTTTGCAGCTTCTGTTTCCCCACTCCCCTCTATTTACCTAGCGAAGGTCTACTCACTATTC
AGCTTAACCATCACCTCCTCAGGGAGCTCTTCCCTGATCTACTCCAGTAGGTCCCCATTATATGCCTTCA
CTGTACCTCTGATTCTCCATATTACTAACCCCAACATAGGTATATAATCATTAGTGAAACACTTTCATTA
ATGACTGGACCCCCTATTTGAATAAGTATTTACGAGGATATGGAGTGTGTGTGTTGGCAGGGGGTGTCTC
ATTTTTCTTATCTGCTGCCCAGTCCTTGGTCCACAGCCTTCCTGGCCCTCAATGCATGGCCAACTTGACA
AGTGAATGACTCAGTGGATGGGAGCAAAGGGAAGATAAATGTCCATGGTGTGTTTCAGGGCCCCCGGAGG
TGCAATGAATAGCTTACCGAAGGTGGCAACTTCATTCATAGTCTCTGGATAATAACACCTACCACATCCT
AACTACATGCCAGGCACTGTTTAAGTGCTTTTTGCATGGCACCTCATTTAGTGCTCACAATAGCACTGTG
AGTTAAATGGTCATATTACTTCTACTTTACAGGTGAAGAAACTGAGGCTCTGAGAAGATAAGTAATTTGG
CCAAGACCATCCAGATAGTAAGTGGTAGTGCTAGGAGGGAGTGTCATAGAAAACCACTACTCTACCCTGG
AACAGGCAGATAGCAGGAGGGGTGAGAAGCCATAGCCGTTTTCTGGTCATGAGGCTCTATCACGGCTTTA
TCTCTGCCCCTGCCTTCTCCCAGATTTCAGACTTCGGCCTGTCCAAGTGGATGGAACAGTCCACCCGGAT
GCAGTACATCGAGAGGTCGGCTCTGCGGGGCATGCTCAGCTACATCCCCCCTGAGATGTTCCTGGAGAGT
AACAAGGCCCCAGGACCTAAATATGATGTGTACAGGTGAGAAGGAGGCCTGGCGTGATGCCACACACCCA
GCAGGCAGTTTGCTGCCACCACCCTGCCTGGCCTCTATGGCCCAAAGGGCAGGGCAGTGCGGGCATGAGG
TCTGGCCCAAGGCGGAGGACTCTGGCTGGAGAGGCAGAGGGCTGGGGAGTACTTTGGCCGGTGAGGCTTG
CCTGGGACTGTGTGAACTGTAGCCCCCCGACCCTGCCACCCCGGGCTGGGGTGATCTTGGATGTTCAACT
AAGTCATTCAGAAAGGGTTCTCTGCATCCACAGCTTTGCAATTGTCATCTGGGAGCTACTCACTCAGAAG
AAACCATACTCAGGTAAGCAGGCGGCTGTGGCTCTGTGTTGGGGGCAGGAGGACCCCTGGGATGGGCTCC
TGGAAGGGGCTGTGGGAGGACTGAGGGTTGGGGGGGGTCAAGTTGCAGGTTTGTGTGGAACTGTATTCTC
TTCAGGGATTCCTCTCCTCACCCTCCTTCCTTCCTGCCTCTATTTCTAGAGCTCACGTCACAGCTAAAGG
AAAGGAAAGGTCAGCCCAGCCCCCAGCCCATGCTTGGTGGCTCTAACTTCCTTGCTTCTAAAGTGCCCTT
TCTGCCTTCTCACACCCCTGCCCCCTGCCACCTAGATGCCAGGTAAAGAGACTGCAGGAAACTTGGGCAA
CCTTGCAACCTTGAGAGTCAGAGCCTTTACCTAGGCCTGCCCATCAGCTGCCTGTCCTGCTGCCTTTGGA
CAGCACAGACCTGCAATGTGGGGTCATGTCTAGTCTTGACCTGGGAGGCAGCTGGAGCCAGACCAGAGAG
ACTTGGCTGCTCAACACAGAACCTCAAGTTGGTTGAAAGTCTAGCTGTTTACTCACCAAGCATTTGTGGA
GCCCCCACTGCGTGCATGCCCTGTTGGGATCCTCAGAGCCCCCGCCTTCCTCCCCAGCTCCCCTCCAGCC
CTACCTCTCAGCACCCACATAGCCTGAGCCTCCCTTTGCAGGGTTCAACATGATGATGATTATTATCCGA
GTGGCGGCAGGCATGCGGCCCTCCCTACAGCCTGTCTCTGACCAATGGCCAAGCGAGGCCCAGCAGATGG
TGGACCTGATGAAACGCTGCTGGGACCAGGACCCCAAGAAGAGGCCATGCTTTCTAGGTGCTTATCCAGT
GCCCCCTACCCAGGGACTGGGAGCTGGGTGGGGCCGGGAGGGGAGATGACTGGGCACTCCTGGGAGCTAT
GCAGAGAGACACTTTTGGTACTACGGCCTAGAAGGACTTTTTTTTTTTTTTTTTCAGAGACACGGTCTCT
CTGGTCCAGGCTGGAGTGTGGTGGTGTGATCATACTTCACCATAAGCTCAAACTCCTGGGCTCAAGATAT
CCTCCCGCCTCAGCCTCCTGAGTAGCCAGAACAACAAGCACACCACCATGCCTGGCTAATTTTTAGATTT
TTTTTAAGAGATGGGGGTCTCGCTATGTTATTCAGGCTGTTCTCAAACTCCTGGCCTCAAGTGATCCTCC
AGCCTCATCCTCCCAAAGTGCTGGGATTACAGGTATGAACCACTGTACCTGGCCTAGAAGGACTTTTTGA
GGCAGGATCTGCATCACGGGGCTGGGAAGGCAGCACTGGGAGCCAGGAGTAGCTGAGGATGGGGTCTGGG
CTCTGTGTGTGTTAATGCATGTCCCTGTGGGAGGTGGAGTAGAAAACCCTCGGTGCCAAAAGGCAGAAGC
CACAGCATCTGGGCCTGGCCCTGTCACCAAGCTCTCCAGCCAGCCTTGAGTCCTTTCAGAGCTACTGTTT
CCTCATTTGTAAAATGTTTCCAGGCCATGAGATCACAGGCTGAGGATGGCCCATGAGCTCATCCAGTCCT
TTGGGGACTGTGAAAATGCACCTGTGTGTAAGTGTGAGCATCTTAGAGATTGCCTGAACTTGCCCCCTCA
TTCTGTGGGAAAGGACCCTGATAACTCAGAGGGTCAGTGACTTGCTGAAGGTGCCCCACCATGACCCAGG
TTTCCTGCCTTCTCGTGCATTTATATGAACATATGTGAGCCCAGGAATGGATTTTGGGAGACAGGAATGT
TAGGGTATCTAAAACAGGGAGGGTACTGTGGGCCAGCCCGTTGCTTCCTTTCCTGTCTTTCTCCCACTCA
TGGAGCAGACATTACCATCGAGACAGACATACTGCTGTCACTGCTGCAGAGTCGTGTGGCAGTCCCAGAG
AGCAAGGCCCTGGCCAGGAAGGTGTCCTGCAAGCTGTCGCTGCGCCAGCCCGGGGAGGTGAGTGTGTGGG
CTGGGCAGTCCTTATGGTCATGCTAAGCTGGAGCCCGCTGTGTGGACTGTTGTGATCTCTGGCCAGACAC
TGAGCACTCATGCACAGCCCAGCTTGGGGCCACCTCCATCCAGAGGGGACACATTTCCCTAATTTGCATG
AAGGTACTCCAAGGGATAGTGGTGGCTAGAGCACAGGGCCCCTGGGAAGGATATACCTTCTCTCTCATGT
TTGGGACCAAACTGACTCCTGTCCTGCAGAGGAAGGCCCGGCTCTCCCAAGCTTTCATGCTGTGGGTGTC
AACATCATCCCCCTGCTCTTCTGTCCCTATTCTTAACACGGGAACCAGCCATGAGTTAACATGGGGCTCC
CCCAGCTGAACTCACAGATCCACCCTGAAGTTCACATGGCCCAAGGGGAAGGCAAGGCCCTGAGCTGCCT
CTTTCTGGAGGGTTTCTCCAGCTCAGTGTTTTCCTCTAGACAGCTGGGGATAGTCATGGCAAAGGATAAA
GGTTTCCCAGGATAGGGTGGGATGTGAGTCCTGACAGTGACCGGGAAGGTTGGAGAGAGGGAAGGAGGGG
AGGAGGGCACAGGCTAGAACTGCGCCACTGATCTCCACCCTGCCTGCTGGTTATGCCTCCCCAGGTTAAT
GAGGACATCAGCCAGGAACTGATGGACAGTGGTGAGTCTGGGTGCCACGGGCGGGACCAGAGAACTCACA
GCAGAGAAAATGGAGTCAAACCACACCCTTTCCCCATCCCCCTGGCCTCCCCCTCATCCCCAGGCCTATC
ACACATCCAGGGTTTAGGTGCCCTTTTCCAGCACCCAGCTGCATGTTCAGAAAGCACATGCCCTCAGGGA
GCCTGGCTGCCTCCCTTTCAAGTCTGTGTCCTTGCAAGACGGAATTTTCCCTTTCCTGACCTGAAAGGTG
GAGCATTGGTTCTCAAGGCTGGCTGCATGTTAGAATTGCTCGGGAAATTAAAAAAAAAAAAAAAAAAAAG
CTTTGCCTTGGGCACACCCTAGACTAATTAAACCAGAATCTGTGAGGGTTAGGCCTGGGTAGTGATCATT
TTTGTCATTTTAATTCTCATACTCCACTGGGTAGAGCAGAAGGATGTTGATCCTTAAGACCTCAGAGGGG
AGTTTAGATCATAGAACTCCAACCACAAGTTTATTTCCAACTTAGAATTGCTTACTTTCCCTCAGGTCCT
CCACTGAAAGTTTTTACCTATATAATTTGTCCTTCCAATGGTAGAATGAACTGATCATTGTTTGTCCCCT
CTTCCATATCTGATCCAGATATGGAAGCTCAAAGAGGCAGTGAATTGGCTAAGGTCGGGGGATGCTGAGG
AGTGAAATCAGGATTTGCACTCGGGCCTCCTGAGCCCACTGCTCTTTCTGCCTCACCTGTGAGGAAAGGA
CTGCAGGACTCAGCTCTCCAGGACGACCGAGCCTGAACTTGAATAGTAACATTTATGGCTGTGTAGAGAG
CCATGCTTAGGAAAGGCATTGCCCTTACTGCTCTAGCCTCTGTTCCTGGATGGTACTTCCAGGAGGCAGG
GGGATGGCCATGATGACCTCTGGACGGGTCACAGGTCTTTTTTTTCAACCCCATCTTTCTCCCAGCAGAC
TCAGGAAACTACCTGAAGCGGGCCCTTCAGCTCTCCGACCGTAAGAATTTGGTCCCGAGAGATGAGGAAC
TGTGTATCTATGAGAACAAGGTCACCCCCCTCCACTTCCTGGTGGCCCAGGGCAGTGTGGAGCAGGTGAG
GTTGCTGCTGGCCCACGAGGTAGACGTGGACTGCCAGACGGCCTCTGGATACACGCCCCTCCTGATCGCC
GCCCAGGACCAGCAACCCGACCTCTGTGCCCTGCTTTTGGCACATGGTGCTGATGCCAACCGAGTGGATG
AGGATGGCTGGGCCCCACTGCACTTTGCAGCCCAGAATGGGGATGACGGCACTGCGCGCCTGCTCCTGGA
CCACGGGGCCTGTGTGGATGCCCAGGAACGTGAAGGGTGGACCCCTCTTCACCTGGCTGCACAGAATAAC
TTTGAGAATGTGGCACGGCTTCTGGTCTCCCGTCAGGCTGACCCCAACCTGCATGAGGCTGAGGGCAAGA
CCCCCCTCCATGTGGCCGCCTACTTTGGCCATGTTAGCCTGGTCAAGCTGCTGACCAGCCAGGGGGCTGA
GTTGGATGCTCAGCAGAGAAACCTGAGAACACCACTGCACCTGGCAGTAGAGCGGGGCAAAGTGAGGGCC
ATCCAACACCTGCTGAAGAGTGGAGCGGTCCCTGATGCCCTTGACCAGAGCGGCTACGGCCCACTGCACA
CTGCAGCTGCCAGGGGCAAATACCTGATCTGCAAGATGCTGCTCAGGTACGGAGCCAGCCTTGAGCTGCC
CACCCACCAGGGCTGGACACCCCTGCATCTAGCAGCCTACAAGGGCCACCTGGAGATCATCCATCTGCTG
GCAGAGAGCCACGCAAACATGGGTGCTCTTGGAGCTGTGAACTGGACTCCCCTGCACCTAGCTGCACGCC
ACGGGGAGGAGGCGGTGGTGTCAGCACTGCTGCAGTGTGGGGCTGACCCCAATGCTGCAGAGCAGTCAGG
CTGGACACCCCTCCACCTGGCGGTCCAGAGGAGCACCTTCCTGAGTGTCATCAACCTCCTAGAACATCAC
GCAAATGTCCACGCCCGCAACAAGGTGGGCTGGACACCCGCCCACCTGGCCGCCCTCAAGGGCAACACAG
CCATCCTCAAAGTGCTGGTCGAGGCAGGCGCCCAGCTGGACGTCCAGGATGGAGTGAGCTGCACACCCCT
GCAACTGGCCCTCCGCAGCCGAAAGCAGGGCATCATGTCCTTCCTAGAGGGCAAGGAGCCGTCAGTGGCC
ACTCTGGGTGGTTCTAAGCCAGGAGCCGAGATGGAAATTTAGACAACTTGGCCAGCCGTGGTGGCTCACG
TCTGTAATCCCAGCACTTTGGGAGGCTGAGGCAGGCAGATCACCTGATATCAAGAGTTTGAGGCCAGCCT
GGCCAACATGGCAAAACCCTGTCTCTGCTAAAAATACAAAATTTAGCTGGGTATGGTGGCACGTGCCTGT
AATCCCAACTACCAGGGAGGCTGAGGCAGGAGAATTCCTTGAACCCAGGAGGCAGAGGTTGCAGTGAGCC
GAGATCGCACCACTGCACTCCAGCCTGGGCAACAGAGCGAGACTCCATATAAAAAAGAAAGAAAGAAAGA
AATTTAGACTACTTGGGGCCTCTCGCCTGGATGGAGTAGGAACTGGTGAAAGTGCAGCTGGGCTTCTGGC
AGGGCATCTTCCCTGTCTGCAGTCTTCACCTGCCCCTTCCACCTTGAGAGGAGACAGGAACCTGGGTGAT
GGGGGCATGGGGAGAGGTATCACTGTGGCTGTAGCTGAGGAAGGGGCTCTGGCTTGGAGAGCTGCCTTCA
ACACATCCTCCAGTCACTTCCAACAGACCCCAGGCCTCCTCCTCCTCCTTTATGGGGATGCAAGCTCCCC
AAATGAATACCCTCTCCAATCCAAGACACCTACCACCTTTTGCCACTCGCTTCTGAGTTCACAGGGGCCC
TTGCATCCTAGCAGACCCCCTCTGGAGATGGAGGGAGGCACAGCGGTGAGGGAAGCAGGATCCTCCCATC
TCACGTCTTGGGCTCTTGGCTCCTTACCTCAGGCTGGGGCGGGAGAGCCAGACACGTGTGCTTTGCTCAA
GGGGCAGAAGCTAAAAGTTCAAAGGAGGTTTCTGCTCACTAAAGTCCCAGCCAGCCATCTGTTGCCACAC
TGACCACACCTGTCCAGTGCCCCTGGTCCCAATGCCTGGGTCTCCCTCATGGCATTTTGAGGATATAGGA
AGGGTGCACTCCAACTGTGGATAAGTCACCCTATGTGAGATGTGAGGTCCCTGGTCCCCAGCACCACCCT
TCATCCTACATCGTGTCCAGTTTTACAGCCAGATTTCAAACTCTGAAGTCAAGAAAGCTGAGGCTCTGAG
GCTCCTGTTTAGAGATGGATTGGCCTGTGGAACCAAGTTGCATATAGAGGCCAGCAGCGTTAGTATGGTG
TGCTTGTGTGTGTATGCGATTTGTCTAATGTAGGGTATATGTGTGTTCATATGTGTGTGTGAGTTCACAT
AAAGACAGGAGGCAGAGGCAGCAGAGGGAGTTGGAGGGGGTGATGATGGTGAGGGGTGGGTTGTCTGGAC
TCAGTATGGAGCTTGCAGGGCTCACTTTTGTGACCACACCCAGGCCACCCATCAGCTGTCCTGTCCTGTC
CTGCTGGTTGTGGCTGGAGCTGTTCACACTAACTTTATGTGACCAGGGCCCTAGTTCAGCTTCCAGGAGA
GCAGCCAACAATTTGGAGGGAGTAGGGACAGGATGAGTTTCCTGGGGTCCTATCCTGCTCCTTCTGTCTC
CCTACACTGCTGGTCAGCATAGTAGAAGCAGCTCCTCCCACTCAAGGATGTTTTGCAATTGTCAGAGAAA
AGGAATCATCTGTCCCAACTATTGGCCAGCTCTCAGCCAAGCTGATTGGCAGGCCCACCTCTGCGTGTCA
TTCTCCTGGGCTGGGCACTCCAGTCTGGGCATGGGGCCAGCAGCTAGCAGCCTGGCATCAGCATGGGGTG
AGAGAGGTGGGGCAGAGGAAATGTGTTGCCCACGTGCAATCCTGTTGAATTAACAAGTCCCTTTCAGTAG
AGCTAGCAGCTTTGTGTCCTCCATCCTTTGGCCTCTGGACCACAGCTCCAGCCTGTTGGGCCCTGGGCCC
TTTACCACCACCTTGCCATAGCTTATGGCCACCATGGAAAGTCAGATGTGAGCCCAGGAAGCTGGAGTGT
GTCCTAGAGCCATGGTTGTAAACCGAGCCTGCACGTTAAAATCTCCTGGGCAAGGGGCTTTTAAAATATA
CCAACGCCTGGCCCTACCCTCAACCAATTAAACCAGAACCTCCAGGGTAGGACCTTGGTGTGAGCATCAT
TAACAATTCCCAAGTGATTCTGAAGAGCACCCAGGGCTGAGAAGCACTGGAGCATCCCATGGTTTCTCTC
TGTGCCCTTCCTTAGCATAACCTTGCAGACATCAGTGGCCAGCAGCTTGGGTGTCAGAGGTCTTTTTCTC
TTCCATTTGGACTCCTGACGACTGGGTTCAGGGGACACTCAGCTGACTGTTCCATCTTCCTACTCCCTGC
TAGCTGCCCAGCTCAATCTCTTTAGTCTCACTGAGACTAAGCCTTAGGCAAAACTTGTAGTTAAAGATTC
CCCTAGGAGTTCTAGCTTTCCCAGAACATGCGGGAGCAAGAGGAGGGAAGTGGAGGAGGCACAGGGCTGT
TTGCTTCTCTTTGCACTCTGAAGTCTCCCACCAGTGTCTGCCAGGATCCTATCTGCCCTTCCAGATCTAA
CTCCAAATCTAGGACTCTATGAGAGCCAGAGAAGGCTCTGGGGCTACATACTTCCAGCCAAGGGTGCTCA
GATCCATCAGTGGGAGTGATCAGGAGGGAACCAAAGAGGGAGAAGAGTGGCTGGCTGATCCTATTGGAAA
GAGCTGAGAACTGAGAAAAGGCCTTGAAAAAAAGAGTTAGAAAAAGTAGATGAACCTTTTGCACCTAGTG
TCCAATGAATGGCAGGGATGCTGTGGAGATGTGGACAGGACTGTCCCTGGGAATCATTTCAGCTCTGGTG
ATCCTGAGTCTAGGCAGAGATTCTCACACCCCTGCTTCCTCCACTTCCTTCCTCTAAGAGATAACTCTTA
GAGGTGACTTCAGGCCAGCCCTGGACAACATGGCCCTTCATTGCCTACCAGTGTCTTCTTCTGCCCTATC
AAGCCACTCCTAGCCAGACACAGACACACACACAAACACACACGGTATCCACCTTGAGTCCCATTTCAAC
ACAGCTGCCTTCTAGAGCTTCCCTAGGGATGTTTAAAATTGGGTTTGAATGAGGCCCTTGAAATTCCCAA
GGAGAGGGTCTCCAGTAGAAGTTCAAGCCCTATTTAGGGGAGATTGGGGATCGGGGGGAAAGAGCTCCCC
AATTTCTTACTGGGCATCTCCACTTGGAGGGAGAAGGGAATGCTCAGTTTGGGACACTTTGAGTTGAAGG
GGTCTACAGGAGTAGACCTTCAACTCAAAGTGTCCCAAACTGAGCATTCCCTTCTCCCTCCACAAGCCTG
ACTTCACCCTTTATACCCTATTTTAGTTGAAGGTATCCAAACTCCTAACTTAGGAGCCATTCTGGATCAG
CACTGGGAGGATGGAAGCCTTCTACATCCACACTGCTCAGTAGGATAGCCGCCAGCCACAGATGCTCCTG
AGCACTTGAAATGTGGCTAGTGTAACCAAGGAATCAAGTTTTTTTATTTCAATAAATTAAATGTGGGTAT
CTAGCCACATGGGGACAGTGGACAGCACAGTCTATACCTGTCTTGCCTCCGCCAGGCAGTTGCCATGTTG
CGTGGGGTCGATCAGGAAAGATTTTCCTGGAAGATGCATATGTTGAATGAGGACAAGGACAGAGCAGAAG
AGGAGCAAAGCCTGGACTGGATAGAAGGGGAGAGGATTGGCTGGGGAATGTGAAAGAGACACAGCTGCTA
TGGGGAGCAGAGAGTGGCCAGCTGAAGGAGGGACAGTGCTGTTGAGGTGCAGGTGTGGGAGGTGCGTATT
CAATGGAGAGACCTTAATGTTCATTCTGATTTGGGAGCTCCCACGCAGGATGAGGGACAGTTGGGAGCTG
CTGTCAGTTTCCCAGCAGAAGGAGGATGCAATCAGAACACGCCATGCATCCTAAAGACCTCTTCAGCTGT
GTGCAGGATGAGGAAATGGGGGACAGTGGTGGGAGATGGGGACCCTGCCCTATGGGGCTTCAGAGCAAGG
CACACCTGGCTTGGCATCCCAATTCTGCCTTTTGCTAGCTGTGGACTTTACCCAGACTTTCCAGATTTCG
GCATCTGTATTTATAACAGATTTGTTATCTTGGGGATGCAATTAGATCACGCCTATCTCCAGCACACATT
GGTACTCACCATCACTTCTCTCCTCTTCCAGCTTTCTGTTCCTGTCCTTTCTCACCAGTGTTACTCAGGT
AACCCCTTCATTACCCTTTACTCATATGACAGCCTCCTTTCCCATCCTAAACTGTGCTTGATCCAATCCA
GCCCACCTCAAGGAGGACATTCCTGGGTCCTGGGAGATGGCATCCCCTAGCCTAGCCATCCCCAGAGATG
CAGATAGCTGAGATTGTTCCACCTGGATCCCTTCTTGTGCTGGGAGATGGAAGCTGTTGGTGGAACCCTC
CAGTTATGAGGCTGGGAATCCTAAAGGAGCAGGGAGGCTTGGCAAGCTGTCTCCACAGCAAAGTGTAGGG
CAGAGGCCTAAACGGGCTGCCGCGACTGTCTTGAAGGGAGGCAGGACTGCAGGGATCAGCAGAAAACTCC
TCACGGCTGAAAAGGCCTACGGGAAATGAGGAGACTGGGGAGACCGTGTCCCTCTCCAAAGCCAACCTGA
GGGCACTGAGCTCCAGGAAGAGAATGATAATGGGCAGGGCTGAGAAGGGGAGGAAACAGGGCTCCAGGCC
TGTGGCAAGAAGGAGAGGAAGGAGGGAGCCCCAGGACTTCCTGAACACACAGATGGCAGCTCCAAGGTGA
TCTTGTGTTCAGGAACATTCCTTTCCTGATGCCCCCTGTGCTTACCTATAGAACACATCTCACCAATAAG
TGAGGGCCTCCAGTGAGTTAGGGCTCCAGCCCACTCTGAAACCCAGCCAGCATTGCTGCAGCACCCACCA
ACCCCAGGCCCTTCTTCCTGCTAATGCTGTGTCCTCTTCTTCCACCGGTGCCTGCCGGGATCCGATCTGC
CCTTCCAGATCCAACTTGCCTGTTCCTGCCCACGAAGACGTCTCTGCTTGCCCCCTGGAGATGCTCACTC
CTTCCTCAGGGGCATTCTGTCCCGATGCCCAGTGCAGTGAGGTTGACAGAGCTTCTCTTGGGTCCACCTT
CCTTGCTCATTGCATGCCACATCACCACGCCCTACTTGTTTCTGTGTTCCATCCAGTCCTCTCTTAGTGC
CCTGGTGTCTGGAGCTCAGAGGGTGCTTCCTCCCTGCTTGCTGAATCGGATTACAGGCAGCAGGGGTTTT
TGCTGTAAGGTAATGTTAGGGACAGAGGGCAGGAACCAGGCTGGGCTGAGGTCGGGGAGGGAAACTGTGG
GTGGCTGGGTCTAGTGGACTCGGGCAGGCAGACCTGGGTGCATGTCTTCGCTGAGCCATTTACTAGTTGC
AGATCTCAGGTTGCTAAAACTATCTTAGCTTGATGGTATCATCTAGCAGCAATAATGTTTATCTCTGGGT
CATTGTAAGAATTAAACCTGATGCCCTGCCAGTCAGAGGGCAAGGCAGTTAATAAGCACTCAACACATTC
ATTTCTTGCAGTTCCTCCTAAATCAGAGGAATGTTTCTCTTGCAATAAGACATAGACAGCCCATCCCTTG
GGAGCCTTTTGCAAGGATGCTCTTAGAAGCCTCTGCCCATTTTTCTTTGCCGATACATTCAGGAAAGGAA
AGGGAGACTCTCCTTCAGTGCCTTGGTGTAGGCTGAGACACCGAGGCCCCCTGGGAAACACCTACGGATC
AGGTCAGTTATAGGGCAAAGGCTAGCCCCACTAGCCAGTCATGCCTCCTCTACCCAGAGCCTGGGTCAGG
TCTGTGCTGTCAGCCCTGGGAGAAAACCAACAAGGGACTTGTCTTCTCCAGGGCAGTGTCCTGCCTCTCT
TGCCCCTCCCATGCTTTCCCCTGCCCTGGACGCAGCACAGAGCCTGGCCCCCAAATGACCCTCCCAACTT
ACACACTCCTGGGGGCAACAGGACAGAGTGTTTGGAGTTGGGCCTGATCAGGAAAATCCAGAAGGTATGG
ATGGCCCAGCTTTGTCTCTGCACAGTCGGTGGCCCCAGGCCCTGCCCCTCCCATTCCTGGAATGGCACCA
CCTCACCCCCTTCCTGATAGCATTCCTTCACTTCCTGTGCAGCTCTGACACCCCTGGCCCTGGGGTGCCA
GGGAGGTGGCCCCCTCTCCCTGGCCTCACACGCAGCTCTGGGTGTCAGAAGCCAGATGTGAAAGTGGGAG
AAAGCCACATGCAAGTGGAGCGGTCACACAGCACTTCCTATGAACTTGGGGTTGTCTCTGGCTCCAGCTG
TGAGTGAAAGGTCTCTCCACATCCCTCCTTGCCATTCCCTCTCCTGCGCCTCTCTGGGCCTCTGCTCCAA
TGAGGCCTTATTTGCCAAGTAGCAGAACTGTGATGAGAGAGGAAGCAGGAAGCTGTTCCTACCAGGTACC
CCCTTCCCACGTCCCCTCTAACCCCACAAAGCCAGGATAGGTCTCCCTACTCCAAAGATGGTCCACTCTC
CCCCCACCAGCTTCCTGCTTCCCCTGCACCCCCAGAAACTAGTGTAGCAGAGCCAGGTCCACCTGGTTGG
CAGGAGAGGACCCTCTGGCACACCGATGCCCAGACTGGCCCTCTCACTCCTGAAGCCCCACTAATAACTG
CTCTGCCCCCACCACCTACCCACTTGCTCCCTGGAGAGGCCCAAGTTCTGTTTACATGCACCCCAGGCTG
TTACCCTACAGGTCTGGTCCAAAACAAGTATTCTTTCTCTTTTAAAAAAAATCTTCTGACCATCCTAGCC
TCTTTCAGCTGCACTCACGCTGGTCAGAAGCCAGGGCTGGAATGGACACTATAAGAGGTAAAATCAGAAG
ATTTAGCCTGAAAGGGAAACTACCCTTTCTGTATGAGAGGCTTCTCTTCTGTAAGTGGAGACGATAAGAA
TGCCCCTCACTCCAGTGGGTTAGGAGAAGAACATGCCATCAGGGAGGGCAAAGCCCGCAGAGAGGGCCCT
GTGCAGATGGAAGCTAAAGTTGCACACTCAGCCCAGGTCCTGGGACCCAGGAGGGCAGGGAGCCAGTGGC
ACACAGAGAGGGCTGGGCCACCAGGTGAAAGGAGCTATGCAGTCCCTGGGGACAGGGATGTTTTGGGAAG
AGATTCCAGATAGGAGGGGATGCTGGAAATGCCCCCAAAGCAGGCCGGGCTTCAGTGTTCTTAGTTGCAG
GCAACTGGCTGTGCCTGTGGTGAGACCACCTGGAAAGCAGGATCTGTAGCTGCTTCTTTCAGGGCCTCCT
GCCCCAGCCACGCAGGAAGTAGTGGTCCATGCTGTCAGTCTTCCTGCCCCTACTGGTGCCCTACCTAATT
GTTCAAGGCCAAGGCACACCAGGGCTGCTGTGTCACACGTCATCTAGGAGAAAGGTGCCTTGGAAGTGCG
CAGCATGTGCCTGTGCTGTGTCTGCCGTCCCTGGGCTCTGCCTTGGGGGAAGCAGAGTCTCACTTTGTTG
TGATCCCACTAGACTGGACTCACGAAGGCAGGGCCGGTGACCATTGTTGACTGTTTTAATCCCAGCACCT
CACCCAGGGCCTGGAGCACAAGAATTGCTCAATAAATATTCCCTAAGGAAGACAGCAGATGGGTGGACGA
AGCAATGCAACTTCTTAGTCTGCTAGACAACTCGTCTTCTAATTCCCAGGAACTTTCCCCAGCCCAGGGC
CACCTGAGAGTCCTTCAGGACCCAGGAGGAAGAACGAGGGCCTGAAGCCTTGAAGACTTGCAGTTACCTC
TGGGTCTGCTCCTTTGTGACTGTGTGATTTCCATTCCCATCTAAGACGACATATGCAAAGTGCCCCACTG
TGCCTGGCCCTTAGGTGGTGATCCTGGGCTGTGCTCTAGGAAAGGGCAGGGCAGGGGACAAGGGTGCAGA
CTCTACCTGCTGTAAAGGCAAATGAATGATCCTTTGATTAAAAGGCACTCTACAGAGCGGCACAGGCACA
GACAGAAACCTAGGGAAAGGCAAAGAGGAGTGAAAACTGGAGGCTTCCTTTCCATCCTGTCGTCAAGAGC
AAGAGACCATCGTCAGGACCTCTCTGGAGAGAGTCAGAGCCTGGGCCACCCCCTTCCACCTTGTGTTCCC
GTGTCGTGTCGGGTCCTACTCCTCCCATTTCTTTGCCCCTGAAGTGCTGAGAGGGGGAGAGGGTGGAGCC
CAGCCCTCCCCCTGCCCACTCTAGCTGTCAATCTGCTGTCTGGCAGAAAGACATGAAGCCTCGTGACAAC
TGTGGGCAACTTTCCCCTGCCCCGCCTCCCGCCCCTGCCCTGCCCTCTTCCCCTCTGCTCCCTGTCAATG
CTCTTCTCACTCTGCTCTGGGTCTCCCTTCCGTCCCTCCCTCTCTCCCTCCCTCCCTTCCTTCTTCTTTC
CTCTGCTTCTCTTTGTCATCTCTTCCAATCCTCACATCTGATAAGCCTGTATACCCTCATAAGATTCCTA
ATTGTGGGATATGCTTTTAAGCGTCCATCCAGGCCAAGATCTTTCACAGACTTTGAGCATGGTATGTGTG
CAATGGGGATGGGTTGGGTCCCTGGGGCTTCTAGACCCCTTGGGGACCTGATGCTTTCCAGAGGAGATGG
TCACTGGGTCCTTGGTGTTATGACCCAGTCCGAGTTAGACTAGGGGCCTGTTTTGCTCACTTTCCAGAAT
CAGGGTGCTCCTGGGGACAGGAGCCTCTCCCAGGGCTTAGTGCTACCTTTAGGTTTAAGGAGAAGATCAA
AGTCCATAATTAACTGTTCAGGGCAAGTTAAGTGCTCCAAACTTTGGTGCTAAAAATATTGTATTTAGCA
TGCAAATTACGCCCTGACAGCTCCCCAGCGCCTGAGCCCGTGGGTGCTGGCACCTTGTTTGTCATCACTG
CGGTTATTCTCAAGGTGGTAAGAATATTCCTCCCTCACTGGGTTGATTTACGCTTCATTTGTAGAAAGCC
AAGTTTCTGTTGTCGGGGCAGTACCAAGTTTTTGCCCCGGAAGGCTTGGAGCTTGGGACCGGCCTGGAAG
CTGAGAGGAGGGAGAACTGTCCAGGCCGCAGTGGTCAGGGCCTTCCCTGCTTCTCCCAGCCTGCCCTAGA
GGAAGGGGATCCTGACATGGGACAGAAGACAGGGCAAGGGACATAGGCAGACACAGGCAATGCCAGTGCA
TCCAAGGCCACCTTTTCCACAGAGCCTTCTCTGCCCTGGTGGGTAAGAGGGCAAAGGATGAGTCCTTCAG
AGGAAGCAGGAGCTGCAACAGGGGAGGTGGAGCAGTGGGGGCAACCTGGCTTCCCTTGGGTTAGACCCTG
CAGACACAGGGGTCTTGCTATACTTGAATGCCAAGCACAGAAGTGGCACTGCTGCCTTCTACCCAGGGGT
CCTGGAAGGTGACTCGTCAAAGTTTTATTAGTTTGGTGCATGGATAGTGATGTTACAGAGTCTAGGCCCC
AGGGGCTCTCCCAAGCTGCAGCTTCCCCTCCTTCCTCAGGGCAGGGCCAGGCCAGGCCAGATGGTTTTCA
GCAGCCTCTTAGCCGTGGGCTCCTCTAAGGCAGAGGCAGTGGAAGGGAAGGGAAACAGGAGAGAGGAAAG
GCCAGAAGGAATAGAAAAGGAAAGTGGTTTTGCGTCAGAGTGTGGCAGAGGCAGTCCCTCAAAGAACCTC
TGATGTCCCCTAGCCCAGGCCCAGATAGAGTTCCAGGGCCTGACCTCCCTGCCAGGCCCCAGGCTGGCCA
GCATGTGCTGTGAGAAGGGATACATTGCAGGGCCGTCAGAAGGCAGCAGGGTGGGCTAGGCCAAGGAGTT
CCTCTCCCCATAGACCCTCCTGGGCCCTTCAAGATGAGGGCTCCTCTTCTCAGAGCATGTGGAAACCACT
TGGGGAGCTGTAACGGGGTGAGGTGGGTCCGGACTAGCCTGGAAAGTAGAGGTCCACATCGGGGTGCGGG
AGGGAGCTAAGGTTTTTGGCTTGGGAATCTCTGGGGTCCAACCTGCAGTCTGGTATTTACATGGGTCTCC
CAGGACTGAAGTTGCCTGGCTCCTCGGCAAGAGAGCTTGCTTGCCTCCTGTGGGCCTTGCAGGGTGTGAA
CTGTCCATCTCTCCCCACCGCCTGCTCCACGCCAAGCCCCACAAAGAGAAAACTCAGCCTCTGGGCCCTG
ACTCAGGCTCCAGCAACCCTAGAGCCCCAGAGGAAGGTCAAGGAAGGCGGCTGCATCTTTGGTGCCAAGG
ATAGGGGGACTGGAGGTGGGAGGGGGGACTCTATGAGCTGCCCCTGAGCTGGGGGGCCCAGCCCCAGGGC
TGGTACCATGCCCAGCTCACTAGCACTGCCCTGGCAGAGTGAGGGTGTGCGGGCAGTGAGGAGCATGGAG
CCAAGCGAACACTGCAGGGCCTGCCGGGGTGAAGAGGAGGCCGATCCACCCAGGCCTTCCTGCTCACGGT
TCGCAAGGGTGAGGCTGGCCGGCCTGGGCAGGGAGGTGGGAAGCAGGCTGCTGTGCGGGCAGGCAGCAGA
GTCAGCAGTGGAGGATCTTCAGGAAGGCCTTGCGGAACTCAATGTTGAAGGTGGTGTAGATGATGGGGTT
CACGGCGCTGTTGACATAGCCCAGCCACGTGAAGGCGCTGTACAGGACAGGCGGGATGTTGCAGTCACAG
TGTATGTTCAGGATGTGTGTGATGAAGAAGGGCAGCCAGCAGATGATGAACACGCCTGGGGGAGAGGGCA
TGGTCAGGCTGGTCCCCAGAGCCGGGGAGGCACGGCTGGGAACACCCACACCCAGTGCGCCCTGGCTCGT
ATGCCAAGACGGTGGGCTGTAGCCACAGAAGCACTGTAGGAGGAGTCCAGGTCTTGGATCCTAGACCTGC
CTCTGACACCCATTTGCAGTGAAGTATCCCTTCAGCTCCTTCAGCCTCACTTCCCTCATTTGTCCCTTTC
CCACCTCCTAGAAAAGGGTACATGGTTTAACAATAAATCCAAAAGGTTACCATTCTGACCCAGGTTAGCC
AGTAGAAATGGAAATATCTACTCTACTTCCAGGTCATCTTTGAGGGCTATAGACCCATGCCACTTAGTTC
TTATAGCATCCTCATAAGGTACATAAGAAAAACACTCACAACAGCTCTGCAATATACCCAAGGTCATTCA
CTCTTGAGCAGCGAGGCTGAGAGCTGAACTCCGGTCTATCCAGGTCCCCAGATGATCTCGCTCTAGCCTT
CCCCCAATTTCCCCAGTCTTGGTGGGTACACCCTTGCTAGTCCCTGCCTTGAACCATGCCCTCTCACCCA
GGGCAGCCACCTACCTGCTCTGCTCACCTAACTCAGGTGCACTTTTTCCAGGACCTCCTGCACAGGTGTG
ATATTTATCCTGGAAGCAATGTGTACATGGAATGCCCTACAGGCACAGGAGGCATCCCTGGAGACTGAAT
GGTGTCTGGGAAGAGTAGGGCCACAGAGCTGAGCCCCTATGGACTGCAGCAGAGGGCCTGGCTCCAATCC
TAGCCTACCATATCCCAGTCCCATGATCGTGAGTAGTCCCATGGGATCAAGTGCTCTCATTCATAAAAGA
AGGGAGGTAACAGCTGCCCCACTCACGCCCCAGGATCATCCGGCAGTCAAAGGGGATTCAGGTGCTTCCT
GGAAGACAGAGTCACAGGGGACCCTCCTTTTCCCAGCCACCCATATCAGTCCACCTTTTGGGTTTTGACC
TTTACTATGTGGTTTTCTAGACTTCTATTGAAAAATCCTGCTTTATGGACAGGGATGCTTTTCATTTAGA
TTGGGGGCCACTCCCCAACATCTCATTTATTTTTCACAGCTCTGGTCCCATGGAGTCTTGTTTGAGTGCA
AGTGAACTGAATTTCCCAATTCCTCAAAAAGAGCAATAGTAATAAAAACCATAATAGTGACACTTACATA
TGGATAGTGCTTTGTAGTTTAGAAAATGCTTTCACCAACTGATTGCCATGACAGCCCTGAGAAGTAACCT
ACTCTACAGATGAGGAGCCTAGAGAGAGAAAGTGACTTTCCTGGGCACATAGGCCCATGAGGTTCTGGTG
CCAGCATAATAGACTAGTCAAATTTCCAGACTCTGGAGTCAGACTGCCTGAGTTCAAACCATGGGTCCTC
TTGGTCAGGTTTTATAACCACTCTAAAACTCTGTTTGCCCATCTGTAAAGTGAGCACAATTACAGAATCT
ACCTAATAGGGCTGTCTGTATGTCAATGGGCTTGGCCTGTGCCTGAGGAAATGCTAGCCCCATGATCCTG
CAGCCATGGTTAGGAAGGACATGGCAGGGAATGGGACCTTTCACAGACCGGGCTGTGGCCAGCAGCCAGG
GCCGACTCACCGAGAACAATGGCGAGCATCTGAGTGGCTTTCTTCTCCTTCTGCTGGGAGAGCTTCCTAC
GGCTCATGGTCTTGAGGGAGGTCCGGGTTTTGCCATTGGGCATGGTCTGGATCTCAAAGATCTTGGCAAT
CTTGGGGTGGTCTTTGGCATGCCCATTCTTCTCTGGTTTGGCGGGGCTGTCGGGAGTGCTGTGGAGACCA
TGGTGGGACGGGTCGGGGAGAGTCAGCTGGTGGTGGCTGGGTGGGATGGGGCTGTACCGGGTCCTCTCGG
GTGGGCTGGTGCTGGAGAGCATCTCCATCTCCAGCTCCTGGGCTCGCCGGGCAGCCTCCTGCACCAGAGG
CAGAGGGCTCTGGGTAAAGCCGGACAAGTTCCCAGGCATCAGCCACCCATCTCACTGGCCCCTCCCTTTC
CCCCTCTGAAGACTCCTGCAAACACCACAGGGTCACCCTGCCAGGGAGGCAAGGATGTCACTGAGGCATG
GGACCCAGGACCCATGGCAGCCCCTGCAGGATTGCCCCTGTCCTTTTTCCCATGGCAATCCTCATGCAGC
CTCAATACCCCACTTCTGTTCTGCCAGGGCTGAATACCAGGGACTTGTCTCTCATGGCCTGAGCAACACT
TACTGTTAGCAAAGTGCCAGGTGCCACAGTGGCTGCTGGGGTCAAGAGCTGATGATGTTTGGCCCTGCCT
CCAGAAACTCATGTTCCGACTGCAAAGAGGGTGCCCACCCCTGTTCTCCCTGTCAAACAAGGGGCCCAGT
GCTCCCACTTCATGGGTACCTGCACCTGCGTACACACGTGGGCTCCATATTCTCCTGGATAGACTAATCT
AGGTGCCAAAAGGCTGACCCCTGGGGCCCCACATCTTCCCTGCTGGGGTGACCTAGAGAGCCCTGGCATG
GATCCACTCATGGCCTCCTGGGTTCTTCCATAGGTTCTCTTGTTTGAGGCCTTGGAGGTGTTAGTCTGAA
CTTCTAAAGTGCAGCCTCACTATGTGCCTAGGTGGCATGACTGGGCTGCTGCCTTGGCCCTGACTCTGAG
GCTCTGTTTTGGCACCTGCCTCATAAACAGCTTCTTAGAGTCCTGCCCTTGCAGTGCAGGTGAAGGCAGG
ACACCAGACCTGGATTTTGTATGCGGCCCTCTGTGGGTTCTCTGGCCCTGTTCTCCATCCCTCTGGAGGA
TGGAATGCCTGCTGCTTGCATGTTGGTACAGCTACCACCTGGCAGAGGCTGGGGTCTGCTGTGCTTCCGC
ACCTGAGGGCTCTATGTACACAAACTGCTCCGCCACCAGTCCCCGCAGCTGCTCTGCTGCGTCCTACCCC
AGAACCTGCCCATCCATAAGGCAGCTCATGTCAGTGGAAAGAACACAGGTGTGGATTTCAGAGTCACACA
GGTCTGGGCTTAGTGTCACCAACTCTTGAGACGGGTGAGTTGCCTAATCTTTCTGAGCCTGTTTCCTCTT
CTGTCAACTGAAGATCGGTTCGATCAAAGAGACTTACCTCCCGGGGTCGTGGTGAGGATTTGATGAGATA
ATAGGGATATGGTAGATGTTTGAGAAATGTGAATAGCCATTATTATCATTTTTATTACGTTGGTATGGCC
AACCATTTTCTCGTACACATCCATGCCTTGCAGAACCGAGGTGTCTCACTTCATGCCTGCTTGGAGGTGT
GCACGGTGAGTCTGCCTTCAGCTGAGGCAAGGTGGGGGTTTCTGGGGTGCTTCTCCCATTGGCCAGCTTC
TGAGGTCTCAGAACCATGGCCAGTGGGCTTCCCTAGGGGCAGAAAGACCTGGCTCTGGGTCCCTGGCCTG
AGCACTTACCACTCTCCGCCTGTTCACTGGGAAACTCCCATTAGACTTCATGATAACGGTGCAGAGTTTC
ATGTCCTCGGGGTGAGTACAGTTGCCCTGTGGAGTGAGCCAGCACATGGGTCACACAAAGTGGTGGGGAT
GGAGGGGGGACAGAAACCCAAAGTGCAGCAGTCCATGGAACTCAGACTGGGCAGAAGGGCTCAGAGATCA
GGAGGGTGGGGGCCAGAGGAGGCAGTTGGGGCAAGGGGGAAGGCTGGAATGAGACAAAAAGTGGTGGGTA
TGACGAGGAACACAAGGACCTGGTTTTTTATGGAGCACCTGCTAAGGGCCTGGCACTGTGCTAGGCACAC
TCACGTCCCTTCTCACGTGGAATCCTCAAGACCACCCTGTGAGGCTGGTATTTTGATTCCCATTTAACAG
ATGAGGAAACAGGCTCATAGAAGGTAAGCAACTTGCCTAAGGTCACTCAGCAAAAAAAGTGTCAGTGACA
GGATCTGAACCTGATGCGTCTAGCCCAAGAGCTCTTGTTCCTTCTGTGCCCACACACTGTCTTCCTTGTG
AAGGACTGAGTGAAGGGGAGAATTCACAAGACATCAGGGGGGAAATGAAAGAGAAGCACAGGAGAGACAT
AGTGGAGAGGAAGTCAGGAAAAGTGATGTGTGTTTGGAGGGGAGGACAGAGAGTACGGAAGGTAAAGGAA
AGAGGATGGAGGAGTCAGAGGGAGCTAAAGTGAGACAGAGAAACCAGAAAAGAGGAAGAGAGGAGCCCAC
GGGGGTACCAAGCAAGAGTTGCCGCCTTCAGTCACAAAGATCTCCAAGCAAAGACTTCCCCTTGTTATTT
AGTGTCATGGACCCTGCCTCCCTCTCCTGGAGACTCAGATTGCTCCACTGAGGTCCATGCCTTCAAAATC
TGCCCTTGCCCGGCTCCTGGGAATTCCTTTAGCCTAGACCTAACCCTTGCTGAGGTTTCCCAAGCCCCCA
CCTGAGCATAAGATGAGCCCTCTTGGTAATGGTTAGGTGGGGACCCTTGGAGTTGGTTGGGGGGTGTCTT
GAGACCTTTAGTGGAGCCCTCAGGTGGGCCCTGAAAGCTCGGCTGCTGCGTTTGGTGTTGACTCGCTTGC
GGCGTCTGCGGAGGACAATGTAGATCTTGATGTAGACCAGCAGGGTGACAATGAAGGGCACGTAGAAGGA
GACGATGGAGGAGTAGACCACGAAGGCCGGGTTGGCAATGATGCACTCGTTCTGGTCTGGGGGAGGGAGA
GCCCGGGCAGGCAGGGAGTCAGCGGGCCCACCGGCCATAATTCCACAAGAGCCCATTCATGTCCTTCCAG
GAACAAGGAGCGATTTTACAGAGAATATGAACGCAACTAGATGTTTAAGGCTGCCTGGTCATCTTAGATA
TACACAAACGCACAGCAGATACCAGAGTATTAAAAACACGGTTGTGAGCAAAAAGTTAAGCTGTGATGAT
GGACTGCTCCCAAGTCTTTCCATTACTATTCCCTCATTACTTGGTCATTAGTTTTGCCATGTCTGGGCAT
AACAAGTGAAGCCGATGTATCCAGAAAGAATGACACAAGAAAACTTTTAAAAGAGTAAACCATCTTTTTA
GTCTGACCTGTGTATTGGGAGAGGTTGGCCACCTTTTAATGTTTGCAGCAAGATAACTTGGCTCTGTCTG
TTGAACTCACTTGTGTTCCTATGTGTTTCATATGTTTGCGTGCCCTTCTAGGTCTACCAGACGCCTGTCC
TCTATCTCAGGGCCTTGTGCATTAATCCAAGTATGTTTAGTGTTATTCCCACTTAGAATTCCTGTGATGC
TTATAATAGATACCGAACCACACATTTTCAAGGCTTCACTGTATCTTTTGTTGTTACGATCTCCAGAGGT
GCACACCTGCCATCGCTCTTGCCTCCCTGATGAGAGGAAGTTCCACGCTGGCGGGGGCTTTGTGTTGCCT
CTGTCTGAGACACTCCTGACTCTGCCTCCCACAGAAATGGGCATGTGGTCAGCTTACCTCCTATTCACTT
CTAGCTTTCCTGCTCCAGGTGGCTAAGGCCTGACCTGGGTTTAGCAGGCCCTGAGGGCTGCAGCTTCATT
ACAAAAATACTATTGTCAGGAGTGGATGGAAGCCCAGTAGCCTCCGCCATCCCATGTTCATGTGCACATA
TACACACATGCAGTTTGTGAAGCACGTCTTGCCTCTTCAACTTAATAACCAAAGTTGAAAATTCCCAGAC
ATACCCCTGAACCATTATCCCCACTCCTCATCCAACTCCGTTGTGTCCTGGGCCACTGTTTCCTCTCTGC
CAACCTAGAACAACTCTTGAGTGGGGCTTGGCCCAGGACACGTAGCCTGGACTCAGTCCAGGGTAGTGAT
AGGCCTCCATTGGGCCTCCACCCATATCTGTGCCAGGGACTCTGCTCCCTCAGGGCCCTTCGAGGGAGCA
GGGGCCCAGGGCCAGCTGAGCCTCAGGCAAACAAAAGCAGAATGTACCTGCGTTATTGAGTCCGAAGAGG
AGTGGGCAGGAGATGGTGAAGGACAGGACCCAGACGATGGAGATCATGACGGTGACCCGGCGCTTGGAGC
TGTAGCGCGTATTGTACAGCATGGGCATGGCCACAGCTGTGTACCTGCAAGGGCGGGGGACCCTGAATCT
GGGGTGCAGGCCCAGGGACCCCTCACTCCACAATATGCACACACCAGAGACACCCTCACTCCTTGGGGCT
AAACAGTTGACACACCTCTATGAAGCTTGCCTGAGATGCTAACTCAACCCTCCCTCCTGTCCCCAAACTC
AGATGGCGAGGACAGTTGGCAAAGCCCAAACACTTAATCACTGGTGAGCTATTGTTTACTCTTAGCTCAT
ATCTATTATTCTAACCGGCCCCACCTGGATTTCAGGCTTTTCGAAGAACCATGGCCTGCATCTTTGCACT
TTTGAAACTGTACCCACTGCACTTGTGTTGAGCCCATAAGGTGGAAATGTTTGTTGATAAATTGTTAGCC
AGGCCCCTCAGAGCAAGATTTAAGCCTTAGTTAGCAGGAAATAACAATGGCAATTGTCTACAATCCTTCA
TCACATTTTTTTTTTTACCCAGCCCTTCTCATTCATTAACTTATTTCATCTTCCAAGAATGGTGTGAGGG
AGGTAGGGTCATATCTGTGCAAATTAGTGGAAGGCTCCAAGGATGCAGCTTAGCAAGGTGTGCATGGCCT
GGGACCCTTGGCCATGTGCCAAGGACATAAAATGCATAACCAGATACTGCAGCTCCAGGCCACAGGTGTC
ATCAATGTAGGTTTCTAGAAAATGAAACTGAGAGCTCTGAAAACGTCCATCATCTGCCCAAGGTCACATG
AGTAAGATGTGCTAGAGCTAGGGCTTCCGTCAGAATCACAATCTTTCCCCTTTTGTACCAGTCACTGTCT
GAGTATGCTTGGCAGCATCACTGTCCATAGATGGCTTCTCTTTAGGGAGTGTGTGCTCTCCTAGCCAAAC
ATACACACATGCACACCCATACACACAAACACATGGACCCCCATGCACACAGCCAGCTGCACAGCATCAC
AGACACGAGACACAGCCTGGCTTTGAGAAAAGCTGGGGCAGCCAGAATGGTGAGTGGCCAGAGCAACCTC
TTCCACCCTGGCTGGGCTCACCTGTCGATGCTGATGGCACACAAGTTCAGGATGCTCGCCGTGCACATCA
TGACGTCCAGAGTGACGAAGATGTCACAGTGAATCCTGCTGAATTTCCACTCACCTACCACCTGGGGACA
AAGCAACATAATGGATGGACAGCAGGAGTGGGAGATTAGCTTAGGTCCTGTAGCCTGGTACTCCTGGAGC
CGATGAGGCCACAGACTCAGGAGGCAGCTGCAAGTCTTGTGGGCATCCAGCTGGGGTGTGGGGAGTGATG
CCCATGGGTGTCTGAGGCCCTTGCCCCTCGCTTATCTTCTCCCAGATACATAAGACCACTTATTGCCAAT
TACTGTGCTAGAAGAAAGACAGCCAACTTATACGGAGGGCCTCAACTTTAAACCTTAATCTCTGCAACCT
TTGTTAACCCCATGTGTTTTCTTAGATTCTGTATTTGTGTATTTGGCACCCATTCATCACAGAGACACCT
ATATTGACTATATTTTTCTATCTTCTCTGATCCTGATATTCTGGCACTTGGGAGCCTCACAGACCCAGAG
AGAGACTTACTGTCCCAGAGCTAGTTAATTCCTGAAGACAGAAAATGACTGACTTGGAAGGATGCCTCTC
AAATGCAAGCCAGCCACCCCGTTTCTCTAATTCACACACACACCAAGACAATATTTCCCCTGTCCCAAAT
TATCTCAGGTACCAGAGAGACAACTAGAGATCACCCCTGTAGCCCAAAGCCTGCCAGGATGTTGAGACTA
GCCAACCCTAGGTTGCTTAATCTGCCCTGCCTTGCACTTCCTGTGGGAGCCCCAACAGGGCTGTAGCCTG
GGCTTTCCCTCACCCCTGATTCTGACTCTTGACCCAAGCCTGCTGCTTCCCCCTGCACCCCACATGGCGG
GCTGAGCATCTGGTTTCTAGGGACATTGTGTATCACGTTAAACTCTTCCCAATGGCACTGGCTTCCCTGT
GTTATCACTCAGCCATACCTCTGTAAATTAGATTCCAGGTAAAATTTTAGAATGCCCGTGAGGAAACTGA
GAACCAATGAGGAAACCAAGCCTCCAAAAAGTGCAGTGATTTCCCCAAGGCCTGTGGGCTCAGTTCCTAG
TCCTGCTCTGGCCCAGGCTCTGGCTGAGCCAGGCAAGCCCTTCAGTGGTTGGCCCAGTACATGGCAGAGT
CGGGGCCCCAAAATGATCTGTTAAGAATAATGGTGAAGATGAAGACTCGCCATGAAACAGAGAAGAAATT
TCTGCTCCTTCTTATACCCAGAGAACGAAAGAAGGCAGATCTGGGCTAGTGCTCGAGGAACACCCGAGTG
GGCTGGGGTAGGCGGAGGGGTTGCTGTGATGAGCTGTGTCCTTGGTAGGATGGGAAATGAAGAGTCTAGC
TCCTGGCAGGAGCACGTTTCTCATACACACATGCACACAGGCACACACACACACACACACACACACATGA
ACGCACCGCCCTCCCCCCTCCCCACGTAACACCCATTCACACACAGGCACACACTCATGGCAGATTACGC
AGGCACACACTCACGGCAGCTGTCCCTAGCGCTCTGGAAGCTTGGAGCAGCCCCAGTTCCCTGAGGATGG
AGTCAGGACAGGGAGATGCACCTTTGGCTTCTACCAATAGGAGCAGAGAGGAGCGTGAAAGCCCCCTCCC
GCAACCCGGAGTAGGGCAGACTTCGTGTCACCGTGTAGCTTGGCAGCAGGGCTAATTATAACCTTGCTCA
TTCTGATCACTGCCCTCTCTTCTGCTCCTAGGCATCCAACCAAATGCTGGCATTTAAGCTCAATGATGGG
CAATGCAGCTGCTGTCATCCTGTGTGGCAGAAACAGCAGCTTGCCCCAGAACACAGCAAGCCTCTCATGC
GGCACTGTCTTCCTGGGAGCTCACATGGGGGCCCCGTACCAGGGCCTCTCTCCCAGCTCCCTGTGCTGCT
GCGCTGACCAGTTTGGCAGGAGCTAACAGCTGGATGCCCATTTTGCGGGTGGAGGCAGGAGGGTACGTAA
AGGGCTTTCCTGGCATAAACAGAGTGTGCCTTTAGGGTACCACTGGGCAGAAAACCAGCACTACCTGATT
TACATCCCACTTTGAAGCCCCTCCTGGGACCAGTACTTGGGAGCCACTGGGGATCTAGGTTGAGATATCA
GGGCCTTCCTCCCTGTCTTCCTCCTCTCCTTCCCTCCTTTCTGCCATCCCTTCTTTCCTACAAACACTTA
TTGAGCAAATTACTGTGTTCCAGCCTCTATCCTAGGCTCCTGGACACAGTTGTGAGCAATTCAGACACAG
TCCTGCCTTCATGGACATCTTAAATCTCTCCTTGCACTGGCCTATCTGGAGCCCAGAATAACAAAGAGAT
TTCCTCTGTGGTCCCAGGGGAAGCTGCCTTGGAGAGTAGTTAGGGCTGCTAACTTAAAGACTCAAGAAAA
TGCATTGGTGGCCACTGTCCATAAGACATCTACTGTGGGCATTGCACTTTATCTCATGTATCGTTCTTAA
AACTTTTACAAGAAGGGCTTGCTTATCCCACTCATAGGTGAGGGAACTGAAGCCCAGAGAGGCCATGTAA
CGTGGCCAAGTTCACCTGGCAGGTGTGCAGCAGAGCTGGAATCTGAAACATCACATCCCATGCTCTCTAC
TAAGCTGCCCTGGAAGGGACCATCTAGCTTATCAAGAGAGGAGATAATTAGGTGACAAGTACTTGGTAAG
CATGAAATGTGAAAAGGAAAGATGATTATTTCAAGGGTGGACAAAACTAGGGAGGGTCAGAGAAGAAAAC
AGAACAAGATCACTTGGTGATTTAGTAGCAGAGGAAGGAGTGGCCCCAGGTTCCCTAGTCGAACCCAAGG
CTCTTTTCTTCACACCCCCAGGCATCCAGGCATCATTCCTTAATGCTCTTGCTCACATAAAGCTGAGACC
TGCAGTACAGGCCCTGAGCTGGCTCAGCTAAGTCCTAATAACTGTAATAATACTAAGGACTTACCATGTG
TCAGGCACTGTTCCAAACACTTGATGCTTATATCTTAGAATGCAGACAGTAAGCCTCAGAGGCAAATGAC
ATAACCACCTCTCCTCCATACCTCCAGCCAGCTACTCCCTCTCCCTGCTGGGTGGCTTTCTTGAGAATGC
AAGTGTCTCCCTCCCTCTCCTGCATAATTTTTCCGAAAGCATCATTTCTCCCTGAAAGTCTTCCCTGACA
CCCTCATGCTGGGCCTTATGCCCCACACCTCCTATGGGGACTGCTCCACTGTCACCGGCAGCAGACTGCA
CTGTAGGGGCCCTGTCAACCTCTGCATCCCCAGCAGGTCAGTGCCTTAGCCCATTGCACAAGGATTGGGG
TAAGACCTCGGAGTGCTCAGTCAGTGCTGACTGAGTGAATGAATAACTCTGAGATATTTGTTCATCTTCT
CAATCTCCTCATCTAGAAAATAAATGCACACAGGAAGCCGCTCCTTAAAGGGTTGTGAGGCTGACATGGA
ATGGCACATGTGGACATCAGGAACTCTTCCAATAGCATCTAGATGGAAAGGAATGGAGCTGGGAATTGAA
CCTGGTCCTCTCACTCCAAAACCAGCGTGCTTTTCATACACTTAGCAAGATAAATAACGCACACTTAGTC
CTAAGCCAGACAGATGTTGGCATGGCATTGCTGGAAATGGAACAGGAGGAAAAAATCTGGATGACAAGAG
CATGTATTAGAGAGGGGACAGTGCGTGGTTGTGAGGGTGCGCTGATAGGACATCAGGGCAGGGTGAGACG
TCACCTGGGACGTTCTCTAGGGACAACAAATCGCTGAGATAATGTCCATTAAACAAGGCTCAGTGCCCAG
CTCTAGTTTGATGAGATGCTGTGGGGAAGTCTGAGCCCTGCCCTCTGAGAATGGCTTCTGCACCCTCCTC
CCCTGACACACTCAGCTTCACCTTTAAAATAAGGTGAACAAGCATGTTTAAAGGATCTGTTCGAAAGACT
TACAGATTCCTGGGAACCCCCTATAGCCCATGTATGGATTTGTCCCTACCCAAGTGCCTGGGTAGGGACA
GGGGGTCTGGAAGCTAACAGAAGCCATGCCCAGAGCCCTGGGTAGAACACACGTTCCTCTGGGAAGAGGG
TACCTACTTGCCTGGGGCGAACATAGGGAGTACTCTCTCCTTCCTCTTTATCCCAAGGGGGCGGTGAATA
GGAAAGACAGAGTCCTCCCTATGTGGAGCAGTGCTGGATGTCTATTGTCATCTTCATCTTTATCATCATC
GCCATGGCTGACATTTACACAGTGCTCACTGTGAGCCATGTATCATTCTAATCACTTTTCATACATCAAC
TAATTCGATCCTCAACAATGCTATGATGTATGATACTATTATTATCTGCATTTTCCAGATGAGGAAACTG
AGGCACAGAGAGTTTGTTTGCTCTACCATTTTTCCCTATGGTCTGAGACCTAGGACCCTCCTTTGGAAGA
GGGAAGAAGGAGGGGATCAAGCGTAAGAATTAAGAAGGCATGGACAGAGTCTAGGGGCCCTCATAAACAT
GGATCCAGGGGGAATTGGACTCCTGGCCTGTGTCAACTGAATATTTTTATGTGGTTTTGTATTTGTGTTT
CCTTTTGGTTCTTCCTTAATATCCAGTCAGGTCATTTTGGAAGTTGCAGCCTGCATTGGCTGTAGTAAAG
GAAGCCAAGGGGTGATGGATCAGAGCTCCCTTGGGCCCGGGGTGGTGGTGAGAACAGTAAGCGCACGAGC
CCCTTGGGGGCCCAGGGACAGGGAGGTGTGCCACTTTCCACCAGTCTCGCCTCCTCACCTGAGCGTCCTC
ATCTAGATTTCTCCCCTGTTTAAACCTACAAAGCTTTCTCATTTTCTTTCAACAACCCCTTCCCTCTCAG
GCAGGGATGGCCTCAGAGGCACTGGTCAATTCCTCTCCTGCTCAGGGAAGGAAGGTAACGGTTCAGTGGG
CAGAGCACCGGCACTTTCCTAAATGCCTGATCCCATGCCTTCCCATGCACCTAGACTCCCAGATTGCTTG
AGTCCTGGACATGCCATCCTAGAAAGCTGGGCAGAGAAAGGGGCAGGATCCAGCTTGTGCCCACCGATGA
TCCCTAAATGCTCCCACATCTGCTCGCTGGCTCTGAAGGTGTCTTCCTGGAGAATAATATCTGCTTTGGG
ATTTCTCCATCAGCATTTCTCCCTGTGACCTGGGTGAAGAAAGGCAACTTCTCCAAAGCTTCTATTTCCT
ATTTTGTTTTTGTTTTAATTTAATTTTATTTTTTTTTTGAGACAGAGTCTTGCTCTGTCGCCCAGGCTGG
AGTGCAATGGTATGATCTCAGCTCACTGCAACCTCTGCCTCCCAGATTCAAGCAATTCTCCTGCCTCAGC
CTCCCAAGTATCTGGGATTACAGGCATATGCCACCACACCTGGCTAATTGTTGCATTTTTAGTAGAGATG
GGGTTTCACCATGTTGGCCAGGCTGGTCTTGAACTCCTGGCCTCGTGATCTGCCTGCCTCGGCCTCCCAA
AGTGCTAGGATTACAGGCGTGAGCCACCGTGCTCGGCCTGTTTCCTATTTTGTAAAGTGAGAAGAGTAGC
ATGGACTCCCAGGGTTACCAAGAGTATTCACTGGGTCTGTGTCAGCAATGCACCAGGCACAGTGTCTAGA
CTGTGCTGCCTACTCCCCATTTTGAGGTGCAGAGCTGGGCCAAGAAATGAGTGACTACACAATTCTTCCT
AACAAAAGGGCTACAGCACAGTCCATGGCAGCCTCTACCTGCAGGTCCTGGACAGGGCCCCAGGATAAGC
TGTGGGAAGGAGAGGGGATATGGGGAGCATAAAGCAGCAGACCCATTTCTGAAGTGGGGAGATGGGAGTG
AAGGTTTCAGGGGCCTGGGAGCATAAACATGCCCCTCCTTGGGGATCCTTGCCGGTTACTCCTATTTCCA
ATATGACCTAAGGAACTAACTCTGAGGCCAGAATTCCAGCTTGGACTTGCCAGCCGTGTGATGCTGCAGC
AGTTACTTAACATCTCTGACCACCTGGTTTATCAACTGCAAAATGGTGGCAATAATGCCAGCCTCTAAGC
TGCTGTGAGGGTTATATAGGAAAATGCTATATTTAAAGTCCCTACGTGAGGCCCAGCACTTAGTAAGCAC
TTTACAAATGGTAGTTGGGATTATTAAGGAAACAATCTACCCATTTCGTAAGGAGAAAAAGTAAGCCCAG
AGTGAAGGAAAAACCACCTGGGGAAGCACCAGGAAACTCATTGGTAAAAGCCAGTGGGGAGCTAGAGTCC
CCAGTGTCCAGTGCAGGGCCCTGCTGGAGAAAGTGCTGGAGCAAGCAGGGGGCCCACCTACCTCCAGGTA
GACAACCCAGGGCATGACCAGTGTGGCGACGAGGAGGTCGGCCACTGCGAGGCTGACGATCAGGTAGTTG
GTGGTGGTCTGCAGCGCCTTCTCGCGGGACACAGCCATGCACACCAGCACGTTGCCGAAGACGATGACAG
CGATGAGCAGGGTGAGCAGTGTGGCATAGTAGTTGTAGTGGGGTCTGTCCGCCTTCCCGTCTGACCCGTT
GAAGGGCCGGCTCCAGTTCTGCCTCTCCAGATCATCATCATACCAGGACAGATTCAGTGGATCCATCAGG
GCGGTGGAGCCACTGGGTGGCCAGGCTCTGGCCAGGAAAAATGGACACAAGGTGTCAGTGAGAGGGCCTC
TTGCAGAGGTCTCCAGGAAGAAGACCAACTCCTGGCATTTAATAATGAGAATTTTCCAACTCGGGATTTT
AAGGTTTACGGCTAAGAATTTTCTAAAAATGTTGGGCCTTCTGCCACTCTTTTGCTAGCAAGTTTTTACA
GCTGGTAGGACAAATGAGCAAACACAATTTTTTAAAAATGCATAATAAGATGAGCTTGAACAGAGCTGAT
CCATCATTTATTTATTCATTCAACAAACACTTCTTAAGCACGACCCATGCACCACACACTTCAGTTAACC
AGGCTTGCTACCTTCTAGTCATCGAAACAGAAATGGGTATTCATTCATTCTTGATTCTATAAATATTTAT
TAAGCATTGTTCTATATAGTTCTAGAAATATAGGCAGGAACAAAATATACATGGTTCTGTAGCTCACATT
CTAGGAGAAACAACAGCCAATTAATCAAGCAATTACATCTAAGGGTGATAGGGAGTAGGAAATGGAACAG
GGAGAGAGATACATAACCTAGTTCAGGTATTCAGGGAAGGCTTTCTAGAGGAAGTGATGTTCAACAGACA
AACAACTGAAGGATGTGTAGGAATTAGCCAGGTAAAGAACTAGGAGTCAGCAGAAGGTCTAGACATTGGA
AGCAGTATATGCAAAGCACAGAGGTAGAGAGGTAGACAGCAGGTGGAGGGCCTCAAAGAGATTCTGGATA
GCTGATGCAGAGGGACCTGGCAAGGGTTGAGTCTGGGGAGGTTGCAATAGGCAAGATCATAGAGGGCCTT
AAAAGTCATGCTAGGAGTTTATACATGATCCTAAGGGCAGCAGGAACCACATGATCAGATTCGCCTTTCG
AATAGGTGATTCTGACAGCACTGTGGAGAACGGAGAGGAGGGGCCCAGAGTGGAAGCGGGACACCAACTG
GGAGGCTGTAGCAGGAATCCAGGTAAGAGATGATGAGGTTTGGCAGGATGCAGGGAGTGAAAGCCCTGCA
GAATGGGCATCTCATCCCACAGAAGGGAAAGACTTCCTGAAGTGGGTATCATCTGGGATGAAGTAGAAGG
AGGACTTAGCCTGCTAAATGAGAGGGGTGGGGGGATGTTCCAGACAGACAATATGACATGGTATCAAATC
ATCAAACAGCAAACAATTCTGTTTGGCCAAAAATGTAGGGTATGGCAGTAACGTTGAGGATAATTAAACT
GCAGGGACATTTACAGGCCAGATTGTGTCTTGTCAGCTGGAGAGTCCCTGAGAGGTTGGGCCCAGAGACA
TGACCCTATTGGACTGGTGTTCTAGAAAGTGTATGGTGTAGAAGAGAGCTCAGAGGAGAGTGATGTTTTG
GCTGTAATTTAGGTTAGAAATTGTGGTCATCTGAACGAAGATAGTGGAAACGAGGATGGAGAGACCTGTT
CAGAATTAGGAGCTAAACTGCAAGTCAATTTCATGGTCCTTGGTCCTTGGATAGGTGTGGGGCAAAAGTG
GGTATGGGACAAGCAGGGAGATAAGGAGTTGAGGGTAATGCTAGGATTTCTGCGTGGGGCTCTGGGAGGC
TGGTGTCGCATATTCACAGAGAAAAGGGACCAGAGGGGCTCAGGAGCAGACTTGGGAGGCATCAGGAGTT
GATGAACTTGACAGCCGGAGTTTTGGTTGTGACTGAAGCATAATGCATGGATAATATAGTTGGCTTTTCA
GCTAACAAAAGTCTTCCTCTTTTACAGAATAGAATTAAACTTATCAGCATTCCAAGGTGTTTCATACAAA
GCACATGACTTCCAGGTACTTTGCTACTGCAAATTGAAAACCACCAATTGATGCCATTTGGGATGAATGT
GGTGCCATGTCCAATCAATGAACAGGGCACACCTCCAGCAATGGGTCAGAGAGGATGGTGGAAGAGGGTC
TGCCCAATCTCCACACTCTCATCCCTGTCTGACACACCCACTCTTCCAGCTTTAGTAGAAGAATATGGAT
CATGTCCTACCAACCACCATCACTCTGGAGCCTCGGGGAAAAGCAAAGTGCCTAATTCCATGTGGGGTGA
CATGGAATGCCACCACGCAGCAAATCTTCCTGTTCTAAGGTAATGAAGCATATGTCATATTGATGCTGTA
TTCTGCAAAACCAACTGAGCCCTCTTCCCATTTGGAGCCCACAGCGGGAGGCCTGCATGTATGTATTGAT
CAGGTGCCTGGGGCTGCTTCTGACATTCATTTACTCAATCGGCATTTATTGAACCTGCTGGGCATAAAGC
ACTGTGCAAAGCAGTGTCAGGGGCCTGAGGCGTGTGAGGCACACTTACTGCCCCCATCCTGACCATCGCT
CTCTTCTTCTCCCCCCACTCCCTGCTGCTGATGATAGCATCATATACTTGTAAAGGGTTTGATAGTTTGC
TAAGTTTTTTGGATATACTGTCTCATTTATCCTCAAAACAACCCTCGGAGGCTTTTAATTATTATCCCTG
TCTATGGCCATACTACCTGGAACATGCTTGATCTTGTCTAATTATTATCCCTACTTTAATAAGAAAGGGA
TTTGGAAAACTCTTCTGTTCACTTCCCTTCCCTCTGCTTTTCCAGTCCCTATGCATCCTTCAAAGTGAGT
CTTGCCTAGAATCCTCCTGTCTTAGAATCCACCCATATCCTCCTGCCTGAGCCATCACCCACCCTCCTCA
GGGTCCTGCAGCACTGAAACACACCCCAGTGCTGCAGGAGACACCTGTTTAGGAGTCTCTTTTTTTCACT
GGGGTGTAGACATCACAAGAGTTACAACATGTCTTGCTCATTCCTCCTCTTGTTCTTGGAATGAACAAAT
AAAAACCATACTATCTTGTTCTTTCCCAACTCTTGACTCTGGTTTGTGGGCAGTACGTATTCAACAGATG
TTTGCTGAACTGAATCAAAGGCTCTGTTAGTGCAACTGGGAAGAAAACCCCTTCCCACTTGAAAGGCACC
TGCTAACATAGGCTACCAGATTAACAAGTGATGAAAAAGTAAGGCACCCCAAGGGTGCCATAGGTGCTGC
ATGTTGGGTCCTGTTACAGTCTGCACTATGCTCTTCCCCCAACCCACAAAATGTATATGTTGAAGTCCTA
ACCCCCAGTACCTCAGAATGTGACTGTATTAGGATACAGGGCCTTTAAAGAGTTGATTATGTTAAAATGA
GACGCTTAGGGTGGGCCCTAACCCAATCTGACTGGAGTCCTTATAAGAGGAGCTTTGGACATAAAAAGAG
ACATCAGGGATGCGCGCACAGAGGAGAGACCAAGTGGGAATGCAGCAAGAAGGCGGCCATCTGCTAGCCA
TGGAGAGAGGCCTTAAGCAAAATCAGCCCTGTTGACACCTTGATCTGGGACGTCCCAGCCTCCAGAACTA
TGAGGAAACAGATTTCTGTTGTTCAATCCACCCAATCTGTGGAATTTTGTCATAGCAGCCAGAGCAGACT
AATACAGGTCCCTAGAAGTAGACTCTGAAGAGGAAATCAGCCTGCAGGAAATGTACAGGGGAATGCTCTC
AGGATCAAGATGTGCAAAGAAGTGAGGAAGCAGGACAGGCCAGAGGGAGAAGTCACAAGAAAGGCATCAG
GTGACCCCACAGGGCACCCTGCCAGTTGCCTAAATGAGGGCAACAGGGTAGGGCCTTTAATCCCCTCTCA
TAGATGTCACAGCTTCTGGCTGTCCCAGGGAAAGCAGCGAGGCCTTGAAAGAGGCATCTCTCCTCAGCAG
TGGGCAATTGCCAAAAACTGTCAGTTGCCAACACTCCCAGTAGATGGGGATGAGGGCTGTGGTCCTGCAG
GGGGATCTGGGTGGCACTCCACCGTGTCCACTACAGTTGATGTTCAGGAGCATATGCACATGTGTGTGGC
TGGGGCGTTTGTGGAGAACTTCCTGGAGGAGGGAGGATGTAAACTGGGATTTAATTTTTTTTTAATAGAG
ACAGAATCCCACTTTGCCACCCAGGCTGGAGTGCAGTGGCACAATCATAGCTCACTGCAGCCTCAACTCC
TGGCCTCAAGTGATCCTACCACCTCAGCCTCCTGAGTAGCTGGAAATACAGGCATGTGCCACCATGCCTG
GCTAATTTTTAAAAATGTTTTGTAGAGATGGGGGTCTCACTATGTTGCCCAGGCTGGTCTCACACTCCTG
GCCTCAAGAGATACTCCTGCCTTGGCCTCCCAAAGTGCTGGGATTACAGGCACTAGTCTAGGATTTAAAA
TTATGAGTACAATGTAGATGGCAAATGTGAGCACTGCAGGTCAGGTGGGGTTGAGGGTGAGCATTCATTC
TCTGGAGTGCTGGTTACTTCTGCAGGGTAAGGGAGAGTCCCTGTACCCAAGTTCTGAGAAAGGCCTCACA
CATTTGATTTTCTAATCTATTATTTATTATTGGTTGTTCTCGTTGCTTTTTGTTGCTAATACAAACGTAG
TATATTTACACCATAGGAAAAAAAAGGGAAAACATGGCAAATGCCTAAATACCTGTAACCCCTATAAGTA
CCTTGGTACAGGGCTATCTTTTTGTCTGTTTGCTTGTTTGGGGGTTTTTTTGTTATTGAGATGGAGTCTT
GCTCTGTCACCCGGGCTGGAGTGCAGTGGGGCTATCTCGGCTCACTGCAAGCTCCGCCTCCTGGATTCAC
GCCATTCTCCTGCCTCAGCCTCCCGAGTAGCCAGGACTACAGGTGCCCGCCACCATGTCCAGCTAATTTT
TTTGTATTTTTAGTAGAGACGGGGTTTCACCGTGTTAGTCAGGATGGTCTCGATCTCCTGACCTCATTAT
CTGCCTGCCTCGGCCTCCCAGAGTGCTGGGATTACAGGCGTGAGCCACCGCACCCGGCCAGTACAGGGCT
ATCTTTTAACACCTGGTGTCAGTCCTGGTTTCTATCGTGTCTTCAGCACCTTATCTACTTGGGGCTTTCA
CCTCTCACAAGCAGGGGCAGCCTAGCTGGCTCTCACCATGTAAACATCAAGCTGAGCAGGAATTCAGACA
TCAGCAAATCCACTGCCACAGAGAAGGTACTCTAGCCTGAGAGGTGCTAGTATAACATTCGAGTTGAGGA
CTAAAAAACCTGGGTTCAAGTCCCAACTCTACCATTTACTAACTTTGGGGCCTCAGCCAGATTATTTGGC
TTTCCTGAGCCCAGTTTTCCCATACACAAAATAGAGATAACAACAATTGTGAGTATTAAGTAAGATGACT
CATGGCCATGTGCCAGGCACAGGTAAGCCCTTGAGAATGTCAACTTTAAAAATCAAACCAAGCAAAAGAA
TGAAATGAAACAAGCAATCAGACCACAAGCCAACGGCTCAGCAAGATGAAGTGACTGTTGCTGTTCAAAT
GCAGCTCACTAGGGTCTGAGGTCCTCCTGGGCCCACTGCCTCCTATGGCCCATCCTGAAAAATAGGTGGC
TAGATGAAGGGAGATGGATTTCAAGATGCAGCCACCAACTCCTTGGGAGGAAGTAAAGGAAGGAAAAGAC
AAAGCCTGTCCCTGGGCCCTGGCTGTAGGACAAACTCAAGTGACCCTTGAGATGAGGTAGCAGCTGGCCT
GGAAGATACAGCTCTCCCAGCCCAGCTGCTATAGCCGATGACTGTCATACTAATCACCACATTTCATAGA
CTCTAAGACAAAATCGAATGAAGATGCACCACTATTTTATATATCACTAGGAAAGAAAAAAATGCCATCC
AACCCCAGTAGAGCTCCAAGATGTCATCCATTGTAAAATGCATTCTGATTTCAGAGACATTAAAATGGTG
GGGGCAGGGGGAAGTGCATTGTAGAGTGGATAGCAATACAGGGCCTTCCCAGCATTTCTAAGCTGGTATT
TTCTCAAGGGGCCTGAGAAAACCTGCTGGTCCCCAGGCTTCCCTGCTGCAGCTCCAGCCCATCCCTCCCT
TTTGTCCTTCTGTCTCCGGGCTGCACAGATTGTTGGGCTCCAAGGGGCATCCCAAAAGAATACACAAGTG
AGTAGCTTCTCCATCCTGGCTGGAGCTTGTGTTCATGGTAGCGGAGTGAGGAAAGGTTCTCAGTGCTGCT
CCAGTTACGCTGGGCTGGTTCTGGCTCCAAAGAAGCCTGGTGAGTTCTTTGTCCACTCTGGAGCTTGTTG
AGGGAAAATGCAAAGCCACATAACACATGGCACCTTGTATTTGCCATGATGGTCCCAATTTCTTGTTCTT
TTTTTAAAATGGAGATTGGCTAAATATATAACCCAAGGTGCATTATTCTTACATGAGAAATTTTTTTGAG
ACAAATAAAGTGGCACAGTATATTTAAAAATCTATTGTTATCAAAACAAGCATTTTGATTTTTGATTGTG
AAAATATGATCAACTTGCTCACCACCCTCCAAATGTCATCTCCATCTTTCTCCCAGGTGGCCCCTGGGCA
TGCATAAAAGCTTACAAAACTCCAAATCACAATCCCCAGTCAACAAGAACTTAGTGAGCACCAAATACAT
GCATGGACACTGTTATTTTCCAGCTGTTACAGGTTGAGCTACTTGACAGTGTTTCCTGGGTGGAGGATGA
ACAATCTAATCCTGTAGCTGCCAGGCCTCACTCCAGGGGTGGCTGCCTCTCCCCTAAGGCACCTTTCTGT
GCAGGAAAGTGGGGGTAATTGCTGCTCCTCATTCCACCCTCACCATGCAGATGCTTGCAGACAAGGTTCC
ATGGGTCCTCTGAGGCCTCCTAGGCTTTTCTTTCTCAGCTGCCCTGGTGGAAGCCAGGAGAAAGAGAAGA
CTGCATTTGTGTGGTGACCTGCAAGCTACTGGTCATCAAAGAGCCAAAGATCTCCTCATCTGTCTCCAGG
ACTCTTTGCTCTGCCCTAGCTCAGAAGGGCAAAGATCTACAGAAATATCTTTCAGAGTCATCCATTCTAG
TGCTCAGGACCCCTGCCTGTCAAGTTCTTCCTAACATCTAGCCTAACTCCAGCCTTCTATAATAGTGGCT
CTCTTCAGAAGCTTCAGAGTGGAACTTCCCCAATCAGAGGTCTAGAATGCATCAAGGTGCATAGAAATAT
TAGGTCAGTTGGGATGTAGAGGCAGGCACTTCCAACCTCAGCAGCTTCTGCTATTCACCCTATATGCCTT
ACAAATGCTACTATTTTCTGTGCGTGCCCTAATTTGGAAATTAGCTAGCTCTCAAGTTGAGAAGTACTGG
AAGAGCCCAGATACCCGGGGCTAAGCTAGCCCACCCAGGCTGCCCCAGGCAGGCCACCCTGCTCAGGCCA
CCCACTGCACTGCCCCCCAGGAGTAGAGGAGGGGACAGGGAGTGGGCAGGCCTTCTGGGGTATAGATGAG
GTATGGAAGGGGCTGCTTTCCCAGTCACGCCCCAAAACTGGCAGGCGCCCCAACCTATAAAGTGTATTGG
AAGGGAAAAAAGCTCCTTTAAGGCTCAGCAGTTTGAGGCTGACACCCAAACCTGACATTTTCTCTCAGGA
GAAACTTGGAAGGTGTAGCAACACTTAGTCCCCAGGCTGATGGAGTGGGGTGAAAAGGGTCAATCTGTTA
GGACAGCCTGGGATCCAGGAAGAAAGCTGGCAGGTCCTGGGAGAACAGAGAGGATTTTCTCTGATCCTCT
CTTTCTCTCTCTCTCTCTCTCTCTCTCTCTCTCTCTCTCTCCCTCCCTCTATCCCCACCACCTCATTTCT
ATTTCATCTGGGGCACAGAGCTAGAAAGGTGGGGGACAGAAGCCCTGGATGCAGCATAAACCCCAGCAAC
GTGTTTCCTATGCTTCCGTCTCAGCTTAAGTCTTGGTGCTGCCTTCCCTGAAAGTTCGGCACTTGAAGGA
ATCAAATTGTCTAATTAAAATTTAACAATTCCTTATCAGGCTTGATGGCGGGTGAGACACTCCTGTCTTA
AACACATCATTTTTTCCTCTTTTCTGAGATGCAAAGCATTTCAATGAAAAAGTAGAGGGGGAGAAGAAAG
CATTTTGTATTTGCATCTCAAAAGCAGCCTACTGGAGTGACTTGAGTTGGATAGGAATTGGGAGTGAGTG
GGTAAGAGGTTCCTTTCCAGGACCCTGGCGATATAGGCCACCTGCCCCTACCCCTCCAGGCAAAGGCCAG
GCTCTCACTTGGGGTTGGACCTTCTTTTAGCATCTCTTGCAACTTCAAAAAGGCAGCATGGAAATGGAAG
AGGGAGGAAAGGTGGTGCGCCCGTTCCTTCCCACATCCAAGGGAAAAGGAGAGAGTTACTGAATAACACT
TTTATGTTCTCTGGCCGAGGAGGCAACCTCAGCAGATGGCAGAGGAAATGGAGACCTCATTCCCAAAGCC
CTAGGCCAGGCGGCTGCAGACCTTGGGTTGCCGAGGGTGGGAGTGGGTAGATGGACAGGCACAGTCACTG
TCTGGAGGGCAAAGCCTCTAAGCCCTGGAGCTGGGGTGTGGAGGGTCTGTGGCGAGGAAAAAAAGGAGGG
GGAGGAGAAACAGAAAGGACTGTGGGGACAAAGAGGAACCTGGAGCAATGGACGATGGCAACCTCCTGGG
CTCACTGGGAACGGTTTTTCCTGCATCCCAGGCCCGAGTGCACAGGGGAGTGGGGTGTGAGGCTGTGGGT
CTGGCCCCGGTGTCAGCAGTCACTCCTGAGGGAAGAAATGCAGATTGCTCTTTCCCTGTTAAGGGGAAGG
GCTCCTCCTTCTTGAGCCCCTGGACTCCCCCACAAACCACAGCCTCAGCACTACTGTGGGGGAACAGGTC
TGGACTAGAGACCTAGGCTGGGGGATACCCGTTAGTGGAAGCCCAGGGAGTGGCCTGGACTACCATTTGG
GGGTGGCAGAGGCTGCTGTGGGAGACAGGGGGAGGCCACACACTAATACCCCATTTGCCCCTTCTCCCCC
GGCATGGGGAGCCTCCCTGGAACCTGGAGTTCTTCAGAGGCAGCGAGGCAGCAGAGCTCAGGGACCGCGC
AGCAGCTCTTGGCTATGTTATCTGCAGGGAACATTGTCTAGGTTTCTTTAGAAGGCGTGGAACAGCCTGG
ATGAATCTCTCCACTGGTGGTCTCTGGCTGTGTCTGGCCCTATGCAGCTGGAGCCAGAGAGTGGCTACAA
TCTCGAGGGCCTTCTGTGGCCCAGCTTGAGGTTGGCAACCCGGGTCGCCTGCTCCAAGCTTCTCCCCCTG
CTCCCTGGAATTAAACCTGGCCAGCAGTTCCCAGTCTTACCTCCCACCTCACAGTAAAAATAGAAGCTAG
CCTTCGGCACTTTCTCAATTTCCTGTCACCAAATCCATAAACTTACAGGCACAGGCAGCCACATGCACCC
TCCTTGAGTCCCAACTCCTAACCCTAAGCCCCTTCCTGCCACTTGGGCTCAGCATAGCACACCCTGGCTG
GCCTCCTCCTCCTTCTCACCCTTCAGGACTATCTTTCCAGCCCCTTCTCCAAGGAAGCCTTCCTGCCACT
CCAGCTCAGAGCCCGTCTTCTCACTTAATGCTTTCACAACACGTGTGCTCCTCGGTGACACCCAGCACAG
GTGTAATGAAGTCAGTATTTGTCTAGAGATTTGTTTGATGTCTGTTCTTCTTGCTAAACTGTGTGCAAGG
CTCACATGTGTCTTGTCTCTCCTGGTCTTCTCCCTCCCCAGCACAGCCTTGGCAATAGCACATGCTCCAC
ACGTTTGAGAGACGTCCATGGAGATAGCATCTCATTCAAGGGTGAAGGGGCCAGTCCCTAGGTCTTTTCC
TACCCTGCAGTCATTTCTCCTCCCAGATCCTTCGTGAAGGGTACAATAGCCTCTTCTGAGATCTCCTGTT
GACCCTCTGGGTCCCAGTCACAGTGGTAGCTGGGGTTGGGTGCCCAGCTGGTTCGGGTCCTTGCAGGGTG
TTTCCCAGGTGGGCATCACTGTGGCACAAAGGTGTTATAAGGCATTGGAAAAAGAAGAAGAGGCACACAG
ATGAAAGTGAGTGTGGGGATGTGGGGAGGTGGGGAGAGGTCATAGCCAACACACAGTCTGTGGAAAGAAA
AGCACAGAGCTGGTAGAGATGGCTTCTGGGCTTCTGGAAGGCCCAGGGCTTCAGAGTGTCCAGGTTGGCA
GCACCCTGTGGGAGGGAAGTCACAGCAGGCCAAGGGAGCCATCCCCCCCCATCAGCACCAGCCAGAGACT
ACCAAGCATCCACAGTGAGTGAGCTGAGTGCAGCTGAGACTCAGTTCTCTATGGAGCACAAGGGTGGGGT
GGGGGTGTCCCCAGGGGGAGGCTGGAGCACGCACAGTTCCTTGCCCAGCTATCGAAAGGGCCCCTGTGTG
AGACTTTGTCTAGGAGCAGAGGAGACCACAGCTGAGCATGACCAGGCCTCCCCTTCTCCAGGGCTCTCAT
CCCAGACAACCCCGCTCTCTGCTTCTTCCCAAGGTGGCCAGGTGGCCCTGGGCCTGCTCAGGTGTCCCTG
GGAGTGTGGCATCTCTGAGAGGCCTGAGCAGCAGCAGAATTTGAGTCTTCCCAGCCTTACCTTGTTGCAG
GCCTCCAGGGTCTGCAGCGGGGTGAGGCAGGGTCTGGGAGATGCAGTGAATGCAGGAAGGGGTGTCTGCC
TGACAGCCCCATCCCTGCAGATTTTGATGGCTCCGTAAAAATGTCTCCTCATAAACTGTCAAAGTGTCAC
AAATTAATTAACTGTTAGCTAGAGTGACTCAGTGTGGGGGGGGGTGGGGGAGAATGGCTCAGTGATGCTG
AGCGGGGTGGTGGCGGTGCTGTTCTCTGCGTGTGCTGCCTTTTGATTAAAAATCCTCACCGCTCCGATAC
TGTGTGAGGGAAGGGGCAGATCCCTGGGGCAGCTCACGTGCACTGCAGAAGACTGGTGGGTGGGAGGCAG
GTGGAGGTGTGGGGCTGGGGCCCCCTCCCTGAGAAGGGAACACAGTGGGGAGAATGAAGCCTCTAGAAAT
TGCCCAGGAGATCTAAATTCAGAATGGAGCCCACAGACTGGCACTGTATTCCTCCCCCCGCCCCCCCACT
TTCCCTTCCTCCTCAATTTGCCCCCACAAAGAAAAAAATCTGGGAAGTTGAGCTTGGTTTGCCCCAGGGG
CTACACAGGGTCACCTGAGCCAAGGACATACTTAGCTACCAAACTCCTGCCAGCCAGAGCCCAGAGAGGA
GGAAGGGCTGGGTCTTAGACCAGCCTCCTTGACCTTTACTTTAATTTCAGGAAAGAATTGAGAAAACATG
CTCTTGAAAGTCAATTGGGAGACAAATCCTGAACCTTATTGCTCCAGATGGAGGAAAAACAATCCTGCCT
ATTTGGCAGAAAATTGTTCTTCTTTATTAAAAGACATTCCTGTTCATAAAAACAGAGAGAAGGCCCAGTC
CAAATAATAGCACAACCCACGATCACACTGCTGGAAACCTCCGGAAGCCCTTGTCCCCACGTTTCTCATC
CTTCGGCTCCAGCAGGCTGACACCGGGGACCTTTCTTTCCCATTTGGCAAAGGCGATGGGAGGCCTTCTT
GCAATGGAGGGGTGGGCAGGCAAGATGGGACTTGAGGACTCCCACACAAATACTGTTTTGGTGTCAAGAC
CTCAAAGACGAATTGAAGGTAAAATTTCACCACAGGAATGCAATCAGTAAAATCCAGATTGCAGAAAATA
CAATAGGACAAATGACCCAGTTTCTTCCAAAAATAAATTGCAAAGAAAAAAAAGAGAGATGGAGTGGGGA
GAGCCTCTAGAATAAAATAAACTTTAAAGCCATCTTCACCAATTGCAATGTGTGGGCCTTAGTTGGATGC
TGATTCAAAGAAACCAATTTTTTAAAATCCCTGAAATTTAGGGGACAATTGAAAATCTAAACAGTAGATT
TTTTATGATATTCAGAATTATTGATATTATGGCATTCTGGTGAATTTTTTTAGAGTCCTTATCCTTTAGA
GATACACACTGAAATATTTACAGATGAAATTATATGCTGTCTGGGAATTATATGAAAATAGCATAGGGGT
AGAAGCATAGATGGAAGAAAATTGGCCATAATTTGATCGTGGTTAAAGGTGGGTGATAGATACATTGAGG
TTCATGACGCTATTCTTTTTAATTTTGTATATGTTTGAAATTTTCTATAACAAAATGTTTTAAAATATCT
AATCTGCTCCTTAACCCTCACCCCAGCGCCCATCCCTAAGAAAACAGATGGGTGCAAGCCAGGCTTCAAG
GTATCTTTCTGATCAAGTTCTCTTATTATGAACACTGGCTTCCTTTTCTGCCAGTCTGGCTGCCAGACTC
TCCCTCTGTTTTGATCACTCCATTGCCCTGTCCAGGACAGATGGAGCCCTGGGGACGAGCCCTGGCAACC
CTTTCTATGGCCTGGGATCCTTTCTCATGACATAACAGCTTTGGCCTAATAAGTCATGTCCTCTCTTTCA
CAGCAGGTGGCGGCTCAGCTGGTAGGGATGGAGGTGGGAGGGTAAAGCCCACTTTAATGACAAATAGAAC
AGCTACTGAGCACCTATTGCAGGCCAGGCACCACGTGAAGTGCTGGGCACCTACTATTTCATTTACTCCG
CATAGCAGCCCTGTGAGATTAGATATGATCCCCATGCTACAGACAAAGAAACAGGCAGTGGGTTGTGAAC
ATCAGTGGATCTGCCTGCAGAACCCAGACTCTTCCTTACACCAGGAGTTGAGTATGGATCTAGGGTACGA
AGAAGTAAGGTTTTCACAGTCCTGTGTCCGAGGCACATCTACACGGTTCCTTCATGGGGATGGGCAGGGT
CTCACCCCTCCAGGCTGGTAGGTGTCAGACTGGTGTCCACAGAGCCCCCAAAGGAACTTCTCATATAATT
ATATGAGGGAAGAATTATATGAGCCTTATAAAGAGGGAAGTTGAGGTCCAGGCCATAGCCAAGTTTCCTC
AGAATTCTAAGTGACTTAGGCAACCTCATGTTTTCCAGAAATGACACTCTTAGTGTCTCCAGGACATGGG
GCTACTCTGACAAGGGAGCTCCGAGGAGCACAGGGCACGCTGGAGTCCAGGTGGAGCCAAGGAGCACAGG
GCATGCTCGAGTCTGGGTGGAGCCGAGGAGTGTGGGCAAGAGCTGGGGTCCCTCATCCTCTCTCAGCTCC
TGGGGCTGCCTCTGGGTCCATCTGGCAGGCCAGGCTCCTCCCCAATGCTCCCTTTCATTCCACAGGGTGT
GCGTCCACCACCAAGGGTGGCACTGTAGGTCTGGGCATCTTGCTTTGCCTGGTCTTCTGCTACCTCCCTC
AGAGGAGGGGCAACATGGGCACAACAGGGAAGAGAGCAGAGAGGCAGTCTCCTCATCCCGACAACAGACT
GGGGGGTGCAGAGGAGCCCCCAGCTGCCTCTCCCAGTTGATGGAAGCAGGTTGGAAGAGCAGCCACAGTG
CTGGGCACCATCCTGAAAACAGGCTGTGCACCCACTGCTGCTGCATACCACTCCACATCCTGGGGCCAAC
ATTGAGGCCTTCCTAAGCAGTGATGCCCAGGATACAGAGGAGTCACTTCCTCTGTCCCTGGAATTGAAGA
AGGTGTGTCAATGCGTCCTATTTTTATTGTTTTTTTTTTAATCAGACAGACAACAGCTAGATCTGGGTTC
CAGTCCCACTTGGTAGCAGTATGGCCTTGACAATGAAATTGTTCTGGGCCTCAGTCTTCTCATCTGTAAC
ATGGGGGCAATAACATCCTCCTCATGGGAGTGGTTGCAAAATTGACTTAGAAAATGTGAATAAAGGGGCC
AGTAAGTGGTAGGTGCCCAATAAGTGGCAGCTAATGTCATTACAAGGTTGCAACAGCTGCCGGAAAGGAG
CTGAGCTGTGTGAGGGTCACAGGCAAAAGACTCAAGCTGGAATGAGGGGCCCAAGGGAAAGAAACTCCCC
ATTTCTCTGTGACCCCCAATTTTCTGCATGCTTCAGAGAGATTCCAGCCATGCCTACCATGTTGTTCCCA
CTACTCACCCCTGAACTAAAAGCCCTAAAATATCAGGGCACCTGGCAGGTGACCTTGGTTAAAGTCCTTT
TGGGGTGTGTCATGCAGATTTGCAACAACCCTGAGCCTTCCCTCTAAATCTTTGAGAAAAAAGAAGTCCT
ACCTGGCCTGTAACCTTCCTGGTAAATCTAAGGATGCAACAGCTATGAGACATCTCTGCTACTCAGGACA
GAAGTAGGACCAGCATGAGATGTGATAAGGCTTGGCAGACTCTATCAGGTATCATGCAATCATCAGCACT
GCATTATTATTGTCTCACTGTGTGGATGTCTGACATGCAGAAGGAAAATCCAGTTCCCTTGGATGAGCCA
CTTCTCTAATTCTCAACTTAATAGTTAATAATTTAATGATGAGAGCTGTCAGACCTAATTTCAGAGAGTG
ATAGATGAATCAAGTAAAATGATATATTCCAAAGTGTCTTGCAAACTCTAAAGTCCCATAAAAATGTGAA
TGTAGTGTATTATTATCGTCTCACTCAGGAGCATGTAGTTGGTGGTATTTCTTTGCCATGCACAGGTTCT
TCGGTACCTACATTGCTCTGCATCTGTCCTTTCTGTCTGATGCATCTGTGAGCCTTAATGGGCAGAGTTT
GTCTTAAACCTATGTGTATCTTTAGCATCTCCTAGGAAGGCTACCAGTTTTGTAAGTGCTTCCTGGATGT
TTGTTATGCTGGAGGAAGCTGACAGTGACGGTGCTCCTTTGAACAGCCTAAAACAGGACGAGACTCCCTT
CTTCGTGGGGTTATCATAAAGATTAAACAAGACACATCAAGCCACTAGCACAGTCTCTGAGAGAGAGAAG
GCACTCAGTTGTTCCTATTTTAATGGTAGCTAACCTGGAAAAATATAGAATATTGACTTTTACTGCTGGA
AGAAGCCTTAGAGAATATTTAATCTAATCTCTTCATTTTACAGATTAAAAAACTAAGACCAGGGCTGGGC
ATGGTAGCTCACACCTGTAATCCCAGCACTTCGAGAGGCTGAGGCAGCTAGATCACTTGAGGTCAGGAGT
TCGAGACCAGCCTGGCCAACATGGTGAAGCCCCATCTCTACTAAAAATACAAAAATTAGCCTGGGTGGAG
GTGGGCACCTGTAATCCCAGCTATTCAGGAGGCTGAGGTAGGAGAATCGCCTGAACCCGGAAGGTAGAGG
TTGCAGTGAGCCCAGATCACACCACTGCACTCCAGCCTGGGTGACAGAGGGAGGCTCTGTCTCAAAAAAA
AAAAAAAAAAAAAAAAAAAAAAAAAAAAAGCTAAGAGTAAGACCAGGAAAGTGAAATGACTCACCCAGGT
TCATAGAGCCTATTGCTTTCAGAACCAGGATTGCAATTAAGGTCTCTAGACAGGTCCCCTGCTTTATCCT
ACAGGGCTCTCTGACTCCTGGAAAGGGCTCAATCCTTGTCACTACCATCCTGGTCACTGTAGGATCATCA
TCATCTGCATCTTCAAGGAAATGAACTTAAGGAGAGTAATTCTGGAGCCTCCATGAGTGCCTCTCCTGAG
TCCAACTTACCTTTATGCAACTTCTGTGTATGCTCGCCTCGCCCAGATACCTATCCTCAGCAGAGACAGG
CTCAAGTGGCACTCAGGAACAATGCATACATAGAAAGTCCCACCTAGCCAGTTCTTTTCCAGGCCATAAA
CTTTTCTTTTAACCTTTCTTTGCAAGGGCTGTTTTCCAAGCACTCCCTCTCTTTCTGTCCTCTGGATATT
GATAAAGGCATGCACTTACAGGAATGTGCTCAAAGATGATTCCCCCCAGACTTTCAGGGAGAAGCTCAGG
GCCATGGGGCCTGTTAGGTTTCTCTGCGAAATGCTACTTCTTGAAACTATTTCTTTGGGAGGTTTTCTGT
CCCATTCTGTCCCAGGAGCCTGGGAAAAAGGCTGCGCCTTTGGATGTTTTGCTCAGCAGCTTGACATGGG
CCATGATGGGGATAATGGCAGAGGCAAATAATGCAAATCCCAAGTGCTTCATTAGATATGAAGATGAAAG
GGCATTCCCAGGCATGAGAGCTACTCTGCCACCCAGGATGATGGGATGCAACCAGGGACCCTGCTCACAC
CAGTACCTCTTTGGATAAGAAATCGAGATATTTTACTCCAGAGATCCACTTATGAGGGGGCAGAAAGGAG
AGAAATGGAGAGGGCACCCCATTGGGAACACCCCAGACTAGAGCCACCATGCTGGTTTCTGATCTTGAGA
ATTTCAGAGGCAGAATATAAACACTTCGGTCTTACCTTGGGGCTCCTGGGACACAGATGAGCTAAGTTTT
CTGAGCCTGTCATGGCAAACAACATAATGTTGCTAATCAAACTTCCTGTGCGCCCACCCAATTTGATAAA
TCAGCCTTTTGATGCACTAAGTGAAGATGAATTAGCAGTAATGAGGCTGTGACAGCTCCCTGAGGCACAG
GTTGACAGAGAGAGCTTTGATGGCTGTGGCAAGAAGGAGGAGAAGCTCTTCTCAGGGATCAGTTCAAGCT
GCCAAGTTTGTGCAAATAACCCTCCAATGGATGCTGAAGTCATCTGAGAACCAGATGTTTGCTGTCTTCC
TACAATGAGCCACATGCCATAAGCCCCAACTTATGGGCAGACCATAACATGGAATCAACCCATTCTGTTA
TGTGGGAAATGGAGGCTGGCAATGGCAGCCTGCTAAAACCTTTTTCCTTTGCAAGGCTGCCTACTACACA
GCTAGTCTCCAACAGCCCAGCAATGGAGAGTTGGTACTGGTTAGCTAATCTCCTTCATGCCCAGGGACTG
CAAACTGGTAGCCTATGGACCACATTTAGCTTGCATACAGGATTTGTTGGGCTCACATAGCATTGTTGAA
AAACTGGCATTTTATTGCCAATATTTACAATTGGACATTTCACATTAAAATACAGATATCTAGCTTCTTT
TACAAGAAGAATCATAAAATCTTGGAAACACTGGGTCAGCATTCTTGCATGGCAACAACAAGCTGGGGTC
GTCCAGATAGTCCCCTTTATACAAGGCACACACCGATTGAAGAAAGCAGAGGACAGCCCGGCTCATGAGG
AATGGACTGTCTCCACACTCCAAGGATGGAAAAAGAAGCTACACCTTGGTGGCTCACGCCTGTGATCCCA
GTACTTCAGGAGGCCGAGGTGGAAGGATCACAAGGTCAGGAGATCAAGACCATCCTGGCTAACACAGTGA
AACCCCATCTCTACTAAAAATATAAAAAATTACCCTGGAGGCTGAGGCAAGATAATCACTTGAACCAGGG
CGGTGGAGGTTGCAGTGAGCTGAGATCGCACCACTGCACTCCAGGCTGGGTGACAGAGTGAGACTCTGTC
TCCAAAAAAAAAAAAAAAGCTACACCTCCACGCTTGTTCCCCACATCCCCCGTATATGGTGAATTTTTTC
AGAGTCCTTATCCTTTAAAGATAACGCACTGAAATATTTACAGATGAAATTATATGCTATCTGGGAATTA
TATGAAAACAGCATGGGTGTAGGGGCATAGATGAAAGAAAATTGGCCATAATTGCCTTAGCTTGGAAGTG
GCCAGACCCCAAGGCTTTGGCAGAAGCCAAGGCAGAGATCCCTCCCTCCAGTCATTATGTCCAGTTCCAC
ACATGCTCTCAAGTTTACCACAATCCCCAGCCATCCTTACAGCCCTGCACCCAGCTGGTTTCACTCAGTT
TACATTAACTACCAGGTCCCAGAATGTATCTAAGTTTGTGCCCCGTGTTTTATAATAGTTAGCAGGGGTA
ACTGAGTTGCTATTATGTTGCTGAGCTACAAAGGCTGTGTCTGAATGATGCTCTCAGATCCTCTCACCTA
ATCCTCCCCATCAAGGGGTAGCGGCAGGAGGAGGAGCACTCTTGAGGCTAAGGAGGCTTGAGGCAACACT
GGTGGCTTTTGAGCAAAGTGTTGATTTTCTCACCTCCCCAGCCCTGCCTGGAGACTTCAGCCCTGTGTCT
GGAGGCCCCTGTTTCTTCAGAAACACAGCTCCTTTAGGTTCCTTTTCTTCCCTGCTGATATTCCATGGGA
CACAGCAAACACAAATCTCTCTCCCTAAAGGTTCCATTTGCTTTAGACTTTCTACGATTGATCATCTAAT
TACCTTTGCAGCCCAGGAAGCGCTAATCTCTTCAGCAACTGAGGTGCGTGTCACAGATTGAAACAAAACA
TTCCATCTTCCTGGCATGAGGCAAATCGAGGTCTGGACTCTACCGCATGCATCAGCTTGATAGGCAGGGC
TGCTGGTGACCTGGGAGAGGGGCCTGCCCATTACCTTTGTGCCTTTTTTCCTCCATGCAGTGCTGGGCTC
CCCGAGGGAAGGCTGGTTCTGTCCCCCTCTTTTCTTATCTGTAAGCCTAACAAATATGCTAGGGTTTGCG
TGATGGGGGAGAGGAGGATTCTGGTCCCCTTCACGACCAATGCTGATGACAGTGAACAAGTGGATCCAGC
TGCTACTGGTCCTTTCAACTTCTATTTCAGAAAACACCAGCATCTCTGTTACCAGGCTTATTTGTATGCT
TGGGTTGTTTGAGATGATGAGGCTCAGTGGTCTCAGCCTCTTGCAAATTCCTTTCTCACCATGGCCTCTA
TTGCTCATCTGAGGCCACCTCCTCCGAGAAGCCTTCTGTGATCTATTTTTGGGCAAATTATTTATTCCTC
TTCAATTTCATAGTACACTATTGGCTCTTCTTGGCACTTGTGGTACCAAAATCTGCAAGTCTGTCTCTCT
CCTCTCCTATGCTCTTTAAGAACAAGGCTTGTATCTTATTCATCTTTTGCTCCTGGGGTATCCAGCGCAT
TTTAGCACAGTGTGGCGCTCAGCAAGGACAACTAACTTGAGAGGAAAGATACATATTAGAAGCTCTCTAG
TGACCTCCAAGTTTTGGGCAGATTGGATTAACCATCGCTCTCCAATCACTGTTTTGGGAAAGGACGCTGA
CGGATGTGCACCGCACACCATATGTTCCCTTCCAGGACCCTGTGCTCTATCTGTCCTCCTAGCATACCAG
GAGAGCTGTCAGCTCGCCAGGCAGTTAGTCCTCTGCCAAACCTGTGTACACCAGTTCTTGTCATTGTCAT
TAGTTTAGCTCACTATTTCATAAACAATGAAATATGGATGCCAAGTCAAAATATTGATCCATGAAAACTA
AGTGGAATGCATTGGGAAAAATTTTGATAAAGAAAAATTGCTAAAAACAAACAAACAAAAAACCTAACTA
GTTATCTAATATGCAAATGAGATAACTGAAAATTCTTAAAATCTAAGCGTCTACACTATATCATTTTGTA
AGTTTAAGTCTTTGCTGTGCTTTAAAAAATAAAACTAAAAAAAACTGGAAGCTGTAAGTAAAGTACTATG
GGCACACTTAAGCAAATAGGGTGAGGCAAGACTCCAGTTGATGAATTTGTTTTTGTTGTTGTTGTTGTTT
GTGTTTTTGTTTTTCTTTCTCACTCTGTGGCCCAGGCTGGAGTGCAGTGGCACAATTTCGGCTGACTGCA
ACCTCCGCCTCCCGGGTTCAAGCGATTCTACTGCCTCAGCCTCCAGAATAGCTGAGATCACAGGCATGCA
CCACCACACCCAACTAATTTTTATGTTTTTTAGTAGAGACAGGGTTTCACCATGTTGACCAGGCTGGTCT
CAAACTCCTGACCTCCAGTGATCTGCGTGCCTCAGCCTCCCAAAGTGCTGGGAGTATAGGCATGAGCCAC
ACCCAGCTGGTGTATTTGTACTCAAAGAAATGACCCAAGATATGAACAGAACGTTTGGTAAATGAATGTA
CATGAATGCCCTAAGGTAAAATGAAATGATTGGAGTATCATTTTTAAATGAATTCCCTGTTTAAAGAACT
TTTGAAATCAGTCAATCCACCATACTGAATATGAGGGCTTCTGCTGTACTGACTGGCCAGCATATCAGCT
TTTTCTATCTATGTTCAGTCTCTAACGGGGCTGTATGTTCCTTGAGGAAATTACATGGCTTACACATCCA
CAACCTGAATGACTGTCTTTTACACTCCATGGGCCATCTATAAATGGTGGCTGATGATGACGGTGATTGC
TCCTTTATTCACCACACATTTGCTGAGCCCCTATTATATGCAGTGCTGATTAGGGACTAAGGGTACAACG
TTGAACAAGAGAGGCAAGCTCCATTGTCCTCACGGAGGCCACCATCTGGATAGAGGTACTAGCTCGACAG
CTGGGGCTCTGATATGAGCACAAGCCAGACCAGTGAGTAGGAAAGAGGGTGCACATTTTGCAGAGAGGGT
AACGTGGCTAATGTCACACACTAAACAGATGAACTTCCTGCCACTTTTGTAGCTGCATGGGATCTTTCAC
TGCACGGGACAGATTTTTGGCAGAAGCAAAGGCTCTGGGAGTCTAGCAAAAATAAGACAGCAGAAAAATA
TTAAAGCAAGACTGCAAAACTCAGTGCTGCACACTCCATCACAAGTGTGAAAATAGCTCCACATTCTGAA
AACACCTGACCAGCACTCTTCAAAAATCTCAAGGTCATGAAAGACAAGGAAAGACTGAGGAGCTGTCACA
GATTACAGGAGACTCAGATGTGACAACCAAACCATGTGGGATCCTGGATTCGATCCTGGGCCAGGAAAAG
GACATTAGTGGAAAAACTGGCAAAATGCAAATAAAATCTGTCATTTAGTTAATAATATTGAGCCAATGTT
ATTTTCTTAGTTTTGATCATCACTCTGTGGTTATATAAAACGTTCACTTTAGGGGAAGCTGAGTGAAGGG
TATAGGGGAACTCTCTGCACTACTTTGCTACTCTTCTGCAAGTCTAAAATTATCTCGAATGGAAAACAGG
CATTCACACAGGCACCTCCGATACCCAGGTATCTGTGTGAAGGGGCTGTCCAGGCCTTCCTGAGGCATCG
TATCCTCCTCCCACCTGCAGGCAAGGATGCAGAAACTTTTTCCAGGCAAAGGGGAGGGTCCTCTTCTCCT
TCACCCTTGGATGGAGCAAATATCAAGTATCTGTCCCACATGGTGCTGACTGCGCATGCAAGGGGCAGGA
GGCAGAGAAGCAGAAAAGGAGGAGAGGGGAATTAATATCTGTCAATTGATCCATTTTTCGTAGCCATCAT
TTTAAGCACCTACTGTGTTCCAGGCATAGCAACCCTCCTTATACATGTGCTCTCCATGAATCCTCATCAC
GTCTCCATTTCCCAGGAGACGGAAGCCCAGAGAACTTCAAAAATTTATCCACAGTTCTAGCTGCTAGGTG
ATAGAGGCAGGACTCTAACAAGCTCAGCCTGTCTCCAGAGCCACTGCTGGCTACAGAGATGCTGGGGGTG
GCCTGGCCTTGGAGGCATTTTCCAGCCTGTTCTGGAGCATTTCCAGGGGCCTGGGTCCGTGAGTTCCAGT
GAGTTGCCTGTTGTCCTGGCCCAGTAAGTTTTTCTCTGTGTCTGACCTGCAATTGTCCCCTTGCTTCCTG
CCAGACCTCAGCGGCATGTTTCACTCCTCCTGGGACACATGGACCCCACTTCATGCATGGGAAGTACATG
GAGGGTCTTCAGCTCCCCCTTCCCACTCGCCCCTTTCCAGAAGCCCTGATGACAGATCTGATACAGTCAC
CCCACCTCCATGGATCCCACCCTAGTTCCCCAGGCACTCTCTTCATCCAAACTCCTTAGAGTCACGTCTG
CTGAAAAGACCAGTTTCTACCCCCGGCGCTGAGTCAGACACAGAGTTGCTGTCAGAACTGGAGAAAACAC
AGCAGTCATAGTAACGGTAGCTCCTGTTTATTGACTGTTCACCGTATACTGGACACTGTCTTGCACACTG
TACACACCTTTGTCCTAATTCTAAAAGCAACCTTAAAAGGGAAACATTACTAATCCTTTTTCACAGATAA
TGCCAATGGGGCCAAGGGAGTTCCTTTAATAACCTATGTCAACTAGGAAGTGGCAGTGGAGGATGGAAGA
CTGGGTTTGTCTAGTTGCAAAACCTCTGTTTCCACAGTGGCAATGAGGCACCCCCTACTAACATTAACAT
ACTGCAAATGCAAGATGGGATATTTGGAAATAGTTTACCCATGTTGCTGCTAAGCCTCATAATAATCCTG
TAAATTCAATCCCATGTCCCCACTGTACAGTACACATTGATGCAAGTAGTTGTGAAAATGAGAAACAGAG
AGAAGTCCTGTGGAGGCACGTGGCTGTAAGAGCACCATTTAGGAACTCAGTGTTGGTGGCGAGTGAGGAT
GAGGCCAACACTGACAGTAAGGCATATTCCCTGTGTTTCCAAAGTGGGAGGGGTCTTCAAGGAACCATCA
CACCATTGCCACAGGAGCTGATGGCTGATAGGACAGAATTCCTAACTTGCTGCTGTGGGCTTCATCTGCA
GTCTTGACTCCTAAGCAGCACTCACACCAGACAAGAAGAGGGCTGCACAAATGCTGAACAAACTCAGATC
TGTGTAGATGCCCTCAGGGAACTTGGGATCCTCTAGCATGTCATAGCCCTTGCAAGTCCAAACCTGCCCA
CTTCTGCTCCAGCCTCCAAAGACAGCAGCCCCACCCTCCCCGGGGCCTGGGGTAAAGTCGGGAGGCCCGC
TGGGCTGCACGGCCACACTCTGTTCTGTTGTGCCCATGTCTGTCCCTGCTGCTGCTGCCCTGGAATTGCT
CAGGCTCCGTGATGTTGTTCTTTAAATCATAAAATCCTCTCCCCGCTCCTGTGCCTTTCCTGGGGGAGCT
CTCTCGGGCTTTTAATTGAATTTGCAGTTTCTGGCACACCCCTGTTACACAGAATGCTTGGTATGGGCAG
ATGGAAGTGCCCATGAGAATCAAAACAAGGAAACTTTGACAGGATTCAAGGCTTCCATACCACCCTCTGA
AAAAAAAAAAAAAAGGAGAGAAAGAAAGAAAAGAAAGTGCTGCTTGTTCCAGCACCTGCAGAGGATGCGA
GCCAGCCAGCAAATTCACTACTCACCTTGCATATGAACGAACAAACACACACGGGTTTGGTGGGCAACAG
AGAAGGCAGGCGGAACTCTGGGGTGTGAGTGGTCCATGAAGCAAGACAGACAGACATGGGGCGGGGTGTG
TAGGGACTGAATTCTGACAGGCAGTCAGCATCTGGCTTCTGGCCCCTGCTCTGCCCCACATTTCCAACCA
TGTGACCTCAAGCAAGTGGCTTCCCTCTTCTGGCCCTGGATGTCCTTTTGTAACAAACATGTGTGGCCAC
ATCAGAGGACACACAAGGCTTCCTCCCACCAGTCCTAAGATTCTAATCTGCCATGATGCGATCTCCAGCC
TTGTCCATGTTGAGGGGCCAGTAGCTGAAGGAGGGAGCTCAGGGTGCCCAGGCCCTCCCTGCTTGTCAGT
CTGGGGACAACTGTCTATTGTGGTTAAAGCAGGTGTCTGAGGCCATGATGAAGGTAAGATCCCACAAAGG
GATACTGAGGGGGCTCTAGATGGTGTCTGGCAGCAGAGAATGTAGTCAGAGGACCTTCAGGCTAGGAAGT
CATCATCACTCTGCGAGATGGAACCACGAAACAGGGAGTGAGTGAGTCACCAGAGATAATGAGCTCCGAG
GCAGGAAGATGCAGGAGTCTAATGACGTTCTTTTCCTGTCCTGATGAGATCTCTTGTCCATAGGCCAGTA
GAGCACCCAAGCCCAGAGCAATGGGTAAGGGGGTCTGACTTCAACCTGGGGCAGCCGCTCCTTGGAAGGA
ACCAGGCAGCAACTGTGATTCCAGCATCCCAGCCCAGCCCAGATGCACGGTGGCTGAAAACCACGCCTCA
AGCTCCGGGGGAACTCCCTGGCTATTCTTGGAAACACAGAGACTCCTGGCTCCCTGTCAGAGCTGCTCCC
CACTCTAAAAAGCCCAGGAGTCACTGCTACAATATTTTTCCTTCTGAAGGAGGTGGCATCTCAGTAATTG
CAACGTGATGCTCTCTTGACAGCAGTATTAATCACCTGTCTTCATCTCAGCCCCAGCCATGAGAGAGGAA
CAGGAGGAAGACAGAGCCAGAGGGCCTGGTGTTGTTCACTGTCCTCATCCAAGGGCACGGGTACAGCAGT
CTATTCTGTCTCTTCCTCAAGCTCATTGTCACTTCCGAGAGGGGACTGGGGTCAGGCCTCATTCGGGTTC
CCTAGAGTGGAAAGGATTGGTAAGGAGCTGGGTAGCTCTCCTTGGCCACCTCTAAAGGAGCTGCACCACA
CTGGGCCTGCGAAGAGGAGACCAGGCCCACAGACCCAGGCAGGATGGAGGAGATGGGAGGGGTCAGCAGG
GGGCCAAATTCAAGAGTTTCTTCTCAACCCTACCTTTAGCCTGCCTTCCTGACCATCCTGCACATGCCCA
CCAAGTCCACCTCCCAAAGCCATGGCTTCAGGCTCATGTCACCGCCTCGCTCAAAATATCTTCTATGACT
CCCCTGAAGGGAAAAGTCCAGATTCTTTAGCTCTCTGTCTTTGATCTTCCCACATTACCTGCTGGCCCCT
CCTGTGGACAGGCTAGACTGCAGCTGGCGTTGATCTAGTCTGTGACTTTTGTACCCCTCGCTTCCCCTCA
TCCTCCTTTGAATGCTGCCATTTCTCCACCTGCCTCCCCATTCCCAACTGTCCAAATCCTTCCAACTCTT
CAAAGGGAAAAGCCCACCTCCTAGAATAGCCTTCCCTGAACCCTCTGAGCTCATCAAGACTTCTTCCTGC
TGTGCTCCCATAGAGTCTGATATGGGAGGCTCTGCCAAGGTAATATTGTAAAGTTGAGGCATGTCCCAGA
CCCCTGGGGGAGGAGGGAAACTGAGATGCCCTGGGAAATTGGGCAGGTGAGACAGGAAGGCCTTGGCATT
CATGACGTTTGGACATGTCAAGCACCTGTGCTACACAAGTGAGTTGGGAACTGTAGGCGTCCTTCCAACA
TGAGCAGATCATGTGAGCCAAGGGCAGGCTTGGAAAAGCATAATGCTGCTTCCCCCTGAGCACATGCCAT
CATAGGTGCACAGTAAAACTTCTAGATGAATAAATGCTGGGCTAGCAGAGTGACGGCCATAACACGGAGC
TGCTCCCACCAAGACGGTGTCAGCCATGGGAGGACTGTTAGCCAGTTAAGCTGTGATTTTAAGCTGGAGT
AACAGTTGAAGAGAGTGCAGAAATGGTCTGAATACCTAGCAAGTGGATATACTCAGACAAGCCGGATGGG
TCTTCCAAGAATTGGAGCCAGAGAGAGACTACCAGAGAAGCGAAAATTCACCCCAAAGTCAGAGCAAAAT
GGCTGAGAGCCAAGAAAGAAATCAGGGGGCGGTGTTTAGTGAGCAGTTGTGGGTAGAACTGATTGCTCCC
TGAGCTACCGTTCAGATTAGCACCAGCCCTGCTGTTCCACTTGTCTCGCTGTGCAGTTCATATCTCTTCC
ATTTTGTATGCACTTATTCCCAGCATCCAGAGCTGCACCTGCCACCCTCCACGAATGCAATGTTCACAAG
TGAAGTAGTGGGAGGTGGCTGGTAAACTGGAGAGAATGGGATCCTTAGTCTATTGTTGCCATTTGAGAAT
GGAAACAATATTTCAAAAGAAGACAGAAATTGGAACTTTTATTTGAAATCTCCCTATCATGAAATCCCGG
CAACTAACTCATCACACTAGCTGAGCCAAAGCACTTCCAGCTTGCATCCTCTACTCACACCATCTAAAAC
ACCAATGCCAAACAAGCAACCAGAGCTAACAACATTGTTGTGCTTTTTGAAGGCCTCGAAACAGCCCTCT
GACCAAGCAGGGCAGGGTTATTACTCCCTCTTTAGGAGTTGAAGAAGCTGGCCCAGAGAGGCTTCTCTAT
TTGCACAAGATTACTCAGCTAGTTAGTAGCAAAGGCAGGATCAGAACTCACATCTCAACATTCTGCCTCA
AAGGCTCCTCTCCCAAACCCCACCTTGTCTCCACAGCCTAATGGACAGCAGAGCCAAAGCAGTTAATAAA
ATAGTCTGAGACCAACAGTGTTGGCTAGGTGATCATGGTATCCTTAGCAGAGAAATAGATAGGCAGTCTA
CTACATTCTCACTCAATCTCTTTAAGTAGAAGAGTTCTATATCAAGTGATCAGAAGTCTAACTTTCTTCA
CCAAAACAGAGAGTTATGGCCCCTGATTAATTCCCAGATTTGAGCCAATTGACAGATGCAGAACCCGTAA
ATGAAGGAGAGATTTGGTCCTCTTGAGGAAGACCCCTGCCAAAAATTTACATTGTTAATATTTCTCCCAG
CTTTCTCCAAACGGACCACTCCTTACCAGGGTAACTATGCATTGGGAAAATAAAATAGACTTTTGGAGGA
TTACTAGATTAGGTGAGGGCTCTGACCAGGCTCTAATGACACTAATTCCTGGAGACCCAAAACATCACTG
TAGCCCCCAGTCAAAGGTGGGACTTCTGGAGGTCAGGCAATCAATGGAGATTTAGCTCAGTTCCTTCTCA
CAGTGGGTCCAGTGGGTCTGTGAACCCACCCTGTAGTTACCTCTCTGGTTCCAGAACACATAATTGGAAT
AGGCATATTCAGCAACTTGCAGAATCGCCACTGCACAGGACTGGCTAGATTCTTTTAAGCTGTTAAGAAT
ATGTATCCAAAACTTGTTAATAAGGCAGCAAGCCCACCTCAGGCTTTGATTCTCCAGGAGAATCTGTTTT
GTTTGTTTACTATTTACCATCCACAAAGGGCCTAAACCTATGAGATAGATGCTAACAGTTAGAAAAGATG
GTAACATGTGAGTGATTTCCATCCAGTAGAGAAGATTGTCCAAAGCCTTATGATTTTGTTGCCCTGTGAG
ACATTAAGTTTTGCATCTAATTTAGCAATCTTATTCCAGATTTCTTCCACGTATATATGTATATATATAA
TTTTTCCTGTATCCTCTTTTATTTATTATTTATTTATTTATTTTGAGATGGAATCTTGCTCTGTCACCCA
GGCTGGAGTGCAGTGGCACAATCTTGGCTCACTGCTACCTCTGCTTCCGGGTTCAAGTGATTCTCCTGCC
TCAGCCTCCCAAGTAACTGGGATTACAGGCACCTGCTACCACGCCCGGCTAATTTTGTATTTTTAGTAGA
GATGGGGTTTTACCATGTCGGCCAGGCTGGTCTCAAACTCCTGACCTTAAGTGATCCACTGGCCTCAGCC
TCCCAAAGTGCTGGGATTATAGGCCTGTATCCTCTCTTAAACCCAGCTTTGTCATTCTGCTAGTTGTCTC
ATTCATGAGTTAAATGAATCTTTGACATGTAATTGTTTGAGAAACAGATTTTTAATCTTTTGAAAAATAT
TACTTTAACAGTGTACATGACTCAAAAAAATAAACATTCACAGGAAAATTCCATAGCTGGGATGGATTAG
GAAGCTGAGTGAGCTCCATTGTCCCATTTCTTCTCCCCTCCTCTGGCCCCCTCCAGCCCAACACATTCAA
CTCACACCCCAGCCTGCCTGCCAGCAGCCCAAGAGGCCTGCAGGAAAGCCTGCACGCTTCTTCTTTTAAT
GGGGATCTGTGCGTCAAGTTCGGCCGTTGTGGTTGTAGTACTTACTGCTTGCAAAGTAAGAGGTGGCTGA
CCCCAAATCATATTGGGACACAGGCATGTTTCAGGTAATTGAGAGCATGACAACCTCTCCAGGAGTCAGA
TAAAAGCCAGGAGAAAGGGCAATGTTGTCTGACAGCCAAGGGGCCGGTGGATCCTTTATGTAAATAACTT
GAAAAATAAATACACAAGAAAAGCAGCAACTGTGAAGCTGTGGTTTCCAGAAGATGGGGAAAGCTTGTCT
GAAGTTTAGCCCTTGCTTTCCATGTTGAGGAGCAAGGGCTAGGGCCACTGGTGTGCATGCGTGTGTGTGT
GTGTGTGTGTGTGTGTGTGTGTGTGCGCGCGCGCGCGCGCGCACATTGGGGGACAGGAAATGAGACACTG
CTGATTCAGATCCACCCTCACCTCCCCAGGGTCCTACTCAAACCACACATCTTCTGGAATTCTTCCCTGA
CCACTGACCACTGACCACTGGATATCCCAGTAGTATGGCCCTTCTCTGAACCAGTCCCCATCTTTTTTTT
TTTTTTTTCTGAGATAAGGTCTTGCTTTGTTATCCAGGCTGGAGTGCAGTGGTGCAATCTCAGCTCACTG
CTACCTCCTCCTCCTGGGTTCAAGCAATTCTCCTGCCTCAGCCTCTTGAGTAGCTGGGATCACAGGTTTC
TGCCACCATGTCCAGCTAATTTTTGTATTTTTTTTTAGTAGAGACGGGGTTTCACCATGTTGGCCAGGCT
GGTCTCAAACTCCTGAACTCAGGTGATCTACCCGCCTCGGCCTCCCAAAGCGCTAGGATTTCAGGTGTGA
GCCACCCTGCCCAGCCACTATCCCTTTTTGCCTATAGTACTTCACACCATACTTTACTTTATGCTCTTTA
TTTTATTAGGAGTTAGCAGGCCTGTATTTTAGTCCTGGGGTTCTGCATCTTGTTAGCTGAGTGACTTTGG
GCAAGTTACTTAATCTCCATCTCCCTCTCTAAGCCACAGTTTTATCACCTATCAAATGAGTACGTAAGAA
AGTTTCCTACTTTCTCTACTCCATGGGGCAGTAAACATCAAGTCCTAGGTTCACATCCTGGCTCCATGCA
TACAATATCAACAACAAAAAATACTGAAAAACCCACTTAACTGCTGCTGCTCATTTTATTCATCTAGGAA
GTGGGGGTGATGATAACAGTATCTACCCCATTGGGGTAGTTGTACAGATTGAGTTGTTGTAAATTTTCAA
TGAGATAATGTATGTTGAGTGAGGATACTGATGCCTGGTATACCATACGCACTCAGTCCGTGTTAACTAT
TTTAACTGAGAAAGCTTTGAAGTAGTAAGATGCCTATCAAATGAGAAGTTTTAGAATTACGATTGCCTGT
TTTCTTGTATTCTTCTCTGTCTTGGATTTGTTAGTTATGCCTTCTTAGGTAGATTTCAAGTTCGTAAAAT
AATTCGACAACTATTTATTGAATACTTTAGAAATGCTAAGCAATGTAGATAACAAAATAAGCAAGATAGA
GTCATTATCTTCCAGGAGACCACAGTGCAGGGAGAGAAACAAGTCCACAGATGATTAACACGTTCCATGA
CGGAGATGCCGGCACACGGAAGGGGTTGTCCCCCCAGGCTGGACTCCCTAAAGACAGGGCTGGGTCACAT
GATTTTTTAAAAGTCCCCTCCTTATTCCTCTGCACCTTTTACTCTACTCCTAGGACAGAGCTTTGTATGT
GATAGAAGGTCAATGTATATTAGTCAAATAAATGTGTAGAATTGAGCAATCATTCTTATTATCTAGGTTA
CCCAGAGTCCTTTTGATGGGGGGCTGGGGGGAGGATGGAACTAATATTAGGAAGGAAACTAGTATTAACA
GAGAACCTGGCACATCCCAAATACTGGGAAAGACATTTTATATATGGACAGTGGTGTGCTGGGGCTGGTG
GGTGGCTCACTCTTCCTCACTCTACATTTAAAGAAGGCAGGTTGGTGGCTTCAAATCAGCTACAGTTTGA
GTCTTTACACAATAAAATCATTAAATGCTTCAAATTAGAGCATTATTATTTTTGGAGAGCTAGTTGTTAA
AATATTTACCAGCGGACACTATATGGTCCTCTTGCAATAATCTAGTTACAGGTGAAGGAATTAGGATTCA
CGCTTGAACCTGGGAGGTGGAGATTTCAGTGAGCTGAGGTCACCCCACTGCACTCCAGCCTGGGCAATAG
AGTGAGACTCCGTCATGGAAAAATAATAATTATTATATATATACATATATATATGAATTAGGATTCAGAG
AGGTTGAGTAATTTGCTCCAGGTCACACAGATCATAGAAGGCAGACTTGGGACTTAAACTCATCTGATTC
CAAAGCCCTGGCTTTTCCCTCTGTAACTTGTGACCCACCCATCCCCCTTGTGTCCCAGTGGGCTTGATCA
GGAACAGATTAGTGCATTGTCTGTACTTCGTCCTGGCTGAAGGGCAGAACAGAAAAGCTTCACTCTCTAC
TCAGTCTCCTTGTAAAAGTCAGAGCTCCCTGGACCAGGCACACCCATGTTCACTGCAGCATTATTCATAA
TAGCAGAAGTGGAAGCAACCTAAGTGTCTACTAATGGATGAGTAGATAGAGAAAACGTGGTATCCACATA
CAATGGGATATTATTCAGCCTTAAGAGAAGGAAATCCTAATGGAATCAGATAGAGATCCAAGAAGTAAAC
CCATGCATCTATAGTCAATCAATTCTCAACAAAAAGGCCAAGAACACACAGTGAGAAAAGGGCAGTCTCT
TCAATGAGAGGTGTTGGGAAAACTGGCTGTCCACATGCTGAAGAATGAAATTGTACGCTTGTCTCACCCT
TTATAAAAGAATCAACTTAAAATAAATACTTAAATGTAACACTTGAAACTGTAAAACTACTAGAAGAAAA
TATAGGGGAAAAGCTATAAGATGTTGATCTGGGCCGGGCACGGTGGCTCATGCATGTAATCTCAGCACTT
TGGGAGGCCGAAGTGGATGGATCACGAGGTCAGGAGTTCGAGACCATCTTGGCCAACATGGTGAGACCCC
GTCTCTACTAAAAAAATTAAATAAAATAATACAAAAAATTAGCCAGGCGTGGTGGCAGACGCCTGTAGTC
CCAGCTACTTGGGAGGCTGAGGCAGAGAATTGCTTGAACCTGGGAGGTGGAGGTTGCGGTGAGCTGAGAT
CACACCACAGCACTCCAGCCTGGGTGACAGAGCAAGACTCCATCTCAAAAAAATAATAATAAATAAAAAA
GATGTCGATTTGGCAATTATTTTTTGCATATGACCCCAAAATCACAGTCTACAAAAGAAAAATCAACAAA
CTGAATTACATCAAACTAAAATGTTTCTACGTAGTGAAGGAAACAATAAATTGAGAGAAAATATTTGCAA
ATCATACATCAGATAAGGAGCTCATATACAAAACATATAAGGAACTCAAACTACTCAATACCAAGACAAA
AAATAACCCTGTTTAAGAATGTGCAAAGGACCTGAATAGGCATTTGTCAAAAAAAAGACATGCAAAAGGT
CAACATATATTTTTTAAAAATGCTCAACATCACTATTCGTCAGGGAGATGCAAAATAAAACCACAATGAG
ATGTCACCTCATGCTGGATAGAATGGCTATTATCAAAAATATGGTAGACCACAAATGGTAACAAGGATGT
AGAGAAAAGGGAACACTTATAAACCGTTGGTGGAAATATAAATTAACATAGCCATTTTGGAGAATAATAT
GCAGGTTCCTCAAAAAACTAAAAATAGCATTACCATATAATCCAGCAATCTTACATCTGGGTGTGTCTCC
AAAGGAACTAAGATCAGCACATTGAAGAGATATCTGTATCCTCATGTTTATGGTGGCATTATTCACAATA
GCCAAGATTTGGAAACAACCTAAGTGCCCATCAACAGATAAAGATTGAAAAAAACAACGTGATCTATATA
TCCACAATGGAATACAATCCAGCCTTTACAAAGAATGAAATTCTGTCATTTATGACAACTTGGGTGAATC
TAGGGGACATTACACTAAATGAAATAAGCCAAGCACAGAAAGACATTGTATGATCTTGCTTATATGTGGA
ATCTACGAATTTGAACTCATAGAAGTAGAAGGTAAAATGGTGGTTACCAGAGCCTATTGGCAGAATGAGG
GTTGACTAAGTTTTAATTAGGCAACAGGAATAAGTTTTGGTGATCCATTGCATTGCAACATGACTATAGT
TAGTAATGACAAGTTGTCTATTTCAAAATTGCTAAAAGAATGAATTTTGAATGTTCTCACCACAAAAAAA
TGATAAGTATGTGAGGTGATGGGTACGTTAATTAGCCTCATTTGCTCGTTCCACAATACATACATGTATT
GAAGCATTACATTGTACCCTATAAACACATTCAATTATTATTTTTCAATAAAAATACAATTTTTTTTAAA
AAAAGAAGAAAATCCTGTCACATGCTACAACATGGATGAACCTTGAAGACAGCATGCTAAGGGAAATAGG
CCAGGCAGAAAAAGACAAATACTGCATTATGTGAGGTATCTAAAGGAGTCAAATTCATAGAGACAGAAGG
TAAAATGGTGGTGGCCAGAGGCTGCAGAGAGAGTAACATGGAGAATTCGTGTTGAATGAGTATAGAGCTT
CAGTGTTTCAAGACGAGAAAGTTCTGGAGATCTATTTTACAATAACATAAATATTCTTAACATTATCAAA
CTGTACACGTCAAAATTATTAAGATGGTAAATTTCACATCATGTATTTTTTTAACCACAGTAAAAGAAAA
TAAACTGTGATCCCCAATGGAATTCACATGCACACATCCGACCTGCAGCAAAAAGGAATGAATGGACCCC
TGGGCTCACCGTGGGCCTCCATGTGCAGCATTTGAGAGGCAGCCACCACCATAGGAGCCACCAGGCTGGG
AGACTGACACCAGGAGACCCAAGCAGCTCCGGAGGCAATGGGAGAGACAGATGACAGTACGTAGGTAGCG
GCCGGGAAGACAGACCTGCATTTGAATCCTGACTGTGCCGCTTCCCTAGAGGAGTCACTCAACCTCTGTG
AGGTGCAGTGGCCACATCAGATGGTCTCTCTCCCTCCAGTGGGTCTGGGTAGTTAAAGAACATATGCCTA
GTACAGATGTCACTTTACTCAGTAAATATCCACTCATCCAATTACAGAAAGCTACAAGTAAATAACAAGA
AGGGGAGATCTCAGCAATACAAAGCGACCCTGTTCTCTTGTTCAGTGCTGCTTTGTGGACTGTACAGTTC
TATTTCTGGGCAGGGCCCTCAAGGATGAATCTACAAAGTTTATAGTACTTCTGCTTCCACCGAGTTGAAA
GAGTGCAATAGAACCGGCCTCACTGGCTTCAAGGTCTCCTGCCACCCCTTGCCCCAGGAACTGAGCTCCA
GAATCCCCTCTCCATTACCACCCCCCCGACCCCCCACTATTTACATGTAAATGAAAAACGAAGAAAGGGG
AGCCTGGGACCCTGTTGACTATGAATGAAAATTTGTCTAAGTTCTCCACCTTCTGCGAGAGCTGCCCCTG
AGCTCTGTCCGCACAGCAAAATCCAGACCTCTGAAGTATCTAATTTGGAAATTATGGGCTGTCCGAGTGG
CAGCTCTCCAAGCTGTTAGCTTGATGCTTGTCCTGGTCCCTCTGCAGGTAGCAGTTGCAATCAGCGATAG
GCTCTGCCACCTTAGCCCTGCTCATTAGAGCCAGGGCCAATTATGTCCCAGCCCTGGAAGCTGAACCTAA
CAGCAGCCTCTTGTTCCAAGGGCTGTTCCCCAGTGGGTGGGACACAGCAGGCCAGCAGCAGCCTGGGCTG
GGGAGGGGCATGGAAGATCTGTGCCCTCCTGGGTGGTAGGGAAGCCAGACTGTTGAAAAGGAATTCAAAG
GACAGAACAAGACTTTCTTAGCTCCCCTTGGGCTCCCAGCTAGCTGGTGACACAGCCGAGACCTGCAATT
AGAAAAACAACTGCCTGAGGCAACAGCTCTGCTGGTTAAATGGTGCCTAACCTGGGTATTTAGCAATTTT
TATATATAAACACACACATCCCTGTAACACACAGTGTATGGGCTTTTGTTTTTAAATTTTAAAATGATTT
TCTGCCCTCACCTTTTGATAAATGCTGTTATCAGTAATTTCCTCATTTCGTGCTTTGATTTCCTTTTTTA
TTGCATATGTAATCTCTGACCCACATGGGTGATATGGGATGCCAGGTGTGGGCCTACAAATATCACCAGA
AAAAAAAAAATGAGAGAAAAGGTTGTGTTTACTCTTTCTGAAAACACAGCCCTCTATGGTTTCTGTTGGA
GAGGCCACAGGATCACCCTGGCACTGGCATGTGGATATACTCCTTCCTTCAAATGCATCAGCTAAGATTA
AAGCACTAATTTATTTGAAAGGCTATGTACCAGTTTTGATCTGGGGGAAAAAATGCTGGTCCACCACAAC
TTATGCTGTGTGTATATCATCACAAACAAGCTTTGATTATTGTGTGTGTGTGCATGTGTGTGTGTGTACA
CATTTGCATATAAATTAGGATTTATTGAATGCCCACTATTTTGGCACTGTGGACTATACTTCTATATTTA
AAAGCAGTCTCCAACTTACCCAAGTTCTAAAATTTTGGAATATATTCATTCCTTTATTTGTACATCCTCT
TTACAAATGTTCAGGGTCTACTATGCACTAAACACCAAGGGCAAGATCTTATGTGAGGTCATTATCGACC
TCACATGCTGGGGGCAGCGATGGGGCAGGGGGAAATAAGAGGCAAGCCATCACATATGTTGTGATATATA
TCATAATGAAAGTGAAGAAGATAAACCTAGCATATGTAGAAAATATGATCTGGGGCAGCATGGAAATATT
GTATCAGACAGATCTAGGCTCAAATAACAGCTTCAGTTCTCACCACCTGTGTGGCCTTGATTAACACTTT
ACTTTCTATCTCTGAGTCTCCGTTTCCTCCTCTGTAAAATGGGAGTAATAATTTCTATCTTTTATGGCTG
TCACAGAGATTAAAGCTGATGCATATAAGGAAGATAATATAGTCAGTATTTGAAAGTGGTAGATATTATT
CACTTGGATAAATTGAATGTACTGTGGGCAAGAAAGCATCTGCTTGAAAAATGAACACCTTAATAGAATA
TGTGTTTTAAAGCAAGGTTTGTCACCCCCAATGCAGCTCTGGATGGACAAAGGCAGAAAAGTGCGGGTGT
TGTTGGTTATAGTCTGTAAGGGACTTCATCCAATCCAATACCATCATTTTAGAATAAAAAATCAGAGGAC
AAGAAAAGTTAACTATACCTAAGCTGCCAGTTAGATGACAGAACTGAGACTAGAACCTAAGACTCCTAAT
TCTAGAGACCTCCATAAAGACCCATCTGAGTCCATTTTCCTTAGAAAGAAAGCCGAGCAGTGAGAACTAA
AAAAGGTGGATCTCCTGGAGGCAGAGAATAGTAGTAGTTACCAGAGGCTGGGAAGGGGAGGGGGAGATGG
AGAGAGGTTGGTTAATAGATACAAAAATTCAGTTAGATGGACAGAATAAGATCTACCAATAATAGTATAG
TACAGTGACTAATTAGCAATAACATATTGTATCATTAAAAATAGATAGAAGAGAAGATTGGAATATTCTC
AACATAAAGGAAAGATAAATGTTTGAGGTGACAGATATCCCAGTTTCCCTCATTTGTTCATTACACAGTG
CATGCACGTATCAAATTGTCACATGTACCTCCAAAATATGTACAACTATTATGTGTGTACTGCTAATCAG
CAAATTAGCAGATTGCCAAATCTTCAAAGAAACTGGGCAGTGGGCCCCAAGGAATAGTGCTGTGGGTCTG
GGAAGAAAGAAATCTATGGGATTCCAGCTCTACTTTGCATTTCTTTGCTTTTTGTGTCCATTCTATTACA
TTTTCCTGGATCTCTGTGTCTGGCAGACAGAAACTCAGCGGCTATGATTAGAGGCACTATCAAATTGACT
GTCTTCAGACAAGCTGCTCATTTCAACCATTATTCCAGTTCCCTCAGTGGGGCTGCTCCAGGGTCGAAGC
TGCCAGTGGACCCTGCCCTCTCCTGGCTGGCATTGGTGCCCTGCCCTCCCCAGTCACCCCCAGCCCCAGC
AGCACTTGTGTGCTGCCACAGGCTGATGGAACAGGGACTGGGCAGGACAGGGAGGGAGGACGTGGGGATA
CTCAGGTGGGCAGACTTTCCTGAGCCACAGAGAATCTGGGTTCTGCCTCAAGCTGGACTGGCTGTGATCT
TGACCTAGGGAGACACTCGAGCTGCCAGCCTCCAAAAGCTTCCTGGGGTCAGAGGCTCCACCTGTTGCTT
AAGAGCTCCCTGGCTCCTTTTCTAGACAGAAGAATGTTCAGAGGCACTGCCTGGGGGCCCTCTGCCCTGG
CCCCTCCTTGCTGCCAGGCTTTGGGGCAGGCACCCTCCCTGGCCTGTGGGAGCTTGGCTGCTCAGAGGCA
CATGGACACTGCTGGCCACATGTGCCCCTGTCCCTGCCCTTTGCTCCTCTCCTCCCACCAGGATTATGGA
CTCCTGTGGCTGTGACGTTACCGTGGAGACAGGGTGTGGGGAGATGCTGCAGAGGGCAGGGAGCTGCCCA
GGGATGAAGACGAGATGAAAGCCAGAGAAACTGGGAGGCTCCAGCATCCTGTGCACTCAGGGAGGTAGTG
AAGGCCCAATGCCAAGTCCCAGGTGGAGCCTCCAAGGCCTCAAGTCCCAAAGCTGGCCTGAGAACAGCTC
CTTGGAAATCCCCTGTACCTCCTTCTCTGATACCTTCCCTCACCTATCACAGTGAAGGAGTTAACTTTTT
CTCCAGACTTACTCAAGTCATTCAACAAGTAATTACTAAGCTATGGACCGGGTCATCAGAGACATCCAGA
TTGGAAAGCCCAAGAGGGCAGGCTCTGAAGGCTCAGACCTGCTGGGAGATATTACAGACAGCACCAAATG
TTGCCACCTGTGTGCTAAGACAGGCCTGTTGGAAGATGAATCTGCGAGGCCACAGGATCCTCATTTACAG
GGGCCCAGAACACCTTGCTAGCACCATCAGCATCCCCTATGTCCTTACAGACTGGCCAGCTGGGCAAACT
TAATGATGGGGCTCCCAGTTTCAGAGAGTGAGTCCCGCTAGTTTTGTCTAAGAGGTCCTTGATCTTCTTC
TCTATGGAGAGTACAGGTCCCAGGCCTCCCATCCACCACCCCCAGCAAAGCTGAACTCAATGGCAGGAGT
CAGGAAGCCCTCCTTACCCCTGCCTCCACCCCACACATCAGGGAGCAGCAGTAAAATGACTTCTGGAAAC
ACACCCTGGGCACAGTCAAGCAGGGGTTGTTACTATTATTACTATTACCTGGTGGAGATGAGGGATCCCC
CAAGGCAGACTGGAGTATATAAGAGAAGAACATTGCTTTGTGTGAGGCATGGTGAGAGTTAAAGACTAGG
ATTTTAGTCCTGACTCTGCCCCCAAAAGATCCTGGGTAATTCACTTGGCCTACCGGAGTTCAGTGTGCTC
ATCTGTGAAATTAGAGCATTAGTCTGAGATCCTGGTGTATAGGAGGCATTTAATAAATGCTTGTAGAATG
AACATTGAGTAAACAACTTCAAATCCCTGAGTTCCTTATGACTATATAAAGCACTTAATATGCACATCCA
GCTGCCCTCACGGGGAGCAATTCCTGAGTTTCTTATGACTATAAAAGGCATTTAACATGCACGCCCAATC
ACCACCCTCACAGGGCCTGTGCCCAAGTGCCCCAGAAATCCAGGTTCCCATGGGCCTTCCCTTGCTGGAA
CATTCAAGGGACCCCCTTCCTTCCCCTCTCTTCCTCCAAACTCCCTTTACTTTCCCCCCTTACCAACCAT
TGTGCCAGCAGGTCAGTGAATCCTTTTTAATCCTGAACTCCCAGTTGTACTAATTGCTTTCTTTCTTGTC
CTCATTTGCCTTCTAACTCAGGAGATGAGGCTTCAATTAGATAAGTGGGCAGCTATTCCCAAACAGGTGA
CTAGGAAGGAAAACAGTCCTACTCTGGAGGAAACAAAAGATGTCTATAAGGAACAGGATCCACCAAGGCA
GGAAGCTCCCTTACAGGAGTAAAGAGTGTTCCCCTCCGACCCCCAAGCCCCCAACATCCACCAATTCATG
TCCACCCGGAAGCTCAGAAGGTGACCTCATTTGGAAGTGGTCTTTGCAGACATTATTAGTTAAGGATAAG
ATAGGTTCATTCTGGATTACAGTGGACCCTAAATCAACACCTGGTGTACCCTTATAAGAAGCAGAGAGGA
GACAGAGAGCCATGGGGGAGAGACAATCATGTGAAGACAGAGGCAGAGATTGGGGTGATGCTGCCACATG
CCAAGGAGCGCCAGGAGCCATGGGGAGCTGGAAGAGACAAGACAGTATCCTCCCCTGCAGGCTTTAGAGG
AAGCATGGCCATGCAGGAACAGGTATCATGCTCCATGCAGGAGCAGTGTTTAAGGCATGTGGCTGTGAGC
TCTACAGAGGTTCTCCCACCTTCCCTCTCCCTCTGGAGACTTTCTGGATGCCCTGGGTCTCAGGGAGCCC
ACACAGGTGGGCAGCCAATCTGCTCTACATGCTTCTGAGCAAATCTCAGCCTGCTCTGCAAGAGGAAAAT
ATTCACTCATTCACTCCTTCATCTATGCAACAAGTATTTATTGGCATCCTACTACTTCCCACGCATGTGC
TAGATGGAACACCCAGAAACTCCCCCTTCTCCTGCCCCCTCCCTTCTGCCCAGTTCCTAAGATATGACTG
ATGATGTAGGAGTAATCAGTGGACCTTAGGTGGTTAGTATTATTAAAGACAATAGCACAGCATTCAAGGA
GCATATGCACGTCACGTGATACGCTGAGCACTGACTTGCCTAATCTGCTTCCCTGTGAGAAAACGGGAAT
GTTGGTGGTGCTGTAGCCCCATCACATAAAGTGAACCCCTCAAAATACATAAGTATTTTGGTCCTACTTT
TACATTTCACTTATCTCTATTTCCCAGGCAGTGGAGTATAGCTGAATAATAAGGCTCACCAAATCAGCAA
TTTTGAACCCAGAAATGAGAAGAAAGGACAAGAGGATGATTTTTGGAGCTGGTTAAATTGGGGAAACTTT
TAATGTGGCTACCTGCAGCCACAGTGTGGTGCACACCATCTGTGGCCATTGGGCACGGGGTTTGGCATGG
TAGGAAGTGGGCCGTGTCAGGGACGGGTCCCAGATCTGGGACTGGTCTGCTTCCAAGCAGCCATGAGACC
CTGAACACGTTACTTCCCTCTCCAAGTACAATTTTCTCATTCATGTGTAGAGTTAGTGTAGGTCCCTTTC
TTTACAGCCTTGACAATCTGGAATGTCTCGTCTGAATCACTTGCTGGAGGAGCATTCCAGCCTGCCTTAA
TAATGTGGAGGACTTCAGGGATGAGCAGAGGACAGTGCCTGCTGCTGTCTTATTATGGTGTGCATGCGTG
TTTGCGGGGGCGGGGCTCAATGACAGTCCCACTTTGTGCAGTGCAGCAGGCAGGCACCTGGAGCTAGAGA
GGTAAGGGCTCCATTCCAGCCTTTGAGGAATTTACCATCTAGGGAAGGAAACAGACCAGTAAATAAGCAA
TGACAACATAACTCAATACTGTATGCTAGAGAAATACAGAAGAGAGGCCCTTGGCCCAGGTAGGTGAAAG
AGTGTAGGAAGGAAAATTGGGGAAGCCTCCCTGGAAGAGGTGATACCTGGGCTCTGTTTTAAAAGCTGAG
TAGGAGTTAACCTTATAAGTTAAGGGCTGGAGCATTCTGGCAGAGAAAACAACACAACATGTTAGAAGGT
TACAGGTGGCACACTGGGTGCAGAGGAACAATGGATGTCCACAGATCCATTTTCTTTCCTATTCCCTGTA
ACTTCCACCTATTTCAGCTCTCTCATCCACATCTTTATACCCACTTGCCACCCTGTCTTCACCTTTCTTC
TGTTTTTCTTCCATTCTCTGTAGCTATGGAGAGGAATGGGTTCCATGAGCCACGGAGGGAGCGGAAGAGA
AAAGCAGGATGAGAAGACCTACACTGGAGGTGTGTACTGCATGGCGGCAGCAGCCCCTCCCCTCCCAGCC
TCAACTGAGGGCACCACTTCCGCTGCGGCCCTTCCAGGAAAGTGCTCAGCCCCACATCCCTGTGCCTCAT
TACCACCTCCCCTACCCTCTCATAAAGACTCTGTTCCTTTCAGGTGCCCACCAACCATTTATGCCCACTC
TATCTCTCTTTGTCACTGCCATCCATACATTCCTGGTCACTTCCCCTCCCTCACTGTCTTTGGCACTAGC
TCACTGTCTTCAACTCCAGCCCAAGTTGTGCCATGAACTCAGGTGAAATCAACTTCCAACAGCTTGGCCT
CTTGATGCCTGGCCTCCTACTCCCCAAGCACACCCTTCACATTAGTCACCTGCTCCTATGAGTGCATTCT
GAGCACTGACATCGCCAGGGGTGTTCCTCTCTGAGGTTACAAATTTAGTTACTCCACTGTGTGACCACAA
TTGCCTCTGCAGCCCAGTTCAAGTGCTCAGTGATTCCAAGTATACCAGTTCTCTGATTTCATCAACACCA
TCAGTCCACCGATTCTATCAGCCTATCTTCCCTTCCCTTTCAATCCAGCTTAGGTTTCTGGCCCAATATG
CATACACTTTTACCGATATCCTTAATTCCCTTGCTTCATTGTTCTTAAATCATCCTTGGCTTCTCTCTTC
CCCTCATCCTCCATAGCCCATCAATCACTGAGTTCTGGCGAATTTAAGATATCTTTTCAGGTCTTTCAAG
CCTTCCTACCTCCACTGCCCCTCCCTAGATCAGGCTGCCAGCATTGCTGTCCTGAACAACTGCAAACTCT
CCTAGGTACTCTGCCTCCAGTCTTGAATCTTCTATAATCAGTTCCCCCACATAGCAGCCTCTGTGATTTT
TTTTTTTTTTGAGACAGTCTCACTATGTTGCCTAGGCTGGAGTGCAGTGGCCTGATCTCACTGCACCATC
TGCTTCCTGGGTTCAGGTAATTCCCGTGCCTCAGCCACCCCAGTAGCTGGGATTACAGGTGTGAGCCACC
ACATCCGGCTAAGTTTTGTAGTAGAGATGAGCTTTTGCCATGTTGGCCAGGCTAGTCTCAAACTCCTGGC
CTCAAGTGATCTGCCTGTCTTGGCCTCCCAAAATGCTGGGATTACAGGCATGAGCCACCATGCCTGGCCA
GTTTTTGTTGTTGTTGTTGTTTGTTTGTTTGTTTGTTTGTTTGTTTGTTTTACTGCAAATTGAATCACTG
GAGTTGTCCCTGTGCTTAAAACCCAATCCTTCAAGTTGGCTTCTTTTTTCCCTCAGGATGGAATCCAGTC
TCCTACATAAGACTTCAAGGTTCATAGTCAGGCCCCTGCCTAAGCCTTTGGCCTTACCTTGTACCATCTT
CACTTCAAATCCCATTCATTAGCCACTGAGTTTCTTCAAAACTCCATGGTCTAACCTGAGCCAGGTGTGG
AGGAAAAACCCTGGGCAGAAGTGAGTTCTAGTCCAGCTCTCCTACTTCTCTGCTGTGTAACATTGGGTTC
TTTCAAGTATAACACTCTATGCCAATTCATACCTGGTCTAATGTCTTCATCTGCAATGGTGTCTTTCTTC
CCTCCAGAAGAGAGAATATAAAATTTGGAGCACAGGTTGGGAAGGGTTCTGTGGACACTTCTCTGCCCAC
TGATAATTACGATAAGGATAATGATAGTGAATGTTTGCTGAGAGCTTACCATGCATCAGGTACTGAGACA
AGCACTTTATGTGCGTGACTCATTTCCTTTGCACAAAACCCAATCAGGTAAGTATATAGTCATCCTGTTT
TATGAAGGGATAAAGAACTGCATCTCAAAGGGGTGATAGTAACTTGATAGAGGTCACATAGCTCATGACC
GATAGAACAAAGATCTGATCCTGCATTAGCCTGGTTTTTGAGTGCTCTGAACCACTTTGTTTAACTAAAT
AACTAGAGGGACAGGGGATGCATAGCCCACTTCTTAAAAGTGCTTTGTGGAAAGATAGGTTCAAACTGTT
ACTGCGTTTGGAGGGTCTTGGGTATAATCATGCTTATCTGTACCTTTTAAAGTAAGGACTAGTCCAATTC
CCCAAAGTCTAAACACAGAAATCACCAAAGCACTAATGGCATCCCTCAATAACAGCTCTTTTGTCTTCAG
GTCCCCAGGCTGACCTGAACAAACACACCTGTGTATGTTTCCTCAACAGCCCCCCCAGTGCATTTTCTCC
ATGAGTGTGTCTGATTGAAGTAGGTTCCAACCATTCAATATTCCCCAACTTCCATGCCCTGTGACAACTG
CGAAAAATTTCCATCCAACCTATAATGTCTTCATGGCTGAGGGTGGCCAGATAGTGCAGGTTAGGGATGA
AAGAGAGAAGGCATGAAGTATGTTGCTGACCTATGAGATACCTCTAGTGGGGGATGCCTCAGACACTGCC
ACTCTTGTTAAGCTGCAAGTAAAGTAGAGGGAGAGTGTCGCTATGGGGAAGTAAGCTGTCTCTCACCTAC
CCATCACTTATCCACTCACCCACTCTCACTCAACAATTTAAGTAACTACCAAGTGCCTAGCACCATTTTA
GGTTATAATAGATTTTAGAGAAGCATGAGACAAATTCTCTGCTTCAAGGAGCTCATGGTCTGGTGGAGAA
GACAAGAAATGCACAATTGAGAGATTAGCATTAAGCATTAAGTTGGCTCCTCACAGAAGACAGGCCACAA
GGGAGATTTTGTGTCATTAGTCACAATGTGACTCTAGAGTGATCCCAGACCTTCAACTACACATACTACT
AAAGAAAAATAGTGTGTGGAAACATGGATCCACCGTGGTGCGGGGGCAGGCGGTGGGAGGCGGTGCTGAC
ATCCTCTGCCTGGGACCCTGGAAGTTAGTTTCTGCTTGTCAACACATGTCTCTTATTGACCCTGCCATAA
ATGAGTGAAAGAGTTGAAAGGGCTGAGTCCAAAAAAGGATGAACCAAGGAAGATGACCCAGGAACAGAAT
ACCTACAGTGCCTTCTGAAATATTCTACCATAGCTAAATGGTGAGCATTTGTAGCTGGCCAGAAATAGAT
GCACATCAATTACAAGAGAGTCCTCCCCAAGAAGGGATTCATAGACCAAGAAAAAGGCCAACAAGAGGGA
TTATCTTTATGCACTGGGGAATCTCAGGACCAGAAGCTACTGTTTCCATCCTCCTTTCTCAGGCAGGACC
ATACTTCACCTAAAAACATGATAGCATTTGCTCCTGCCAAGAATGACTCCAGAAGCTGCAGAACACATAT
TTCTGCCAGCTTTGGGGGTCTGCTCATGTGAAGTTCTTTGGCCCTTTCAATCTGGGAAAAGAAAAAAAGT
CACCTTGTCCTTGTACACCAGTACATTCTCCTTGTTTTTTGTTTTTAATAAAAACTGGCCTGTGCCAGAG
CAACATACCATGTGACACTGCCAATCAGGGAGGCTCCAACCATGAGGTAGCAGACACAGAGCCCAGGAAA
CCAGGAAGAAAAATTAGGCCATGAAAAGCTATCACCAGGATAACTTATGCCTCTTCCTAGCTCATGTGGT
GTAAGATGGAAATGAATTCAGCTGCACCTAAATCAAAGGGATGACAAGCAATTCAAACCCCTATCTCGCT
CAAAATGAGCAAGAGCTGCTGACAGGTGAAAGCCAAAGAATTTTGGTGCAGATAAGTGGAGAGTGTAAGA
AAGAAGTATATCCTTGAATTTTGTGAACGTTTTAGAAACATGATTTCAGAAATGTAAAATCAGGTGCTGA
ATTACTGCAAAAGGACAACAGCTCAAAGTGTTGTTTCTTACTTAAGCATCTTAATAATAACAATAACAAT
CATTACAGTTAACATTTAAAGAGTACTCACTTTTCCCAGGGACTCTTTCAAATGTCTTGTCTCTATTACC
TTAATTAATTACTGTGACCCAATTATGTTGGTATTAACATCCACTTACAGGTGAGAACCCCCAGGTGATA
GAGGTTAATTAACTTGCTCATGGTCACATAGCTAGTAAGTGTTAGAGTCAGGATTCAAATCCTGGAAGTC
TAATTCCAGAGCCCACAGGTTTAACTACCATATGGTGTTGTTTTTAAAGGGTTTAAATAGGTGACTAAAT
ATTGATATATGTCATTCATAAAACTCATGGTGAGGCTCAACAACAGAGGAGTCTTCTCACTTATTATGAG
GTGAACACGATTATTACAGTCCCTTATTTGTGCCTGAAATAACTGATGAGCAGGTTAAGTGCCCTGCCCA
GGGACATCCAGGCCTCACCTGCCTCTGTCTATCAGAAAAGCATTGATCAGGGTTTTTTTTGTTTTTTGTT
TGTTTGTTTGTTTGTTTTTTGAGATGGAGTCTCGTTCTGCCACCCAGGTTGGAGTGCAGTGGCACGATAC
TGGCTCACTGCAACCTCTACCTCCCAGGTTCAAGCAATTTTCCTGCCTCAGCCTCCTGAGTAGCTGAGAC
CACAGGTGCATGCTGCCAGATCCTAATTTTTTTGTGTGTTTTAGTAGAGATGGGGTTTCACTGTGTTGCC
CAGGCTGGTTGTGAACTCCTGAGTTCAAGCAATCTGCCCACCTCAGCCTCCCAAAGGGATGGGATTACAG
GCGTGAGCCACCGCGTCTGGCTAATCAGCTCATTTTTTAAAGGCAGCTCTCATGAGTCACTCCTGTGTCT
GTCCAGGATCCCAGGCCATCCCGCCCTCACATTTCTGTAAAATGTGGAAGCTTAGTCTTGGAGATATAAC
AAGTTTTCCTTCTATGGTAATAAGAAAGCAAACCCAAAGACCTAATTGTTGGCAGAAGTCTGGCTTTCAT
CCTTTGGACAGTTCAGTTCACCTCAAAGAGATGTGGGACAGAAGGTAATGTCATCACAGTTCCAGAAGAG
CTTGACAAAACATCCGTCTACACCTCCTCCCAGCTCCTCCCCCAGGTTGGAAGGCTTAGTTGACCCTGCC
TCCCTCCTGCTCCTGCCGCCCTCCCTCCTGCTCCCACTGCTTGCTGAGGTTTACGCCCAGTGCATTTCAT
CCAAAGGGACCCAGATCCAGGTACAGAACACTTCCTCGCTGGTTCTCAAATTTAAGAATCCCAAGGAGTT
ATTTTATTCATCCTTCTCCATCTGCTGTCTCCCTCTTCACTTTCCTGGTATCATACACAAAGATTACTGC
CCTTTCATTCACTAAAGAATTATCTTCTTATCCCTATTCTCCTCCTTTTCTTGTTCTTTATGCCACTTAC
GTATCAGAGAGGGCTATTGCTTTAGCCTTAAACAGTCTGGTTTTGAATCTTTGTCTCACACATGAAACGT
GTGACCTTGTGCAAACCACTTACCTTTCTAAGCCTATGCTTCTTCCTCTGCAAAATGGAATAATAAGGGT
TACTCTGAGGCAGGAGGATCGTTTGAAGCCAGGAGTTCAAGACCAGACTGGACAACAAAGCAAGGCCCTA
TATCTACAAAAAATTCTTTAAAAAATTAGTTGGGCATGCTGGCATGCACCTGTACTCCCAGCTGCTCGGG
TGGCTGAAGCAGGAGGATCACTTGAGCCCAGGAGTTCAAGGCTGCTGTGAGCTATGATTGCACCACTGCA
CTCCAGCCTGGGTGACAGAGCAAGACCTCTCTCTAAAAATGAAAATAATAAATAAATAAATAAATAATAA
ACAAACAAAAAATGTAAAAACAAGGGTTCCTATTTCACAGAGTTGTTGCAGGATTGGGAGTTTAAATGAA
GAACCTATGTCAAGTGCTGAGCACAGCGCCCTGCACACAGTAAGTGCACAATAAATGCTGGCCGTTATGA
TGATGAGGCCAGCAAAGGAGGGTCTGGTGAACAGGACCACTTCTCATTCTAGGGAAGCCTGGTACTAAGC
CACTTTCCCATATCAAGAGTTCCTGGGAGTTGCTAGTGATGGTGCTGCCTGGGGTAGCAGGTAGGAGAGG
AGGCAATGATGTAGCATGTAACAAAAATAATTTCATTTCTAATGTCTTTCTCCTGCTGGGCCACTTAGAA
CCCAAACAATAACAACAAGGAGGGGGTGGAAATGAGAAGGGCAGGCACGTTCTGAAGGAGACCAATAACA
AATGAACAGGCGCCAGGACTCCCTTTGGCTCCCAGACATCTGCAGGGGATTATCGTTGGGGCCACAGCTG
CAGTTCTGTGCTGAGCGACAGCTTCCTGGAAGGCAGGACTGCCCAGGCTAACTGCAGGCCTATTGATGGA
GCTCCTGGGAGCCAGGTCTGCCTGACTTCCCTTACCGCCCTCTGTCTGGAAGCAAGCTGACATTACCCAG
AGGGCTGCAGGGGAAACCAGAGGTTTTCCCTCCTTCCCCTCCCTGTCCCTTCAGACAGCAAAGAATTCCC
TCATCTCCTACTGGAAAAAGTAAAAATCCTTACAGGTGACATCAGATTATGACAAAATTGCCCAAACTAC
ACTAAGCTGATACCTATATTCAATGCATATTTAACATCAGCCTCTTTCAGGGCCTCCTAAGAGTCTACTT
CTCCTCTGCTCTCACCTCTGTACACTGTCCCATACTCTCCCAAATGCCCCTAGGAGTTTCCAGGCTTCTG
AGTTCAAAGCACTGCAGCAGCACAGTTTCTTCTATCCAGGGGAAGAGGGAGGCCTCAGACCCCAGTGTGT
CATCTCTGACTCCTCCCTATACACTAGAGCCACCAGGGTCCTTGGCCCCTCTGCAGTGAAACACTCTCAT
GTATCCTAGGGAGAGAAGAGGCTGTGCCTTCCAAGGGCATCCCAGCTGCCAAGGGTATTGATTTAACCCA
TTTACCAGATTAAGGTGAAAGGAAAAAGAAAAGAAAAATCTGCAATTCTGAGGGCAAATTTCTCTCCTTT
CTCTGGACCCAAATCAAAGAAAACCAAGTGGCTGAGTCTTATAGTTTTATTACTCCTCCATCCCCATGTG
CTGACACTATAATCAAGCTATTTTCCAGGCCTGTACATTTAGATAATATGATTCTATTGTCAAAAAATAA
GAAAGTTTTGCATCCATTTAAGTACAGAGGAAAGAAATCTCCAATTACATTGGTCATGGGAACAGGTGAG
AGGCAAAAGTATATTAATATTAGATTCCAACACCATTAGAGTAATTTAAAAGGCCAGAGATAACATTAGT
CTACTGCTCAAATTGGTAAATAAGCAATTTGTGCATCCTTAGTGGCTCCATGGTATATTCTGGAGAGCAG
AAGGGCTTATACCTAATCCCAAGGTCCTTCCAAGGCCACAAAATGCCTTACTGGAGGTGAGAAGAGGGAA
AATGGTGCTGGGGTTCAGCTAAGTAAGAGGCTACCTACAAAGGAGGGTGCCTGCTGAGAAGTTGAATCAA
CCTGTGTCCTTTCTGCTGCCCATGGTTTCCGAGTGTTTCCTATATGCAGGATGCTCCTCTGCTAAGCAGA
GTACCTGGTAGGATGGAGAAGCTCCAGTTGCTGAGTCCAGTCCTGGTGTTCAGAAACTGGAAAATTCATT
GGAAAAAGTTCTGTTTAGGAGAACTTTAATAAAAGAAGAAAGACCATTGTATTTCTGGACTAAGGAAACA
GCTTCCCTGTTTGGAGTCAGGGGCATCTGGCATGACCTCTGAGGAGCCCAAGAAGATAACCTAAGAATCT
AAAGTCCTATAAACTATATCCCAGGAAAATGCAAATGACTGGGCTGCTGTTCTAAGCTATTTTCAAGACC
TCAACTCTTAGGTAACTGTAGCCTGCTGATATATAACTTGATTCTGGGAGATATTACAAATATGACTTAG
GGTTCTGGCATTATAAAACCTCAACTTGATTCTTCTCTCTTCCTAGGTGTTGAGGCACCTTCACTGTTGG
AGATTCATAGGTATTAAGCCACAAAGCGGGGAGAAGTGGTGGGTGCCAACACAGGATTGGCTCAAGGAAG
TCTCATCATATCTGTCTCTCCTGGGCGATGTGCTCATATGTGTGCATGCACGTGTATGCAAACACACACA
AACACATACACATACACACAGTGCTATCTTCACAGCCACACTTTTTTGTTAACACTAAAATGTAACTTTT
ACTTGCAGGGGAGATGGAAACCATTCTCTCCAGGCAGAGTCCCCACGTCTTTCCCCTTATACTTGTTTAT
TCAGAGAATGGTGACCCCAGACCAGTCCGGCTTCAGCAAGACAATCTCAGGAGTATGTGAGGCCATATTT
CTAATGACCCTAAGTTCCCATTTGTTTCCCATAGTATCAAAGAAAGAACAGAAGCGTTTGTCTCAATTTC
AGATTCTCCTATATCATTCTCAAGATAATTGCATTTTCTAGACAGAAATAATCCACCTTTGTAGGTGAAG
GTACAAGACTAACTAGCCCACAAGCATCATTACTAGCCTTTTTACCCCTACAAGCCTCCTTGCTTATGGA
ACAAAAGAACCAAATCAATACAGTCAATATGTCACTTCCAGCAGGGCATGAGTGGCTACCAGCCTTGGGG
AGCATGACGTGCTACTAGGCTGAACTAATCACTCCTTGGCATTTCAGGAGCACTTAGGTTAACAGATCAC
AGCACATGCATAATGAAAGACAATAACTCACCCAGAGGGGAGGGCAGGAGGGAAACACTGAGTTGACCCC
CATAGAGGGACAGTTAGTATTTACATAAGTCAACCTGAAGCCATATTGGTGATTCCTTAAAAGGGCCAAA
AATTTTAGAAAGAAGAAAAGCCCAGGAAGATCCTGGGGGAGAGGAGATTGGATTGCATCCTTAATTTCAG
CAAAGATTTAATCAGGGGGATGGTCTTTCTACCAAGAGTCTCACACTTGAAGAATTTAACAGGTATAACA
GCAGGAGACAAAGGGTGAGATTAAATACCTTAATTTTATAAATTTCAAATGTATGAAATTTAGGAATATT
TAAGATATCAGCAAATGGTTGCCAAGGTACATGATTCTTTTAACTCTTAGAAATGCATTTTTATATCTTC
AAGGGATTTTCTCAGATAGAATACCTGCTACCAATTTTATGTAAAATAAACTTGATTTCCATTTTCAAAA
TAAAATAAATGTATACAGACTCTCTAAGGAGTCTCAACTTTTTGGGAGGTAATTTGCTAATTCAGTGTAC
ACATGAATCACTCAGAAACATTGTTAAAATATAAATTTCCTGGGCCTCCGCTTGAGATTCTCATTCAGCA
GTTTTTCAAGGAAGAAGCAAAAATACGCATTTTTAACCAGCTTCTCAGGGAATTCATTAAAAAGAAAAAA
ACCCTTAGAGAAATGCTGCCCGGACTTCTACAACAAATCAGAACCTCTCCACTTTCTGGGCACCTCAGGC
TGTGCAGGGAAGGTAGAAGGAACTCAATGATCTTTAAGAGCTGGGACTACCCTGGCCCTCATTTGGTTCT
AGGTCTAACCCTCCCAAACCACTTCCTTGTCAGATGTCTGCATTCAGAGATGGCATCAAAACCCCCTGCA
ACAAATAATCCAGGAATTTTGAACACTAAGGAGGGAAGTCCAAGGCAGGGACTGAAACCCAGGAAAGCAG
CTTGCTGATTTTCTTGAAACTGGTCATGCTGACCACAGTCTCTCTATCTGGCCACCCTCATCAAACAGCT
GCATGAGGGAAAGACGATAAGCATGATTTCTTTTTCAAGTGGTCCTAATGCTGCAGGATGAATCAGAGAT
AAGCATGCATATTTGCATTTGAAGCAGGGTGGGAGTGGGGAGAATCGTTGAACATCTAGCTCCCTAAGGA
GGAGCAAGGATTGGCCTAAAAGGTTTGTAGCCTGGTCAAAATACAGAAAGGCTTGGATCTGCAGAAGGAT
CTGGAGTGGGATCCACAAAGTGCCTTGCACCTCACTCCCTCACCCCCTCACCCAACCTCAAGAGCCACCG
AAAAAAAAGTAGTGGGGTGTCAGGTGGGGCAACAGTGACTTGCTCAGACAGCTTCCTTGTGGCTGAGAGC
AAGCGCCTGTCCCCACGGAGCTGCACTGCTGTGACTTGTGTCCATGGTGAAGCCTGTTATGTAGACGCAC
ACGCACCCTCTTACCTCTGCTCTTCAAGAGGAAGCACTCAAGGGCTGCCCGCCTCAGACAGGGATAGGGA
AGCGCTCTGTCTGGTGCTTAGAGGTGTCTCTTGTCTCCGCATACCACCCTAGAGGGGCTCTCGGTCCATC
ATAGAGCCGGGCCGAGAGCCGGGCGGTCACCCTCCGCTACTGCCGCCACCGTCGCCTGCACTGCCGGGTA
GAAACGGGTCTGGCACCCAAGCCTCCCTCCCCGACTAGGTGTCAACCCAAGAGAAGGCGAAGGAGAACGA
AAGTTCAGGACCAAGGACAGCGGCAACCGTGGGAGCGGGAGAATCCAGCCAGAATCTGCCTCTCCCCCAT
CCTTAGCTTCTGCCTTAGAAACTGAAAAGGGTCAGGTCGCACCAACACAGAGTTGCCAAAAACAGCCCTT
CTTCCTCCGGAAGAAGTCGGAAACTCTGGCCGCGAGCCCCGGGTCTCGCGCTTGGGTGCTGGGGGAAGTG
CCCTCCCGAGATTGTGGGGAGCGGCCTCCCTCCCGCCCTCCGATGCCGCGGCTCCGCCGTGCTGCCCTGG
GCGCCCCGCGGGGAGGCTGCCCCAGCTGCGCCCGCTCGTGCTCGGGGAGAGGATTCCCTTCTAAGTGGCG
AGGAGGCTACTGAGAAGGAGGGAGAGGGGATAGCAGCCGCGGGCTCCAGACGCCCTCTGCCCCCGCCCGA
CGGGGAGCCCATGCAGAGCCGGATCCCAGGCGGGCGCTCCCGAGCAGGCGGCCAGGAGTGGCCGCACAAA
CTTCTGGTCCTGGCCTCGCTCCCCTTGGAGGTCCCTCCTCCTCTCCCCGTGACACTGAGTCGCCCGCCGC
TCCATCCGGCCGGTGCTTACCTTCAAGCCATAGGGCGCCCGGGGGCAGAGACGGCGCCGGCTGCTTGAGG
CTTCCAGCTCCCGCCGCATCCACGCGCGGCCGCCCCTCCGGCAGCCGTCCGGGGCCGCCACTCTCCTCGG
CCGGTCCCTGGCTCCCGGCCCCGCCGCGCCGTTCAGAGCCCCGGCGGGCAGCAGCTCGGCCGGCTCTGGC
CCGCGGGGAGCAGTGGACGGGCCGCGGCGGGGCGGGGCGGGGCGGGGCCGGGCGCGGGGCGGGCGGGCAG
GAGGGAGCGCGGGGACGGGGCGGAGGCGGCGCGGTGCGCGCGTGAGGCTGCCGGTTCGGCACTGAAGCTG
GACAGCTCTGCGGCGCCCGAGCGCGGGGAGCGCGGGAGGGAGGTGCCCCGGTCCCCGCCCCTGAGACAGG
CCCCGCCCCCGCCCCCCACCAAAGGAGCTGTACCTCCTCGGCGATCCCCGGCCTGAACGGGTAGGAGGGG
TTGGGGGATTCCGCCATCCCTTGTTTTGAGGCGGGAACGCAACCCTCGACCGCCCACTGCGCTCCCACCC
ACACCCAGAGTAATAAGCTGTGATTGCAGGCTGGGTCCTCACCGTCTGCTCGCCAGTCTTCTCCTTTGAG
GACTCAGAAGCCAAGGGTTGCGGGAGGCACCACCCATCCAGCAAGTCAGGCAAGGAGAGGAGGTGTTGGA
AGAGGTCCGCATCCGTTTTCTGACTTCAGGTCTTGGAATCTATGTAGTCAGTTCTATTGCTGGACTCATC
CAAAGGAAAAAGCCTGTTTGGAGTTGACCTGACATGGAAATGCAAAAGGAGGCCTCAGGGGTTCCAGCTC
ACCCTTGACTCCAAACTGAGGTGTGTGAGGCAGGGAGTGGGGAGAGGGAGAAAGAGATAGAGTGGTGAAG
GGTGTTCCGCTGCTACCCTGCCCACTGTCATTTGGGCTGCAGAGGAACCTCGTTCTTCTCCCCTTTTCTT
CCTCTCTCCTTTTCTTTCTTTTCTTTTCTTTTCTTTCTTTCTTTCTTTCTTTCTTTCTTTCTTTCTTTCT
TTCTTTCTTTCTTTCTCTTTCTTTCTTTCCTTTCTTTCTTTCTTTCTTCCTTCCTTTCTTTTTCTTTCTT
TCTCTTTCTTTTCTTTCTTCTGCAGCAATTAGTTACCAACTGTCCTCAGTTTGCCAGATTCTGTGTCAGA
TTCAGAAGTCACACACAGAAAGAAAACCAGGCCCCTGATCCCGCACCCTGGCAATCCAGAGAGGGGACCC
CCAGGGAAATAACTGAGGCTTAAACAGGTGCTGTGAAGCACAAAAAAGCGAGACTTTACAGGAACCGGGC
ATTGAAGGAGCAACACCAGTTCCCAAGGGGAGAAGGTGGCACAACACTCCAGGGAGAGGGAAGAGCAGGG
GCAGAGGACTGACTCTGCAGAGCAGGGAGTCGGCCCTGCATGGCTGGAATCCAGCCTCTCTGGGCCACAA
GGATTAACTTCATCTCAGCATTTCCTCCAATGACACACACAATTATAGAAAGTGAGGGCTGGAAAGGACC
TTAACATTCATCCAATTCCGCCTCACCTCAGAAGGGAGAACTGAGTCCCAGAGAGATGGAGTGTCCTTGC
AAATCCCACAGAGTCCAGCACTGAACCGTCCCCCTCTCCAGAGGCACAAAACAGCACCTCTCTCAAATGC
AGCCATCTCTGGAGGCACGGGAGCAGAGGAAGCTGTGGGCTCCCCACCTCACCCCACCATGACTCTTCCC
AGCTCCTGCCCCTGGATCTTGCTGATCTGGACTGGCCTCCATTTGCCTGCAGGCTCTATAGGGAGATATT
ACACCAATAGGAGTCCTAGAATGTTGCCATAATTGCCTTTAAGGGATCAGCCATTACAGATATGGTTGAC
ATCCCAGTGTTTCCCTTGTATACCCTTGGACCATTCTTTCCTAGGTTTAATCCACATAAGGAGATATTTG
GTACCTCCCAACTCAGCACCTCTACATAGGTTCAGGGATGGGTCAGACTAGCCAGAGCACCTGGATTGGT
GTCCCGCCTTGGTCACCTACCTGTTGTGTGGGCTTGCCTAAATTGCTTGATCTCGCGAAGTCTCAGTTTC
TCCATTTTTAAGTGGGGACTAAAAATAACGATCTCTGAGCTTTACTGAGAAAAATAGATGAGGACATGTT
AGACAATGGTAATATGGGCCATCTCTGGCTGCTCTGGGGTGGGGAGGGGAGCCCTGTTCATCAGGAGGCA
GAAGCAGGAAGAAGATGAGCTCCATAAGGTGCACCCACCCAAGGACACTGTAGCTCTGCGCTGCCTTTTT
TACCCCAATCTTACATGGCTGAGTGGATTTCATGCTGGCTGTGAGTGAGACGGATGGATCTTTTAGTTTT
CAATTAGCAAACGCCTCACTCTTTAAACAAGCGGCACAGCAAACAGATGCACTGTGTGATTGATGACAGG
GAACATCTGCGGCCAAGCAGCGGCTGCACCAGAGGCTCCCAGCTTCCTGGGCTAGCAGGGCCCTCTGGAG
GTCGTTTGGTGCCTCCCCCTGCCTCTAGGCAGGAGTGTGCCCAGTCCAAGTGGGCGGGGTGGGGGCAGGG
TGTCCCTTTGCCTTATAGCTTTCCTGAAAAAGGATCTACAACAGCCTCTTTGAATTCTTTACCTCCTTGG
AGTCAGGAAGTTCCACCTGATGTACCTCCTAAATCTTTCATTTATTTCTACCCTTTTCATTGTTGAAAGT
TGTAAGGAAATAAGTAGTAGTGGGTATTAGGGGTTGTCTTAGTCCATCTGGGATGCTATTAATATAACAA
AATACTGTAAACTGTGTGGTTTACAAACAGAATTTATTTCTCACAGTTCTGGAGGCTGGGAAGTCCAATA
TTAAGGTGCTGGCAGAGTTGGCGTCTGGTGAGAGCCAGCTTTCTGTTTCATAGATGGTACTTTCTCACTG
TGTTCACACATGGTGGAAGGGGTGGATGAGTGCTCTTGGGCCTCTTTTACAAGGGGACTCATCCATCCTA
TTTATGAGGGCTGTGTCTTCTTCTGTCCTCATGACCTCCTCACTGCCCAAAGGCCTCACTTTCCCTTTGT
TTTGTTTTGTGTTTTGTTTTGTTTTGTTTTGTTTTTACAGAGTTTTGCTCTTGTTGCCTAGGCTAGAGTG
CAGTGGTGCTATCTTGGCTCACCGCAACCTCCGCCTCCCGGGTTCAAGTGATTCTTCTGCCTCAGCCTCC
CGAGTAGCTGGGATTACAAGTATGCGCCACCATACCCAGCTAATTTTGTATTTTCAGTAGAGATGGGGTT
TCTCCATTTTGCTCAGGCTGGTCTCGAACTCCTGACCTCAGGTGATCCGCCTGCCTTGGCCTCTCAAAGT
GCTGGGATTACAGGCTCACTTTCTAATTTTATAATCCTGGGGCTTAGGATTTCAACATATGAATTGGGGG
GAGCAAAGACATTCAGGCAGGGCTAGGAAATGAGTTAGGGACAGATGGGGGTTTTGTTGGCCCATTGTAA
GAGAAACAAAGGAGAAAGCCAACAGAGAATAAGGGAGAGCTAGAACTTCCTCCCGAGCTCCAAGAACTGC
TCGCTGCAGCTTAGAAAGAGGGGGGACCCTTGCTGATCTCCTTCAAACTCTGATGTACCCCCAGAGAGAA
CAGACTGTCACAGTCCCCTTCTAAAAATCATCTCACAGAAAACAAGGGAAATGCTCTCATCTGAAAGGTG
GGGAAGGCAGAGCGGGGTCATGTCAGTAGCAACACTGGAGTCACACAGAAGTTTGTTCCCATCTAAACTC
CACAACCTTGGGAAATTCTGAATGGCTCCGGGGCTCAGTTTTCTGGATTGTGAAATGGGGATGGAGAGCC
ACATTGCAGTGCTATCATGAAGAATAAGTGGGAACGACAGCCCACACATATTGATATTCCATGGGTCTTC
CCCCCTTACAGAAAACTTCAACTGGAGAAGTGACGCAGGAAATATAGACATCTTCTATATGGTGTTACAG
TTCTCCATTTCTTAACCCACTTTGTAGATAAAAACTGAGCCCCCATTTCCAAGCTCTTGGAATTTCTCTT
TTCTCATCCTCTTCTTTTGTCTTAGTTCTTGTGCCATTTGCAAATGACTTGGGGAGCAGTAGAACATCAA
TCTATCTGGGTCAAAGGAAGTATGGGGCAAAAAAAAATCATCTCTTTTGTACTTTATTACATCCCTCAAA
TGCAGAAAACCTTAGAGAGGTGTGGAATTCTTGGATATTGTTGTTATTGAGGGATCTACAGCCCCATGTA
GGATAATCTAGGGAAGGGACTGAAGGTAGTCGAGATGGTAGACCCCAGAGAAGGGTGGGCAAGGGGAGAA
TCTTCTGAGAAGGACAGAAGTTCAGGGCACTGTCCAACCAAGGCAGGAGAGCAGAGAGTTACCTGAGGGT
TTTGACATCTGCGTGTGTAATCACCCTTAGAAAATGATTTCCTCACTGGTAGACTCTAATGGGCCTTTCC
ACCTGGGTGTGAAATGGACATTTGTTCTTTGCTGCCTCCTATTTTGAAAGAGTAAAGAGAATACAGGGAT
GACTCACTTTAAGAAATTCTGTTACACAGTTCTTCAGAGTTACAGAACAGATAACTCAGAGTGCAATTAT
TCATATTAGAAATTTAATTGCTTGATGGGAAGAGGTCATAAAAATATACACCTCATTTCCACACCTATGT
TCATAGCAGCACTATGCACAATAGCCAAAAGGTGGAAACAAGCCATGTGTCCATCAACATGGATAAACAA
GATGTGGTATTTACATGCAAAGGAATATTATTAGGTCTTAACAAAGGAGAGAAATTCTCACACCTGCTAC
CTCATGGAATCTCGAAGACATTGTGCCAAGTGAAATAAGCCAGTTACAAAAGGACATATACTGTACAATG
CCACTTATATGAGGTATCTAGAGTCAATCTACAGAGACAGAGAGTGAATTGGTGGTGGCCAGAGGCTGGA
GGCAGGGACAAATGGGGACATATTTGATGGGTATGGGGTTTCGGTATGAGAACATGAAGAATGTTCTAAA
GTGGAGTGGTGGTGATGCTTACACAACAATATGAATGTACTTAATGCTACTGAACTATGCACTTAAAATG
CGTGGTGGTTCACGCCTGTAATCCCGGTACTTTGGAAGATCGAGGCTGGCTCTAAAGTGGAGCGGTAGTG
ATGCTTACACAACATGAATGTACTTAATCCTACTGAACTATGCACTTAAAATGCGCAGTGGCTCATACTT
GTAATCCCAGCACTTTGGAAGGCCGAGGTGGGTGGATCACCTGAGGTCAGGAGTTCGAGACCAGCCTGGC
CAACATGGTGAAACCCCATCTCCACTAAAAATAAATTAGCCGGGCATGGTGGTGGGCTCCTGTAATCCCA
GCTAGTTGGGAGGCTGAGGCAGGAGGATCACTTGAACCGGGAAGTGGAGGTTGCAGTGAGCCGAGACTGT
GCCATTGCACTTCAGCCTGGGCAACAAGAGTGAAATTCTGTCACAAAAAAAAAAAAAAAAAAAAAAAAAA
AATCTTGTGTTTCAGTGGTTACTGCAGTTGCCAATCTATGTGAAAACAAAGTAAAACATCTCGTAAACTA
CCAAGTAAATAGGTGGGAAAGTGATCAAAGTTAGAAAACAATCTACATATAACTTCTGAAGTTGTATTTA
GGTAAGTACAATCTACTGCCTTGAAGTTCTTCAGTCCTTTCCATAGATGACAAAGCACTTTCTCATCTGT
GATCTTATTTACCTTCCAATAGTCTTGTGATGGCAAGAATGTTGTTAATTTGGGGAGAGCACTTGGAAGA
TTATGAGGATGAGAGCAGGCAATGAAACTAGGATGTTAGATTTCAGAAAGTCTGCAAATGCAAGGACCAT
TCAACCATTCAGTTTCTGAATGGAGCTGTGCAGTTCAAAGAAAGCTCTCAATGGAGAAGAAAAACTCAGT
CTCGGCTCCTTCTTTATTGAGGGTGAGTGAATAAGGAGCAAAGGCATTTTTAGTCTATAACCAGCAGCAC
TTGGGGTTCTTCTGCTCACACCTGACCCTCTGGCTGTGTTTCTCATCTCTGAGGACCACACCATCCAACT
GTTCATACCCCCTCTTCCTCCAACACAATCAGGGTAGCAGTTGGGAACACGAATGTGAGAAACAAACAAT
TCTGACAGTTTAAGCAGAAAAGGAATTCATGGAAAATATTGTAGTAGCTCACAGAATCATAGAGATTAGA
GAACCAGACTTGTAAAACAGGCAGGGAGAATAAAGCTAGCTACTGTTAGGCTTTCAACCAAAATCAAGCT
GGAGCAGCAGTCCAGTGAGAACTTAGCTATCATAGCTAAATACAGGGCACCAGATGGCATCTCCACCTTG
GCTGGTACCAGACACTGGCAACCCTCTGGCACCCTGTTATGCTGTTCCTGGAAAACTGAAAGTTGTGGCT
ACTGGTACTACCTCTAGGATTGATTCTCCAGAGTCCTTGCTTCTCTGAGTCACTAGCTCCTCAGTCAAAA
TCTGAGGCAGCTGCCACTCATTGGTTGAGCAGGGCTATGAGCTGCACCTTTCAGTGGGGTGAGGGCTCTG
CCTGCCACCAAGACCCACACAGGGATTCTACAGTATAGGAAGAGGACAGAGGTGGTGCAGCGAAACAACA
AATCACCATATCCCGGATCCAAAGGAAAAAATAAAGCCGAGCTCTGCTTATTCTACTTTCTGAATGCTAC
ACAGATCCACCCACTCACTCCACCCCCACTGCCACCACTCCAGTCCAGCCATCATCTTGTCCCATGCAGA
TGATTATGAAGCCTTCTGCTGCTGTCCTTACTCCAGCCCATGTTCCACACTGCAAAACAATGCTGCCTCT
TAAACATAAATCTGATGATGTCATCCTACTTACTCCCCTTCAAAGCCTTTCCTGTTGCCTTTGAGATAAA
TTCTAATCATGCTAACACCACATCCATCCTTGCCTCTTTCCAGCCTCATTGCTGGTACTTGCCCCTCCCA
GTGAGTGAATCAATAAATGAATCAATGAGGTTTGGAAAGGGTGGCAGAGATGACCTACTCCAGAGTTTCC
CATATGTCAATCTTTGGATTGGATTTAATAGAAATCCCTGGGAAACTAAAAGAAAAATATAGATATGGGG
GCCCAATGCCAGAACCGTTACATTATAATTTAAGGGGTCGGGGTTAGCCTTCTGTATTTCTAAAAAGCCA
ACCAGTGATACTGAACACCAAGCAGCAGGGGAAGCACTGAAATAATCCCTACCCCTCATTTCGCATATGT
GGGAGTTGAAGCCCAGAGAGGTTAAATACTCAATGCACATGAATCGAGTTTGGTGTTGTAATGAAGCAAA
ACTTTGAGCAAAGTTAATCTGACACATTTAGTGCTATACATAATCATTATTGTGCTATATGGTAATTAGG
CATAAATAGTGGGTAAGCTATTCAGAGGGAGGACTATTATTACAGTTATAGAAACCAAGTATTTGTGGGG
GTCATACCAGGGGGGAAGGAAAGGAGCCATTGAGAAAGGTTGGGGTGTTGCTCTGAGACCCCATAGAGCC
CTCCAGGTCTGTCACCTGCACCTGGTCAGAGCTGATGACGGGTGGGTCTGCCCACAAAGCTGGAGAGTCA
GGTGGGAGCTGGGTTGCTAGGAGATGGTTCAAGGCAAGCTCTCAGTCAAGATGGGGGAAAGACAAGACAG
CCCCTTTGTCCAGCCCCTTCATCCAGTGAGGGAGGGACTGGGATGTGTGGGAAATCCTGTGAGGATGGAA
GAAAAATCATTGCAGACCTTGAGTCCTTCTCCTGCAGGAAAAAAGTGAGGGATGAAATTTAAAGGAACCC
CTTTCTCTGCCTTCTTCGAGCAGAAGCATCTTCCTCACACTTTGGGATCACCTGTTGTCTCCTGGGTACT
TGTTCCAGGTCCACCTCCAGACACATACTACCATTGTCTGAAATGCCTGAGAGCCCTCTTCCCTGCATCC
ATACATCCATTTCCTGCTGGTTTTTCAAGGCCCAACTCACATAGTTGAGTTCCATGAGGCCTTTCCTCAT
TTCCCGCACCCCAGTATTAATAAAGAGCTGTACCTCTTTGTGACATTGATTACACTGTCATTTGTGTTCC
TGTCTTGCTTCTCAACTAAAGTGTGAAATCCTACAGCTCACCTGTGTCCCTCCATGCCCCCAGCACAGAA
CCTGACACAGGGCAGACTCGCAACAAGTGTCTGTTAAAAGAAACCTCCCCAATTACTTAGTCCCAATTAA
TAATTTGGCTCAGTGAGCAAATGTAAGGGTGGAAATTTAAGGGTGATTTTTCTGTTACACATACCTGAGT
GTGAGCTGGTTAACAGAGATTGCTTTCCAGGCACTGGGGGTGTGAAAGTTTTGATGGAGGGAGGGATGGG
GAGAAGACATCCTTTTGCTCAGCATCTGGATAGATGGGGGCTGTACAGGTGGGCCTGACTGCAGGGGTTT
TTGAAAGTAGATAGATGATGCCAGATATCTTGTGGATATAAGAAAGAAGAAAAGGAGAGAGGAGGTGGGA
GGTGGCAGAAGAATGGCAGAAGATGGAGAGAGGGAAGAGACCAAAGCCTTAACTGGCCGTCTTTGTACTT
CAACATGCTTGTGCTTTGGGCACCGCCCCTTCTCATTTTCAGAGATAGGTTAGAAAGGGGCCAGCCCACT
GGTCACCCCAGCCCTGTCTGCACTCCTGGTCTGTTTGGATTAGAGAGAAGGGGCCCAGAAGTCCCAGAGC
AGAAATTTCTTTGTCCATGTTCCCAGCCTTCCCTCAGAGCCAGGGACTGACTCTTCCATTTGATTCACCT
TCCCTCAGATCTACTTGTAAAAGTTTTTGTGGTAATTATATGTGATCCTGTCTATGGGAACACCTTGAGA
AAGATTGCCTGGGCCCTAGGAAGTACTCTGTAATTGGGGTTTGCTATTTTTAGTGATGTGCCTGACCTCT
CAGGCAGGCGAGTTAGTAGGAGCTGTGAGGTAAGCCCATCTGCTTCCATGAGTATGCCCTTCGCCCTTGT
GACTGTCACAGAGTGCATGTGAAGCTCTCCACCTAGGGAGACGGCATCCCTCCTCACCCTTCCCCACACT
TCCCAGCTCCCAGCAGTATCCAGCAAACCTTCCCAGAGGGGCCGTCTGATCTCTGCCACTCAGGTTGGAA
AACTGAGAAGCACCTGGATTTCCCTGAGCCCTTCAGATAATCCTATAATCACCTATAGGCAATTTCATTT
GCTTATGTCATGACAGTCTTAAGTATAGTTTAGGGCAAATTGGTGCTCAGCCAGACAGGTGGGGAAAGCC
ACCCTGCCTCAGGGACATCAGCAGTAATACATTCCCACCATGCCAGCCGAGGAGGGCGGGGGATTTCTGA
GCATGGCTGCTCCCTGTTGGGCTCTGCAGGGGCAGCTCCAGCTTTCATTCCTGCCTAGCTCAGGCCTCAT
CCTCTCCCACTTGGACTATTTAATTACCTCCTCACTGCTCTCTCTGTCTCTAGACTTACCCATTGATCCA
GCTTGGGCCTAGCCTCCAGAGGGCCATCCACATACAGACATGATCACATTGGACGTCTCTTAAAACCCTT
CAAGGCTTGCCCATTGGCCACACAGTGAAGTGTGCGCCTCTGTCTGCTCCCAGCCTGCCATGGCCTGCCT
TCTCCATCCACATCTCCAGTCGCATCTCTCACGATGTTTTACCTCCCACTTCACAGCAATGCCTGACCTT
ACCATGGGCACTTGCATTCATGTTTTCTTCTACCATTCCCTCTGGCTGGGATGTTATTCCCTCCTTACTT
AGCCTGACTCTCACTTAACTTTCTGGAGGGGCCCAGGCCTCCTTCTCCCCAGAAAGTCTCAGATGGGGCC
CCCAGAGCCCTTGGGCACACTATCTAATCACACTTCACATTATATTGAAATTACTGGAAAATACTTTGTT
ATCCATCTTTAGTTTCTCGGTGCCTTACATGGTGCTAGAAGCAGAGAAGATCACTTAATAAATGTTGAGC
TGCTGTTGTACATCAACAGCAACCAAGCTGAGAATCAAATCAAGAACTCAATCCCTTTCACAATAGCTGC
AAAATAAATAAATAAATAAATACAATACTTAGGAATATACCTAACCAAGGACATGAAAGACTTCTACAAG
GAAAACATGGCTACAAAACACAGCTGAAAGAAATCATAGACAACACAAACAAATGGAAATACATCCCGTG
CTCACGGATTTGTAGAATCAATATTGTGAAAATGATCATACCGTGGCCGGGCGCAGTGGCTCATGCTTGT
AATCCCAGCACTTTGGGAGGCCGAGGAGGGCAGATCATGAGGTCAGGAGATCGAGACCATCCTGGGTGAC
ACAGTGAAACCCCGTCTCTACAAAAAATACAAAAAATTAGCCAAGCGTGGTGGCGGGTGCCTGTAGTCCC
AGCTACTTGGGAGGCTGAGGAGGTAGAATGGGGTGAACCCGGGAGGAGGAGCTTGCAGTGAGCCAAGATC
ATGCCATTGCACTCCAGCCTGGGTGACAGAGCAAGATTCCATCTCAAAAAAAAAAAAAAAAAAGAAAAAA
GAACTTACTGCCAAAAGCAATCTACAGATTCAATGCAATTCCCATCAAAATACCACCATCATTTTTCACA
GAATTAGAAAAAAATTCTAAAATTCATATGGGACCAAAAAATAGCCCGCATAGCCAAAGCAAGACTAAGC
AAAAACAGAAACAAAAACAAAACAAATCTGGAGGAATCACATTACCTGACTTCACACTATACTACTAGGC
CATAGTCACCAAAACAGCATGGTACTGATATAAAAATAGGCACATAGACCAATGGAACAGAAGAGAGAAT
CCAGAAATAAAGCCAAATATTTACAGCCAACTGATCTTTGACAAAGCAAACAAAAACATAAAGTGGGAAA
GGACACTCTATACAACAAATGGTGCTGGGATAATTGGCAAGCCACATACAGAAGAATGAAACTAGATCCT
CATCTCTCACCTTATGCAAAAATCAGCTCAAGATGGATTAAAGACTTAAATCTAAGGCCTGAAACCATAA
AGATGCTAGAAGATAACGTTGGAAAAACCTTTCTAGACATTGGCTTAGGCAAAGAGTTCATGACCAAGAA
CCTAGAAGCAAATGCAACAAAAACAAAGATAAATAGATGGGACTTAATTCAACTAAAATCTTCTGCACAA
CAAAAGAAATCAGCAGCAGAGTTAACAGAAAATGCACATAGTAGGAGAAAATCTTCACAATCTGTACATC
TGACAAAGAACTAATATCCAGAATCTATAAAGAACTCAAACAAACAAACTAGCAAGAAAAAAAAAAATCC
CATCAAAAAGTGGGCCAAGGACATGAATAGACAATTCTCAAATGAAGATATACAAATGACCAACACGCAT
ATGGAAAAATGCTCAACATCACTAATGATCAAAATCATTAATGCAAAATGATGCAAATCAAAACCACAAT
GTGATACCACCACACTCCTGCAAGAATGGCCATAATCAAAAAATCAAAAAATAACAGATGTTGGCATGGA
TGTGGTGAAAAGGAAACACTTTTACACTGTTGGTGGGAATGTAAACTAGTACAACCACTATGGAAAATCC
AGAGTGGAGATTCCTTAAAGAAAATCCCACTACTAGGAATCTACCCAGATGACAAGAAGGCATTATACAA
AAAGGATACTTGCACATGCATGTTTATAGCAGCACAATTTGCAATTGTAAAAATATGGAACCAACCCAAA
TGCTCATCTATCAATGACTGGATGAAGCAAATATTATATATATATATTATATATATATATATATATAATA
TATATATATATATATAATATATATATAATATATATATATATTATATATATATTATATATATATAATATAT
ATATGATGTGTATATATAATATATATATACATAATATATATATATATATATACACTCATGATGGAATACT
ACTCAGCCATGAAAAGAAACAAAATAATGGCATTCGCAGCAACCTGGATGGAATTGGACACTATTATTCT
AAGCGAAGTAACTCAGAAATGGAAAACCAAACATCACATGTTCTCATTCATATATGGGAGCTAAGCTATG
AGGACTCAAAGGTGTAAGAATTGTACATTGGACTTAGGGGACTTGGGGGAGGTATACGTTAAGCATTTCT
TAAAGGGGGTAACATGGGATAAAAGACTACACATTGTGTACAGTGTACACTGTTTGAGTGATGGGCACAC
CAAAATTTCAGAAATCACCACTAAAGAACTTATTCATGTAACCAAACACCACCTATTCCCAAAAAACCTA
CTGAAATTAAAAAAAAAAAAGAAAAGAATAAATGTTGAGCTAAATCTATCTGCTGAGGACTCTGAATCCT
CCCTGAGAGACCTCATGGCTGTGCCCAACTAACCAGGTGGATGTCCTCTGTCCCTCCAAGTTGGACCTTC
TTGTTCCCATGATGGCACCACTGACCTGTTACCTGTTGCCCAGGCTTCCACACATCAACTTCTGCCTTCC
AGGCTGTCTCGCCTTCCATGCCTTACACCTTCCATCCCCTGGGGTATGCACCCTCAACATCGTGTGACCC
ATACTGCTGGCTGCCTTCTCTCCCTGGCTGTCTGCCAGCCATAGAGTATAGATTTGCAAAACTCAAACCA
GGAAATGTAGGTACCAGCTGAACAGTGCTCAAATTCTAAATTCAAGACCACTGCCAGGGAGGAAAGCCCT
GTGCTGGACATCTCAGTTTTGTCCTTCCAGGTCTCCTTTCTGCCCTTCACCCTGCTCACACTCTGGGAGC
TGACCCATGTAGACTGAATCAAGGCCCCCTCACACTCTGCCTTCCTGAGCATTGGGTTGGAATACGGGAA
GGAAATCAGAGGGAGAGAGAACGAGGTCAGGATCAGTCTCTAGATCACTCCGGGGGCATGGGGGAGCCTG
CAACTCTAGGCCACAGGTCACAGCTTCTGTACGCCTCTCGCTCTCACTCTCCTTCTTCCTCCCTCCTGGT
AACTGCTCCTTTCTTGGCCCCTTCAGGTCCTTCAAGTTGTAATGGAGCCCCACTGTCACCAGTCCTAAAT
CGCCCAGGCTGGAGTGCAATGGTGCAATGGCTGACTGCAACCTCCACCTCCCGGGTTCAAGTGATTCTCC
TGCCTCAGCCTCCCAAGTAGTTGGGATTACAGGTGCCCACCACCATGCCCAGCTAATTTTTGTAGTTTTA
GTAGAGATGAGGTTTCACCAGGTTGGCCAGGCTGGTCTCGAACTCCTGACCTCAGGTGATCCACCCACCT
CGGCCTCCCAAAGTGCTAGGATTAAGGCATGAGCCACCATGCCCAGCCGTGGTCTTTTTTTTTTTTCCCT
CTAAACTCTTCTCAATTGATCCTATGATTTGCATATGCCTTGCATATGATTTTCGTATGTCTTGCATATG
ATTTTCATGTGTCCTGCTAGGACTCTGACTGGTAGAGCGCCAAATAAAAAATCCAGCTATTAGGGTAGAG
GCTGCTGAGAGTAAGGTGAGGTAAATGAACCCAGTCATCATTATGGATGAAGATCAAGACCCTACAGAAG
TTGGGATGCTCTCAAAAGGAGCATGCAGAGAACTGCTCAGTTCCCAGGCCTTGCCCTATGAGAGCTTCCA
ATGTGGACGGAGATAGGACACAGACCTGCTGCACAGTTGCACAGTCCCCTGCTGCCTCCAATAAGAAACT
TCTTCTCTCATCGTTGACAGCCCAGAGCAGACAATCCATGAGGTGGTCTGACTGAAAAGTTCTTTCTCAA
TGGAGACAATTATGATTAGCTGGACCATTTAGATTTTATCTGTTAGAAATGTAAACTATGAGATTCTTTA
AAGAGAATTATTCGGTTGGCATTGGGAGCAGAAACTGATGCAGAGAGAGGTCAAAAGAAGGCAAGAACCA
TGAGCAATCATGAGTAAGTGATGTTTATGAGTAAACCAAAATTATAAATAAGCCAAAGATATGAGTAGGG
TGAGGGCATTGGTCCATATCCTGTAAAGTAGATAACACAAAGAAGCAGACATGTAGAGCAGAAAACACTT
CTGTGAAGATGAAAATTGATCCTAATCCCTAGAGTGACTGGAACTTTGCCCAGTCTTCCAGTTCTGGTCT
CCAAAAAATCCACCAGGATATTAGTTTCTTTTCTTCTTGCAAGGCCTGATTACTAAACTCTCCCTGGCAC
TCTTGACATCTGGCCATGTGGTTGAGGTTTCTAATTACCTTATTTCCATGTTCTTCCTTTCAATACTTCT
TCCCTTACTCCAAGCACACACACACATACACACTTACTGAAGATGATCAAGAAAGCCTCTAGTCCTTTGC
ATCAGAAAGGCCTAACACCACCCTAAACTGAAACCCAGTTCTGAACAGTGGTTTCCTTCCTTCTCCTTAA
GACTCAGATCCACCCCTTTTGCCCAGATCTGGTGCTCTGAGCTGAGTTTCCTGACTTGCTCACATTACCC
ACTAAGAGCTCTTTCTAGATCTCTCTCACCTCCATCAACTCAAAGTCAAGACCCGGAAGGGCTACATGAG
ATGGCAGGACACTGGAACTCAAGAGGGACATGCAGTGCTCTACTTTACCTGGCAGAAGGAGACTTAAATC
AAAGGTAGCAAAAGACATGGAAGTCTACTGACAACTGCTTTCCTGAATACCTCCTCTTCACTCTGCTTGT
CCTCTCTTTGGCTTCTCCAGCTCCATGGCTCTTCTCATTGCCCCCAAGGTGGTCAGTGCCCTCAGGACTT
GGCATAGGCCACTCTGAACCTTCCCACCTTCCTTCTTTGGTATAGAGAGTTTCCCTTTTCCTCTTAAATC
AATAAAGAAGTTAGTATTTTGAAACTTTAGAAAACTAAAGGAAAACCAAACACAGCCTAAATGGAAAATA
GTGAAAAGGCCAAGCAAGACACATTCTGTTTGTCTAGCACACATTCTTTATCCCAGGGTTCCTGAAGCCT
CAGCTCAGGCCACCTTGCCTGGCTCACATTGGCTGGTATAGATTTGGATTTGTATCCAGGTGGGGCCCAG
CCCAAGGATTCTTGGTTTTTGCTGGAAATGGCTTCTTTGCCCCTCTCTTCCATGGGCCTCCCTCCACACC
CAGCTGGACTGTTCTCCAGCACATCAGTCACTCTAGCTACTCTCAGTCCTCACCCCTGGACACTCCACCT
CTCCATGTATTCCCTGGGATCTAGGCTACTGTGTCACAGCCTTTCCCCACCAGGGAGGTTTCTAAGACTG
AGAAACCCATCCTTGGCCCTGACATAAGCCTGAACATACTGACTGCCATTGTAAAAGAAGGAAGCCAGCC
CTTCCCAACGACTTACTCTCCTGCAGGCTCTGTGGTTCGCACATCAGCAGATATTACTCCATTGAATCCT
CACAACAATACTTCAGATTTCACAGATGGTGCGATAAGCTCTGGGAACTGCTGGAAGAGGAAGAACCAGG
ATCTAGGGCTGGTTCCTGCAAACTCTGAGCCCGATGCTTTGCCACTCATGTTTTTACAGAGCATCTAAGT
TAGGAATGGCAAAGTGGTTTCATCTGACATGTCAGTTCTGATTGACTTAGTGGCTGCCTGCAATGCTGTG
GTGAGAAGGAGTATGAGGCCACATCTGTGCTCAGTGGGAGAGATCATGATAAACTAGAAATGTCTAGCAG
GGGTAATAGCTGGAGGGACTGACAGGCTGTATATGTGCCATATACTTGCCACTGTTGGGCCAAGCCATTT
TTGTGGCAGCCACATGGCTTTAGAGGCAGGCACCATTGTCCCCCAAACCTCTTTGCTTTCTATCAATCTC
CCACCACATGGAGGAGCATACCTTGGCTCACCCAGGGTTCTAGTCTCAGCTTCGCTACTTAATAGCTGCA
TGACCTTAGGTAAGTTACTTAACCTCTTTGAGCCTCAGTTGTTTTGTCAGTAATACACAGCTAAGTATAA
TACTTACCTCAAAGGGTTTCAGTAAGAATCCATTGACGTAAAGCTTGTAGATCACCTGACATAATGCCAT
GCACAGTGTAGACATCTGACAAATACCAGTTGTTGTTGTTAGCCACCATTCTATCAAAGCCTGTAGCCCA
CCCTGTTGCATGCGCCAGCTTCCTGTTTCTATGACCTGCCAAGGCAAAAAAAAAAAAACACCCAATCTTC
CCAACTGACCCACACTCTCCTTCCCATGCCATGGGATATATGACAGCCCATATGGGGTCTGTGTTTGCCC
TGAAATCCCATGACTCTCCGCTCAACTGTTAAACATTTCAAATCCTCCTCCTCCCTATGGGTTCCTCTCT
TGTTAATGTGATTATATGTCTGGATTGTTTCATTAAGCTCTTTTTCATAGAATGGCTGGTAGAACATGGA
AGCTAATTATCATCTTAATTGGAGAAGACGAACTGGTAAATAATATGTGTTAATTATCAGGGAAAACCCT
ATAAAGGTTAATGAGAAATCAAAACTCATAAGCAAAGGTTCTTGGATTTCTGGACAGGTAATTCCCAAGC
CTTGACAGCAACAGAGGTCAGGTGGCCACGGCCAGGCACCTACTGGGCCTTCCTTTGCGTGGGCCAGAAG
ATTAGAGCCACTGCTCTTTCTGATGCAGGAGAAGGTAATTCATAAACCTAGTATTTTCTTTAGACATTTA
TTTATTTTATAAAGCATTTGTCCCTTTTTTGTTGCAGTTTTCCCTCCAACTTTGTTGAGGTATACTTTAA
GCATTTCTTAAAGGCCTTATACTTTTCTGGTGAGTTAGGGCTGTTGTTCTCTCCACATGGTAAGAGTACT
GGGCACTAACTAAACCCATCGCCAGTGTGCTCTCCTGGCCTTGGATTTCCTCTTTCGAGAATGACCCAGG
ACCTCTCTCTTGAACGAACTCAGTCTGCCTTGCCCCTGGGCTTAGCTCTCCTCACCCACTCCCTTGGACT
TCCTCCCTCACAACGCAAGAGCCCACAGTCTCCTTTAGAATCAACTCTGTGGTAAACAAATGTTCATGTT
CCCCCAGATTCCTCAACCAAGTGGCCTCCTCTCTTCCCAGTTTAACTAAAACTTGGCACTTCCCTACAGA
TATTGACTCTCCTCCAGGTTTCTCAGTTAGTAAACACTCTTTCTTCCACAACCCAGAAATGTCTCATCAG
GAGTTCATGGTCTAGGGGCACACAGACAAGTACCCAAACTTTTACAACCCATGTCATTAGAGCTGCACAG
AGGGTAGAAAAGAAAAGGTACAGACAGGTACAGACAGAGGGCCCAAAATCCAAATTTGGACATCAGAGAA
GTATCCCAATAGAAAGTGACATCAAACTTGATAACAAAAATGGACAGAACTTAGACAAGCAAAGAAGGGG
AGAAAGTTTCAATTACTTGGAAAAAGCATCATATTTTAAAAGCACAAATCCCAACAAATTACTCCCTTGC
TTAAAATCTTCAATTGTTCCCCATTTTTTAAATCCACACAGCTGCAGGAGGGAACATTATTATCCACCAT
TTTATCCCCACTAGGCTCATAATAAGAATTTGATAAATATTTGGCAATACAAAAAATTAACATACAAAAT
ACAAAAAAGACTTAACAAGACATTCATAGGTGAAACATTAAAAGCACAAAACAATGTAATTTGCTAAATT
CCCTAGAAAACTATTATTTCTTCTTATAACAAAACCAGCATTTGGGTAATGCCTAGTGCAGTGTCACTTG
CCTAGTTGGTACTTAACAAATGTTTGTTGAATACATGTAGCGTTTGGTAATTAAGGCACTTAAATTGTAA
TATTCTGTAATCCTGTGCCCTGTTATTCAATGTCTCCATGAAACAAACAAACAAACAAACAAAAAAACTG
ACGTTCTTAAAGGGTAAGTAAATTTCACAAGATCACTCAAGTAGTAAGTAGTAAAGTTACAACTAGATCT
TATGACTTCCAGTGGCAACATCTATGCTCTTTTCAAGGAGCACATAGAATCTAGATGCATGAAAATTGTA
GCATCAGGGAAGCCTTCACACAGGTGAAACTTGATCTGCGTCATGACGGATCAGTAGCATTGGGATAGAC
AGAAAGTGCAGCAAAGCAGGATTTCCTAGTGAGAGGACCTGCATGAACACAGGGATGGGAACAGGGAAAA
CACGTGTCTTTCAAGGGACAGAAAGAATGTTGGTCCACTTTAGGCAGAGGGTCCACATCACTGCAGAAGC
TCCTTATTCAAAGATCAATTGAATTCAAAGCACTGAATTCAAATAGCAACTCTTTCTCCGTAATAATTCA
ATAGCATCAGATTGACTCTGATTACAGGTAACCATGGCAAAAAGGAAACATGTTAAGTTTCAGAAAGGAG
GAAGTTCACCAGCTTCTCTTTTTCTACTCCAAGGCTCTGCAAGATGGTGATGCACATTTATCATGCTGGG
TGTGTGTGCTGAGGTCCTAAAGTGAGCCACATACTAGTAGGACCAGAAGAAGATGTCTATTTCCCCAAAG
TTGTGTAAACCCACTGGAATTTATTGATACCCAGAAGGCCTTGAACAGACCTTAGCGTAGTGTTATAAGC
TTATCTGCTTGCAGATCCTAATAGGTTAAGAAGCTTCTGAAATAAAACTAGAGAACCAAGAAGGTGGTAG
AACAAGAATTAAAGATTTCCATGAGAAGCTGGCGCTGCCTGGGGCTCAGCAACTGGTGCATGTGGCTGGA
AATGGTAGCCCGTTGGGGAGGGGAGTGGACACCTTCTGAATAAGCATGCAGAGTTCGTTGGAGCTCATAA
ATGTCTAAATTGATATTCCATGTCAGTTGCATTTACACTAGCTTCTTCTCAATTTTGAATAATTTCTTCA
TGCTTGATAGGGAAACCAAGACTTTCCTGGCACTAAATTGTTTAAGCTTACATTTCAGAGATTTTATATT
TTATAACTTTCACTTCCTTATTATCCAGGCCATACTTGCACACAGATGAAATATGGTATAAACTACAGTA
GAGCAAAAAGGAAAGAATGAAATTCGTCTGCAACCCCAGCACCGAGAGACAAGTACAGTTAACTGGGTAT
GTATTTTTCCAGAATCTTTGCATAATTTTTAAAATAAAAATAAGATCAAACTGTGCATACAATTTTATTT
TATTTTACTAATGTATGTATATATTTTAGAGACAATGTCTCCCTCTGTCGCCCAGGCTGGAGTATACTGC
CCTGATCATAGCTCACTGCAGCCTCGAACTCCTGGGCTCAAGCAATCTTCCTGCTTCAGTCTCCTGAGTA
GCTGGGACTATAAGCACATTAGCTAGCTGCCATGCTTAGCTAGTGTTCTTGGCTTTCGTGGAGACGGGGT
CTCACTATGTTGCCCAGGCCAGCCTCAAACTCCTGGTCTCAAGGCTTCCAAAGTGCCGGGATTACAGCCA
TGAGCCACTGTGTCCAGCGTGTACATTTTATATTATATATGCTGATTTTTTTTGCAAGGCTCTCCAATAT
GCTGGTTTTTAATTTGACAATATAACATTCAGCATCTCTTCACATCAATAAATAGTCATCCACAGCATTG
TTTTTATAGTCATACAGTGTTCTATTGTGTTGGTGCCACTGGTGATCCATTGTTTGACATCTAAGTTGTC
TCCAATCATCAGATATTATAACCATAAATGATGCTTTGGTGAGTCTTTGCATGCATCCTGAATTATTCCC
TCAGGGCTCCTTGTCCCTTTCCAGCTTCTTCCTGCTTAAAGCACCTTCACTGTTGCTCCTCTTTCTGGCC
AAACTGAACGTCTTCAGGTTTTTTGAACTTGTCACGCTGTTTGCCTCTGTGCTTTTGTACATCCTCATTC
CACTGCCTAGCACACTCTCCACTGCCTGAGCACCCTTATCCATTCATCTTTTAGCTCTCAACAGAGACAT
CACTTCCTCAGATGAGTCTCCTCTGACACCCACCTCCACCACAGACCTCTGCACCTCTCATGTCACCACC
GTCACCCACTCTTCATTCTCTTACGGCAGGAATCAGCCTGTGTTGTAGCATCCTGTTGCCCTGTCTTTTT
CCTTCACTGAGCTGTAATGTCCACAAGGCTAGAAACCATGTCTGCAGTGGTCAATGTACCTAGAACAGTG
CCCAACACATAATAGGTACTCCATGAACATCTGTTTAATGATCAATAAGTACCTTCCTCACTGTAAAACT
GCTGCATCAAAGGCATGCCCTTGTTAAGTCTTGTGACACACACCGCTCCCTGGAAAAGCCTTGCCTTTAC
AGTTTACCTCTACTCCCACAGTGTGCGAGGGTGCACATTTCCCCACATCTTGGATAGTCTTGCAAAAAAA
TCTGAGAAGACTTTCTTTCCATGGGGCTTTATTTAAAGGGCATCGATTGGAATGATGTGCAGTGGGTTAT
TCAGGAGTCTCAACGCAGTGGGGTATAAACATGAAAATTAATTTTTTCTAGTCACTGCTTTCTGCTGTGT
TCTGTCAAATCCCTTTCTCCCATCCCTTGATATTTTGGGCAGAAAGTGAATAAATATTCCTGTCACTTTC
AGTTACTAAAAACTCAGTCCAGTCCATTTAAAACTCCAAATTCATATCTGGTTCAAAGCTCTTCCTTTTG
TCAATGTCCCAAACCCCAGGAAGACTGTGGCTTTAGGGACTTGGAGGTGGGGGAGCAGCATGGTCTCCTC
CTTCACTTCTCCTCCTCCTCTTCCTCCCTTCTCTGGATCTAGCGGTTCTAGACTTGGGGGCAGGAAGGAA
GGATGGGGAGGCAGGAGGCATCTCAGTGTGGCCGAGAGTGATGGTGGTGAGGAGGCATCTCTGATCTCAG
CCTGGCTCACCCTGGCTCTGTGGGAGGTTAGTGGACCCCGCTGAGTGGCAGTCTCCACATGGAGGGTGGG
GTCTTTTTTTGGAGCAATATTCAGCTCAACCCGGGTCTCCTCTCCTAGAAGGAACCACTTGAAAAGGAGG
TGGTAATGCCCCCCTTCAACCTGCACTGTGCCCCCCTCTCTCTGAGTGGTGCCTTCCCGACTTATTCTGG
CAACCAGCTGGGCAGCCCGCAGTTCCTGCCCTTCCATTCCATGCCCCTTGTGTGGAACCATAGGCAATAC
TGTGGACTTCCACTGTGTCCTCCAAGGGCTGCTGAGACCCAGGATGGGGTAACCCCAGTGCTTCTTTCCC
AGGCCCTCTGCAGCCCCTTCTCCCTCCACTGGCATGGGCCATCTCCACAGGTCTTAGAGAGTCTCTAGAG
CAGAGTGCCAGTGCAGTGGTCTCTGTGATCATGTGTCTTCCCATGGGGAGATAAGGGAATTGCCCCCACC
ACCAACACTGTAAGGTTGCAGCTCTGGTGCCATCTCCCCATACCATTCCCCAGTCCTCTCTTGGTATCTG
CAAGAGTGAGGAGCAGAAGGCAGGACGGAGAGTGGCTTGAAGGGGGAAGGTCAGTTCTGCAACCAGTTTG
CAAACCTGTGGTTTACAAACCACATTGCCAGGACATGTTAGCCCTGCTCCCAGGCAGCTCTGTTTAGAAT
GCAGGCTTCCTCAGTGCCTCTTCTCCTCTGCTTTGGTTTGGGCCTTAGCCACAATTCTGGGGCACCAGAA
AAATCCCCCTCATTATTTTGCTGCAGATATAACAGTCATGATCCTCAACAGTATGGTTATGATAATTGCA
GAAATAGACTGCACATGGCTATTTCTTGTAGCAGCACTGGATAAAAGCTAAGGGTAAGACTAGGCAATTT
GGATTAAAAGGAAAATAGTCACATAAAGCAAGAGAGACAGAGCCTAGAGCCCTGCAGTGTGGGAGTGAGG
GAGGGTGAAGAGGGGACAACGAGTTGAGTAGGGGTTCATGTGCCTCTGGGGCCCAGAGGGTCAAGAGACC
TCTCTGTCCGCTTTTGTCCACTGTCTGGGGCAATTGGATATCTCTTGCGAAGCAGGGAGGGAGAAAGGGA
CCCCAGTGAAACCCTCTCACCCTGCCTCAGTCCTCCAAATGTCACATCTATTTGAGCTGATGCTCTGACC
AAAGCTCCTCCCTCCTCACTGTCACTGGCCAGAACAATCCATATATTCATTTCCCAGAGCCTGAGCTATT
ACAGGTGATTGAATAGGTGCAGAAGTGCCCATGGATTGGGAGAGGGATGGCCAGGGATTGTTTCCAGCAC
CCAGCATCCATGAGAAAAAGCACCTTGGATAGGATCTCAATAAATCAATCACAGTGTGAGGCCCTCCCAG
CTCTCTGGCATGGTCTGTTGAAATAAGATCCTCACTATTGCAATTATAGTCAGAGTGTGGGGAGCCTTGG
GATTCATTAGTTTTGACTTCAGCAGCACTGATTTCTTGTTTAGTAATTAGCTCACCAGAGCCCCTGATGG
CATAATCTTTTCATTTACATAATTAAGACATAAATCTTGAGCCTGGATAGTAGCCAGGGCACTGGGGACT
GGACACCAAGGGCAGCAGGTGGTTGACAGCTTGTATTCCCAGTACCACTTTCTCACCAGCTGATCTCATT
GACCTCCGTGACTTCAATGGGCTCAGAACTTCTTAGATACATATTTTTGAAAGCTCACGCTAAGGAAATC
AATCCATTTAAACTAGGTTTAGAGAAAGGCTGTGATGGTTTTAAAACACGCTCATAATTCCTTTGACACA
TCTTCCTTCATCAGGTGTAATCTAATTCCCCTTCCTTTCAATGTGGGCCAGATGTAATACTATGCTTCTA
ATGAGCAGAATATGGCAGAAGTGATGGCGTATGATTTCAGAGTTCAAAAGGCATCACTGCTACTATATCT
CTCTCTCTCTCTCTCATCACTTGTTCTAGGGAAGCTGACTACCATGTTGCAATGATACTCAGCCTGTGGA
GAGCCCACATTGGGAAAACAGAGGCCTCCTATTGAGGGCCAGCACCAACTTGCCAGCCACAAGAGTGAAC
CCCCTTCAAAGCAGATCCTCCAGCTCCAGCCAAGCATTCAGATGACTGCAGACCTGGCTGACTTCTTGAT
TACCACCTCAAGAGAGACCCCACATCAGAAATACCCAGCTAAGCCACTCTCAAATTCCCAACCCACAGAA
ACTGTGAGGATAATACATGTTTATTGTTGTTTTAAGCCACCAAGTTTTAAGGTAATTTGTTACACACAAT
CAATAACTAATCCAGAGGGTATTTCTCATCCCAATGCTGCTTCCTCAAGGAAGAAATGGTCCGATATCAA
GACCAAGACAACTAAAACTGTCATATTCTTGACCAAGCAACTTCTGTTATAAGAATCTATCTTATACAAA
TATATTTAAAATGTAAACACACACACAAATGTGCAAAATGCTTGTATAAATGTGTTCATTACAGCATCCT
CTGTAATAGTAAAAACAGAAAGCAATTAACGTTTTCATTAATAGAGCTCAATTATATAAACTATGGAGAA
AATGGAATAATTCTATGTAAGCGCTAAAAATTGAATTAATAATAAAAAATAAAATTCTATGTAAGCATTA
AAAAAATTGAAATAATAATGAAAAAATAAAATTCCTGCTCTCCAAGTCCAGATGGTTTAACCAGTGGGTT
TACCAGCGATTTATGAAAGAAATACTCAAATATTTATACCAACAGTCAGGAGGAATTTTAAAAGTGAAAG
AACACTTCCAAGCAATAACTTTGACTCCAAAACCTGATAGAAATATTGGAAAAAAAGAGAAAGTATAAGC
AAATTTGATCTACAAACATAGGTGCAAAAATTTTCCAAAAAAATTTTAGAAACTAATGTAACCATAAATA
AATTGAGTTTAATGCAGAAATGCAAGGCTGATTCAGCCTTAGAAAAAAATCAAAGTGATTTGCCTTACTA
CTAGGATAAGGAAAAAATTATATGATTATCACAATACATGTAGAAAAATCATTTCATAAAATGCAACATT
CATTTATAATTTTAAGGAGTAATCTCCTAGCTGAATAGAAATAGAGAGGGTGCTTTCTTAATGTACTGAA
GAATATCTATAAAAATAAATACAAGGCCGGGCACGGTGGCTCACGCCTGTAATACCAGCACTTTGGGAGG
CCGAGGCGGGAGGATCACGAGGTCAGGAGATCCAGACCATCCTGGCTAACACAGTGAAACCCTGTCGCTA
CTAAAAATACAAAAAATTAGCCGGGCGTAGTGGCAGGCGCCTGTAGTCCCAGCTACTCAGGAGGCTGAGG
CAGGAGAATGGCGTGAACCCAGGAGGCGGAGCTTGCAGTGAGCCGAGATTGTGCCACTGCACTCCAGCCT
GGGTGACAAAGCGAGACTCCGCCTCAAAAAATAAATAAATAAATAAATAAATAAATAAATAAATAAATAA
ATAAATACAAGACAGAGACATCTGATCTAACAACAGCAGTCCAACATTGTGCTAGAGATCATCTCCAGTG
CACTAAGGCAATAAAAATAAATAAAAAGTACAAAGATTGTAAATGAAAAAGTAAAACTATCGCTATTGAC
TGACAACATTATTGTGCACCTAGGAAATCAAAAAGAATTTTTAATTCAACTATTAGCATTAATAAGAGAC
TTCATTAAGCTAGATATTAAAGGGTTTTGCAAAAATGTAAAACAATGTCAGCACTCTCTGTGTGATGAAT
CTTTAAATCATCATTGGGAGAATTAACATCTTTACAATATTGAGTCTTCTAATCTATAAGCAGGATATAT
AGCTCCAGTTATTAAATCTTTTTAATGTCCTTCAATGAAGTTACAGAGCTTTCCTTGTAGAAGACTTATC
CTTCTTAGATATTTTCTTGATATTTTTTGATGCTACATGGAATATTTTTAAAAAGTACTCTAGTCAAGAT
TCAATATAATTGATAACTTTTCCTGCTTATTAAAGAACATTCTTTTTTTTTTTTTCCTAGACGGAGTCTT
GCTCTGTTGCCCAGGCTGGAGTGCAGTGGCACAATCTTGGCTCACTGCAACCTCTGCCTCCCAGATTCAA
GTGATTCTTCTGCCTCAACCTCCCAAGTAGCTGGGACTACAGGCATGTGCCACCACGCCCGGCTCATTTT
TGTGTTTTTAGTAGAGACAGGGTTTCACCATATTGGCCAGGCTGGTCTCAAACTCCTGACCTCGTGATCC
GCCTGCCTTGGCCTCCCAAAGTGCGGGGATTACAGGCATAAGCCATCGCATCCAGCATTAAAGAACATTC
TTAAGTGAAACTGGAATTTTTTAAACTGTGGCACATTGTGGTGAATAATATGATGACTACTAGTACAGTC
TGGTACCACTAACTTGATTCATGCTAAGGCATCAGCAGTTTTGCCACCACTGTTTTTGCACCATCGGTGC
AACTGTCAACTTGGTGAAAAGAGTAAACAATGTCTTATAAAAATTTTCATCTCATGAATGTCTTAGGGAT
CCCTAGAGGTAGCACACATACTTTGAAAACCACTGCTGAGGAAAAATGAATGCCAATGGGTACCAGGAAA
CATCCATAAGAATGTTTGCAGAGCATTGCTTAAAGTAGTCGTGAATTGGAAATAACCTGAAAGTTCTTCG
GCTATAGAACTGATAAATGAACTATTCTTACCAATAAGAATTAACAAATAAGCCGTACTCACCAATGGAA
TAATATATAGCAATAAAAATTAAATTGCTGACCAGATATGGTGACTCATGCCAGTAATCCCAGTGCTTTG
GAGGGCCAAGGTGGAAGAGTCGCCTGAGCACAGGAGTTCAAGACCATGCTGGGCAACATAGCAAGATCTT
GTCTCTACAAAAAAAAAAATTTTTTTTAATTAGTTGGGCATAGTGGAGTGTACCTGTAGTCACAGCTATT
CAGGAGGCTGAGATGGGAGGCTGGCTTGAGCCCAGGAATTCGAGGTCTCATTAAGCTATGATTGCATCAA
TGCACTCCAGCCTGGGTAACAGACTGAGACCCCAACTTAAAAGAAAAAATGGTAATTGCTAACCGTTATA
TGAAACAATATGCAGTAATACCACAAGCAAGACGTCCCTGCTGGTGGCACCTGGAGGGCACATCTGAGGC
CTCAGGTGCTCCTAGGGATTATGAAGACAGAGAACAGGCTTTATTCTCCTTAGATCCAGGCAAGAGTAAA
GTTTCCAGCAACAGAGGACCAGATTTTTATTTCCTTGAGCCTGGAGAAAAGACAAAGACTTTTTATACTT
TTCAGAGAGGTAAGGTGAGCTTAGCCAGCAGAAGATGGTGAATCTGCTTGGAGAGGGACTGTAGTTGCCT
GTGTTATTTGGTTCTAAAAAGGAGAATTTGTCCAATCCTACTGTTTCTGATGGTCCAGGAGGAAAAGTGC
ACTGGTGGAATTTCTCCAAGGACTTTCTATTAGTAGACTGAGGTGCAAGAAAATATCCCCTCGACCTTTA
ACAGAAGATAATGAATTATCCGTTCAATCATCTCTGGTTCAAATAGGCAGAAATCATTGCGTGTTCCACT
ATTTGTCAATTTAACACCATCAGTAGAAACCTCACCAACCTGCCCTCTGTGAGGATGAAGGAATCGCAAA
CCATGAGAAGGTAAAATAATATTACAAATCTTTTAAGGGCACTCTGGAAGGGCTGATGGATGAGACATAT
GAGAATATTAATTTTAAAAAGTGGTGAGGGCAGTCAAGGAGATACAATGTGAGCACAAAGAGATGTTCAG
AAGCTAACAACAAGACAAGAAAACCCTAAATATTTAATAGATAAAGTAAACTGAGGAGCAGGGTAGTCAC
TACTGAGCATCACATTAAAGATCTAGGAAATCAAGGGAAATGCTTTAAGGAACAGAGCCAAGACACAAAA
ACAAATTAATAAAAGAAAAAGATCATCAGCTTGGAAAAAAATCTGGGGACCTAATAAGCAAAGAATAGAA
GATTCAGAAGAAGAGAGGAACGAATGAAGAAGACAATTTCTCCTGAGCTTCAGATAGACTTGAATTCGCA
GATTGAAAGGATGCAGAAAATTCAACTCAGGACTTATGAAAATAGATTCACACCTATAAATAACCTAGTG
AAATTCCTAAAATATAATATTGAAACTTCTTATAGGGTGAAAAAACATTAACAGTTTCCAAATTGGGTAG
GTAGGGAGTAGGAAACATGCATGAAAGAGAATCAGACTAGCATAAGATTTCTCATTTGCAACACTGCAAT
TAGAAGGCAGCAGAAATTAGCTGGCCATGGTGGCACACACCTGTAGTCCTAGTTACTCAGGAGGCTGCTT
GAGCCTGGGAAGTTGAGGTTGCAGTGAGCCATGATTGCACCACTGCATTCTAGCCTGGGAGACAGAGTGA
GACCTTGTCTCAAAAAACAAAAAAAAAGAAAAAACGAAAAAAAAAAAAAGAGGAAGGCAGCAGAGTGACA
ACTGTTCTAGAAACCAAGGTTCATCTTGAGAGAGATAGATATGTGGAAGTATGCAAATAATGGAAAAATG
ATTTTAATGTCATAGTAGAAGTTATCAGTGTAATTATGACTGTTAGGAATGGGAACATAATCAACAACAA
AATCAGAAAGCATAATAAAACATCACAATTAACAGGAATAAGAGAATAAGCAGAAATTCAACTAAGCCAA
ATATATGAATATTTCCTGTGTTTGCCTTCCCAATATTCATTTCTCCCTTCTTCTGCTAACATTACCCAGA
TGTTCTTTTCACTCAATAAACACTAATGCAGCACTTGCTATTGGTGCCATGTGCTTTTCTAAGTTTTTCA
CAAATTTTAACTTTTTTAATCCTCCTAGTAGTTCATTTTACTGAAGAGGGACAAAAAGAAGGTAGAAATA
GGCACTTGACCCAAGATGAACAAACTGTGAGCACTTTATTGAATGTTCTGCTAGAATTATTGTTAAAAAG
ATACTTTCTTGGCTGGGCGTGGTGGCTCACGCCTGTAATACCAGCACGTTGGGAGGCCAAGGCGGGTGGA
TCACTAGGGCAAGAGATCGAGACCATCCTGGCTAACACAGTGAAACCCCGTCTCTATTAAAAATACAAAA
AATTAGCTGGGCATGGTGGTGGGCTCCTGTGGTCCCAGCTACTTGGGAGGCTGAGGCAGGAGAATGGCGT
GAAACTGGGAGGTGGAGCTTGCAGCGAGCCGAGATCGCACCACTGGACTCCAGCCTGGGCGACAGAGCGA
GACTCCGTCTCAAAAAAAAAAAACAAAAAAAATGTTGGCAGGAAAAGAAAGCATTACCAAATGTTCTCTT
AGAACAAAGAAAAGTCAACTCTTAAAAACTGTTCCTCCATTTCCAGAAGTTCCATGATTCTACCATTCCA
CAGAAGAAATCAAATACCTTCACATGAGCAACCAGCACAGTAACAATGGCATTTAACACACATGGATGCA
CCCCTACATGTTGACTCAGAAATTACACTTTGGAGACTCTTTTATAAAAATAAAAATACCGGCCAGGCAC
GGTGGCTCACACCTGTAATCCCAGCACTTTGAGAGGCTGAGGCGGGTGGATCACCTGAGGTTAGGAGTTC
AAGACCAGCCTGCCCAACATGGTGAAACTCCATCTCTACTAAAAATACAAAAATTAGCCAAGTGTGGTGG
CAAGTGCTTGTAATCCCAGGTACTTGGGAGGCTGAAGCAGGAGAATCACTTGAACCCAGGAGATGGAGGT
TGCAGTGAGCCAATACTGTGCCATTGCACTCCACCCTGGGCAACAAGAGTGAAACTCTGCCTCAATATAT
ATATATATATATCTCAGTACCTAAGTGTATATTTGCTTATTTCACTATTGCCTGTAATGACCAAAGGACA
CAGAAAAAAACTGGAAACCAAGTGACTATCCATTAGTAGAAGATTGGTTGACTAAATGGTGGTTCATTTG
TGAAATACTATCTTGCTGTGGTTTGAAGGAGTTAAACCTACTGTATATTGTTTGATCCACACTCTTAGCC
ACCACCCAATACTGTGTCCCAACAAAATCTATATTAGAAAGAGTATTTCACTTTTATAATGAAGGACGAA
TACAGATATAGTTTTAAAAGATGAAACAAACAGGTCATCTCTCTGCTGAGACTCTTGCTGTAATCTAGTG
GCCTTACTCTCCAGGCACATTCCTGCACCCCAGCCATTTGGAAGAGGGAGGCTGGGCACCCACGACTAGC
CAGAACTGCCTTCCCCAAATTCAGACAGCAGAAGCAAGGGAGGACCCTGGAGTCAGGCCGGGAAGGCAAG
CAGAGGGGATAAAATGTCATCAGTTCCTCCTGACAGGTGAGCAGTGGTGGGAAAAAAAAAAATGGAGCTG
GGATTTGGGTCTGATGAAGAAACTAGGATTTGCTCATTGAAAACTCAGGTCATATGGGGCCAGCAGAACA
AGGAACAGCAGTGGGTTAAGTGAGTAGGAAGACTTCGGAGCCAGAATAACCTGGGTTTGGAAATTCTGGT
TGTTCCACAACCAGTGAGGCTAGGCAGCTGCCTCACCCTATTTTGTCTTTTGTCAAATGGGAATAATGAC
ATTTACCTCCTAGGTGTGATGAGAAGAGTAAATGCAGTGATGAATGTAAAATAGACACTGCAGATGCTCA
ACAATAACTGCCATCATTATTTGCATCTGGGTATGTATCCATTCATAGCAGATGCTCAGCAATGGCCACC
AGCATCAGCATCATCACAGTGCTTTCCTAGGCTTCCCTGGAGACAAAAAGAGAGGGAGAAGGTTTTCTCT
GCCCTCCTTGCTCCCTGCTCCATAACCCCAGAACCTCCTTGTGTTTCCTCTTTTATTATCTGCACGCAGC
TGAGGAACGCAGCCTTTAAACAGCCTAAATGGCAGGAAGCCAAGGAAGGCACCATCACAAGAGTGTCCTG
GTAATAACTGGCCTTGATTCATTAATGCAAATGGTTTGAGTGTGCACTGTGCCGATGAAGACACCAGGAT
TTGAGAACCAAGTTTAGTTATCTCTTCCAGGGCTAAGTTTTGATTGGTGTATGTGAGAGAAAGAGAGACG
GGGAAACAGAGACAGACAGAAACACACACACAGAAACAGAGACAAAGGCAGAGCCAGAGACAGAAGGAGG
GAGAGAATACTGGCTTGCTTTACCCAAGAGTAGAGCAAAGAGGGAGATAGTATCATGAAGTTCAAATGTC
ATTCACGAAAACCAGAAAGTTATTACCCTCATGTTCATGCAGATCGATCCTGTAGGTATTTAGATAGAAA
ATGCTCTGCTCTTGATAAGCTGTTTGGCTCAGTCATCCAACTCTATTGTGTCATCTGAATCTGGTTGGAT
AGCTAGGCAGCAGGGGTGGTACCAGTGGACTGGTAAATGTACAGGACCTGAAGATCAGAGGGTTCTTTGT
TCATTCCCTCCCAGACAGGGTGAGCCACAGCTACCTCCCAGACAGAAGGAAAGCCTCTTTTTAAAAGATC
CTTGAAGCCCCTCTGATACTGCTTGTCACTCGGACTCTTTCCAAAGAAAAGAAGTCTCCCAACTTTCTTG
CTTATGTGCTCACTGCTCTCAGGATCAAGAAACTCTTCCCCTGAATTTCCACGGTGATTTTACTGTGTGT
TAAACACTCCCTCCTTGATAGAAGCAGAAAACAGCGACGTCCCTCTTCTCTGAATAAACTGTCCCTCACA
GAACTGCAGGACATCTTTCTGTCTTCCATGAAAAAGGTCCCAATCCCAGACTTCACAACTCTGCCCTAAT
CATAAACACACCTCTCTGTCCTGTCCCTGTCTCTTTCACCACACTTCAGGCCCACTAACACGGCAGAGAT
GACAGAAGAGGCGAAAATAGACAGCTTGCATGCAGGATTAGAGTTGGGGGTGATGTCTTCTGTTAACTGA
TGCTGAGTGCTGACTCTCCTGGTATCCACGTGGGCCTTGGTCTTTGAGACTAACCCGATTCTTTTATCTC
ACCTGGCGTCCTGAACACCCTATTGTCTGCCTGTCATGTCTCTTTTCTTTATAGCCCTCACCTATTTCCT
CACCTATCTATCACCTTTATTCCCTCACCTGTCTATCACCTTCAAGTCTCTGTTAGCAGCCACAGTGGCC
CTGGTGTGTAGTCACTGAAAATATCCCTCTCCTAGTAGGCTGGCCAGCCTCTTTCAGCTTCACCACTTCC
CTCTCATCACTTCACACTAGGAAGCTGAAGTTAGTTTGATTTTATCTCCCTTGGCAAAATCGTAGCTCCG
TGACTCCATAATTCAAGGCAGCTGCCCTGGGTTGGCCTTCTCATTCTGTCTATTGCATAACAAGCTCCTT
TGTTCCTGCCTGAGTGTCGACGTTGCTTAAATGTGACAATGCTCCCTTTGTTCTTCTCCTCCCAGTGCAT
CCACGTCAGCGGTTCCACACCACTCCACCATGAAAACCAAATCAGCAGAGGCCCCCTGGAAACTGATGAG
TGATGCCTCAGAAACTCACCCCAGATGCTAAGGAAATGCCCATTATTGGCCCCTTCTTTGTTGTCTCAGA
ATTGCTTTAGGGCCTTGTCACTTTGTCAGTCACACAAGTAATGAGCTGTTAGGTCTCACCTACCTCAGCC
AATTTCATGGTCATTTCTGGACTCACTTAAGTTTCCCTAGCATTATAGATTCCCAAGCAAGACAGTGACC
TGAAGAGGTCATCGGATCCATCTCCAGCTTCCAGCCTAACCAACTGCCTGTCCATGGTCTAAGGCTACTG
TTCCCTTCAACCTTCGTAAAGATCCCGGATGAAGGAGGTATTCTATTCCCATTTCACAGATGAAAAGAAT
GAGGCTGGGTGAGGACACGAGGCTAGGAAGAGGTGGCACTGGCCAGAAACCCAGATGAGGGGCTCATTTC
CCTACCTTAGAATGGCCCTACAGAATTAGGAAAAACAGTTCAAGACCATTTTCTCCTCTGCTTCTCGGCT
ACCCCTGACGAGGAGTAATAGGGCTTGAAAGAGGGCCTATGGTCCAAGAAGTAACTGAGTCCCATGATTT
AATTCTGTGAAGCAGGGTTCCTTGGGGAATGAGGGCAGAAGGTAAGCATAACTATTGTGTTGACAACAAA
ACCCCAAGATGTTGCAGATAGCACAGTCCCTGGAAGCCAGGGCTTTCCTCTCAATGTCCCCTAGTATGGG
GGAAAGAGAATAGAAGCACTGGTGAAATACAAACTCACAAGTCTCCAGCCCAAGCCACAGCTCCCCATTG
AGGTCTTCTAGACAGGGAATCAGTCCAGCAGAGGAGCCTGGAAATGTAGGTGATGATTCCAAGTCTCTCT
TGCTAAAGTTGCTGGCTTCCTGCATATTTGGATCCTACAGCTTAGCTGCCTCGCTCTGTGAGATGAGACT
CCCTGAGTTTGGTTGGGAGCAGGTCCCCCTCCCTAAGCTAAAGAATTGGTGGGGGTGCTGATATACTTTG
GATGTTTGTCTCTCCCTACCCTGCACCCCCACAATCTCATGTTGAAATATAATCCCCAGTGTTGGAGGTG
GGGCCTGGTCTGAAGTGTTTGGATCATGGGAACAGACCCCTCATGAATGGCTTGGGCCATCCCCTTGGTG
ATAAGTGAGCTCTCACTCTGAGTTCACATGAGAACTGGTCTTTTTAACATGTGTGGCACCTCCCCATTAT
ACACACTCACTCTCTCTCACTCCCATTTTTGCCAGATGAGGTGACTGCTTTTGCTTCACCTTCTGCCATG
AGTAAGTTTCCTGAGACCTCCCCAGAAGCAGATGCCAGCACCATGTTTCTTGCACAGCTTACAGCACCAG
GAGCCAATTAAACCTCTTTTCTTATAAATTACCCAGTCTGATATTTCCTTATAGCAACACAAGAACAGCC
TAATACAGGGGGTTACCTCCCCCATTTTGACCTCCAGCTCCCTAACATGACTGTTAATGTCTTGATGGAA
CATGCAGGTTTGGGGGCTAGTTAGGCTGGCAGGTTTTTTTCTTTCCTTTTTTGTTTTCCATTAGCAACAA
GAGCTGCTCCCATAGCCAGGCTCTCTCTCTCTCTCTCTCTCTCTCTCTCTCTCTCTCTCTCTCTCTCAGC
ACTTGGAGAAATGCATGGAAACAGGGTCACCAGCCCTTCAGCCACCCCTAACCCTCCCACCCACCAAAGC
ACTGCCTATTCTCCTGCTTGGCAAGAGCATAAAACCAGGCTGACTGGGGCTTGCAAGCTTTCATAAGAGA
AGGTGGAGTGGGGAGGGAGGTGGAGACCTGGGTGGGGTGGGGGGTGGACAGGAGAGAGAAAGAAGGGGAG
AAAGGAGGGTTGAGGAGAGAGTGGGGGAGGGAAGAAGGAAAACGGAAAAGAAAGAAGGGGGATGCTGACT
GATAAAGCAAGGAAGGAGTAAGATGGGAGAAAAGGACAGATAATAACAAGTGCTCTCTGTGGCAGTGCCA
TTTGTTTCAGAGCCGGGTTGTGCATGTTTCTGGCTCCATGCTCATGCAGGATTGGCTGAAGCTGACAATG
GTTTTCCTGGGGGTGACCCAGGCTGAGCAGCAGAAAATAGAAACTGTTCTAATAGTAATGATAACATTAA
TAAATAAAAGAAACTAATGTCGAGGGTAATTGGGTTGCAAGAAAAGCTTGCTGCAGTGAGAGAGAAGCCA
TTTCACTGCCCATTTGACTTCACTTGGTGTCTAGTGAGGGCATTTTAAATGCCTTAGAAATGTAGTATTT
TTAAGCTAGGAGAAACCTCGGGCATCTTAGGGGTTGTTCAACCCCCTCATTTTACAGAGAAGTCTCAGAG
AAACTAAATTATGTTCTCAACACCACTCAGCAAGTTAACAGCAGACTCTGACCCGGGGAAATCCTGACTT
CCAATTGGAGAAGCAGCTTTATAGAGCTGAGAGTCTGAGGTCTTTGGAGTTAGCTCTGAGTTCTAATCCA
GTTCGGCCCCTCTGGCCCAGCAGGAGAGACTTGCTCCTTTAGAGTTTCCTGTAAGGGAAGGGTTTTGAGA
AATATTGCAATAGAAGAATGAATGTTTCTCTTTTTTCATCATGAGCCTTGGTCAAAAAGTGCAATCCCTT
GAGTATAGCAGGCACCATAATCTCTCCTCATGGTGTTGAAGGCATCACAAGGACAACTCTCTAGATTAGC
CCAAGATCCCAAAAAGCCACAGGTCAGAGGGCATTCTGGATCTTTCAATGAGAAGAACATATTATAAAGT
ATTCCACCCCACAGCTGGGACTGGACACTTTTGCCCAAGTTACATGATGCTTTACCAAGGTTTTCCTTTT
CCTTTCCTCATCCCAGGTCTATTTTCATCCCTCCCCATCCGTCCACCTCACAGTGTAGGGCTGCACTGTC
CAATATGGTAGACACTCACTAACGTGGCTATTTAAATTTAAATTCATTAAAATTAAATAAAATTTAAAAT
TCAGTTCCCTGTAGTTGAAGAGTGACGTGTAACCAGTGACTACCATATTGGACAACACAGTACAGAACAT
TTCTATTACTGCAGAAAATAATAATGAATATTAATGGTATAGGCCCACTTCTGTGGTTTGGTTGTTATGT
TTGTCTTAACAGTTTCCACTAAAAATTGCTGCAAGCCCAGGCATTGGCTGGTTTGCAGATCCCTGAACTT
GAGGACAGCATTGCTTCACATTCCTTCCTGACTGCTCGCTGACTGTTTGTTGAGGGCACTGCAGGTGCAT
GCCCCTGCGAGCGGGTCCTGTGCCTCCTTCTGGAGTAGCAGATGAGTAGGAAGGGGTAGCTCCTTGCTGC
CTGTAGTGTACTGACCTGCTGGTCTCTTTCTTTCTTCATCTTCATCCCTGACTTTCTCTGTTACTTCCCC
ATGTCCCCAGTGACTGCAGGTTAAATGGCTTAACCAATTCTTCAAGCTCCAAGGACCTGCTGGGTTGAGC
TCATCATGGGGTTGGGGGGATGGGATTGATCACCAAATTCCTAATTGACTCATCCCTCCTCCCCACTTTC
CTAGTTTCCCTCTCCTCACCAAGACTTCAATTTCCAGTCCAATATATGTGCTAACAATGAGAGATCAGCC
ACAGCTACCTGCAAATATGAATCCCAAGAGAAAAGCCCAGGCTCATGTTTCCAGGCAATTACTGGTTTCT
CCTAGAAAGAAAGGAAAGGAGAGATAGGGAAGAGGAAAGAGCTTCCTCAAGTGCCGTTTATTTTGCCAAC
TGAGCGAATGGAAACAAGACTAGTGGAAGATCATAACCACCAATTTCCTCAACCATACAGAATGCTCATC
TGTCTTGGCTTCTTTAGTTCTTGTTCCCAGCTAAAACTCCTTCTATTCGCTCAGATGTCTTATTTGTTCA
CTCATTCATTCACCTACTCATTTTCCCAACCAAAGATTCTGATTTCTGCCTATCAGAAACACCTGGGGAG
TCTTTTTCAAAGCACACAAGCCCAAACAATAGCCCAGACAAACTGAATCTGAGTTCATGAATGATGGGAT
GGGGGTAGGGAGGGAGGGGCACAGAGAGTGGAAGGGGAATAGGGCCTGGGCTTGTTTGTTTTGCCAAACA
TTCCTGAGTTATTCTGTTGCTGGCTCTTGGGTAGGAAGCCCTTCATTCATTCATTCCTTTCTTCATCACT
CATTCAGCAAACTTCCCTTGAATGCAAAGGATACATTAGCTGATGGGTAGACAATGGAGCTGATGCTCAA
ATGCACAGGTTCTCAGGCTTGGCTACACAACAGAAATACCTTGAGAACTTTGAGTATCCTGATGCCCAGG
TCATGCTCCAGAACGATTCATCAGAATCTCTTGAGGGAGGGACTCAGGCATCAGCATTCTTTAAAGTATT
TCATGTGACTCCAATATTGCAGCGTCGGGATGGAAGAAGTCTATGAAATCATCATGGGGAGGTTGTCACT
TAGCCTTTTTGAGGAGATCAACAAAGCTTCCCTATGGATGGACACAGTCACAGTGAGCATCCTAGCCAGC
TACACATCTTTAGTATCCTTCACTGAGCAGGAATTAGGGTCAACAAGATGGAGAGGACTGACCCAAAGCA
CAGTTGAAAAGGGCATAGGTGTGAGTGCCATCCAGAGAAGGAAGAAGTCTACTTCAACCCCTCAAGTTGT
TCAGAGCATAAACTTGAAGTAGCCTCGCCTTATTAACAACATGAAACCTGTTTCAAAACAAGATGCTTCT
AGGGTCACAGAGATGCCACCATTTCCAGGGGAGTGGCCATTGGATGGGGGCAGGGGTGTCCATCTCTCAC
CTCACTCCACTATTTTTACTTTTTTGTCAATATCTTTGTCCATGCTTTTATCAACATTTTTTGAGCACCT
ACCCTCAGTCAGGCACCTTGCCAGACGTTGGAGACCTAGAAATGAAAAAGATTTGATTCCAGGCTGGGCA
CGGTGGCTCTTGCCTATAATCCCAGCACTTTGGGAGGCTGAGGTGCGTAGATCACTTGAGGTCAGGAGTT
CAAGACCAGCCTGGCCAACATGGTGAAACCCTGTCTCTACTAAAAATACAAAAATTATCTGGTTGTGGTG
GCAGGCACCTGTAATCCCAGCTGCTTGGGAGGCTGAGGCAGGAGAATCACTTGAACCCGGGAGGCAGAGG
TTGCCGTGTCATCGCACTCCAGACTGGGCGACAGAGCAAGACTCCGTCTCGGAAAAAAAAAATAAAAAAA
TAATAAACACACACATACACACACACACACACACACACACACACACACACACACACACGATACTTGGTTC
CAACCCTCAGTGAGCTCATGATCTTGGGTAGGATATAAGACCTGGGCATCTGGTCTCAGTTTCTTTTACC
ACACATTGAGGGCATAATGAAGGAAAATCTCTGAGGTTCTAAAAGGCCCTAATGTCACACACTTCTGTGA
CACTCTGATGGGGGTTAAAATGGGGAGATGTCTTTTGCCTCTTAAGCTGACTTTTCTAGGCGGCTAGTGA
ATCAAGAATTTACTTTTTTGGTGTTTTGAGGCTGGTCCAGCTCTCCACTTCTAGAAATCGAAGTAAATGT
AAATCACATGTCTATAACCAAAAATGTGGCTCTGATGAGAGACATGCATTCTGCTGAGCCTGGAGTAGAT
GTGTGGCAAGACCCAGCCCATTCCCTTTCACTCTTCAGGGATCCCCGTCTCCTGTCTGTCCCAACCCAGG
AACAGCACCATGTGAGAACTTCTACCTGTTGAGGCATTGCCCTGTGCATTTCTACTTACAGAGTAGTTCG
TTTGTCTATGTTGTCATGTTGCAAGCCCAAAGTCTGATCAGTTTGCTTCTGCCCAGCAGCTCTTAGAGAT
GACCCCTCCTCAGGAAGTCCTCACAGGCCATTAAGGGTTTCTCAATGCAGGGTAAGAGCCTTCCAAATTT
GAAGGAAAAGTTAGCGGAGTTCACATTCTGTTCTGCATGGCACCAATTCCCTTCTCTTTTATCATACAAT
TTCCAAAAACCGCAAAAGGAAGGCTATGCTATAGTTAGGGCGGGGGTATGGGGGGGCGCAAGAATGTTAG
AATGGAGCAAGGACTGGGTTCAAATCCTAGCTTCTTTACTTATAATTAGGCTGAGCCAATATGAAGTTGA
TGATATTTTTCCATTTTCCACTCACAAAAGCAGTAATTCCATATGTGTCAACTCAAAATAACTAGATTAA
TTTACACTCTCTTTGTCTCAGTTTGTTTATCTGTAAAATATAGGTAAAGTTATGTATCTACCTGGATTAA
GAAGCTCAAAAGAGATGAGTAGTAATGTGCCCAGACAGTACCTGAACATACCCCCTTTCATATAAAAATC
GAATAGTCCAGATCTACTAAATGCCAGGCCAATGGTTCAAAAATGGCAGCCAGCATTATTATAATAGGTT
CTTTGACAGCATTTTTTGACAGAATCCTGGTCATCCCTCCTTGTCCTAAGCTCAGGCTGCTCCAAAACCC
ATGTCACATCCACAGCGGAGAAGGCTCTGATGTGGCAAAGGACCTGGGTGGCCCAGACACAGGGTCCTTC
TGAGCTTTACTCTTCCCCATGTGTGGAGCTGGAGCAAGCCACGCCCTGTAAGACCCTCGGCTCTCCCCCT
GCTGCAAAGGTGATGGTCAACTCTTACCCCAGAGCTGATTTTGAGAATTAAAGGATTACATATATAAAGT
GCCTGGTACAGAACAGAGTAGGTTGTTTATCAATGGCCTAAGGTCACAAGGGATGTGGGGTAGAGACTCT
GATAGAAGCAGAGGAGGGGCTCAGGGAGGACAGGGAGGTGGAGGAAGCTGAAAGCCAAGAGAAGCTTCCT
TACACACACACAAGGACACCACCTTGGGGAGAGGTTTCTGACTTTCGAGACCCTGAGGGAAGGGTCTCCT
CCCACTAGAAACTGTACTGGAAAGTGAGAGAGAAAAAGTGAGCAACACGATTACTGTACCCACCAGCAAC
CAGATGCCGGATGCAGTGAAGCCTAGGAGCCTTAATTGGGGATTAGAGGCAGAACTTTATCCACGCACTG
CTTTGGTGGCCTCATTAAAAGCTGGAAAATTCTCCATGCAGGTGCAGTGACATTTTGTGAAGTGACCTGG
AGGCTGGCTAAGCCCTAGGGAGCATCCTGCCCAGGTCGGACACTGTGATAGCCTGCCCTTTCTCCTGCCC
AGTGTGACAGGAGTTTACCCTTCCCATCTTCACCTCCTGCAGCACCTGCCATGAGTGACAGAGTGAAGAC
AGACTCACAAAAAGACTTGTGCCCATTTGGGGCCAGGTGATGATGCCAGGCAATCCTGGTGTCCCCATAT
CTCTTGTCTGCCCAGGGGCCACTTGGGCTGAATTTCCATCCTAAGTTTAGTAAAACCTCTTTAAAACTCA
AAACCTAAAGGTTTATCTTGAAAATGCAAGGGATAATGACCCCTCAAGCTCTATTTCTCATGATGCAGGT
GGTAAAATCCATCACCTTCTTTGATTGTCATACTGATCCTTAAGTGAGGCAAGACAGGAGATATTGTTCA
GATTTTGCAGAGGTAGAAATTGAAGCTTGAAGATGGGGAAGTTCCAGGGTTGAGACCTGAGACCAGGTCT
TCTGATGCTCTTATTCTGAAGCCTTTCAAGGAAGGACAACTGGTCCTCATCTGTTGGCTGGAGCTGGAAG
GAGTGACCTTTGGCAGGTCCTGTTGACCAGGTGTCCAATGGCCTTTACCTCTGGACAGGGCAGCATCTCC
TCCAGTCCTCCTGGTCCTAGGAGATTAACCGATCAGCAAATAATCATGGATTGAAACATAATTTGCTGAA
GGTATCATGGAAGTTACAAAGAAGGATGATTCCTGCTCTGACTTACGGAGCTCATGGCCTAAATGGGGAG
CCAAGACCGACAGACATTTATGATGAGTAGCGATAGTATCACATTCAGTTTATCTGAGAGTTTGTCCAAT
GTCAAAGCACGTTATTACTTGGGATTATAATCTCCTCTGTATCTGTCTGTATGTAAAGTATTTGGCTTGA
TATGCCCTGGAAAGCAAAAATGTGAAGCTTTTATTATTATTATTACTTAGATTATTTTTCACTGGACTGC
ACACTACTTGAGGGTGAAGCTATGTTTTCTTCATCATTGTGGCCTCTGCACATCATTTTGCGTGTTTTGA
AGGAAATACAGAATTAATGTTTGCAAATGTTGAATGAATGAAGGTCATTTAAACTTCACAAGAAGTCTGT
GGAGTGATTTTTTTTCCTGTAAAGACAAGGAATCTGAGACACAAGTAGGGAAAGTGATACGCAGTTAGTG
ACAGAGCTCCTGGGGCAAGAAGACATCCTATGCCAAGTGTAAAAGGAAGACATGGGAATTCTGCACTGGG
AAGGTCAGGGAAGACTTCATGGAGGAGGTGTCACTTTTATAGGCTCTTTCATGAGTGAGTTTCAGAAAGG
CATAAAAGAAAGAGGTATCAATGAGGGGGAACTGCATGAACAAACTCCTGAAGAGGCAGGAATGCACCGC
ACAGAGAAGGTTCAGTGACAAAGGGTCCAACCAGGTAGACAGGGACCAGGTCTGGGAGGGCCTTGAACAT
CAAGCTGAAGGTTGAGGCTAGGACTGGGGCACTACCTGGACCACTGTCCACCTGAGGACACCAACTTTGG
GCCTACATCCATCCAATGTGGGGGCTCTGTGTCAGTGCTAGTGAGTGTCAGATCCGGGAAGCATGGGAGC
ACTTTCACCCAGGACAGGACAGGGCCGTGTGCTGGGCAAGGTGAGTCATTCATCATCACCAGGAAAAGGT
GAGCAATCTGCCCAGGCTCTAATGAGAAAGATTGGAGCCCACAAGCACATGTTTATTACTGAAGGTGCCA
CATTAATTATGGACTCTGAAAGGGGAGGGAGAAGTCATGGGCTCACACTGGGAAGCAGAGGACTGCCATC
CATCTGGAAGAAGTGGCCAGAGTGATGTGCATGCTACTCTGAGCCTGGCCCAGATATTGCTCAGTGCCCT
GAGAAATATCCACACAGCTCGCATTCATTCATTTGCTCAGCAAATATTCCTTAAACACCAACTGGTCACA
AGGCACCTGTGTAAAGGCCTGGGCTCGGTGCCCTGGAGGACCTCAGAATCCAGTGACTGTTGGAGACAGA
TGCACAATCAGATATTTGGGATAAAGTCTGCTGGGATGGAGTCGAAGTGTGGGCACATCACCTGGCCTGG
AGGTGACCAGGATGGGTAGGAGTTAGCTACAGCACCCTTGTAAGGCACTTAAGGGGCTGATTCTTCAGCC
TGTCAGCAATGAGAGCCACTGAAAGAATGGAGAGGGATGTCACATGGTCAGATATGCTCTATTGCACTGC
ACATCACCCCTGGCCACCCCTGCCTCCTGATGGGGCCTTCTCTCTTCTCTCCTTCCACCTTGCCTGTCCT
GGACTCCATCTCTTCAGGGACAAGGGGTGCCAGAGTGCTATGCTATGGGGCTTCTGGAATTGGTTTGTCC
ACACCTGGGCATATGTTTGAGGGCAGGACGACCACAGGTGGGATTCATACCACATGGACTAAGTGCTCAT
TTTGTTGCCTCCATCCAGCCCCAAAGGGCTACGGAGGCTCCCCTTGGCCTAAGGTATAAGGCAGCTATAA
CAGACCAAGAGCCATCATGGGACCTTAGGATCAGAATGAGGGGGCTGGAGCCTCCTAGAGACCACCTGGT
GAGAAATAGTGCAACAGCACTGAGCAGGACTCTGAAAGACCCCAGGTCCCCAGCACAGGAGCTCTGTCAT
CCTGATTCACCTCTCAGGCCTTAGCAAGCTCTCTTCTCTCTACCTGGTCCTCTTCTCCACTCTGCCCTCC
CTCCTGCTCTCTCTTCTCATTTCCACTGCCCATTCACCTGGGCAAGGTAATCATTCCTCTTCCCCAAATC
CTTGGAAACCAGAGCCCTGATCCTAGTGAGAGGTGGGAGCAGGATTAGGGAAAGAAGGATCCCAGACCAG
AATTCAGAAAGCATGTGTCCAAGGTTCAGTTCAGTATTGAGTGCACAGCCTGGTGGAACTGTGAATGCAT
AGATGAGCTCTGGATCTCAGCACAGTCACTTTCTAGCTCTGACTTTGGAAGGGTCACTTTACCATCTAGG
CTCTTCTGATTCTTCCACATCTGTGAAATACTGAGTAAAAAGTGTCCTGCATAGAATTGCTGAGATGATC
TGTTGTGGTAGCTATGAGTCTAGCATAACACCCGACACTCAGGAAATACCAGGAGACTCTTAAGAAAATA
CAACTCTGAGATGTGTAAGTTCTTGTGGAAGGATCATATCCAAAGTGGGAAATTAAATCTCTTTGAGGGG
GAAAGATCCTTTTCACAGCTGTGGACTTTCAGGATGGTCATTTTTGAGACACTTGCTTCCACTGAAATTG
AGATTTAAAAAGGCTTAGCGATTTGGCCAAGGTCACACCACTGGTTCTCAACCTTGGTCTTCTCTCATTC
CATTATTCAAAGACATTCAGCAAACATTCATTACATCCTCACCAGATGCCAGGCACACCCAGGATTCTCT
CCATTATACCCTACCTGGGTACAGGGTGGAGGCTCCCCAAATGCCCGTCATGAGAGACCATCTTATTCAC
CCTCCTCGTCCCATAGGTGAGGAATAGAGCACTGGCAGGACACATCTACCAATCACTGGGCTTGGAAGTG
TAGAAGCAATTCTCAGGGACCTGCCTCCTGATTCCTGGCCTGGGATCCTTCCTTCCCTAATATCTCTCCC
TCCTCTTGCTAAGATTAGGGCTCTGTTTCCCAAGGATTTGAGAACAGCAATGCCTACATGGATGGGTAGT
GGCAACAAGAAGAGAGGGAGGGAGGGCAGAGTAGACAAGAGGCCCAGACAGAAGAAAGAGAGCTTGTTAA
GGACATATTATCCCCAAGACAGGAGAAGTGTTCAGCAGCGCCCTCCAGGAATATTCCAGGTGGTCCAGGT
AAGGCTTAAGAAACTCCAGGTATGGAATGGTGGCAAAGCTCCTCCAGAGGGGTCTCCCAAGGTCAGCTCC
AGGGTCCTCTGTCTGCTCTTGGTATTTGGATGTAGAGTTCCTACTTGCACTCCTGTCCATCCTTGGCTCC
TCAGGGACTGTGTGGATAGGTATAAGGCAGAGAAATGGATATAGGGGAGGGAGGGAGGGAAGGAGAGACA
ACTATGCCTCCCGTCCAAATCCCATTCAAACTACTACCTCAGGGCAAACTAGTGTGTGTGTATGTGTGTG
CGCATGCACGTGTGAGCGCATATGCGTGCACGTGTGTGTGTATGAGTCATGGTTCTTCAGAGAAACAGAA
CCAGTAGGATATGAATGTGTAAAGATTTATTATAAGGAATTGACTCACATGATCATGGAGTTTGGTAAAT
TCAAAATCTTCAGGGTGGGCCAGCAGGCTGGAGACCCAAGAGAGCTGATGTTCCAGTTCAAGTCCAAAAG
CTATCTGCCATAGACCAGAAAGACCTGATGTTGTAGATGAAATCTGAGGATAGCCTGCTGGAGAATTCTG
TTTTGCTTAGAGAAAGCTGGTCTTTCTGTTCTGTCTAGGACTTCAACTGGTTGGACAAGGCCCACCTGCA
TTATGAAGGGCAATCTCTTGACTTGAAGTCTACCAATTGATATGCAAGTCTTATCAAAAACACTGTCACA
GAAACACCTAGAATAATGTTTAACAAAATATCTGGCACCCCATGGCCTAGTCAAGTTGACACATTAACCA
TCACTGTGTGTGGGGGTGGGGCGTTGGGGTATGGTGTTTGGTGGAGGAGTTGAAGGCCTAGTGTCTCTCA
TACCCAAGCCAGGAAAGGTTCCTGCCATGGAATTTAGTCATGAGAAACCAAATCTCATTGAAATGTCCTC
TCAGCAAGTCTGAGGAGGTTATGCTTAGACCTGAGTGTGAGCATGTACCCATACCAGTGTAGACTGACTG
TGTCATCTAGTGGGGGTCCTGTATGTTGGAGTTTTGTGCCATTCTCTGTCCAGGTCTCAGTGTCAGGGGG
TGGATGTCGCCAGATAAGGGTCACAAGGAGCCCGGGGCTCTGTGCATCCTGGCCAAGGAATTGACTCCCT
GTTCCTCACATCTGCACTGACTGCCACTTCCCCAGAGCTAATGACATGTCACTGTCCAGAAAAGCTCTCA
ATGTCCCGTTCAGGGCTCTCTTTGTGAGATCACACAAGCACTAAGTGGAAAGTGCCATGTCAAAATACTC
GGTGTCAGGCTGATACATTAATTAGGGAGGCAGCTGCACCACCTAGCCCAAGATGCAAGTGATATATGTT
TATCAAGCAAAAGAAAATGTCACCCAGGACACAGAGCAAATCCTGGTATTCTCAAAACAGGAGCTAGCTC
CCAATTATCTAATGAGAAATGCCACTGTTTGCCTCACTCATCTGGTCTTGCACCTGACACTCTTTTACCT
AAACTGCACTTCTCCTGTTGGAATTCAATCCCATTTCCTTTTTTTTAGTGTCTATTATAGAAATAAGGAA
TAGCCAGCTGCCCTCCATTCTCCAAGGCCTCTCTTTTCTCCCTAACTAGTGCTGCCACCTCTACCACACT
CACGTTCCTATCTCTGCACTGTCTTATCTTCCCCGTGATCTATTTCCCATTCCTGTGCAGCGCCATGCTG
GTTTCATTTCTACAGCTTTGAACTCATTTTCACATATGGCCAAATGAAGTTCCCTTCTTAGTTCTTCTTT
CTGAAAATTGTTTTAGCTATTCGTGCCCTTTATTCTGCCATGTGACTTTTGGAATTATTTTGTTGACTTT
CTGAAATATGCTTCTGGGTTTCTGATTAGAACTGCATCAAATGTAAAGATTAATTGGAAAGAAATGGTAG
CTTCGCACTGCAGTCTCCACATTCATAAATATATTACATCTCTCCACTTGTTTGTTTTCATATAATTTTC
TCCAGCAAGGTCTTGTACTTTTGTGGTTAGGTTTATTGGTTTGGGTTCCCCAAGAAGCAGCCTCTGAGTC
AATAGTTCAAGCACAGTTTATTGAGAGGTACAAGAAATGTGGGGAGAGGTGATACAGGGGAGGAAGGCAG
GCAATAAAGGTTGCATTAATAAATCAGCTTCCCAATGGGTGACTGGAGCTTAATCCTGCAGGAACATTCT
GGGAAACAATACAGTATACATGCTGCAGAATTATTTCAGCCAGGGGCAAGGGAGCTGGGATATTTATACC
CCAACCTCCATCACTCCTTGGTTAAGGGTTGCCCTTGGGAAGATGTTAACTCCCAGGTGCTTCTGTCTGG
GGCATGCAGGCAAATAAGTTCCCACCTCCCTGCCCTGAAGATGAAGGAGCTGGTGTCACAAAGAAAAGGT
GAAGACAACCAAAGTGGTATCAGCACAGGATCCACAGCATCTGCCTTAGGCAGCTTACAGGAGAGATTAT
CTTTTTCTAGGAGGAAAACTAAGGCAATGGGTGAAGACAACAGGCAGCTCTACAGAGGTAATAGCTTCCT
ATATAGTCAAGCTGCTGTAGGAGGTTGTAAAGGCAGCCCTGCTAGCAGTTTTTGAGCAGAAGCTGGTGGA
TAGGTCAAGGATGTGTAGAAGGGATTCCATCCTTAACAAGTTTGGACAAGAGCAGCGATTCACAGCCTTT
TTCTACAGAGGTCTCCTTGACAATGCTACTAACCTTAGACCCATACAAGCATAATTTCCAGCTCTTTCAC
CCAAGAAGGGTATCAGAATGCAAGTTACAAACTATAACTTTAGATCCACTGTAATTTATGAGGGTTTTTT
GATGCAATGAATCATTTGCAACTTTTATTACTTGGTTGTTTGCCCCCAGCTGTGTGCAGCACTCACTCTG
ACTCCTAACAACACACCAGCTGTCCCAACCACCCACTGATTGGGAACGTCAGGGCCAGACGCTTTCTGAG
GGTCTGACTCATGTCACTATTACTGAAGGTGCCACATTAATTATGGACTCTGAAAGGGGAGGGAGAAGTC
ATGGGCTCATGCTGGGAAGCAGAGGACTGCCATCCATCTGGAAGAAGTGGCCAGAGTGAGGTGCATGCTA
CTTCAACCACCCCCCACCCTGATCGGGAACTTCAGGGCCAGATACTTTCTGAGGATCTGACCCATGTCAC
TGACTTGAGTAGGCGGACAGGCCAGGGTGCTTTGTATGGGACCTGGCTCCCTGGTCCTCTGAGCTCCTCT
TCCTCTCTTAGAAAATTGCTGGGCATGCTGAGCAACTTCATATCCATCCATCTGGAGTAAACATCACAAT
TAATTATTTGAGCCTGAACAATCCAGGTTTTGGGCACAGCAGGCTCCTAGAGGGGCTCACAGCTGGATAG
CACCAGATGGATCCTCTGCATAGCAAAACTTTTAGAATAAGCTTTCAGAGGGGTGATTTCTCTTTGGGAA
GCTGAGACTGAGTGAATGGGCCAGGAGAGAAATCAAACAATTTCTTGTAAGGGGCAGAAAAAACAAGGCA
CTCTTGATCCCAATGGACATTCCATCAGCTGTCTTCATTCTGTCAATAAACTCCTGGAGCTGCCACCAGT
ACTCAACGTGTCTCTTTCTTGATCCCTTCAGTAAATGTGAGTGCTTTGGGGTCCATGGAGTAATCAGTCA
GAGAAGGGCCTAATGGGTAGAGCCACCCCCACACACTTATGGGCAGAGAGGTAGAGGCAGACCTTAGCTA
GTTCTCCTAGATACTCTTCCGTTCCTTGGTCAACTTGAATCTATTGTTGATAAAAAAGATTCCCATATCA
CAACTGACGCCTTTGCAAATACAATATGCCTGGGGGTCAGAGCAGGTAGGTAAGTTGTGTTAGAACAGAT
GTTCCCCTATCCCTCAAGGTTTCTTCAGCTAAACTTCTTCACTCTGAGATTCATTTTGGGGCAGAGGTGC
CATATTTAACTCAATTCAATAAATATTGAGCCTCTGCTCCATGCACAGAGCTAGCCATTATCCAAGGCAC
TGGGATGAACCACCCTGAAAGAAGTGACAGTTTAAATGGAGAAATAGACAAGTAAAACATAAATGCTAGT
TCAGTGCATTATGTGAGTACAGTGATCCTTTTCCTCCCTTCTTCCTTCCTTCCTTTTTTCCTTCCCTCAC
TCTTTCCTCCTTTCCTTCCTGTCTTTCCTCTCTTCTTCTTTCATTCCCTGCTTTCTCCTTTCTTCCTTCT
TTACTAATATTTCTGTAGTCTATTAGGTACCATCACATTTCTACTTGCTGGGAATGCAGTGATAGATAAA
ACAGATTCTTTGCTCATCTGAATCTTGGATTCTAGTGAGGAAGCGAGGAAATTAACAAACTAACATCAAT
AAAATAACTTACTGTGAAAGAAAGTAAATCAGTTAGAGGGTAAGGGGGTACTATTTTATATATTGTGGTC
AGAGATAGCTTCTCTGAGCAGATGATTTTTGAGCAGAGACCTAAGTAAAGTGAGGGAAGAAACTACAGGA
AAATGCAGGGAGGGTTCTAAGCCTAGGGAAGAGTACAGGCAAACGAACTGGCACAGCAGTTTTCAAAATA
ATGGGATGAGTAAGAGACACAAGGGAAGCTCGAGGTCAGGCTGTTTAATTTAAAAAGTGCAGAGGGAAGC
AGCAAAGGGTTAAGAAGAGCTGCCCTCTGAGGCATGCCCAAGATGACTGTGCCTGGCTAGGGTTGGAAAG
GGAGCTGATGGAAGGAGGAGCCCAAATGCAGGAAGCAGCAGTGCCCAGGCCCAGAGGCTGACCATGCAGG
GCTCCTTCAAGGCACTGCAAGCACTCTCTTCCTAGGAGCTTGTGCTTGATCCCCCCAGGACTCCTAGGGT
GGTCTGTGAAGCACAAGATTCATGAGGGGAGAGAGAGAGCATGACTGGGAATCAGGAGGCTGACTTTCTG
AGACATTCCTTTCCCTTCTTACTCTTGTTTTCCCCATCCAGAAATGCAAGATGAGCACTCTTGCCCTCTC
TGAGCACTGAACAGGCTGAAGGTCATAGAGTCCTTGCCATGTACAGTAGGAACTCTGGTTCTGAGCAGGC
AGAGCCACACCTGCCTTCTCAGCTCCCCACTGTAGGTGGTCATCAGGACCTGAGGGCCCACTTGCAAGTC
GGGCCATTCTCATCCTCACCTGGTCTCTGATCTCCCTTAAGGCTCAGACCCTGCTAACTCCTGGCAGGGC
TTCCTAGGAACCATTCCTTTGTCTCTAAGCAGGGACACTCTTTACTGGGACCCAGGGCCTGACAACACAG
TTGTAATGATAACTATATCAGCTAGAACTGTCAACTTCCAGTCTGACTAGAGCAATGTAAAGCTGGCATT
TCTTCCTCCTCCTCTTGGAAATCACCTGAGAGCCAAGAGGCAAATGAGAGCCAGGAACACAAGACTCATC
CTCACAAAGTAGGAGAGACCTGAAACCTGGAACCACAAGATAAATGGAGGGCCACCAAAATAGTGAAGGT
GACATTGGAAGAAGAGCAGAGAGGATGCCCTAGCAGTGGAGCTCGGAGAGAACTTTCAAAATATGTTTAT
AGAAGGTGAGAAGCCCTCCTTGAGATATAAAACCTATACTCCCTAATTTCAAAACCAAGAACGGAGTAAG
TCCATGAGGGTGGTGACAGGAAATATGCTAAATCTAATTCCATTAACAGAGAACACAGGTCAAGATAAAG
TGTCACACAGTCAAGCCATATTTGCAAGAAACAGTACCCTAGTGACAGTGGGGCAGAGAGAGTCTTTGTC
TTGTGAATAGCCACACAATTGCTCATGTTTACCAGCTTGAGACAAAACCCTAAGCTGCTCATCAATAAAA
TCAGGAGTCTTGACAAGAAATTCTGGTACCCTAGAAGGAAGCCCAGGCTGCCCCCAACACAAACCAACTA
CAAATAGCTGCTTCAGAATGAAACTCCCCTCCTTCAAAAGTGAGTATTTGAAAAACAGCCAGCACAGAAT
CTAAACAAAGACAAGGGAAAAAGAAGAAAGGAAAGGAGGGAAAAAAAATAGAAGATGAAGAGTTAATAGA
AAAATATTTTCACTGAGACAGAATAAGCTGTGACTAAATATTTCACCATGATATTAAAAAAAGAAAGTAA
TGAGGCAATTACTTCAGTGAAGCAAAAGCGCTGAACAAAGATGAGAGAAATTACTACCTATTATCTAAAG
AAGTAGGGGATTATATAGAGAATTAGCCGATATTGTCTAAAGAGATAGGGGTCACTTGAACCCGGGAGGC
AGAGGTTGCAGTGAGCCGAGATCACACCACTGCATTCCAGTCTGGGCGATAGAGCAAGACTCCCTCTCAA
ATTAAAAAAAAAAAAAAAGTAAACTCTCAATAAGTATTTTCTGAATTGAATTGAAAATGGTTCCTCTCCC
TCTCCCTCTCCCTCTCCCTCTCCCTCTCGCTCTCCCTCTCACTTTCCGTCTCCCTCTTTCTACGGTCTCC
CTCTCTTGCAGAGCCTGGACTGTACCACCATGATCTCAGCTCGCTGCAACCTCCCTGCCTCGGGCTCCGG
TGATTCTCCTGCCTCGGCCTGCCGAGTGCCTGGGATTCCAGGCACGCGCCGCCACTCCTGACTGGTTTTT
GTATTTTTGGTGGAGACGGGGTTTCGCCCGTGTTGACCGGGCTGGTCTCCAGCTCCTGCCCGCCTTGGCC
TCCCGAGGTGCTGGGATTGCAGACGGAGTCTCGCTCACTCAATGCTCAATGTTGCCCAGGCTGGAGTGCA
GTGGCATGATCTCCGCTCGCTACAACCTCCACCTCCCAGCCGCCTGCCTTGGCCTCCCAAAGTGCTCAGA
TTACAGCCTCTGCCCGCCCGCCATCCCATCTAGGAAGTGAGCAGCGTCTGCCTGGCCGCCCACCGTCTGG
GAAGTGAGGTGCACCTCTGCCTGGCCGCCCCATCTGGGAAGTGAGGAGCGCCTCTGCCCAGCCGCTCCGT
CTGGGAAGTGAGGAGCGCCTCTGCCCGGCCGCTCCGTCTGGGAAGTGAGGAGCGCCTCTGCCAGGCCGCC
CCATCTGGGAAGTGTACCCAACAGCTCCGAAGAGACAGCGACCATCGAGAACGGGCCATGATGATGATGG
CGGTTTTGTCGAAAAGAAAAGGGGGAAATGTGGGGGAAAGAATGAGAGATCAGATTGTTACTGTGTCTGT
GTAGAAAGAAGTAGACATAGGAGACTCCATTTTGTTCTGTACTAAGAAAAATTCTTCTGCCTTGGGATGC
TGTTAATCTATAACCTTACCCCCAACCCCGTGCTCTCTGAAACATGTGCTGTGTCAACTCAGGGTTAAAT
GGATTAAGGGCGGTGCAAGATGTGCTTTGTTAAACAGATGCTTGAAGACAGCATGCTCGTTAAGAGTCAT
CACCACTGCCTAATCTCAAGTGCCCAGGGACACAAACAGGGCCGAAGGCCGAAGGCCGCAGGGACCTCTG
CCTAGGAAAACCAGAGACCTTTGTTCTCGTGTTTATCTGCTGACCTTCTCTCCACTATTATCCTATGACC
CTGCCACATCTCCCTCTGAGAAACACCCAAGAATGATCAATAAATACTAAAAAAAAAAAAAAAAAAAAAA
AAAAAAAAAAAAAAAAAAGAGAGATAGGGGTTTAAGAGTATTATATAAAGTTATAAAGGAAAGTGCCAGA
AAAATATAAATCTGCCAAATTACACACACAAGGGAAAGGGGAAAATAGTCCACATAAAGTTTTCTAAAGT
GTTAAACAGCGTAGCATAAAACAATGACAGAACTAAAACCAAATATATGTCATCTGAACACAAATTAATA
AACTAAAATCGCTTATTAAAAGAAAAAGACCTCAGATTGCATCACAAAGTAAAACCAACTCTGCTGCGTA
TAAAAGCACACCTAAAAGAAAGTGATTTAGAAAGGTTACGAATAAAGGAATAGACAATGGTATAGCAAAT
ACATGCACAGAAAAATGAAACAGGTCATGATCTAAGTATCAGAAAGGCTGGATTTGGATGTAAAGCATTA
ACTGAGACAAAGAATGAACACTTTGTAATGCTAAAAGATACTATATTGCATGATCTCACTTCTCAGTGGA
AACTAAAAGGTTGAGAGTACAATAGTGGTTACCAGAGGATGGCAAGGAGGGGAAGGAGGAGGAGAAGGTG
AGAGATTGGAGAGGAAGGAGGAGAAGGTGAGAGATTGGAGAAGGAGGAGGAGATGGTGAGAGATTGGAGA
GGAAGGAGGAGATGGTGAGAGATTGGTCGATAGGTACAAGGCTAGATGGAATAGGACGAATAAGTTCCAT
TAGTCTACTGCATAGTAGGATGATTAGAGTATAATACTAGAGTATAATAATATATTGTATAGTAATATAA
TATATTAGAGTATAATAATATATTGTATATAATATATAATATTAGAGTATAATAATATATTTTATCAAAA
TAGCTGGAAGAGAGGCTTTTGAATGTTCTCTTCACAAAGGAATGATAACTGTTTAAGGTGATGGATATGT
TAAATTCCCTGATTTCATCATTATACAATTTATATATATATATGAAAACATCATGTTGTATGCCACAAAT
ATGAACAATTGTTATGCGTCCATTACAGTTTTAAAAAAGATACACTGCAGAATGAAACTTTAAAAGTCAT
GACTACTTATGCACAAAATAGCCTAATATCAATATTTATAAAGCAAAATTAACAGAAGATACAAGGAGAA
ATAGGCAAAAACATATCAGGAGTAAAAGGCTTTCATTCAACTCTCTATAATCAAAGATCAAATGGATAAA
AGTTAAGTTTACAGAAGACCAAAACAACATAACTTAAGTACATGTAATTTATATATTTCTAACTCTGAAC
CCTCAAAACAGAGAAAAACATCTTTATTTGAGATGCAGCCAAAATAAAAAAGTATAAAATTCATTCTCTG
ATTCTATTGCACTAAAACTAGAAATGAATAATTAAGGCAAAAATTAAAAATCTTCACTACTGTTTGCAGA
AAAATATTTAGTGTCTTTTTAAAACAACTCTCTTAGGTCTAAAATGCAAATAAATATGGCAGAATAGCTA
GAGCATGCTAATTAAGACAATATATATAAATCAGCTAAAGTAATTTCAAGAGGGAAATTTGTTTTACTAA
GTACTACTAATAATAAAGAGTATATAAAATAAATGAGATAAGCATCCAATTCTAGATGTTATAAAAATAG
AAGAACCCTTAGAAAAGCAGAAGTATTTAATAACTTAGAGCAGAAATTAACAACAGATTTTAAAAGGAAA
ATATTAGAATAAATCCAAGAGCTGACTTTGAGAAAAATAAATAATCTAATTAATAAAAGAGAGAGAAAAC
AAAATCCACAAAATAAGATGTATGGAGCAGGGAGAAACCACAGGTATAGTGGAAATTAAAACATTACTTT
ATTCAACTCCATATAAATACATTTGAAAATCTGAAAGGGATGAATCATTGTATAAGTCATACAATTTACT
AAACCGGCTCTACAATAGAGAAAATCTAAACAGATCAATTACAAAAGAATAAACAGAAAAAGTTGGCTAA
TTTCCTTTCATAAAACTACCAGGCCAGAAATTATTACAAAGGTTACTTTCTAAGCTTATTTTTAAGAGAA
GAAAAAGAAAATTTTAAGCAATTTCTTAATCTTTATTTTCTAGAGCACAGAAAGAAGGAATTCTACTACA
TCCTATTGAATGAAACAAGCCTAACACTGATTCCAAAACCCAGCTGTAGACCAGCAACCTTACCAATATC
TGACTTGGTCAGTTCACGCTGCTATAACAAAAATGCCATGGATTGAGGGGCTTGAACAACAAACATTTAT
TCCTCACAATTCTGAAAGCTGGGAAGTCCAAGATCAAAGTGCTGGCAGATTAGAAGACTGGTGAATGGCT
GATTCCTGGCTTATAGACAGCCCCTTTCTCGTATCCACGCATGGTCCAGAGATCAGATCTCAGGTATTCT
TTTAATAAGGGCATTAATCTCAACTTGAGGACCCACTCTCATGACCTAATCTAACCCTAATTCTCTCTCA
AAGGCTCCATCATGCCAGAAGAAAACATTTTTCTTCTCATCTCCAAGTATCAATGGCCTAAGTACCATGT
AAACCTCAAAAGCCATAAAAGAAAAACTGAAAATCTCACTAACATGAATGTTTTTAAAGCTCTGCATGGC
AAAAACTTTCATGAGTAAGATAAAAAGACAAATTAAAAACTGAGAAAATATTTGCAAATCATAACACAAT
TTCTTTAATATATAAAGATTTCATAAATCAATAAGAAAAGTAAAACGTAACAGCACAATAGAAAAAAATG
AACAAAGTGATATGGAACCATTTACTGAGAAAGAAGGTGAACGTGTTTTAAGCTTAGGGAAAATTGCTGA
ATTCTACTTACAATAGGAGAATTGCAAAATAAAACTATACTGAAATACAATTTGTCACCGATTAGATTTG
CAAATATGAAAATGTTTGATGACACGTTTTTAGATATTGCTAAATTACTCTCCATAAAGGTTATACCAAG
TTCTCCAACAATGTACGATAATGTGTTTCCCTACATGATCACCATCGTTGGTGCGAATGTAAATTGGTAT
AGCCTCTATGGAACTTAACAGTAAAGAACAACATTTAAAATGCATGTACTCTTTTGATCCAGAAATTCTA
CTTCCAGGAATTCGTCCTTATGTATACTCCAGCATGAGTGAAATGATGTCCTTTGTTTTTAATTGCACCA
TTGTTTATAATAACAAAAAGCTGGACAATAAGAAACCACTTAAAGAAACTATCTCATTAAAATTATAGCC
AAAAAGTGCCATGCAGTGTTATGAAGGGCATCACCACTTCTGTAATAAAAAGTGGGATTATATATGCCTT
TTCTTAAGCATATGCAAACTATCTTGAGAAGAAGGCCTAAGAAGCTAGTACTATTTATCACTGCCAGGGA
GAAAACCTAGCTTTCTAGAGGACAGTGATAGAAGGAGACGTTTCCCTGTACACATAATTTTGTACTTTCT
AAACTTGGAACAATTTGAAAGCCTTACTTATTCCATAAGTAGAAAAAAACCTATTTTAATAAGTATTATA
GTTTCCATTTATTGGGTGCTTTCTATGTTCCAGCACCCTTCTCCATCATCCCATGTAAACCTGGCCAAAA
AAGCCAATGAAGTATCCTTCATTCCACAGATGAGGAAATTGAGGCACATAGAGTTGAGGTAACTCATCTA
AGATCACAGAGCTAGAAGGCACCTGAGCCAGGATTGAATCCCTGTGGTGCTATGCAAGAGCCCCAGCAGT
TCCCACTCACATGTACTGCTGTGGACCACATCTATTTGCAGGGTGTCAACAGGGTGGACAGCATATTAAT
ACAGATCAGTCTTGTCCCCTTTTAGAGGTCACTCCTTTCAAAGGTGCGTCCCATAAGGCCCCAAGCGTGC
CAAATGCTTCCCTTGGTTGGCTCTGGACTTCCTGTGCCCCCTGGACGCAGGTGCATGGATGGGAGGGCAG
AAGAGGATGGCGCTGTCCTTAGATACTCCTCCTCAGCCCTCAGAGTCACCTGGTGGCAAATCTCACATTC
ATAACCTCCTAAGTGCCTCTCACATGTCTCTCTCTCCCTTCCAATTGCCTCTAACTCAGTTCAGGCTGCC
ATCAAATCATAACTCAAATTTGGCACAGCCTATTCACTCAGTGGGTGGTGGCCAGAATAATGTTTTCCCA
TTTGTATTATATTTTATACACGTAGGAAACCATTTAAATGCCATTATGCAGAAAGAAGATGTCTTTCTAA
TGCTCTCCCTTGGTATCAAAGAGAATAGGGCATGATAGAGGACAAGAACCCTCATGCCCTAGGCTTTCCT
GGCTTATCTCCCACACAGTTCCTGCCTTCTGAATGTGTGGAATGAAGAGTGACATGCAATTCTGTGGTTG
CTTCAAGGCATTTCTGTTCCCTGGAACTTCACCCACACTCTCTCCTGGGCTTGGAATGCCTGGTGCAAGT
CCACCTGGACAGTTTCCTATGTTGCTTCAGGACTCAGCTCAAGTATCCTTCCCTAGGGAAGCCTTCCCTG
ACCCTCAGTCTGATTTAAATTCCTCTCCTTTTTTACTCTATAGTAGCCAAAGTGAAACTCAGTTCTAAAA
CAGACCACATATGCTATGGTATTGCTGATTCGTCTCTCTGTGGCTAATAATCTGTGAGCTCCTGGAGAGC
AAGGGTGATGTCTTCGTCATCTTGGTACACCCAGGGTCTGGTATAGTGCCTACTACTAGTTTGAACTACT
TAGTACTTGTTGAACAACTGATTGAATAAAATATGTTAAAGACATGTGCCCCTCCCAGTACTGCTCTTTC
ACCTTCCAGACCTGCTCCATCAAGCCCTGTACTACTTTCCTAAGCAGCTAACGGCAGCTTCACTTCCAAG
GGCCACATGGAACACTGCTACATTGGTGGTGCCCAGTGTGCACATTTACTGGTAATTATACCCTGAGTAG
TCCCCTCCCACAGTGACTCTGAGCTCAGCCACATGACTTTCTCTGGCCAGTGAGACACTGGCAAGCATGC
CACAAACAAAGGCTGGGTGGGTAAGTGCTTGAACACTGGGGCTTATCCTCTTGAAACTCTCCCTCCTGGA
AGCCAGCTGTCAAGGTGTAAAGAAGCCTTGGGGAAACTAGCACTCTGTGAGAGGCCACATGGAGAGAAGC
CTGAAGGAAGAGAGATCATCCTGGACATTCCAGCCTCTATAGACCTCCCAGGTGAATGCATTCTCATGAT
TGACCTCACCTGTATCTTGTAGAATGCAGAAAAACCACCTAGCTGAGCCCAACCAACCCACTGAATTGCC
ATTGTTCAATTTAGGCACTATTTGTTATGATCATTTTGAGGATGATTTGTTATGCCGCAATAGACAACAG
AAACAGGCCAATATGGAAACTCCCATGTGCCTGATTCCTGGCACAGGAATACAGCTTCCCTGGCAAGCCT
AGCTGGTCCCTGCAGCTGCCCAGTGTACCAAGGCCATTTGCTGGGACCAGGGCTGCCAGCAAAAGCCAGA
CCCAAGTTAGAAAATTAAGCCCCCAAATAAATGCACAACCATAAAATGGAAACACCCAAGAAAAGCCACA
GCTGTATACAAATGTGAGTGGCCTTTGTCAGGGAGAAGAAAGGAAGGCCAGGCTGGGCTCTGATGTTGCC
TTCCTCTGGACCTCCTTACAAGCACACCTGGCAGCAAAACTGCACGAAGCTCCAGCCTCTTGGGGCTTTT
GATCTTGGAACAAAACAAAATAACATTCCACACCAACTCCTACCCAGCCCCATGCAGAAATTCAGGTGGT
GTTAGACCCAAGGGGAATCCTGTGCTCTGGCCCCCTTCTGCTGCAGGGTAGAATCCACACTTTTTTCCCT
TTGTCCAGCATCCCTATGTGCCTGGCATTGTGCACAGACCCATGATTGCTGCTTAGGAGCAGCAGGAGAA
GAACCACCAACCAGGAGAGTAGACAGCACTCCTGGGAGCCACCAAGGGGAATCTTGAAAGTTGAGGAGCC
CTAAAACAAGGATGTCTTTCTGTTTATTTATACACAGTATCCTTTTCTTCAAGACTAAGCTAGGTTTCTT
TTTTTTTTTTTTTATACTTTGTGGCTCTTGCTTCAATTACAATTAAATCACTTTTGTGAATATAAAATCC
TTCTTTTCCAGCAGAAAGGCAGCTCCTTGAGAGCAGAGACTATGCCTACCTGATTCTACATTGCAACTGT
GTTGCCCAGCACAGAGCATGGCACATACTGAGTACTCGGCAAGTAGCTGCGGAATGAATAAATGAAATGA
ATGAATGTGAAGCCCAGTGTCCTGCATGCAGGATTTCTTGTTGATGATGCTGATGATGCTGTCTCACACC
TCTGTGCCTTTACATGTGCTGTTCCTTTGCCCAACATCCCTTTCTCTCCTCTGTCCCCCACACAGCCCTC
TTACTAGCTCTGGAATGGTGAGCTCATTTCAGACCTCTTTGATCTTCAGTTTGTTCCTCCAGACACGGGG
ATAACACCTGCCTTAGAAAGAGGGTGTAAGAGTGAACTCTGACCATGCCTATAAATTGCCTGGCTTCAAT
AATGCTAGCGGGCTTTCTCTGACTTCTAGCAAAGATTCCCATGACCATTTCTTGGTACCGTGTTCTCAGC
CCCTGGTGCTGTGTAGCCAGAAGTCATTTTTATCATAAAGTAGTTAGGCAGTGATGGGAAACCATCAGGT
GAGCTAGATCCATGTTTCTCAGATTTTATTGTACGTGAGCATTACTTGGGGATCATGTTAAAATACAGAT
TCTAATTCAGGAAGTCTGCGTAAGGAAGGGTGCTGAGATTTTGCATTTCTAGCAAGCACTCCAAGGACGG
GATCCTGCAGCCCTAGGAAGCACTCTTTGAGGAGCAAGAGGATACAACACCAGCCTTAAGACAAGCCAGG
AGAGAGGCAGGGGCAGCCATAGGGTGGCCACTGGAATCAGGCATGGGCAGTGGTGGCTGTGGCTCAGGCT
GTTTGGGTGACAATACCCCTGGCTAGTAGGTGGTAGAACCCGATGCTAGTAGCTCTAGGGCCCCTGCCTA
GAGGCTGCACAGCTGAACTCCAGGGAACGCCTGGAGCAGACGTTTCATTTTCCAGTTGGTGGAAGTAGGA
GGAAGCAGGGGAGTTTTCTTCTGGTGAGGTTGCTCTCAGAATTGGTGCCAGAAAGACATATGTTCCCAGT
TGCAAGTTTCTGAGCCTCTGCCTCTCACCCCTCCTACTAGAGGGCAGTTGAGAAGAACACTAATCATAAA
AGGAGGCCACATGACACGTGTTACTCTGAGGAGCAGGAAGGCCTCCCTGGGCAATGTCCCTGACTGGGAG
CTGATACTGCAGGAAAGGAAGGGGGAAACTAGGGCCAGACTTTTCAAGGAGCTTAGTAAGACCTGTCGGG
GCCTGCTGGTGGCACATGGCACATTCCTTGTGACCTCCTGGCAGCCCTGGAGGAGAACAAGCAGAGCCCA
CCCAGGTCAGAAGGGGCCTCTTCTCCTCTGGGCTCAGGAAAGTGGGGAGAGAAGCGCTTTACCTGCATTG
TCTCTGTGGTTCCCAACCTTCCTGGGGGTTCCTGGGGGCTTCTGAGGACTCTTGTTTCATGTCTAAGCCA
TCTGCAGATCCCTTCACAAGAGCAGCCACAGTGCTTAGCGTCTGTTGATTGAAAACAATGCCATGACAAA
AGCCAACGGGGCTGTTCACTGATTTCCAGCTTTATTCTAAGAACACTGATGGACGTATGAAAACTGCTGA
CCATCTATGACCAGTCGGCCTTAATTCAGTGTGCGGGTAACGGACTTAAGGTGTCAGTGGTAACACAGAT
CTTTTGCAATCATTCTGTATCTCCCCTCCCTTCTTGGTCTTTGTTATCTCATTTAATCCTGAATCCTTTA
TCTCATGGAGCCTTCACAGCAACCCTTGAAAGTAGGGTATTGCTACCCTCATTTTACAGACCAGCAAGCT
GAATCTCTAATAGGTCAAGTGCACTGTCCAAAGCCACTTGTTGAGGAAGAAGCAGAATCAGGTTTGTAGC
CCGGGTTTTTCTGACACTGCAGCCGACCTCTTTCCACTGTATTCCTGGGGACTTCCTTAGCCGCGGCTTA
GCATGGAATCACTCTGGCGCCCTCTGGAGGTCACTCTTCCATCCTGCCCCTTGGTTCCCAATGAAGTCCA
GTTAATCACAAATTAATACCCATTGCTTTCCTTTTCTTTTTTGTAAGGTCTGGCACCCTGAAGAGACTCT
TAAGTGAAATATAGCTGATTATTATAAAAATGTGTCTAAGAATGGAGACACGTGCAAGGGCTCTCAGCCC
ACTCTCACAGCCTAGGGAGAAGAGGAGGTGATGGAGGAGGAGGTGACAGGCCCCCTCCACCCCCACCCCA
CGCCCACCCCCACGTGGCCCCACAGCTGTCTGTCTGTGTCAAATGTTCTAAGCAGAGGTTGGGGGCTTCA
CTCCCCACACAAAGAGAGTTCAGAGCTGTCAGCACCTTTCCCACGGTACACTAGGTGCTGAGGAACAGGT
GATAATTACAGCCCTGTCACCCTCATCACCTCTGAGCTGGATGAGTTTTTTTCTAAAAACAAATGTTGTG
CTGCCTGAAGATCAAAGTTGGAGCTTAGGTTGGGGAAATACACACATGCAGGCTGCTGCTCTTTTCCATG
AAGCACAGGGAATTGGCTTGGAAAACACCTTGGAGATGGCTGTCTTGGCCTCCTGCCAGGGGAAAGAGAT
CGTAGGAGGGAGGAGGAGGCTGCCTGGCCTCCATAGGTGCACCTTCTGCCTCCTGAGAGAGGTGATCCTT
CACCAGCCAGCATGGCGGGTCAGAGTTCCATCCCTCTGCCCTTTGGAGAAAAGGAACCTGCGTGGCCCTT
CACATCTTAGAAGGAACCTTTCATGTAGCGCCCACCTGTACCTCTGAAGTCAACTCTCTTCTCCAACTTA
AATGCTCTCCAACTCTTTGGATTTTTAATTTAAAAGGACTCAAAGCTCCTCAGTCTCCTCAAGGTCTCCC
TGTCCTCAGGACTCACCATCATGTATCTGTGAACATCTGTGTTAAAAAGCAGCAATGAGACTAAAATATT
CTGGAAATATGTACTCAGATTTTCACATTCAGATTTACACACACTTCTATAAGCCAAAACAATTTCCTAT
ACAAACAAATGTCATTCCACATAATATCTACTGTTAATTGAGTATTTTACTATACACCAAGCATTGTGAT
AAGCATTTACACATGTTACCCCATTTAGTCTTCATGCAGCCTTATGAGATGGGTATAGAGACTGTGTATA
TCACCATCACTTTACAGGTAAGGAAACTAAACCCTAAAGATGTTAGGAATTTACCGGAGTCTCAGAGCTA
ATGAAGTATTGAGAAAGCACTGAACTCCATACCTGTTTGTCTCCAAAACTCCACGCTGTTAACCACTCCT
CTATCTCTTCTACCTCATACAAAATCATGTAATGTTGTTTTACATAAAACTGTACATACACTCCAATATA
GCTCTACTTAATTGCATTTATAATGACATAAGCATGCTCAGGAAGGGATCCCAGTAAGTCCCTGCAAGTT
GTCATAAAATCAAAATTTCTATTTTTAAAAAAAGACCCTATAGAAATAGGGTCCTCTCCCAGTGTAACTT
ACCTAATCAACTTTACTTACAACTACTTATCATTCTAGAAACTATCATTTAGACAAAAGCAAAGCAATTA
ATGTATTGAAATACATTCTTGGTTTGCCTCAGCAATTTAATCTCTCAGAAAGCAGAGGTTGTGGGTAGAA
GAAGGTATCTATTTGGAATCTAATTCTGCTTTAACAAGCGGCAACTGCTTAGAGAAGGAACAAAGAGAGA
AATCCTGAGAAATAGTAGCCAGGTCACCTCAAAGTTCATGCTATTCACGAAGAAAAGAGCTGGGCATGGT
CTTACTTGTACCTTAGTTTTTACAAGTCAGATTGCAAAATCTTCAGAGAAAAGATCGGCTGATCCCATGA
CCTGACACTCTCATGGCAGACAGCTCTGAAGGGATGACTTTCAAGAAAGAAATTCTGACAAGACAATTGC
AAATGACTCTGATATAGAAGAAGTGTGATTGCACAGGATGAATACACACGAGTGACACAGACCTTTAAGT
ATAATGTCAGGAAGGCTGAAGCCCAGAATGAGCCGAAGCCAACACCACAAAAGGTCTTCTTGGGTAGAAT
AAGAGAAATGAGAACAAAGAAGGGCTAGATCCACCTCTCCAAGGACTAGCTGTATGACCTGGGGTGATTT
TCTTAACCTCTCTGAACCTCACTCAGTTTCCTTGTCCATAAAATGGAAATAATAATTATTACACTGCAGG
TTTCTTATGAGGATTACATGGAATGATGCATTAGAAAAACAAACAACAGGCTGGGCATGGTGGCTCATGC
CTGTAATCCCAGCATTTTGGGAGGCTGAAGAGGGTGGATCACCTGAGATCAGGAGTTCGAGACCAGCCTG
GCCAACATAGTGAAACCCCGTCTCTACTAAAAATACAAAAATTAGCTAGGTGTGGTGGTGCATGCCTGTA
ATCCCAGCTACTTGGGAGGCTGAGGCAGGAGAATTGCTTGAACCTGGGAGGTGGAGGTTGCAGTGAGCCA
AGATGATGCCATTGCACTCCAGCCTCTGGGCAACAGAGTGAGACTCTGTCTCAAATCAAAAGAAAACAAA
CAAACAAAAATCTAGCACAGAAGAAGACATTCAAAAAATATAAGTTGTAAACATACGAAAAAAAGGTCAT
CATCACTGGTCATTAGAGAAATGCAAAACAAAACCACAATGAGACACCATCTCACACCAGTTAGAGTGAC
GATCATTAAAAAGTCAGGAAACAACAGATGCTGGAGAGGATGTGGAGAAATAGGAACGCTTTTACACTAT
TGGTGGGAGTGTAAATTAGTTCAACCATTATGGAAGACAGTGTGGCGATTCCTCAAGGATCTAGAACCAG
AAATACCATTTGACCCAGCAATCCCATTACTGGGTGTATACCCAAAGGATTATAAATCATTCTGCTTTAA
AGACACATGCACACGTATGTTTATTGCAGCACTATTCACAATAGCAAAGACTTGGAACCAACCCAAATGC
CCATCAATAATAGATTGGATAAAGAACATATACACCATGGAATACTATGCAGCCATAAAACAGAATGAGT
TCATGTCCTTTGCAGGGACATGGATGAAGCTGGAAACAATCATTCTCAGTGAACTAACACAGGAACAGAA
AACCAAACACCGCATGTTCTCACTTATAAGTGGGAGTTGAATAATGAGAATACGTGGACACAGGGAGGGG
AACATCACACACTGGGGCCTGCCGGGGTGTCGGGGGCAAGGGAGGGAGAGCGTTAGGACAAATACCGAAT
GCATGCAGGGCTTAAAACCTAGATGATGGGTTGATGGGTGCAACAAACCATCATGGCACATGTATACCTA
TGTAACAAACCTGCATGTTCTGCACGTGTATCCCAGAACTTAAAGTATAATAAATAAATAAATATATACA
TACATGTTGTCAGTTCCTTCCTGTCCATATATATATATATATATATATATAGAGAGAGAGAGAGAGAGAG
AGAGAGAGAGAGAGACGGAGTTTCACCCTTGTTGCCCAGGCTGGAATGCAATGGCGTGACCTCGGCTCAC
TGCAACCTCCGCCTCCCAGGTTCAAGCGATTCTTCTGCCTCAGCCTCCCAAGTAGCCGGGGTTACAGGCA
TGTGCCACCAAGCCCAGCTAATTTTTGTATTTTTAGTAGAGACAGGGTTTCTTCATGTTGGTCAGGCTGG
TCTTGAACTCCCAACCTCAGGTGATCCACCCGCCTCAGCCTCCCAAAATGCTGGGATTACAGGCATGAGC
CACTGCGCCCAGCTCTGTCCCCTTAATATTAATGATTTAAAGTTAACAAAAAGCAGCCCTCTTCAGCCCC
TATTTTGTTTCTACCTGTCTGTCAAGGACAGTGATTCTCAAATTAGTACATTTAAAATAAACATCGGTAA
GGAGAATTTAAGAATCCAGGTAACACACCGATTGTTAAAATGAGGTCAAGGCTCTTGACCTGGAAGAATT
CTATTCAACAGTTTGTGGATATCACACAGGATATGGACCTGCTGTTGGAAACCCTTGAAGAATCATCATG
GATGTAGAAAGGACAAGTACATGACAGGAACACAGCAAACACTCAATTAAAATTGGTTCAAATGTTGAAA
AGGGACTAGAAAAAAGCAAACGCCTTCATTTTCCAAAAGAGATACATTTGCTGGGGGCCCATCCCAGGTA
CAATTCTCATTAAGTAGGTGGTTTGCATGCCCTCAAGGAGAGATTCTGTGATCCACAGGGGCCACCATGG
GTCCATGAAGAGCCCCTTATACCTGACATTTCTCGTTTTCTTTTCCGATAGAGTTGTCGGATGAATAGAT
GAAAAACAGTACCTATGGGCTCATGATCCCAGGCAGAGAAATGTGACTCAGATGATCATACAGTCAGGGG
CTTTATAACTGGCAGAATGACCACATCCAAGGAGAACAATCACTAGATCAATTTAACTGGATCAATACTT
GGGGTGAGGACCCTGGAGTCCTAGGCAGGGCTCTCACCTCCCCATAGATGAATTGCTGATCAGTTATAAA
TTGAATAAGGAGGGGCCGTTCATGTGTTGAAGAGCAGAGTCCAGATCCTGTTATACCTGCATCAGGTAAA
CCTGAGATCACAAAAGCAATGTCTTTTCTATAACATCTATGTTTCTCCAGGCTCCATAGTCACCCAGGCT
GAAAGCATCTTCCTCTCATTCGTTCCTGGGACCAATTTGCTCACCAAATTCACTGGTTTTACCTCCTAAA
TATTTATCAGGTATTTCCTCTACTTTCAATCCCACCATCCCTGCGTAAATGTAAGCCCTTGTCATACTAG
GTAATCATGGTCAGGGATTTGGAATCTGGTCAGAGAAAGCTGTGTTCAAATCTCAGTTTATGCTCATAGC
TTATGCTGTGCAATCCTGGGCAAGTTATTAAACCTGTTGAAATTTCAGTTTCTTTGTATGTAATGTGGGC
ATAATAGTGACAGCTGCCTCAGAGGTTGATACAAGATTTATGAGATAATCCTTGCAAAGTATTTAGCACT
GTACCTGGCACGGGATAAGTACTCAGTAAATATTGATTAATATTACTAGACAGTTGCGATAACCTCTCAT
CTGGTCTGTCTACCTCCAGCCCCACCTGCCTCCGTATTATCTGCCTACCATTAAAGGGAAGATAAAATCC
ACGATGATTCTTCCCAGAGCAAATGCCACCACAGGTACACAGATACGCACATGCACACACATACATGCAT
ACAAACACATGCACACTCAGCATTGCCCCAGCTTAAAGACACAACTCTTTTGCCTGGTATACAGGGACCT
TCTTAGCTTTTCTAAACTTGAAAATTAGCTGCTGGCTATTTCCATGGCACAGTATTTATTTCTGATCTCT
GAGCTTTTGAGTAAGATGTTCCCTCTTCCTGATGTGCCCCTGCCCCTCTTGTCCTTCCAGTGACCTCCAA
CCCATGCATGAAAATCCAGGCAAGTGTCACCTCCTCTGGGAAGCCCACAGGTCCTCTCAGGGTGTACATG
CTCTGCCCCTATTATGGACATCTCGGAGCCTCAGTGCCCTCACCTGCAAAACGGTACTTAAAACACCACT
CCAGACAGTGTTGTATGAGGATTAAATGAGCTTAAAATTCATGACATTTCTGGAAGATTGGAATTCAACC
AGAGTGCTGGGAAGAGCTCAGACTGTTTCATGTGATGGATGGTAGGTAGAGCTGGTATTGTTTACACAAA
GGGAAGAGAGTGGGGACTTACAATGTGAGCCCCAGGAGGCAGGCACCAGATTCTATTCATTTTTGGACTC
CCAAGCAAGGAGTGCTTTGCTCACAAAAGGCAACAATTGCTTGCTAAATTAAAGCCTGAATTAGAAAGTA
AATAGATATCTCAGGCCACCTCTCCCTGCAATGAATGTGGGTGGTGTTTGGCCAGGAGTTATGCCACCAT
CACACATCTTTTCCTCCAAGTGAGAAAATCACTTTCTCAATGATTTTCCCTCATTCTGGCCAGGCAAAGA
TGATCACACCACCTTTATCTCTGGTTCCCAAAAGAGGAAAACAATGGGACTTGGAGGTTAGATGCCTCTC
TAAGGTGGTCCAGCCTGTCACCAGCAGCCCCTGGCTTTCACTAAGGCTTACCCCGACTCGCTCACACTCT
TCTTTCTGTGGACCCAGAGAGCTGTGTGGACAAGCAAGAGAAGCAGGCTCATTGCTTGTGACAGCAGAGG
GGGCACAGAAGCAGCCTGGGCCATCCCAGACAGACCAGACCAGCCTCTCTCCCTCATGCCTATGGGACAT
TTCATAGCTGTCACCGCCCCAGGGCTTCCATCATGACCAAAGCAAAGAACCCTTTTCACCTCAGTAGCTT
TGAAAAGCAGCGTCGCTAAGGCTGCCAACAGGGATTCAGCCCTGGAGATTTCTTGGAGTTGGTTTCATGG
ATCCAGCAAACCCTGCATCTGCTCACAGTTAAACTCACAGTTGGGTCAATGCATGCATTGCCTATAGCCC
TCACTCATTAAGCTAACCTGGGCATCTCCTTTTTCTCTCTTTGGAAGCATCTCCCCAGCTCCCTATAGTT
TTCAGACCGCACGAACCAGAAAATACATCATAGCAAGGCTGAAAAGGGAGACACTTGGTTAAGATCACCC
AAAGTCAGCCCCAAACCCAGGCCCTGACACTCAGCCTAATGTCCTCGCCCTGCCCCACACTACCTGCCTG
GATTGGCACTTGTAGTGCCCACCCCCTGAGGATAGGCTGAAACTCAGGCTTGTTTTTGAAAGTCCTGAAA
CCTCTACTAGCCAGGTCAGGAGCTCAGCAGGTGCCAGGGCTGCAAGTTTTAATCATGATAACTACATCTC
TCTTTCCCTCCCTTTTTGCCAGGTCCTGTACATTGACTATCTCTTTGGACTCCACAAAACTTTAGGAGGC
TGGTGTTATCATCTCCATCTTACAGATAAGGAAAGAAAAATTCAAAAAAGTTATGTAGCATGCCCAAGAT
TCCGCCTGGAAAGTGGACATCTTTCATTTCAGGGCTGTGGATGTGGCTGGGTCAGGCACTGCTTATAGTA
GGAGGGGAAGAAGTCAGATTTCATCCAAATGACAAGAAGAAAACATCATCCACAAGCCCAGCTAGTGAAT
ATGCTGCAGGCAGGGAGAAAAGAGGATCCGGAGTCAAAGACATCTCCAGGAGAAACAATGTCTGCTGCTC
AGAGGAGAACAGCTGGAAGCCCAAGGCCTACTTCTATAAGGCTACTATGCCCACAGCAAAAGCATGGGTC
AACCCAAGAGATCTAGGACGGCTGCAGAGAGATACACACGTCACCATGAGGCCAGAATGCACATCTTGGG
TCTTCACCCAGAGGAGAAGCAGAGAAGCAGGGCCTGACAGGGCCTGAATATCCCTCTGAACCTGGTGATG
AGGAGGGGCAGCTGTTCTCACATCCCACCCAAGCAGGGCCAACCAAGACCAGTGTCAGCCAAGATGCCCA
TGAGGCTTTAAGTCATCTTAGGATACAAATGAGATCAGCTAGTCAGCTTTTGAAATCTGTGGAGTTTTCC
TTCTTTGCCTCTTAATTTTTCTCTCCAAACATGTCAACCCGTATGGGCTAAGCTAATATGAAAACATTTG
TCCCTCTGAGAGAGCAGAGCTAGAGAGATCAGAGCTCCCCTAGAGGCTGGGAAAAGCCCAGCTAGGGAAG
GTTCAGCCCACACACCCTGAGCACCTGTGGTGCATCAAGCCTCACTCCAGGTGCCGGGGAGTAGCTATTA
GCAAGATAGAAAAGGCCTCTGATGTCATGGAGCTGACCTTCCAGAGGAAGGGACACAAATGACACAGGAC
TAAACAAAGACTATAGAGTGAATTCAAAGGAAGAATTGCATCCTAGGGTGGCCGTAGTGGCCTCTCTAAG
GTGGTAGGGAGGGAACCTTTGGGCTGCACAAGGAGAAGGTGCCACTCTAGGAGAGCTCTAAGGAAGAGAA
CTCCAGGCAGAGGGAACAGCAGACACAACGGCCCTGAGACAGGACTGAGCTGGGCGTGCTGGAGGAACTG
TCAGAAGGTGGGCTTTGCCAGCACCTGGGGCATATGGGGGATGGGAGCAAGATATAATAAGAGGGTAAAG
AGGCAGGTAGGCTCCATGAGCACAGTGAGATCCCGAGAGAAACATCTGCTGGCTGCACCCTCAGTGCCTA
GCTGAACTGAACTGGAGAGTTCAGCTGAGATTGACAAACACATGTGGGTACAGCCAGATAGGGGCCAGGC
ACTGGACTGGCTTGGGGCTTGAATGAACAGCCCAGTGGGGAAGACAGCCACACACACAGAACCCAAAGCC
CTGTCAACATTGTCAGACTGATTGATACGTGTCCGGGGCTTTTCTCCCTCAGAACCTCAGAGCCAGACAT
CAAAGAGCATTTCACTGCAGAGCCCCTATCCTGGCTTCTTGCTCTTTTGTTGGTTTTTCTTTACCTGGGC
CAGAACACATGGAGAGTGAAGTTGGTATTTCTCTAAGCTTGCAGTAGCCAACAGGAGGATGAATTATTGA
GGTTCTATGCTTGTTAATAGCACACTCCAATCTCTGGTGTTGACAAGGCTACAGGCCACCAGGGGGTTTG
TCCATTCAAGCCAAATACTTTTTAGGGACTGGCCTGGAATGCATTATAATGCTTTTGGGAGAATAGAAAT
GCCCTCGTTCTGTGCCAGATATTTAACCAGGAACAAAGGAAGAAGAGTGCTTGGCTCAGACTCTTTTCAA
AGTATTGGACAGCCCCATGCAGGACTCCTGCAGCCTCAAGCAGACTCATGCAAACTCAAGGGGACCTACC
CGGTTGTAGAGGCCCTTACAGCATCAAGATGCAGGATTCAGATGGAGGCACCCAGCATCTTTCTTCTGGG
ATCCACTCAGTAGTTGGTACCCAAGGTTCCTAGCCATGAAACTCCTCCTTCCCCTTTCTGGAGGCCATAT
AGAGTGAACTTACTATGGCTCTGCTCCCCACAGTTAAACTGAAGATTTCCTGATTTGAAAGTAATACATG
TACAATGAATTTAATAATTAAACAATCAACAAGTATTCATTCTATGGCTACCAAGGGCACTTTTCTAGGC
ACTTTGCATACTGATTCGAACATACTGTAGAGCATGTGGAAATTAAAGAAACCTACAAAGAAGGAAAACA
GTTAAAATGTTACCCATTTGCCTATCACCTAAGAAGCAGCAGAGTTAACATTTGATTTAGTACATTCCTT
TCCAGACATTTATCTATACATTTTAATATGATTGAGATCATACTGTCAACCTAATTTTGTATCATGACTT
TTAAATTTAACACTACATCATAATCATTTTTTCCAGCTAGGATTTCTGGCATTAACACATAGAATTTCAA
GATATCCAGTTAAAATGGAATTTCATAGAAATGACAAATAAATTTTAGTATAAGTATATCCCAAATATTA
CATGGAATAGACACCAAAAAATTATTTCTTGTTTCTACTGAATTTCAAATTTAACTGGTGTCCTGGGTTG
TATCTGGCAACCTTTGGTTAAATATTCACAGGAGGCTTCATCTCTAGCCTCATCTTTGCCACCTGACTCC
TTCTCTCATTCTGTTCAAACACACAGACCTTGAACAGGTCGCGCTGCACCTGCCACAGGGCCTTGACACT
TGCTCCCCTTCTGCTTGGATGCCCATCCCCTTGATATCTAACTCCCTTATTCACTTCCCTCAGAGCTCTG
TTCAAATGTCAACTTATCAACAGGTGTCCTCTGGCCACTCTACTGAAAATAACATTCTCCATCTCTCTCC
ATCCCTCATATCCTGTCTAACCAGAATAAATGCTTTGTTCACAGCATTTGTTCCTGCATGTAACATGCTA
TATTTAATTCCCTACTGTCTGGCTCTACCTCTTAGGGTAAAGATCCCTGAGAACAAGGACTTTATCTGTT
TGAATTTCATTTTTCTTTTGTTTTACCACCATATCCCCAGTGTGTAGAACAGCACCCGGCACATCGTAGG
TGCGCTAGGAATACTTGTTAAATGAATGGACACGTGAGTGTGCATGCATGTCTCTGGTTATTGATTCTAT
CCGATTGAATCATCAGTCTATTCCTGAACCATACTGATTTAATTATTGTGGCTGCATGAGCACTTTTTAA
TATCTGATAGAACCACTTCTCTCAGTAATCTTTTATACTTTTTCTCCTTGGTGATTTTTGAGTGATTATT
CTCCCACCTAAATTTAGAGTCATAAAAATGGCAAACAATTATAGATATGATAATTTGCCACTTAGCAAAT
ATAGCCTGCACTATGCACCAGGCCTGCTCTAAGCACTTTCTATGCATTAACCATGTAATCCTCACAGCAA
ACCTGTAAGGGAGGTGCTATACTTACTGCACTTTCCAGATGAGGAAACTGAGATGTAAATAACTTCTGTG
AGGTCACACAGCTGGTAAGTGGCAAGGCGAATATCTAACCCCGTCTGGCTTTAGAGGCCATCCTGTGAAG
CACCCTTCTTGCTGCCTTCTTATTCATTTTATTTTGCTGCCGTAACAAATTACCACAAACTTAGCAGCTG
TAAAATAATACATGTTTGTTATCTCACAGTTCCACTAATCAGGAATCTGGGCTCCAGGTTAGGTGGATCG
GCTCAGGCCTCACAAGCTGAAATCAAGGTGTCAGTTGGGCTACAATTCTCCTCTGAGGCTGGACTCTTCT
TCCAAGCTCACCAGTTCCTGGACACATGCCCCTCAATAGCATAGCTACTGGCTGCTTCCTAGAAACCAAT
AGGAGCGTAACTCTCTCAGACTTTCTCTCCTGCCACTGGCCAGAGAAAACACTCTTCTTTTAAAGGGCTC
ACCTGATTGCAACATGCTCACTCAAATAATCTCTGTGTTGGAAGTTCAGCTGACTTGGGACTTCGTTTGC
ATCTGCTAAGCACCTTCACAGCAGTGTCTGGATTCAACTGATTGAATAACCAGGTGCCATTTTTAGAATT
CTGCCTACTACCATCTTTTCGTGGGGGTGTTATTATTATTTAGGTATGGCAAGGCCAACAGATGAGGAAA
CAACCACCACTGAAAATAGTTGATTATACTCAGAGATGCCACATGGGAAGTACCAGGGTTGGTCAGGAGG
CAGAGGGAGAGCTGGGCCTAAGAGCAAGAGCCTTGACCGTGATTCCTGTGGAAAGGAATGGGTGGGGCAG
GGTAAGCAGGGTTAGGATTGGCTATTTTGAATAATTTCACAGGTTCTGGGAGCATAAGAACTGTCCTGAG
TTGTCCAGTACCTGGCCCTGGGGTGATGAGGGTGGGTGGTTAATGACCCAGAGTGTGAGAGTCCAATAAA
GAAGGTCATTTGGTGTGAAGACTCTGGATCAAGTTGGTTTACACTTAAAAGCACCCTCTCAACCATGTTG
TTTATTATCTTGAGGAATTGGCTAACCTTGGGAGGAGGAATCCCTCCAGGGTCAGCAAGGCTTCAGAGGT
CAAAGAATACCGGAAATGAACGGCACGGTTAACACACACAGCTGCCTCATTTGGTCAGGTTGATCCATCC
CTTTCTCCCATCTCCCATCCCCAAAGGAGAAAACAACTCTTTGTCCCTTTGGTTCACATTGTTTTAAAAG
TACAAAGCAACTTAGGAAGAACTGACACCTTTATGACAGTCTTTCCTTCCAGGAACATAGTATACCTCTC
CATTTATTCAAATCTTTTATGACTCTCAGTAAAGTTTTGTATTTTTCTCTAAATAAATTCTCACTTCTTT
TTATGGTTATCCCAGGTATTTTATGGGTTTTACTGCTATTATGAATGGAATTTTCTCCTATATTTTCTAG
TATATTCTACTATATTTTTTACACTTTACTACATTTTCTGTACTTTTACTCTGTTTTCTAATTATTAGTA
ATTGCTGATATATTGGAACTATAATAATTTTTTACAGCTTTATGGTATATAATTGAGCTACAATAAACAA
TGTGAGATTGTTTATCTGTCCCTACCACCTTATTTTATTTGCTGCAATTATTTGTGTGTGATCAAAGTAC
ATATTTAAAGCATGAATTTGATAAGCTTGACATATGTCTACACCTATAAAACTATCCCCACATGAGGACA
GTGACCAAATCTATTACCCCCAAACCTTCCTCCTGCCCTATAGTAATCTTTCCCTCCCAACCCTCCCACA
TATTCTCAGGCAACAACTGATCTGATTTCTGTCACTACAGATTTTCATACTGTTTCAGATTTTCAGCTAC
TAAATTGTGACGTTATTTTTCATCATTTTTCAATTTATTCATGAGTTTTCTACTATGCAAACAGATCATC
AATATATAATAACAATTTCATCTCCTCCTTTCAAAATTATATGATCTAATTCTAGTTCGTGCACAGTGGA
TCAGCAAGAATTTCCAGAATAATGCTAAATCACCACAGTGATTTTTGTGTCCTCCTTGATTTAATTAGAA
TGATTTCAGTGTTTGGGTGCCTGTTAAACTGTTGGTGTAGTTTTAATGAAAAACAAGCCATTATCCAGAA
TGAGGTCTTGGAACACAGAGAGCAAGTTATGTGACCAGACAGCATCACTCCTTCTAACCCTGGATTCATT
TACTTACTTGCCTGGTCACCTGTCTTGTCATTTCCAGCCTGTTTTAATCATTCACCCCTCTGTGTTTGGT
ATATATATTTATTAAGGCACTGCTCACAGGTATAACTAGTTTTTACCTGTGTTCCTTCATCACCAGACTA
CGAACTAAAGCAGAAATGGTACCTTTTTCATCTGATTGGGCAAAACATCTTGCATATTCTAGGTACTTCA
TAAATGTTTATTAAATTGAATGCAACTATAGTAATGTTTACCTAAAAACATATCTCCCAAACCTGCATAT
ACAGCAGTCCCCCTTTATCCATGGTTTCGCTAGGCAAGGTTTCAGTGACTTGCAGTCAACCGAGGTCTGA
AAATATTAAATGGAAAATTCCAGAAATGTTATTCCTAAGTTTTAAATCATGCGTCATTCTGAGAAGCATG
ATGAAAACTCATGCTGTCCCTTTCTGTCCCACTCAGGACTACATTAACCCCCGCAGCCCACCCCATGGTT
CCCAGGTTTGACCATCACAGTATCACAGTGCTTGTGTCCAAGTCATCCTTATTTTACTCTATGGCCCAAA
GTGCAAGAGTAATGATGCTGTCAATTCAGATATGCCAAAGAAAAGCTGTAAAATGCTTCCTTTAAGTGAA
AAGGTGGAAGTTCTCAACTGAATAAGGAAAGAAAAAAATCGTAGGCTGAGGTTGCAAAGATCTATAGTAA
GAATAAGTCTATCTTTGAAAATGTGAAAAAGGAAAAAGAAATCCATGCTAGTTTTGCTGTCGCACCTCAA
ACTGCAAAAGTTTGTGCATAATAAGTGGTTAGTTAAACTTTATCATAGGTACCTATGTACTTATAAGAAA
AAAACATAGTATATATAGGGTTCGATACTACTTGCAGTTTCAGGCATCCACTGGGGTCTTAGAATATATG
TACTCCCGAGGATAAAGGGAACTAGTGTACATCAGAATCACCTTACTAAATTAGTTGGGGGAAGAAAGCA
AAAAGAAGTTTTATTTTTAAAATATTAGTCAATGAAGAAAAAAATAAGAATACATCTTACTAGGTTCCAT
CATATACTCCTTAAATCAGAATTTCTATCCTGGAAGCCTGGAATCTGTATTTTTGATAACCTCCCAGATG
ATCCTTATCCAGCCAGCCTTGCTTGGGCTAATAATCAGTTTGGAGAATCATTGTCATAAAGAAACCAAGG
AAAGCTAGGAGCAAAGCCCCCTTACATTATGAAATGCTAGCGCTAAAGGCATTCTAAAGCTCTATTCCAC
CCCTACATTTTTCAGTGGGTGAAACCTCTGAAAAGCAAAAAGCTTTGCCTAAAACACTTGAAGTCACCCT
CGTTACTCAGACAAAAGCTGGGTCCCAAAGGATCTGTTTCCTCAGTACCACCGGTCCTCCCAGGAACTTC
ACCACCCTTGGCAGGAATTAATGACCCAAGATCTTGGGAGAATCTTCATCTTCCCAGCCCCAGCATACAT
AGCCATGAGCAACAGGGACAGCCAGGAAGCATGTGGAGAGTAATTCCTTTTGGAGGGATACAATGACTAT
AAACCAAACCAAAACTTTCAGCCAAATGGTTGAATTTGAGTTCTGAAATAATTCAAACTCTTGAGAAAGT
TATAAACAAACATGAAGCCAGACAGCAGGTGATAATTCTCTGGGCCACCTCTGTCAGATGCATTATTTAT
AAGATGGGGAATATATTTTGTGCATTTTTCTTCCTAGATAATTCAGTAAAAACCACAAGGCAAACAAAAT
AGTTCCTACCATTGGGTTTCCAACATCATCAGCCTTGCAATCCATCCTGACTCACTTCCCTAGGTCTTCC
AGGCGTGCCCACCACAGGGAAGATTCCCAAGCACTACTGGAAGGCAAAGACCCTCAGGACAGGAGAGGAA
GTTGTGAATCATCTGGTGTAGCCTCCTTTGCTGGCAGTAAACCAGCAAAGCAGTGGCTAAGCTGAGATAA
GGGCAATCTTAGGCTCTAAGCAGTGCTCATGCCACCCCTTACGATTGTATACTAAATTTTATACGCTTTA
TTTCTGGGGAAAGGTCTTTGGGTTTCATCAGACTTGCGAAGAAGCCCCTGCCCCACAGTGGTTTTAAGAG
TCACTTTCCGGAAGCGTGTAACTCCCCACCACTCCTATCCTCTCCCACTGCCTCCACCCAGCCTCCCTCA
CCTGTTGGCTGAATCCCACCTTCCCACTTGTCCTACTGGCTCTGGGTGTGATCTGCTCTCCATGCTGATG
CCAGTAGGCTGTTTCTAATATGCAAACCTGCCGGCATCACTGTCCTGACTACAGGACCAAACCACTGGGA
TAAAAACCCAAACTAAGTATACCATACACGGTCCTCTACATCCTGGCCCTTTGTTGTCTTTGTGGCCTCA
AATCTCACTATTTTGCTACTTTTCTCACCTAGAGTGAAGGCTTGGGCCTCACTGGGGAGATTTGAATCCA
CATGTGCCTGGCATCAAAGCACAGGCTCTTTGAATGACAAAAGCATGTCCCATACTAGTGAGGAAAGCCT
CTTCATGTCTGTCTCGACCCACAGTATATACCCAGCAGATGCTTTTTTTTTTTTTTTTTCTGAGACAGAG
TCTCACTCTGTCGCCCAGCCTGGAGTGCAGTGGCACAATCTTGGCTCACTGCAACCTCTGCCTCCCAGGT
TCAAGTGATTTGCCTCGCCTCCTGAGTAGCTGGGACTACAGGCACACGCCACCACACCTGGCTAATTTTT
GTATTTTTAATACAGACGGAGTTTCACCACGTTGGCCAGGATGGTCTCGATCTCCTGACCTCGTGATCCA
CCCGCCTCAGCCTCCCAAAGTGCTGGGATTACAGGCGTGAACCACAGCACCCAGCTACCCAGCAGATGCT
TTCTTAACCCCAATGAAGACCCTCAGCTCTGACGGTACACACAGGCTTTCTCTAGCAATGGGAACTTGAT
GTGATTCATTCTAGTACTTAGAATTCAACTGTCATGTGTTAGGCATGAAGTTTGCCCCAGCTAGTGTGCC
AAGTGCTCAGACATGCTAGTTTTGCTGTCGTACCTCAAACTGCAAAAGTTTGTGCATAATAAGTGCTTAA
ACTTTATCATAGGTACCTATGAACTTATAAGAAAAAACATAGTATATATAGGATTCGGTACCATCTGCAG
TTTCAGGCATCCACTGGGGGGTCTTAGAATGTACATACCCCCAAGGGTAAAGGGGGACTAATGTAAATTA
GAATTACCTTACAAAATTAATTGTGGGAAGAAAGCAAAAAGAAATTTTATTTTTAAAGAGGCTTTTAAAC
TATTAGTCAATGAGGAAAAAATAAGGATACATCTTACTAAGTGCCATCCTATACTCCTTAAATTACAATT
TCTATCTTGGAAGCCTGGAATCTGTATGAATAAAGCATAGCCCCCAATTATTAGCCACCAGGAAAATCAA
AACCACAATGAGATACCACTTAACACCCACTAGGGTGGCTATAATAAAAACAACAGAGAACAACACGTGT
TGGTGAGGGTGAGGAGAGCCTGAGACACTGCCAGTGAGAATGTAAATGGCACTTCAGTCACTTTGGGACC
GAAGGTCCAAAAGAGGTATCATATAACCCAGAAATTTCACTCCTGCCTATACAAGAAAAATGAACATGCA
TGTCCATACAAACACTTGCACATGAATAATATAGCAGCATTCTTCCCAATTAAAAAAAAGTAGAAACAAT
ATCAATATCCAACAACTGATGAATGCATAAGTCAATGCAGTATATCAATACAATGGAATGTTACTCAGCA
ATAAAAAGGAATGAAGTATTGATACATGTTAAGACATGAAAGTACCTTGCAAACATTACGTTAAGTGGAA
GAAGCTGGTCATAAAAGACTACATATTATATGATTCCGTCTACATTAAATATCCAGAATAGTCAAATGTA
TAAAGATACGAAGAAGATTAATGGTGGTGTAGGTCTGGGGAGGGGGCAGGAGGATTATTGGTCAGCAATT
GGGAGGGACTGCTAAAGAGGATGGCATTCCTTTTGGGAACAATGAAAATATTCTAAAATTGATTGTAATG
ACGGTTTCACAACTCTGTGAATGTACTAAAGATCATTGAATTACACCTTTGAAATGAATGAATTGTATGG
CATGTAATTCTATCTGTGGTTTTAAAAACACCACCCAGCTCCCACTGTCAATGAACCCTTAGTCTAGGCA
GCTCCCCAGGGTGACTAGCTTGTTTGGTTTGCCCAGGACTTGCCCAGTTTTAGCACTGAAAACCTCACAC
CCAAGGAAATCTGTCAATCCCAGGCAAACCAAGACAATTGGTCACCCTACTGGAACTGCACCCACCCATT
CTCAGCAGGGACTTCAAGGGCAGAAGACAGCCAGCTAGCCACCCACAGACACTCTGAAGCCAAATGTGGC
CACGATCTCTACACAGAGGAGACGGGAAGCTGAGCATGTGGCCCTCTCAGGGAGGAAGGAGAAGTGACTC
CTCCCAGACCTGGGCTGAACTGACCCCACAGCAGGCTGGTCACTTGGAGTGAACTTGTGGCCAGATAGTA
ACACTGCCCTCCCCGCCGACCCCACACACACACAATCCCCCTTAGGTGCTGGCATAATTGAGGGCACAGG
GCAGCTGGTTCCCACTCTCTCTGAGTCCTGATTTTTTAAACTCATACAATTATTGTAATCCCACACTCTG
CTTTGTCATGCCTTTAGTCCTTCCTTTGAGAACTCCCCTCCTACTCTCAACAGCCTGGGCTGAGGGCTTT
CCAAACAGCAGATCTCGGAGGCTTAATGGTGTTTGGTCTTTCTAAAGCACTTGTAATCACCTCTCCTTTC
TATGATCCAATTTCAAATGTGACAAATGTAGTTCAGCCCAACCTGAGTGCCTCTAATTGCTACTAAAGGC
TGACAGGGGGAAGGCTGGATAGTCTCATCAGCCATGGAAGATAGAGCACTAGCCAGAGGCAGGATTCCAT
CCCTTGCATCCAGACAGGACTGGCCTGCACCTGAGCCCCTAACCTACTAGGGCAGAGATCACTTGGAAGT
TCCTCTCTTTCTGCCACCTTTCAGCAATGCGGCCATTTTCACAACTACTGTCAAATTGTCTTATGACAGC
ACCAGGTAATTCTCTCTAAATGGTTCTGGGGTATGTATTATTTATTGTGAGTCTACCATGAGCAAAAAAA
AATAACAGCCATCTTTAAAATTTTAGTTCACAGTTACTCTTCACACGACAGCCAGAGTTTCTTTTCTTTT
TCTTTCTTTCATTTTTTTTTTTTTTAATTAGTGACAAGGTCTCACTCTGTCACCCAGGCTGGAGTGCAAT
GGTATGATCACAGCTACACTGCAGCTTCTAACTCCTGGACTCATTGGATCCTCCTGCCTCAGCCTCCCAA
GTACTGGAACTATAGGTGCATAGCACCATGCCTGGATACTTTTTAAATTTTTTGTAGAGGTAGGGGTCTT
GTTATGTTGCCTAGGCTGGTCTTGAACTCTTAGGCTTAAGTGATCCTCCTGCCTTGGCCTTCCAAAGTGT
TGGGATTGCAGGCATGAGCCACCATGTCTGGCCCCAGAATTGTTTTAAAGCATACATCAGATCCTGTTAC
ATCCCTACTCGAAGCTCTCCATTGGCATCCCACTACCTTTAGAACAAAATCCTGGGTTCTCTTCACAGCC
CCAACCCTGGCTGTTCCTCCAGCCTCACATGCTACCCGCTTCCTCAGCTCCAGCCACCCTGGCCTACAAG
TCTTCTTTGAACATACCACACATGCTGCGTCTTCAGGGCCTTTGTACATTCTGCCTCTCTGATGCTCCAG
ATTTGTTCCCCCAGAGATTCCTGTGTCTCTTCCCTCACTTCCTTCAGGTCTCTTCTCAAATGTCACCTCC
TTAAGCAGGCTTCCCTGACCATCCCACTACATTAAGTAGTCCTCTTCCATTATCCTTCATCCCTTTATTC
TGCTTTATTTTTCTTCATTGCATTCATCATTATATTAAATATTTGTTTGCTTATTTGCCAACAACTTCCT
GCTGCCAGAACATAAGCTCCATGAAAGCAGGGATACGTCTGTCTATTCTGCCCAGAATAATGCCTAGTGT
CTATATCACAAGTGCTCAGATAATATTTATCAAATGACCAGTTACTCACCCTCCTTTATGAGGTGTCAAC
CTATCTCCACTTTACAGGTGAGGAAACTGAGGCACAGAAAGGTTCTATTACTAGTCCCAAATCATGTAAC
TAGAATGTGGCAAATATAGACTGTGAACTAAAATCTCTCTGACGCCAAACTCGGTGTTCTTTCTATCGTA
CCACACTGCCTCTCTTCTGAAACACAGTCCTTTGTGAAACCATGTGGGAAGGGAGCTTAAAAAGGGAAGA
GACTCCTCGGAGAAATAAGGAACCTGCACCCTCCTTCTCCACCTCCAGTTCTCAGCTGATGTTTTGTGAC
ATTGAAATTGGGGCAATACCAGCTAGAAACATTTATTGATTTCAAAGCCAAGAACACTCTAAGTGCAGTA
TTAAGGCAATTCCATCCTAGAATTGAAATTTCTGGTGGCAGAAAAAAAAGTTAAAGCAAATCTCAAGGTG
ACAGCAATTATAGTATTTAGAGTTTAAGTCCTTTTTGGAAGAAGGCTGGAAAGTAATGGAGCAATGAATG
AACCATTAGTGTAAAATTCAAAACCAAACAAAGTCAATTCATGGCCTAGTACAAAACTTCAAAGAAGTTC
CAGAAAATCAATTAGCTGTTGGTTATTACACAGAGCAGTAAACCTCATGTGAGTATTTCAGAGACAATTA
AAAGTATCAGGAGTATAAACAACTCAGAGTTCAACCAGACCAAGAATTAGCAAACTTTTCTGCAAAGGGG
CAGGTAGTAGATATTTTAGGCTTTCAAGCTATATCATCTCCACAACTACTCAACCCTGCAGTTGGGGTGC
AAAAGCAGCTGCAGCAATATGTAACCAAGTGAGCATGGCTGTGTTTCAATAAAACTTTATACACAAAAAC
AGGTGGTGGGCCAGATTCCACCCATGGGCTGTGTATAGTTTGCCGACTGCTGATCTAGAACAATGTGCTT
CTGTGACAAATGAAGTAACAAAGACATGGACAGATGAAATGACTGTCGCAGCCAGTTATGAAAGAGAGAA
AAGAGAAAGTCATTTAACATTCATTCAACAAAGCTTTATTAAGCATGTATTAGATCCAGGCTATTCTAAA
CACAGGAGAGGCAATGATAAAAGAAAGAAAGAAAGAAAAAGAGGTTTTCTGGGTGAGATTCCTGAGACTT
CACATTCCAGCAAGGGCAGCAGGCAGTAAAACAAAACAAATAAATAAATAAACATAAATGAATGAGAGGC
CAGGTGCATTGGCTCATGCCTATAATCCCAGCACTTTGAAAGGCTGAAGCAGGCAGATAGCTTGAGTCCA
GGAGTTCGAGACCAGCCTGGGCAGCATGGCAAAACTCTGCCTCTACAAAAAAATACAAAAATTAGCCTGG
CATGGTGGCACGTGCCTGTAGTCCCAGCTACTTGGGATGCTGAAGCAAGAGGATCATTTAAGCCTGGGAT
GCAGAGGTTGCAGTGAGCTGAGATCCTGCCATTGCACTCCAGCTTGGGTGACAGAGCAAGACCCTGTCTC
AAAAAACATAAAAAAATAAAATAAGCAAATGAATAAGATACCATCAGGCAGCAATAGTGCTATGACTATA
ATGAAAACGAAATGTGGCAGGAGGCGGTTTTGGGCATGGGGGTGGGGTAGCAATTAAATCGGTTGTCAAG
GAAGAATGGAGCCCAAACATAAATGACAAAAAGTTGCCATCCATGGAGAGATCACATCTAGTAAGCTCAT
GGCACGTGCACTCAAGCTTCCCAGGCTGTTTCTTGCAGATGTGGAAACCGAAGCTACAAGAGCAGCAGGA
TTGGTGTGGTCCGGAAGGATTCCTGTGGTGTGGCATGGTCCGGGAGGATTCCCAAGTCAGTTCTCTCTGG
CTCCAAAGCTTAGACTCTTTCTTTCACACCCGCACATTCCAGTCGTTTCACAGAAGGATGACTCAGAAAT
TCCCTCAGAAATTTAAAACACCGTCTTAGTCTGAAGTGTTTGGTTTGGGGCTGGAACACATACTAAAATT
TTGACTAGATATTACAGCATCAAAAACTGCTCTGATGACCAGATGACTGAAATTATTAAATTTTGCACTT
TAAAGAATGAACTAGTCTTTTTTCTTAAAATATTTCATATTTTATTTCTAAAGGAGATAAAAGAGAAGCT
TTCAGCCTGCTACTTTCAAGCATCTCATCTGCAGACAAAATCTTCATGCATAATATTTATTCCCAATAAA
TGAAAAACCAAAATGAAATGCACTTTTTCTGTTTTAATATTGGTTTTTGAAGTACTAGAGACACGTTGAT
ATGCTATATGAGAATTTTGAGTAGCTACATGCAGCTTGCTGATTTGTTCAAGGTGATTGTGAGGCAAACA
ATTCTCATTGTCTTTTTTTAATTTCAATGTGAGTGTTCCTTATACTTCCTCTCTTCAACCAGTGATCCAT
TAGGAGTAAAAATTAAACAAAATATGACTAATCATAGGAACAGTTCCACCCACTGGGGGGCGTTCACACC
CACCAGAGCATGGAGTGGTGTTTAGCTGAAGGACAGACCCCTACATATGCTCACTCCATATGCACCTGCA
GCAACCCAACTGTTCCTTTTAGAGGGAAGAGAATATTTAAATAAGCATTCTGTTCATTGACTGTTATGAG
CTAGGAGACAGGGACTTTAAATGTCTTTAATGAGAAGGCCCAACCCTATTGCTCAGGCCCAGGCCCAGCT
GGCGGTGAGTGAGGCTTAGAGGATGAAAAATATAAAGAGGCACCACTCTCAGGGCTGACCCCACACAGGA
GCAATTCTGAGAGTGGGTGCTGCCTTAAGATATAGGAGTTAAAAACAAATTATTTAGGCAGATAGTGAGG
GTAAGGAAGTCCTCACTAAGGTTTTCCTTTTAATGAAAAGCAGCCCCAAAATCATTTTCTTTTCTAACAA
AGAGCAGCCTGTAAAATCGAGCTGCAGACATAGAAAGGGAAGCTGGAAGTTTGCACGGGTGAATGCCGGC
AGTTATGTCAATAGAAATAGGCTACCTGGGACTAGGCATGATCAAAATTTGGCTCCATCTTCCTGTCTCT
TTGCCAGCCACATGTACAATAAGGAGCAGGCAAGATCCTGGCCAAGTGGAAAGCCCATTTGCATAATAAG
ATCAGGGTGGGGCTACCAGCCTTTCACTTCGTGCTATGTATATGTCACACCTTGTGGAACTAATCTGTGG
GCCCTATGTAAATCAGACACCACCTGCTCAAGCCTGCCTATAAAATCTGCTGTGGTATGCCTCAGGCCAG
TTTTTCCCTTTCAGATGCCCAGATGTCCATCTCTCTCCTTTCTTCTGCCTATTAGACTTTCTGCTCCTTA
ACCCATCCATGTGTGTCCGTGTCCCTAATCTTCTTGGCGCCAAATGACGAACCCCAGGTATTTACCCCAG
ACAATGATGCTGCTTCACTTATGTTTTGTACCCTACTCACCTCCCCCAGGGCCTGGTCCCATCCCCCTAC
ACCTCCCCACACCACCCCCCACCCCCAACACACACACAAACTGCAACTCAATCTTTCCATAAGTCAGTGG
TTAGAAATAAAACAGCTGCTTGCTCCTAAAACCTCCCAAACCAGAGCTGCATTGAACTTGCTGGGCCTGT
GATGGGGGTTTGTGCACTGGGTGCTGGTGCTCTTGGCTTGTGTTGGCTCATGTTAGTCACCACCACCTGT
GTCTCTCTGATGTTGGGTTTTACTGTATCCTTATGATAACTTGGGTGTTAACAAAAAAGTTTTCTTTTTT
TTTTTTTTTCCAAGAAATTCTCTTTTATCTTGCAGAAAGAAAAGCACTTTAGGAGGAAAACTCAAAACAA
CAGACGTCACTGATGGTTGAGACTCCCCTACAACTGAAACCAGTTTTTAAATGATGGCTCTCTTAAGCCA
GAAGGAATTCCCAGAGGCCCTCAGGTCCAGCCTCCAGCATCCAGCTAATTGTAGCTCAGCAGCTGCATCT
CGGGCTGGGCAGCAGGGAGCTGCTGCTTCCTCCTTGCAGTATACTGGGAAGTCTGTGTCACTGCAGAATG
CAGGAAATAATATTTACCTTATACATTTGACAGGTTGTTAGGAAGACCTGAATAAAGTAATCTACATTGT
ACTACTTGAGCGCTATAAAATGAAAGAAGTTACTTAAAATCTCTAGGAGTAGGCGGGCGCAGTGGCTCAT
GCCTGTAATCCCAGCACTTTGGGAGGCCAACGCAGGTGGATCACTTGAGGTCAGGCATTCAAGAGCAGCC
TGGTCAACATGGCAAAATCCCATTTCTATTTTAAGAAATTACAAAAAATTAGCTGTGCATGGTGGCATGT
GCCTATAATTCCAGCTACTTGGGAGGGTGAGGTGGGAAGATCGCTTGAGCCTGAGAGGTGGCAGTTGCAG
TGAGCCAAGATAGCGCCACTGCTCTCCAGCCTGGACAACAGAGTGAGACTCTGTCTCAAAAAATATATAT
AAAATAATAAAATAAAATCTCTAGGAGTAGTTAAACTTTACATCTCTTCATTACTATTTCAGCATATAGT
CAACTGTGTGGAGAAAGTTTCTCCCTACTTCTAATTAGCTTCCCGTGCTGCATATCTTATCTGTCCTCTG
AAGGTAGATAAAACCATGTTTGAATCCAAACTCCACCATTCTTAGCTGTGTGACTTTAGGTGAGTCGTCT
AACCTCCCCAAGCACCCCATTTCCTTATATGCAAAGTGAGAATGCAATGTCTCCTTCAAAGGGCTATTAT
GAGGGTTGAGTGCAACAATGCAGATTAAGTACAGGGAACACTGGCATTGTTCATAAACAGTCTCGCTGCC
AAAACAAAACATCAGAGTTACTCAAGATCCATTTCATCCTCTTGTTCTTCTCCAGAGTTAACACTCCTGT
TGCCTCTAGCTCTTCCCAATTCTCCAATCCCTGATTTTTAAACTAGTGATTCTTGAGTTCTTTAGGGTTC
TCAACGTTATTAAGAATCAGATGAAAATTTCAGACCCTCTCCACCGAAAATTTCAATGGCAAACTTTTGC
ATACAATTTCAGGAGGCTCAGGAACCTTTCAAAGCCCATCCATGTGCCCCTTCCCTGGTGAGGAGAGTGG
ACCCCAGATACGAAACTCAGTTTTGAGAATCCCCCTACGGCCCCCACCCCCTCAAAGGCAGCATCCCAGA
AGCCGCCCTCTCTGCAGTTTCTGGTTCCTGCTGGCCTCCTACCCTAAGGATGCAAATTATCAGCAGGCCA
AGGCATCTTGGAGGAGCCTGAGGTTTAGGAAGAAAGAATCAAGCTAAGAAGTGGACCTCAGCACAGCCTG
AACCTGGCAGAACGAAGGCCCAATTACCAACTTCAGACTTTCAAAATGTCAGGTCCAGTTTATTGGAAAT
CTTTCTCAGCTAAGAGGCATTCACAGAACCAAGAGGAGAAGTTGAGACAGAGGCAGGAGCTACCATGGCT
GGCAGATGGGAGGCATCCTGGAACTTACAACTGATGCAGGACAGGCAAGCCCCAAAGTAGGGCTTGGCCC
GCCAGGGTTCTTGGCTTCACCCAGGAAAGAACTCAAGGGCAAGCCGCTGGCAGGGTAAAAGAAAACAGCT
CTATTGAAGCGGCAATGTTGCAGCTCCAGTGGTGTTACTGCCCCGTGACTGCTCCAGCAGAGCAGGGCTA
CCCCACAGGCAGTGTGCTGAGGGTAGCAACTCAGGGCAGTTTTGCAGTCATATTTATACCCATTTTTAAT
GACATGTAGATTAGAGGGTGGTTTATGCATAAATTTCTAGAGAAAAGGTAGTAACTCCTGGGTCATCCGG
TCATTGCCATGGAAAGGGGCAGTAATTCCCTGGTGTTGCCACGGCAATGGTAAACTGACACAGCATACTG
GTGGGCGTGTCTTATGGAAAGCTGCTTCCACCCTGTCCTTGTTGTAGCTAGTCCTCAACTTGGTCCAGTG
TCTGGTATTCGAGCCCTGCCTCCTGAGAAGTCCCTTGACAGTATCGCAAAGACCCCAAAGGACAGGTTTA
GGAACTCTTTCAAAAACCTATTCTCCCCTGATGGAAAAAGACCTTTATGGTAAAATACACATCTCTTCTA
CAAACAAGCTGCTGAAAGCTGGCTATCACTATCTCCAGCCATGACCATAGAGAAACCATTCATTTGGGGG
CGCTCAATTAGACATATTTTGAGTTCAGACAGAGGTCCAGATGAAAGATCCCCTAGAACAACCTAGGAGA
GGTGATGGAAGTCAGACAGATGGCTGAGTTGGCATTCTACTTTTCTGGAGGTTACTTAACTTTTCTGAGC
CCAAGTTTCCTCATCTAGGAAAGATGGGTAACTCCCATATCCTGCGGTTGAGTTGAGCATTAAATGAGGT
GATATACGTAAAGAGCCTGGCATATAGTAAGCTCTCAGTGAATGACAGCTGCCATTATTATGGTTATTAG
TGTTACTCATGGGCAAAGGGGATTGCAAAAATATTCCCATTCACTAAACATGTGTTAAAAGCCTACCTTG
TATAGCAGTAACAGGCAATATGCATACAGGATCAAAGGAAGAATGAACCACATTCAGATAATTACATTCT
TTATTTACCACCAATTGTTGAGATGCTATTTGTTCTTGTAGGCCTCTAAGGACCTCCCTCTTGCAGAGAA
CATTTAATGTGGTTACCCCGTGGTTGAGAGATTACAGCTACTTTGGGGCCAGATGAGAAATTCTATAGTT
AGACTTTCGTTCATTCAGACCGGCCTTTGCCCTTGTTAATCCTAATTAATAAGAGTTTGCTATAAAGAAG
GAAAACCAAATTGACTGGACACCTGTGAGCTAGAAGCTTTCACAGATACTTATTTTTGTTTTGTTTTGTT
TTGAGACTCTCGCTCTGTCACCCAGGCTGGAGTGCAGTGGCATGATCTTAGCTCACTGCAACCTCTGGCT
CCCGGTTCAAGCGATTCTCCTGCCTCAGCCTCCTGAGTAGCTGGGACTACAGGCACATGCCACCACACCC
AGCTAATTTTTTGTATTTTTATTAGAGACGGGGTTTCACCATGTTAGCCAGGCTGGTCTCGAGCTCCTAA
CCTCGTGATCTGCCCACCTTGACCTCCCAAAGTGCTGGGATTATAGGCATAAACCACTGCACCCAGCCTT
CACAGATATTTTATTTAAGCTTTGCAACTCTGCTAGGAAGGTATTATTACCCTCATTTATGAAATGAGAG
ATTTCAGCTTAAGAGAGAACACTCTTTGTTTGAGATCACAAATAGAACCTCTGGGATTTAAACACAAATC
ACTAGGACACACCGTTCAGCAAACTGCCTTAGCCTGTTTCCCTCAGAAAGGCCACTTAAGCCTCCACAGC
CCTGGTAACAGCTGGAGAGAGTTCAGGCCATTTCAGAGACACTGTGTGAGGAGGCTGAGGGGGACAAGAG
AGCAGAAGACATTTCTCCACCTCAGTGGTCCTGTTAGAGAGAAGTTGTATTGGACACTTTTAAAATGGCA
AAGAAGACTTTACTCAAGACTATTACAATAAGGGTCAAGACTATTGCAATAGGAGAGAGAGGCTGAATCA
ACTCCAAATACAATAGGGGCCGCTGAAGATTTCTAGCTAATAGGCAGGGTGGGGGAGAGGATGGAAAATC
ACTAAGAGAAACTCTGTCAGGTATCAAGGGTAGAGGGGAGGAGAAACTTGATTGGCCACAAGGATGCAGG
GATTCTCAGTAAACTGGCTTAGCAGGATTCTTGCCAAAACTGGAAAGAAAAAAAAAGTTCCAATAATATC
AGAAAATAAAAAAAAATTAAAAATAAAATAAATAAATAAATAAAATAACTGGCCTCAACAGGCCAAAGAT
GGGGGCTAAGGATGAGGCCTAGACAAAAAGATGGCTTGGAGGAGCCTGACTAAAGTTTGGTCAAGGAGGG
AGTTGTTGTCCTTCCAATGTGTTAGACTGCAAAAATGGCCACAGGTCTCCACTCCTCCCCGTACCCATGT
CTTTTGTAATGTGACCCAAGCAATTCCCATCAAGAGCGGAAATCTCTCTGCACCCCTTGACTCTGGGCTG
GCCTTACAGCTTGCTGTAACTGGTAGAAAATGGAGGGAGCAGCACAGTGTCAGTTCTGAGCCTAGATCTC
AAGAAGGCCTGCTTTTGTCCACGCTTGTTCTCTCTTTCCCTCTCTCCCGCTCTCTCAGCAGCAACCAGAG
GAACCGAATAGCAGATCCCAGCCCAAAGTGCTAACCTATAGAATCATGAGCTAGATAAATAGCTATTATT
TTAAGCCACTAAATTTGGGGGCTGTTTGTATGAGGCAGTAGATAACTAATACATTCTAAAATGTGTCCAC
AAATTGAAATCATTTGAGAAGCCTTAAAACATACATTGATGGGTAGGTTTCCCCCACCCCCACCCTGCAG
AGTTTCTCATTTACTCGGCCTTGTCTGCAACCTCCACCCTGGGGGTAGGGGGGTCTTAAGGTCCCCCAGG
TGATCTCAATGTGTAGCCAAGGTTAAACACCACTGCCTTAGCTCCCCTGGCCTGGGCCATCCTGAAGCAA
CCCAGTTGGACTCTCCAGCTGTGCAGAGGATTTGCAGGAGGTACACAGGTCAGTTACAACGTGAGCTATT
ATCAGATGCAAGGGCCCATGGATCAAAGTCAGTGTTTCTCAAATTTTAATGTGCATCCTGATCACCTGAG
GCTCTTGTTAAATTAAGATTCTGATTCAGTCGATCTGGGGTAAGGCTTGAGATCTTGCATTTGTAACACA
CTCTCAGGGGATGCTGAGGCTGTGGACTCTACTTTGCTTGGTCTATGAGATCTTCTTTACACTCACTCCT
TCCAAACACCCTTTGTAGGCTTGGCAGCTGCCTCTTAGCTGAACTTTCTCAGATGTACTGTTGTAGCCTA
GAGGAGAATAATCTCCAAAAAGTTGCCTAGCCTTGGGGTGGGCTGCTCAGCAGCCTCTTGGAGGGGCACA
TAGACAGGGCCTAGGGCTCTTCTTGGCTATTTTATACTCCCATGGAATTGATTCTAGAACAGGGGCTTCT
GACAAATCTAAAGAAGAGTACTGTATTGGTTTGCAAGGGCTGCCATAATGAAATACCACAGACTGAGGGG
CATAAACAACAGAGTTATTTTCTCACAGTTCAGAAGGCTAGAAGGGCAAGGTCAAAGTACCAGCAGGGTT
GGTTTCTCCTGAGGCCTCCTCCTTGGGTTGCAGATGACTGAATTCTCATTGTGTCCTCCCATGGTCACAC
TTCTGTGTGTGTCTGTGTCCTAATCTCCTCTTCTTACAAGGACGCCAGTTATATTTGACTAGGGCCCACA
CTAGTGACCTCATTTGAACTTAATTACCTCTTTAAAGACCACATCTCCAACCAAATACAGTCATGTTCTG
TGGCACTGAGGGTTAGGATTTCAACATATGGGCCGGGCATGGTGGCTTACGCCTGTAATCCCAGCACTTT
GGGAGGCCGAGGTGGGCGGATCACCTGAGGTCAGCAGTTTGAGGATTTCAACATATGAACTTTGAGGAGA
TACAATTTAACCCATAACAGGTATGCACTTCCCATTCTTCCCGTGTGGAACTAGCAGCAGGACCAATCTT
ACCAGTTGCAGTCCTGCCTGGCAAAGCTATGGGTGGGAGGTAGCTTGCAAGGCTGTGAAGCACTTTCAAA
GGCAGAAGGACCAGTACAATAAAGCTACATTTGAAAATGAAGAATAAGCTAGTGTGGCCAGAATGTATAC
AGAACACCTGAAGTAAAATAGGATTTTATCTCCAAAGCAACCATGCCATAGCCTGAATCCAGAGTGTTCT
AGGCAGACCAAAAGCATGGAATAAAAATTGATTCGGACTGAGGAAATGGTAAAGAGATACTCACAAAACA
CCCAAGACCACACCACGGAGCCACAGAATCATTTGGAACAGGACTCCTGGGAACAAAATGCTGCCAAAAC
TTAAGGAGGAAAGTGGGGAAATTCTCTGAGTGCCAATGCAGCACCTTTGTCATCTTACCTTCTTACTGCT
TTGTCATCTTACCTTCTTACTGACCTAGTTAACCTCCTTTCCTCACTTGAAACATGAAGTTAAATCCACT
GCCTCAAAGGGTTACTATGAAGATTAAATCACAAAATGTATGTGATGGAACCAGGCTTATTGATGTGCAA
ATGTGTCAACATTCCCAGCCTCCATCCAACTTTCTCCACTTTCCTAACCCTCATCATACCCTGTCTGAAG
AATTTTGCTCAGCTTTTCCTCACCCCTGGTCTTTCAGGGGAGTTCTATCTCTGCCCCATTATCTGGCTTT
TTGTGGTACAAATTGGGAAGGATGAAGGGAGAGAGAGAAGCAGGAGAGAGGGAGAAGGCAGAGAGACAAG
GTTCTTGTCTTTTTTTTTTTTTTTTTTTTTTTTTTTGAGATGGAGTTTTGCTCTTGTTGGCTAGGCTAGA
GTGCAATGACACGGTCTCAGTTCACTGCAACCTCCGCCTCCTGGGTTCAAGTGATTCTCCTGCCTCAGCC
TCCCAAGTAGCTGGGATTACAGGTGCCTGCCACTACGCCTGGCTAATTTTTGTATTTTTAGTAGAGACAG
GGTTTCACCATGTTGTCCAGGCTGGTTTCGAACTCCTGACCTCAGATGATCCACCTGCCTCAGCCTCCCC
AAGTGCTGGGATTACAGGCATGAGCCACTGCACCTGGCCAAAATATTTTAAGAGAAAAATCTGAAGCCAC
CAGGAGTGGGGTTCAAACCCACACAGACATATGTCCATTGGCTCTTAAGTCCAGTGCCTTTAACTACTTG
GCCATCCTGGTACAGGTGGTTCTTGCCTATTGAGTCAGTCCCCGGGACAGCCCTTTGGTATGGACAGTCA
CATAATTAGCAAACAGAGGAGAAACTAAAGCTGATGCCAGAGGCTTTAAGTCTGTCCGCCTGGTAAAGAT
CTCAGGGACAGGAGATGCAAGGAAGAAAAGAAAACAGCAGCAAAAACACTAAAGCTAAATGCCAGGGAGC
ACTGTGGAGTAATTGCCAAGTAAGAGGTTCTGAAGTAGGCTGCAGAGTGTGGGAGACCAAAGAAGGAAAG
GCAATGTTGAGAGATCTACTGCAAGGCTTGAATTCAATCATTTTAATGTTCTTTGAGAGATGGCAGTAAA
GACTGAAATTTCTGCTTAATTACTTTTGGTTGTTAGAATTTGTTTCTTAAAACATGACTCAATGCAAGAG
GCTGGTATGCATGAGACCCTGGGTTTTGTTGGAGGGAGGTGTATTATCTCTGTATCTAATCTCCCTTTGC
AGAGTCTCTTCTTTTGCACTTAGTAGCTACTTAATAAATGGTAGATTACCATTGTTATTATTATTATCAT
TAGCCACCAACCTCATGCTCTGGGGCTGAGATTCACATTCTTCTCAGACATAACTTGATGTTTTGGAAAT
CCTCCCTCCTGCCATCTCCTGAAAGACTCACCCTACAGACAGTTGGTTTTAGAATGACTGGAAGAAAAAC
TGGTTTGACCGCGTTAAAGCGAAACAGGCAGGAAGCCATTAGCATGGGGTTGTTTCTGTACCCAAAACCT
TCTTACAAGCAGACTAAAACTTAACTTAGAGGCCTTCCTTATAACTGAGTAATTCTGAATTGCGCTTCAG
CCAATCACAGATGGTCAACCAACCGACTGGTTATATAACTAGGGGATCTCCCATTCGACCATACCCAGGT
AAGGCAAATGCTGCTATAACCAATCAAGTCATTTCTTTATTTCTGCATTCAGCTTATAAAACCTCGCTGC
CGTGATGCTGGAGCAGAGTTCTCTGAACCTCATCCAGTTTTGAATGCTGCCTGACTCACGAATCCTGTAA
TGCTCAAATAAACTGTTAAATGTATCTTGTCTAAAGTTTTTATTTTAACAGCTGGTTACCACTTGTCTCA
GCCTCCTGAAGAATCCCAACAACAGGCTCTATTCCAGAGACTTTCGAATCCAAGGCAAAGATATCTCTAC
TCTAACCCATAGACTCCTGGGCACAGTAGAGTCATTGGAGAATCCACAAATCCACTGGCTCTTTAAACCT
TGCCTATGTGCTGAAAAAATATTTTAGCCAATGTACAAGCTATTTTTGAAATGTATGTACTGCTACTAGA
GTCAGAGTACTTTCTGTCATTTTCTATCTTCTTAATATATACTTTTATACAATTGCATTGTGTTAAAAAG
AGACCCAAAATATTCTTCATGTAAAAAGTGTTCTGATAAACAAACAAAAAATGCTAGTAATCTCTGATAT
AGAGAATCTAATCTCTGATATAGAGAATCTACAGAGATTCTCTAGGCTGTGGAACTCTCCAGCCCTCACG
TGGTAAATAGCAATTGAGTTTGTACTTTGAGTTGTTTAATAACAGCACCTTGAGCCTAAGTGATACAGTA
TAATAATGATAGCCTGAGGGAAGAAGGCATCTCTGATTAATCACTACCTCACAACCAGCTCTGGGCACTC
TCACAGAGCTGGCTTCATTCTGGATCCAGCTTTACTACTTATTTAGTGTAGCCTTAGACAATTGATGTCT
CCACTGAGGATCTCAGTGTCCCCAGCTGAACAATGAGACGGTGTGGTTACATGTTCTCAGAATTAAGCTA
TTAAGCATGGACAGGGCTTGGGAGGACAGTGGCATTTTTCTGGCCTCCAGCTTACAAGGAAAGCACTCTG
AATGAAAGGTGTGGACAAATGCAAGACAGTGACCCAGCCCTGACCTGAGGCTATCCACTGAGGGGCCAGT
AAGGGAGCAGACAGTAGAATAAGGAGGACTTCCTGGGAGAAATGTCTCAGATCTTAGAGCAATTGTTTAC
CTAGAAGCGTAAGAGAACAACACATGCTGTGCCAGACTCCCAGGCAGGCTTAGATTACATAGGATGCATA
CAAGGTTTTCAAGTTTCACCCCAAAAGCCACATTAGTAAAGACTCCTTTTGCTTTTTCCATTATGCAAAT
CATCTTAGCATCTATTGATTGCATCTGCATGTGAAGAGGGACACTGGGTTTGTAACTAATGTATTTGCAT
GTGCATTTTAATTAATCCGCTTGCAGGAGGGAGGTGATTAGAGGGGTAGATATGGAAATATTGCTCTCTG
TGGCTAATAGAATTTGGCACCTCTGGAGTGCTGTCTGACGAGTGGAATTATTGCAGGCAGGTGGGAGCTG
GAGCATGCCCTTCCTGACATGCCCACAGATAATTCACGCTGTGGCCACCATGCACTGTCTCGCCAGCCTG
AGGAAGGCAGAGAAATGCAGAGAGCAGGAGAGTTCTTGGATAGACAGATTCTGGTGGTCTGCCCAGGTCT
GCATGAAGAACAGCTACTTTATGTTTACATCATTATGTTCTTACATCCATGTGGCTTGGCAGAAGCCATC
AGAAAGCTATCACATTATGTCTCTGTGTTGGCAATGCAACTCCTAGGCTTGCCTAGTCAGAAGAAAGCCT
CACAGCTGTTTAACTATCTTCTCTGCTCTTTGAAGCTAACATTAATATTATGCCTAATTTGCATCCAACA
TTTAAATGTACTCATTAAGCTATAAAAGCCACAGCACCTCTTGACAGCCCATTCTCTGATGAAGACTGCA
GTCTTGTCAGAGGAATACGGAATATTCCCAGAATTTCTAGAATATAACTTCCCAAAACACATTTTACCCA
AATACAAGGTTTTCGTATTAAAAAGGACGAAGTGACTTCTCTCCTGACTGTCTTCAGGGAGATACTGGGG
AAGGGCACAGTAGCAGGGGAACCCTAGGGGCTGCCGTAATTAACTGTTGTGGAAAAAGAGTCAGAGTTCT
GAAATGCCTTTGTCTGTTTGTTTGTTTGTTGTTGTTGTTGTTGTTGTTTTATCATTTACTCAAGATTCAC
GTGCAGAAAGAAATGAGTAGGACTGACAGCCAGCTTGAAGCCAGGAACTAAGCTTCAGTTCTTACAGCAT
CAGTTGCATGAATTCCCTTTTTCCTATGGGAACAACTTAAGATTCCCCACATATGTACTTTTCCAGTCAT
TGCGTTGGGCTCAATAGGTGAGTCAGGCCTTGTGCTCCAAGTAAACAAGCTCCAAAAGATAGCTAATATA
CATTTGGTACACCTGGTATGATAGTAAACAAGGCAAAACATGTACTTGGAAAGAGATTCAAATCTACGTG
TTTAAAACACAGGGAAGTCTTAGATACAATGTAAAGAATGCAACTGAAAGGAAATTCATAAATAGATGAG
AGACAGAGAAGTTTGAAAAGAAAGAAGGTGCCAGTATTTGTTCAGAAGAACAAAGAGGGAGTTTGACATT
GAGAGAACAAAACGTTATAGATATTTGTTACTTGAGTTATTGACTTTTAGAATATGTGGCACAAAATTCT
GTTGGCTGAGGAGAAGGTTGGTTTCCCTCACCATTACCCAAAGTAGAGCTTCATTCCAGCTTGGAGTCAT
CAGCCTATGCATCAAGACATCCCCCAGAAACAGATAGGGTGGTCCTGCCTGGAGAAACTCATGGTTCTCT
CCTTGGACTTTGAATTCTAGATGGAAGTTTAGGGAGCCCTGCACAGAGAAGGCTGCTGAGAGATCAAATC
CTAGCTGGAGAATCCAGGGCTCTGTCCTTGGTCGTCATCTCTAGTCAACCCACACTGAATCCCATGGGCA
TCTCCTTCATCCTCCCAGCTTGAAATCCCATCTCTATCCTATGTCTCCAAATGTATGGCCCTAGCCCAGG
TCATTCTCCTGAGCTCCAGACTCAAGGGCTTCAGTGCTTGTACTGGAGGAGGCTAAGGCAAAGTGGGGTG
ACTTCAGACAAGAGCATAGGTGCCAAAGTAGAAAATCCCAAGGCATGTTTGCAGGAGGGTGAGTGCCTAG
TGTGGCTAAAATTGAGGCCACACACAGGAAAATGGTGGGAAACATGGGAACAACAGGGTCACAGCACACA
AAGCCTTCTTTCAGGGGGCCATTGGGAAACACAGCTGCATCTGGATGAGTGTTACAATCAGAGCTATATT
TTACACCAATTAACCTGGTAGCAACCAGTAATATGGGTTCAAAGGAACTGAGGAAAGGGGCCAAGAGACT
GGATCAGAGGCCAGAAGCAGGATGGTAGCAGAGGTGAGGAGAGAGGAGGTTGGATGTGAGAAACACTTTG
TTCTGTTCCTCACAGACTCCCAGCTCCCCCTGCCTCAGGGCGTGAGCACCCAGTTTCCTCTGCTGGAGCC
TCCCACCCAGGCTGCCTGCTGTCTCACACGTTCCTGTCCTCATGGTCTCTGTCATGACTTCCAAAGGCTA
GTCCAGGCCCCAGCTTCACACTCTCCTTCACCGTACTTCTCGCCACTGCGTTGGCCACTGATGTGTGAGA
CTGGGAGTGTGACTATCCCTCTGGCCACACTCTCTCTCCACTCCACTGCTCTGCTCCCAGAAGCTTCCAG
CCACTCCCAGCATGGCCCAGCAAGGCAGGCAGAGCTCCCAGGCCATCTCCAACAGCTCCAATGCATTCTC
TCCTTGCTATTTTCAAAGGCAAATGGTCCAGAGGTTCATTAGATGCCTCTACTCAGTTGGAGAGGTGGTG
ACCTGTTCAGGAATATGGGGACATGGTGGACAGATTAAAAACCGGGAGCTTGTGCGTGCCACCTGCCCTC
ACTCATCTGTCTCCTCATTGTCTCTCGGGAAGCTCATCACTTCCTAAGCCACGATCTGCCACAATCCTCA
GCAGGCTTTCAGAAGTATTTATCATGCTTCCAAAGTGATTGACTTCTGATGAGAGGTTCGGGAGCTCAGG
AAAATGCTCCTGGCTTACAGTGTATTGTGAGTAAAAGAAAAGAAATAACAGGTACTCTTCAAGTGTGGGA
GCTGGAAAAGATTCTAATTAAATGTCAGGGCTGGAGTTTAACCCACTTGAATTTGGTGTTTCTATTCTGG
AGTCGTTGAGTTTCTCATTCGTAAACCTGGGCTCTGAAGCACCCAACCACAGATATCAAAATCATCCTTG
TCATGTCCAGAGGAGACAAAAAAAGAGATCAGAGGTGAAGGGCTCATTTGTTGAGGTGGGATTGAAAGGG
GACATGTTTTGAATTCCATCTTGGAGGAAGGTGGCTCTGAAGCAGAGACCACCATGGCTGAGGCGGGGGC
TGGAGACGGATCTGTCCCTGGCATCACATACTCAGGAGAGCTGGCCTCACCTGGCCTCAGCACCCACCAA
GACCCAGCTCTTGTAGTGTCCCATTCCCATACCTGTCCCAGAGACAAAGCCTAATTGAGGGCCCCATGGA
GAGAGCCGGTGCCATATCAGAGCTTTACCAACGTGCTCTGGCGGGAAAGGCTGGCAGATGGGGGGCTCCG
AGCCTGCACACATGTGGAGCCACAGGTCCTAGCCTCTCAGATGCCACAGTCACTGGCGCGGGACTCTGGG
GTCCTGCTCTCCTGCTACTTGTCCCCAGGACCCCTCATTATCGCTACCATTATGAGGAAAGCAGGAGGGG
GTCCCCTTACTGCCCCACCAAGCCAACCGTATTCTCTAGAAGAGCAGGGCTTGCGATCATAATGATAATC
TCCATCCACATGTGTTCCCTGCTGAACAGTTTTCAAAGTGCTGCTTTTCCAAGCATTAGAAGGAATAAGT
TCCTCCTTATGCTCACTCCAGCCTTGTGAGTACACGACTCTATATTCCTGTTGTGCAGCTAAGGAAATGG
ACTCCCAGAGGTGACCTGCCTTGCCTAAGTTCAAACCACAAAAACTGGCAGAGAAGGACTTCTCCTCCAG
TGCTCTCTTTTCCACCAAGCCTCCAGAGCTGTACGACAGAGTGGGGGACCCGGATTCTCCCTGCAGGTGG
AAAAACCAGCTGTGCACACTGGGCTTAATACCAAGAACTGCTCACCAGATCTGCAAATTCCTTTTCCTCC
CCGGGAAGCCCAGACTGTGTGGGGGCTTAGAAACCAAGTCGAGAGATGTAAAGAAACCCAGGCAATGAGG
TCTTAAAAAATAAATCCTTATTTTAAATATCCATTTAAACAAATGGATGCTAAGTATCTTTCTATTTTTT
TTTTTTTTTTTTTTTCCTCTTGCCATCCACAGGTGCAAGAGGAGGGGCGGGGATGAGGGGAGGAGGGAGG
AGGACAAGAATGAATGAAAGGCAAACAAATTCCCCCACTCCAGGCAGCAGCATAAACCACTTATTATTAA
CAGAGGCCCCAAGAGAGTCTTGTTTTTAATGTAATTTGGATTAAGCAGAGAAGGAACACGGGCTCCCACA
CACACCTTGGCATGATTAAATCAGCTACAAAGGCTGCTAGCCTCCCCTCCCCCGAGGGCTATCACTGGGG
CTGGAAATAATTCCAGCTTCTAGACAAGGGATTTGGAGTCCAGGCCATCTCTGTGCCCCAAGGAAGTCCA
GCACATACACGCTTGGACAGGGCCAGATAATGCCACCCTCCAAGCAGACCAGCAATCACCTGTCATCTCA
CTACCCAGGGATTCAACCTCAAAATTGGTTTTCTGTGTTCTCTGAAGACAATGAAGAGCACTTACCCAGA
AATCAGCAAGCTTGCCATCAGGTCCTAGCTCTGTCACTCCACTAACAGGGTGAAATGACATTCCTTCTCT
CTGAAAAGCTGGCCTGCAAGGGCACTAAAGCCTCACTCAATGCTGGCATTTCATGAGATAAAAAGTGTGC
TTTTTCAAGTCCTGCTGTGCAATGTTTTATTCCCACCCTCCCACCCCAAGGACCCACAGAGTGTCCACCA
CTGAAAGATATCTTTAAAATGTTTATTAAATTAATAAAGAAAGGAACTTCCCCTTTTATCCTGTAAGCTC
AGCAGAAGATTTTTGTGTCTGAGCTCTATCACATTTCTTCTTCAGAGTTCTCTGTGGATATGGAAGATCC
TAGCTATTGAACTATCCAGTCCCAGAGGAGGGACTGACATGCCAGGTTAGAAAAAGGGTAAATCTATAGC
TTGCATTTATATATACTCAGGGGGTAGTGCTTAAAATACTTAAAAACTGGTATGGCAACGATAAATCAGG
ACAGATGCCTGTTTTGGCATCCAGTACTGCCTCACCAGGGATCTGTGAGTATAGGGAACAGCAGGCATGC
ATTTATACATGCTGGGTGCTTGGTCTTTGGGCTACTGTGAAGCGTCTTAGAATACATTGCTGTCAAGCTG
GCAAACCCCTAGAAAATAGGTTTGAATGTTGTCATTATCCGGAGATATCTCTGTGTCTCTCACTGTGCTT
GACTGTATTACTGCTCAGCAAATGTTCATTCTTTTAAGCCCCCAACCCCCTGGGAAGAGGTGCCTCCCAC
ACATCAGATATTGAGTTTGACCATGCCACTTGCTTTGGCCAATGGAATGTGAGTAGATACAGAATACAGA
CCCAAAGCTTCTAGAAGGGCTGTATGATTATGGTAGACCTCTTGACAGTCTGCTCTCTACCATAAAAAAT
ATATATATATACTCCTTCAGCATAGTCCTGGAATGAGAACATACATAAAGCAGGCATGAACTTGACTCTC
AGCCCAATACCAAGTATAGCCAGGCCCAGCAGAATGACAGCTGACCTGCAGAGCATAAGTAAAAACTGTA
TGTTAATTGCTATGAACCATGAGGTTTAGAGATTGTTATCATAGCAAAAACCAACTCATATACTCACTTC
CTTGATCCTTGGCAGGTCCATTCAAATGTGATCCAAATGTTATCATTCAGGTATCATGAAGTAAAGACAT
GGATGAGCTTTAGAGGCAGGTAGACCTGAGTGCTAATCCCAGTTCTGACATATACTAGATGTGTGATGTT
AGGAAAGCTACTTTAGTCCTCGGAACCTCAATTTCTTCTTCTATAAAATGAGAGTGATGGAAAGCACCTC
ATAGGATTTTTATTAGCAGTATTATGAAAAATGTACACATGTGTATTTGGGGGACCTTTCCCTTATGTCT
CTGAGCCTCAAGGTTGCCAACTGTTAAAAAAAAATAATAAAATGTAGCTATAAAGCTACACAGTCTCTAA
GTTTCCCCCTTGCTCTAACAATTTCTGAGTCCAAGTGCATACACATTTGCTCATTCATTCATTCATTCAC
TTGCTCAACAGCTATACTTTGGGCAGCCTTTCTATGTAAGCACTGTGTTAATGCCATGGGAACACAACAC
TAAAGACCAACAGGTTCCCTGGCCTCATGGAACCCACCTGTACATCTCCTACCTCCAGCAAAACTCACCA
CCAAAGCTAAGAGCTTACACATTAGTGAAGGACGCAGGCATCCAGTATCTACTTGGCTTTCAATGTATGT
ATAGAGGGCTGCTGGAGCATGTAACAGGGAACCTGACTTGGTGTGGAGGCAGGGTAAGTGTCTCCAAAGA
AGGAAATTAGAGACAAGCACTGAATGATGAAGAAATTAGCCAGGGCCAGGGCAGTTGAAGGAAGAGGGGT
CCAGGCAGAAGGAATAGCATGTTCAAAATCCAGCCTGGTTGAAGAGTAAGTAAAGGGAGTATTGTCTTGA
GAGAGAAGAGGAGGAGACAGATCATATAGGTGCATTGCAAGCCATGTCAAAACTTTGGACTTTCATCCTA
AAAAAAAAATCAGGGGCCTTGAGGATTTGAAGACAAAGAGAGATAAGATCAGGCTTGCCATTTGCAAAGG
TCACTCTGACACACCTAAAACAAAGTGATTCAAAAAGGGTGGAAGTGAAAGCATAGACCAGTTCCAGCTA
AACATGAGCTTTAACATATTTACCTCTGTTTCCTCCCAGATGTGACTAAAAAGGTGACAGTAAAAGGATG
AAAAAAGGCATAAAACTACAACAAAGAGAATGGGAGACGAGATAAAAGTATGCAAGAGATGTAAACAAAA
TTTTCAAATTTGGGAGGAAAATGGAAAGAGCACAAATAAGTTTTGCAGACTAAAAAGAGCTGGGCCTAAC
TGCCTGCATGAGTAGACTGGAGAAGGCGAGAAGCAAAATCTCAGAAGTCATCACTAAAGAACTTATCCGT
GTAACCAAACACCACCTTTTCCCCAAAAACTATTGAAATAAAAAATAAATTTAAAAAAAATTTCAGAGAT
GATAATTCTCAAAATTTGATTCTCCACACACCCTTTCCACCCTTTCTCAGAAAGCCACGGGAAGATAGCT
CCGCCAAAACAAGAGGAAACAAAGAGAAAGCTCTGGGATCCAGAGGACACAGGAGTCAACAAATAAGAGA
GCACAGGAGGTGCCTAGGGGAGTGAACAGAGCTCCCAGAGTGAGTCTGTACAACAGAATAAGAAGGTGGC
CCGTCTGGATTGGAGCAAAAGGCAGGGCCTCCAAAAGAATATCTTACTGGAGTTTTTTAATATCCCGAGA
AAAGAATTATACTTTTGCCAGAGAGTTGGGGTAAATTAATGATAAATACAGAGAAACTAGGCAAATGAAA
ACCAGAAAAAAAAGGAAAGAAAAGAAAAAACAAAGTTAGTAGTAACAAAATAGAAAAACAGAAAATTATA
CCTAAAAGGAATTCTAACTATGATTCAGCACATGGCTTAACTATAAATAACATTCATATAATCATAATAA
TATAAACAATGAATAATTATTTAATCCAACAAACTGTGATGTAGCTATATTAGAAATGAGAGAGGAAGTG
GGAAGGAACAGAGTGAAAGAGCCAAGTCCACATTTTTTATTACGGAAACTCTATAAATAATATGCAACAC
TTTAAAACATTAAGAAAAAGCAATGCGAATGTGTTGTTTAGAAATTAAGAGAAAAATGCCCAAAAAACTA
AAGAAATTCAAAGTGGTTGCTTTGTCTGAAACTGAGGCTGGAGAGGACTGGGGAATTTTGCTTTTCAGTA
TTTTAAAATATAAATCTCTTAGGATGTTTGACATTTATGGCTGTACATTTATATTTATACACATGTGTTA
GTAATAAAAACAAAAACTAAGTGAAAGGGAAAAAAAACAACACAGTAAGTAGCTACACAGAGGAGCTTAT
GAATAGATACCTACAAGACAAATGGCTAAAACAGGGGAATGTTAAAGAAGGGGTATTTGCGGTTTGGAAT
GAGTTTTGCAGTGACGTTATTACACATACATGGATACAAAAATTGTGGTATCTCAACTTTTTGAAGGAAG
TGAAGATGATGTGTTTTGGAAAATTGGGATAAATGACTCAGAATATTACCTCTAATGATGGGGAAGAAAA
CACTAATGTTGAAAATGCATGAAAAGAGTTTAAATGAAAAGATTTCATGAAATGATGAGGGTGGGGGAAA
CTGCATTTCTAAGTTCACATGTGATTTTATATAATATATGACTTTAATAATGCATATGTAAGTGAACTAA
TTGATAAGCTAACTTTAAGTTGGAAAAATATGAGATGGAAATACACAGGAATATGAAGGAAAAGCAGGGT
CAAAAACACACCATGCAAATGCATGTTTGAAGCTGAAATGCAGGGTAAAAAGTGTTAATCAAACCAAACA
AAAAAGTGCCTTATGTAAAAGGTACAGTTCACATTGAAGGTCTAACATCCTTGAATATCTGTTCAATAAT
AATGTAACATCTCAATTCATAAAATAAAAACTAAAAATATTAATGAGAAATGGACACACATTTGTTGACT
AATACCCACTATTGGCAAGGGTGTGGAACAACAGACACTCACATTTTAGGGTTGACAGAGTAGGCATTCT
ATGAAGGGCAATTTAAAGTGTTTCTCTAATGTACCAGAATACAAATCTTTGGCCCAGAAAGTCTGTTTCT
ATAAATTTATCCTTCAGGATAGACTTGTACATTGTGAAAGGCCATTGCAAAAAACATTTATTACAGCATT
GTTTATAATGAAAAAACGTTGAAAACAGTCTAAATCCTCTCTACTCAAAGGGTGGTCAAGAAACCAGAAG
CACCAGCATCACATGAGAACTTGTCAAAAATGCAAACTCTTGGGTCCTACCCTACAGAATCAGCCTCTAC
GTTTCTTTTTTTTTTTTTTTTTAAGTTCTGGGATACACGTGCAGAACGTGCAGGTTTGTTACACAGGTAC
ATATGTGCCATGGTGGTTTGCTGTGCCTATCAACCAGTCATCTAGGTTTTAAGCCCCACATGAATTAGGT
ATTTGTCTTAATGCTCTCTCTTGCCTTGCTGCACACCCCCCGACAGGCCACAGTGTGTGATGTCCCCCTC
CCTGTGTCCATTTGTTCTCCTATTCTTGCCCCAATTAAGTCAGTGTTTTTCCTCCTTCTCATTCCCTGGT
GATCGTGGTTGGCACTGATCATTTTCACCTCACTCAGCTCCTGGAGGAGGTAGTTAAAGAAAGGAACTGG
GAAAGAAGTTACTCCATAGTCCCTAGGTCCCACTAAAAAATAAATAAATAAATAAATAAATAAATAAATA
AATAAATAAATAAATATGCAGCCCAAAGCAGCCCTTACCTTGTCCATATTTCACAGCTTTGTCTGATCTG
ATGCCCACATAGGACATAGACATGGAATGATCTAATAGGTCAGAGTCCTCCCCAAACTCTCTCTCTCTCA
AACATATATGCTCACACACACACACACACACACACACACACACACACACTTTGTGACATTTTCCATCCCT
TCCCACCACCATTTATTCCCAGACTAATAGGTATCAGTGCCTCCCCACACCCAGACACAACATATACACA
CAGGAGGCACAGCAGCCCTGCCAGGTCCCCATAGAGGGCTGGATGTCAAAGTCAGCATTTGTCACTTGCA
ATTATCTTCTCCTGGGTCAATAAAATAACAATCATTTTGTAAATGACCAGGAGCTAACAGCCCCTAAGAG
CTGGCTCAGAGGCAAGTATTAATTACGCTCCAGGGCCCAAGTCTCTTCCCACAGGGCTCAGCGCTGAGCC
CTGAGTCCTGGGAGCAGCCCCCTTCAGACAGTAGGAGGGAGGAAGGAGAGTAAAGAGTGATTAATGGCAC
AATTTACTTCTTCTTTTAGCCAAATGATTGACAGGAGGGAAAGGTAAAGTGACCCAGCTCTCCCATGCAG
GCCTAGCAATCGATCCCACAGGCCAATCTCTGCCTGCACCCCGGAAGCCTACGCCTTGTTATGAGTGATG
AGGAATTAAATATTGGGAGACTGAGAAAGTGATTTCACATAACCTTTTAGTCCGGCATAATGTTCCAATT
ATCTGTTGCTGTGTAACAAACCACTCCAAACTAAGTGGCCTGATTTTATTATGCTCACAGCTTCTATGGA
TCAAGAATTTGGACAGGGGACAAGATGAAAAGTTTACCTCTTCTCCATAATGCCTGGCATGAGAAATTCA
AACAGCTGGGGGCAATGTGAACAGCTGGGGGTTGAATCATCTGGAGGCTTCTTCACACTCATGTCTGGGA
CCTGGGCTGGGATGACTTGAAGGTTGGGCCCAGCTAGGACTGTTGCCCTGGTACCTACATGTGGTTTCTC
CATCCGGCTTGGACTCCCCATAACATGTTAACTGGGGTCCAAGAGGGAGCATCCCCAGAGAACGCACCCA
GAGGGTAAAAGTTCCAAGACAGCCAGGCAGAAGCTGCATGCCCTTTCATGACCTACTCTCAGGTCTTCAC
TTCCTCTGTATTCCATTGGCCAAAGCAGTAACAACCCCATACAAATTCAGACAGAAGGGGACATAGATGC
CTCCTTTTAATGACAGTAGTGTCTAAGAATTTGAGGCTTTCATTTTTTAAATCATGGAACATGGGATCCT
TTAAAATGGGGCCCTTCTAGAACAGCTGTGTGAATTAGCTGAGACTAAAGAAATAAGGCAAGGAGCTAAA
ATATAAACCAAAGTTTTTAAAAGATTGAATCAGCCTAACCTTTCCTTGAAGCAATCAGACCTTGATCTAA
GCCCCCTCCATCTGTAAAAGGGAATAATAGCCCTTTCTCTACCTACCTAGGAGTAGGAATACATTGAAGC
AAGTTAGAAATTCAGTCTAAGGCCAGCTCACCAGTGGAGTTCAAGCAAGCATGCTGGGCTCTGGTAGAGT
CAACATGGCAGTGTGCAGCCTGGCTTTGCAGTATTAGACCAAATAAAGAAATAGATGAAGGCAAGCTGAT
CTGGTTTTTGGGGGTGGGGCCTTCAGACCCAACCACCACCACCATCTTCCCTATAACTCTTGTCTCTGCC
ATTTGGTTAGCAACTATTCTTTCAGATTGCTCTTTCCATTTTGACTAGCTCTCATTTAGAAGCTTTTGGA
CCACCCCACCTTTCACCTGGCCCATGGCAGAGTCAGAGAGCCTTCTGTACTTTTTTTTTTTTTTTTTTTT
TTTGAGACTCTGTCTCTCTCTGTTACCCAGGCTGGAGCACGGTAGTATGATATTGGCTCACTGCAACCTC
CACCTCCCTGGTTCAAGCAATTCTCCTACCTCAGCCTCCCAAATAGCTGGGATTACAGGCGCCCACCACC
ATGCCTGGTTAATTTTTGTATTTTTAGTAGAGATGGGGTTTCACCATGTTGGCCAGGCTGGTCTCCAACT
CCTGACCTCAGTTGATCCACCTGCCTCAGCCTCCCAAAGTGCTGGGATTACAGGTGTGAGCCACCGCGCC
TGGCCCTTCCGTACTTTCATATCCACAGTGAATGCCAGCACTGAGCATTTTGGTTACTGTATTGCTTGTG
ACTCAACTAGGCCAGATGCTCCTCAGCAACAGGGATTGGTTCCTCACGGTGCACACAGCCCAGTACTTTT
AAATATTTGTGTAATTTAGTGCACAAAACAAAAGATGTTTCTTTTTGGTCCAAGCTCCACTCTCAGGGAA
TATCCAGCATAAGCCTGACTCTTCTCCCGCTAAATGGGCCTTTGGGGAATGCACTTTCACGTCAGGCTAG
CCAGTCCCTGTTCCTGAAACCCTGGCTTCAAGTCCTCTTCCCTCCTGATCTACCCCTACTTCAACCTACA
CAGCCATCCCATGCACTTGTTTCCACATAGTCCACTTGGGATCTCATTCATGTCTTGCCACACTCCAGAT
TCCCTCTACATGCAGCATTCCCATGGCCAACACCCCTAGTGACCTTAGCCCTCAACTAAAGCTGGACTAG
GAAGCGTGATGCCATAGCAAGATGGATGAAGGGGAAACAGAAGACAATGATTACCTCTGGGACCTTGGAT
AAGTCACTTTGGCCCTTGGGACTCAACTTCCTAATCAAGAGCCCTTCTAGCTCTAAGGTTGAGTGAAGCC
AATAAATATGAGACCTTCCCTCCATGTAACAAACTGTTATCATATGCAACATGCCAGGCTCTGGGCTGGG
AGCTGAGACCTCATGGCAAACCAGAGACAGTTCATATAGGGAGAAGCATCCCATACCCCTTCCCACACTC
CTGCCAGCCCATGAAATAGGAGCTGATACCTGCTTATAACTACTAAACAGAGACTGCTACTTCCTCTTCA
CTTTCCCTCACTTTTTCTGCCCTCAAAAAAAAGAGTGGCTATCCAATCATTTTGAGATTGGAAAAAGGGT
TAAGCAGATATGTGATGGCCACATTTTGACTCACTTTTTTGGAATCGCCTGCTGGAGTCCAGACACATCC
TTCCTTCCCATTTAGTAACGCCTCTGAGGCAGACTTTGCCCTGCACCTGAGGCCTGCAGTTTTCCTGCTG
TGCTGCTCTGTCTAGGAGTCTAAACTCAATCCGGGAGGAAAGGAGTAGGAATCTCATTTTGTCTTTGGAC
CAAAGTCACTCTCTCCAACATAGTTCTATTAATAATAAAACTGGCATGGCACGGTGGCCCTATCCAACTC
TGTGCTTATCTCCCAACTCAAAACTCACAGCTAGATGGCATGATTCATTATCATCTCCTCTTCCCCCTCA
ATTCCCAAAGCCTTCATTCTCATGGCAGGAAAGCCAGACCAGCCAAGGCAGCTGTAATCCAGCATAACCA
ATGTGCTGTTAGGGATCAGCCCACGCTGCTGTGAGAACACAGAAGGCTCACCCAGCCCAGTCCGGCAGGT
CAGAGAAGGCTTCCTGGAGAAGCAGAGGTCCAAGAAACAAGACAGGGAGCAGGAGCTCAGCAGGTGACAA
GGGGGCAGGGACTGTACCCAGAAGATGTGCATGGGATGGATGCATGGTGCCCACTCTGGATGGGTGCTCA
AAAGAAACAGCAAGTGCTGCATCTGCTTGTAGGGTAGAGACAGGATCTGACGAGGGCAAGGCTGGGCACA
GAGAGCCCATTCAGAAGCCACCACAATCACCTAGGTGGGAGCCGATGGTGGTGTGGACTCAGGCAATGAT
CATATGGAGGGAGAGCTGGGGAAGAAGTTGACACATAATCAGGAGGTTAATTTATGAGACTTGGTGACTG
ACATGCTGAAAAGGTGAGGGAGCAAGTGGAGCTGAACCACAGTGGGGTGGCAGGGCACATTTCTCCTTGA
GCATCTGGCCGTCAGCCAGGCACCTCTGCGGGCAGCCTGTAGGGACCCAGGGATGCTCCACCCCTCAGCC
ACTACCTGTTTCTGGCTTGAGTCTGCTCTTCCTGTTCTGGCTGGGGCTGAGAAGGGAAAAGGGGGGAGAG
AGGAGGGTGCAGCACCCTGATACTGAAGGTGCATTTTTATTACCTCACTAATGCTCTCCTAATTAATATA
CCTAGAGGCTGCGCCTGCCACTTCACTACTTTCACTGCTGATTTGCCCCTTGAGACAAAAGGAAATTGGA
ATTAAGAGGAGACAATGGAATTGCCAGCAGGACTATTAGCTTCAATGAAGCTAATGAAGGGAGTGGGAGG
GGGAGGAGAGGAGAGCCTGGGGGGCACTATGACTCACTCTAGGAGCTGCCAGATGGACAGATGGAGACTA
GGGGAGGGCTGTGACTGGAAGGACTCTGCCTTTCTGGGCTCCAGAAGTCCTGGGGGTACCCCAAGGTCAG
GGGTTCCCAAGGTCAGGAAGTGTGATCCGATGGGAAGAAAACAGGAATTAGAAGTTGGACGGGGACTTCC
TCCAGCAAAGGGAGCACAGAAGGGTGACAGAAAGAATGCAGGAAGATATAGAGGGGCTGCTTCATCCCTG
AGCCCCTGGAGAGCAGTCCAGGTATTGGGCAGTCCCCAGTACCCTCAGGCAGAAGCAGACCCCAGTCCTC
TGCCCCTTTAGGGGCAGATAAAGGGGTTGCATTTCTCCAACAGGGGGCCCAGCTGAAACTCTACCTGCCC
TCTGGTAGGTAGCAAGCTCAGTCTTCTACCCCAGGCACCTGTCCATAGACAGCCAGATTTCAGGACTCAG
CTCAGGTCCCTAAAGCTCAAAGGATACAACGTGGATGGAAAAAGCAAAAATATTTGCAGCCCAAGCCAAA
AGAAAAAAGAGAAGCAACATTCAGGTCAGGGCACATCTGCAGGATTGTGTGCACACACACACACATATAT
ACAGGCTCTCACACACTCACTACATGCCCACACAGCTAATCCACCCACATGCACACATACACCCAAACTC
AAATGCATGTAGGCACACACACGCACACCTGTGCACTCACACTTGCAGGCTCACCAATCTGTCTTAGGAG
GGGCTATCACTAATTTGGTAATGACTGTCTCCTCTGCACATCTTTCACAGGCCAGCTCCCCTTCCCCACG
GCTTCAGGCTGGGTTTGTTGCCCCAGACATCTGGCTGGTGTTCAGCCCTCCCTGCTTTCTGCATCGCTGG
ACTACTTGGAGGAAAGGCAGAGGAAAATGGTCACTCCAGCAGTGCTGCCAGGACACCAGGACCCTGCTCC
ATACACCTAAACCTCAGCTTGCCCTTCCCGTGGAAATAAGGAGATGAAGCACTCAGAAAACACAATGCAG
TTTCATTTTCAGGGTGGGATTTTTTCCTTCTATGTATCTCATGAGTCACTAGATTAGCACCTTTCCAATT
ACTGGGAGGCAAAAGCCCTATTATCATAGAAACCCTCCTGCAGAGTGACGGCTCTATTCTTTCTGACGGC
AGCAGCCAGTCCCACAGAGAGCTGCAGAGCTCAGCAAGCTGGGAGCCTGAAGTTCCAGGTAACTTCATGT
CCTCGTTTCAAAAGTGAAGTTTAAAGAACTCACATCACAGCCTTAGCAGACTTCTCACACTCCACAGAAC
ACGCCAGGACAGCCCAGGAAGGAAGGCTGAGGAAGGTTCAGGAGCACATCCCAGAGGCTGCACACAGGGC
CCGGGGCTGCCTCGAACACACTCTGCAAGGGTCTGCAGCACTGAACGTTCTGTCTGAGCTGAGGGAGAAC
TGCATGACACAGAGAGCATGTGGCTCTAAACTATTCTGGGAAGAGTCACTGGAGATCCTCGAGAGGCCTC
GAATTAAAGTAGTCGGCCTCACAATCAGGTGCCCTGTCCAGAAGGGGTCAGATGAACAACTGGAGAGGCC
AGACTTCAGTCAGGTTCAAGGCGTTATGCATCTTAAAGCCACACCATGGGCAATGTGCTGAGTAGAAACC
TTGACCTGAAATCAAGATGTTGTATACTCTCTTCCTGCCATACTGTTCTCTTTTCTCAGTGGAGATTACA
TACGGATCCATTAAGACAGCCAGCTCCACCCAGCTGGTAGCTTCAGGCAGGGATGGACCTCTCAGCTGTG
CAAGGAGCCTGGCTTCTTCCCCATTATCCTGATGCCCATGTCCCCAACACCCTTCTCCCATGATCAGCCC
TGGACCCCAGTAGCAGGTGAACAAACGTATCTGGACAGTTTATTGTGTGCCAGATGTGATACAAGATGCC
AGGTAGATGAGATGAATAACAGTAGCAATAGACACTCTATGTGGAGCACTTAACCTGAGCCAGGCATTGC
ATCTAGATTATTCCATTACCTCCTCCCACAGTCCTGGAAGGGGATGTTGTTATCTCCACCTTACGAACGA
AGAAACTGTACCTCAGAGAGTTTAAGGAATTCGACCCGCAGGATTCAAACCCAGGAAGAGTTTGAATTAA
AATCTGTGTTCTTACCTCTAAGATATGTCACTTTCCAACATATAAGTGCAGGAATTGGCCTCCCAAAATC
TCAGATTGCTGGGCATCTTGATGGTAGCACCCTTCCTCAGACTGCTGTCCCTCTCAAGCTGTAGGTCATC
TAGGTTGACAGGTGGTTAACCTGAGACCATGACCCTCCAGAGTGTAAGGGACTTCCTGTTCCATGGGTTT
CTGGAGCCTGGGGAACCTCAGCCTCACTGAGGACATAGCCTTCGTAAAGAAGGGAACATCTGTATGAGAG
GCAGGGACAGCTTGCTTCCTTGTCCTGTTTCCTCCCTTTTTCTCAAGGCTTAAAAGATGTGCAAGGTCAG
CTCAAGAAGGGTAAAAGGACAACAGCCTGAGGCAGAGACACAACTAGGAGCCAGGAGAACTAGGAGGGGT
CTGAGGCTTCATGGCACTCATGAGCCACAGACCTTGATAGGCCCCTGTTTATCCCACATTCCCCCAGTTT
ATATGTTCCAAAGGGAGTTTTAGTAGCAATTTTAGTGCAGTGTTGTCCTTTTGCTTTGGGGCTTGGTGTT
TGCCTGTTAACAACCTTCTTCCCACCCACCCTCTCCCCTTTTAATCCATAACTGAATTCCATGCTGGAAT
TAGGAGGGTCTGCCTCTTTCTGCTATCACCAATGTCTTTGGGTGCTCTGTCTAGGTTTCTCACCAGCTCC
AGGGCAGCAGACCTGTGTTGCTCAGTAGTTTGCTGTTCCCCAGCAAGACAGTCACTGCCACTCTCCAAAC
TCAGGTCAGAGATGGACATGGGGATACTAAGCTACTCAACACAGAAAGAGATCAATTTTTTTATTCTCTA
TGTAGTGATTTAGCAATGAAACTCCTCTTTTCAGAGACACAAATAAGACCCCAAAGATGTACTGATGGCC
ACGGTTTCTAACATTTTTCAGAACTAGTTTTCCCTTATGCAAGAAGGCCATTTATTAATAGTAACATTTA
ATTACTTTGTATAAATAGCCGACTCCATTAAGGAAATAAGAAATGGCAGCAGTGCCTACCACATTAATTG
TTTTGGTTGGTTTTTGTTGTTTTTCGTTTTTTTTTTTCTCTCTCTCTCTCTCTCTCTCTTCCCCCCACAC
CCCCCGCCAAGCTATAGCTTCTGTAGCTTAGTGGATGTTAATTGCATAATTAGAATTAATTGCATTAATT
AATTAGTTAGAACATTTAATATTCCCCCAATGGTTCCTCTGAAGTCATTTGTGCTTAAGTCTAACTCTAC
CAAGGAATAAAAGATCTCCATAAATATTGTGGTAAAAATTTTAGTTATATTTCAATCACTCAGTATTTAT
TTGCATTAGTTAGGAAAGCCTCCTATTCTTGATTGCCTATCTCAACTTCTCAGCTCTTTCTTAGAGCATT
CATTAGCCAAATAACCATGTTGCTACTTGACAGACTTTAGATTGCAGCTTCATGGAAGCCTGAAATGTCT
CAGGGACAGGCCAAACCAGAGAGCAAGTGTTACACAATCGCTCCAGCTAAATCGGACAGTCTTCTCTTTC
CACCATGTGATGGTTAATACTGAGTGTCAACTTGATTGGATTGAGGGACACAATGTATTAATCCTGGGTG
TGTCTTTGTGGGTGTTGCCAAAAGAGATTAACATTTGAGTCAGTGCGCTGGGGAAGGCAAATTCACCCTT
AATCTGGTGGGCACAATATAATCAGCTTCCAGCAAATATAAAGCAGGCACAAAAACCTGAAAAAAGAAAG
ATGGGCCCAGCCTCTCAGCCTACATCTTTCTCCTATGCTGAATGCTTCCTTCCCTCGAACATCAGACTCT
GGGTTCTTCAGTTTTGGGACTCAGACTGGCTTTCAGCTTGCAGACAGCCTACTGTGGAACCTTGTGATCG
TGTAAGTTAATACTTAATAATTATATATATATATATGTCTATATATATAACCACGAATACTAATATATAC
TATTAGTGTGTGTGTATATATATATACACACTAATATTTGGGGAATGCACTTTCACTTCAGGCTAGCCAG
TCCCTGTTCCTGAAACCCTGGCTTCAAGTCCTCTTCCCTCCTGATCTACCCCTACTTCAACCTACACAGC
CATCCCATGCACTTGTTTCCACATAGTCCACTTGGGATCTTGTTTATGTCTTGCTACACTCCAGATTCCC
TCTATATGCAGCATTCCCATGGCCAACACCCTTAGTGACCTTAGTGTGTGTGTGTGTGTGTGTGTGTGTG
TGTGTGTATATATGTATATATATGTGTGTGTGTATATATATATACACACACACTGTTAGTTCTGTCCCTC
TAAGAGAACCCTGACTAATATAGATTTTGGTACCAGGAGTGGTTCTAGAGGAACAGTATATTAAGGATGG
AGTTCTTTCATTGGTTTTGGGGTTTCTGGAGTTGGCTGCTTAATATGATTAGGCCCCAAAATGCTAAGGA
CTCTACTTCTAATAGTATGGAGAACACTGATAGTCCTTGGCTATCTGTGTGCCAGAGGTTGGGAAATAAA
TCTGACTAAAATTCAGGGAACTTCTACCTCAGTAAAATTTCTAGGGGTCCTGTGGTATGGGGCCTGCCAA
GATATTCCTTCTAAGGTGAAGGATAAGTTGCTGCATTTGGCCCCGCCTACAACCAAGAAAGAGGCACGAT
GCCTAGTGGGCCTATTTGGATTTTGGAGGCAACACATTCCTCATGTGGGTGTGTTACTCCAGCCCATTTA
TCAAGTGACCCGAAAGGCTGCCAGTTTTGAGTGGGGTCCAGAACAGGAGAAGGCTCTGCAACAGGTCCAG
GCTGCTGTGCAAGCTGCTCTGCCACTTGGGCCATACGACCCAGCAGATCCAATGGTGCTTGAGGTGCCAG
TAGTAGATAGGGATGCTATCTGGAGCCTTTGGCAGGCCCCTCTAGATGAATCACAGTAGAGGCCTCTAGG
ACTTTGGAGCAAGGCCCTGCCATCTTCTGCAGATAACTATTCTCCTTTTGAGAGACAGCTCTTGGCCTGT
CACTGGGCTTTGGTGGAAACTGAACATTTGACTGTGGGTCATCAAGTCACCATGCGACCTGAACTGCCTA
TCACAAACTGGGTGCTTTCTGAGTCATCAAGCCATAAAGTGGGTTGTGCACAGCAGCATTCCACCATCAA
ATGGAAGTGGTGTATATGTAATGGGGCTCAAGCAGGCCGTGAAGGCACAAGTAAGTTACATGAGGAAGCG
GCTCAAATGTCCATGGTCTGCACTCCCGCCACCCTTCCTTCTCTCCCCCAGCCTGCATTGATGGCCTCAC
GGGGAGTCCCCTATGATCAGGTGAGAGAGGATGAGGAGACTAGGGCCTGGTTCACAGATGGCTCTGCACG
ATGTGCAGGCACCACCCGAAAGTGGACTGCTGCACCACTACAGCCGCTTTCTAGGACATCCCTGAAGGAC
AGCAGTGAAGGGAAATCTTCCTAGTGGGCAGAACTTCAAACAGTGCACCTGGCTGTGCACTTTGCATGGA
AGGAGAAATGGCCAGATGTGCAATTATATACTGATTCATGGAGTATAGCCAATGGTTTGGCTGGATGGTC
AGGAACTTGGAAGAAGCATGATGGGAAAATTGGTGACAAAGACATTTGAGAAAGAGGTATGTGGACGGAT
GCCTCTGAGTGGAAAAAAAAAAAAACTGTGAAGATATTTGTATCCCATGTGAGTGCTCACCAATGCGTGA
CCTCAGTGGAGGAGAAGTTTAATGATCAAGTGGATAGGATGACCCATTCTGTGGACACCACTCAGCCTCT
TTCCCCAGCCACTCCTGTCATTGCCCAATGGGCCCATGGTGGCAGGGATGGAGGTTACGCATGGGCTTGG
CAACATAGACTTCCACTCACCAAGGCTGACCTAGCTACAGACACTGCTGAGTGCCCAATTTGCCAGCAGC
AGAGACCAACACTGAGCCCTCGATATGGCAGCATTCCTCAGGGTGATCAGCATGCTACCTGGTGGCATGG
TGATTATATTAGACCACTTCCATCATGGAAAGGGCAGAGGTTGTCCTCACTGGAATAGACACTTACTCCG
GATATGGGTTTGCCTATCCTGCACGCGGTGCTTCTGCCAAGACTACCATCATGGACTCACAGAATGCCTT
ATCCACCGTCATGGTATTCCACACCGCATTCCTCTGACCAAGGCACTCACTTTATGCTTAAAGAAGTGCG
GCAGTGGGCTCATGCTCATGGAATTTACTGGTCTTATCATGTTCCCCACCATCCTGAAGCAGCTGGATTG
ATGGAACAGTGAAATGGCCTTTTGAAGTCACAATTACAACACCAACTAGGTGACAATACTTTGCAGGACT
GGGGCAAACTTCTCTAGAAGGCTGTGTATGCTTTGAATCAGAGTCCAATATATGGTACTCTTTCTCCAAC
AGCCAGCATTCACCTGTCTGGGAATCAAGGGGTGGAAGTGAAAATGGCACACTCACCATCACCCCTAGTG
ATCCAGTAGCAAAATTTTTGCTTCCCTGTTCCCACTACATTACGTTCTGCTGGCCTAGAGGTCTTAGTTC
CAGAGGGAGGAACACTGCCACCAGGAGACACAACAATGATTCCATTAAACTGCAAGTTAAGATTGCCACC
TGGACACTTTGGGCTTCTCCTATCTTTAAGTCAACATGCTAAGAAGGGAGTTACGGTGTTGGCTGGGGTG
ATTGACCCGGACTATCAAGACGAAATCAGTCTACTACTCTACAACGGAGATAAGAAAGAGTAAGTATGGA
ATATAGGAGATCCACTAGGGCGTCTCTTAGTATTACCATGCCCTGTGATTAAGGTCAATGGGAAACTACA
ATAGCCTAATCCAGGCAGGACTACAAATGACCCACACCTTTCAGGAATGAAGGTTTGGGTCACTCCACCA
GGGAAAAAAAAAAAAAAAAAAACACAACCTGCTGAAGTGCTTGCTGAAGGCAAAGGTAACCTAGAATGGG
TAGTAAAAGAAGGTAGGCATCAATACCAGCTATGACCACGTGATCAGCTGCAGAAATGAGGACTGTAACT
GTCATGAGTATTTCCTCCTTCTTTTGTTAAAAACAAAAGAATGTATACACTAGTACTAGAAAATATCTTC
ATTTTATTTCCTTTTCCTCTATCATGTGATATAAGATTTATTGACTTCACGTCAACATTTAAGTATTGTT
AACTTTATGTAATAGTATTTGGGTTGGGGATTGGTGCATTTCTGGTTGTATGAAGGATAGTTGTATTATG
TTAGTGTAATTATGACCTTATTATTGTCTTTATTTGAAGATTATATATGATCTCAGGAGATGTGTAGGGG
TTCAAGTTGACAAGGGGTGGACTTGTGATGTCAACTTGATTGGATTGAGAGATACAAAGTATTAATCCTG
GGTGTGTCTTTGTGGGTGCTGCCAAAAGAGATTAACATTTGAGTCAGTGAGATGGGCAAGGTAGATCCAC
CCTTAATCTAGTGGGCACAATCTAATCAGCTTCCAGCAAATATAAAGCAGGCAAAAAAAAGGTGAAAAAA
GGCAGATGGGCCTAGCCTCTCCTACATCTTTCTCCCATGCTGGATTCTTCCTGCTCTTGAACATCAGACT
CCAAGTTCTTCAGTTTTGGGATTCGGACTGGCTCTCCTTGCTCCTCAGCCTGCAGACAGCCTGGGATATG
GTATATATATATCCCATATATATCATATATATATATGTATATCCTGTTAGTTCTGTCCTTCTAAGAGAAC
CCTGACTAATACACACCATATTTGCTGTGAACCAATAATAATAATAATAATATGAAATAACTATGTAATG
CGGATATATAACTTACCAGGAACTATGCTGAGTGTGTTATATACATTATCTAATGTATTTCTCACATCAA
CTCTGGGAGAAATGTATTATTATGGCAGTTTTACTGGTGATGAATCTGACCAGTAAAACTATGTATTTTA
AGGCAAATTGTATCATTTGCCTTAAAATTATATCATTTGCCCTGAAATGCATAGCTAGTAAACAGCAGAG
CTGAGATTCAAACCCAGGCTGGTCTTGTTCCAAAGTTTATTTACTTACCTATGCCCTTCCATCTTGCTTT
CCAATCTACCACAACCTAGGCCTAGAAGGGATGGCATATTGGGTCAGACCATGGTTCTTCCCAGGAGGTT
TCAAGTCTCTAAAGATCACCCCCAATGGTTATTTTCTGAAGAAGGTACTCTCATGGGGTGTATTCTCTAA
GCAAAATGCATGGAGCCTGCTCTGTCACCACTTACCTCCCTTATCAGCCATTCCGGCCAGTCTGGCCTTC
TCTCCGGGTCCACTGAAGCCAAGATGGCGCCACTGCACTCCAGCCTGGGCAACAGAGAGAGGCTCCATCT
TGAAAAAAAAAAAAAAGAGAGAGAGAGAGATTAGGGGTATATATTACAGGTAGAGAAAGACACTAGACAC
ATGCACCCATAGAGAGATGACCAGTTGGGCATACACCAAGAAAGTGACCATCTGCAAGCCAAGGACAGAG
GCCTCAGAAGAAACTAAACCTGACAACATTATGATCTTTGACTTCTAGCCTCCAGAACTATGAGCAAATA
AATTTCTGCTTTTAAACCACCCAGTCTGTGGTATTTTGTTATAGTAGCCCTAGCAAACTAACACGGTGCT
CTTCTATGGAGAAGGACTTGTTGAAGGTCTGGCATGATGGAGAGACCAGCTGGGACGCTCACATGCACAG
ATCAGATGCAGCTGCTACTACAAGTTATTTATTTATTATTTCCTCCCCTTTACCCAGAAAGCTCCAGTGC
TCCTGAGGGGGTTGCATGGGGGTGAAGAGGAAGGGAGGTCTACAGGAATAAATACAGAAGGCCAGCCTCC
CTGTTTAAGGTGAGTGCAGGGTCAGCTCCTAGGAGATGAAATGGTATTTGCAGTGGAGAAGTTGTTTATC
CTGAGGCACCAAATGTTGTACTAGGCTGAACCAGGCAGTGGCGCCTCCAGCCTATCTTACCTTGGCTCAG
ACCAACTTGGGTCTGGGAGCATAGGCCCATGCTGCCAGCTCCCTGCCATCTCTGAGGCCCACATGCACAG
CAGCAAAAGCAGGTAGACTAGAGGATAAAGCCCCAGCCAGGGACACCAATGATCAAAACATTCAGCTGGT
TTCTTTTACATGATGTTGCCCAAGTGACTCACCTCTTTGTCATCATCTACTAAATGAGGTCCCCCTTCGT
GTCTTCTTAGCTTGGTGTGACGGTAAGCATGATCATATCTCTGCAAGTGCTTTCAGAGGGCGCCCAAGGT
CTCTGTAGTGCTGAGGACTATTGAAACTGTTGTGTTATTACTCTTTACAGGAAAGTGTGGTTAGAAAACT
CAGAAAGATGACAGAAAAATCAAGAAGCAGACTGAGAAGACTTGGGGTCTTAGAGGCTGAAGAAACTCAG
AAGGCCCAAAATGAAGTTGAACTTAGTTGTTATGGCCCAAGAACTGACTCTGGGTGGACAGAGGGGTCTC
TACAGCCTTGAAATGTCATAGTCATTTACTCCTCCCCAGTTCCCACCCTCCAAAGAGTTCAGAGCTCTGT
AAAGAGGGTAGAGGTTCATCTTGATTAGTCTCTGATTTTTAGAGAAAATAATCATTATCATGCCATGTTC
TCTGTGATGGCCACCTCAGATGGGATGCAGGTGGTGGAGTAGAGACAGGCTGGTGTACAGGAGAAGTGGA
AGATGGAGTGATGGATAATAGGTGGTTCTAAAGGATGGATCCAAGACTAGCTTAGGATGCAACCACCATA
CAATACTGTTCTCCATCCAGAAACCTACCAGGGCCATCAAGCAAAACCTTTGGAAAAGAGAAGGCACAGA
CAGAACAGTAAATTATAAAGAAGCTTGTTTTCTTGCAGTCAGGCTGGGACAAACTTCAGCAAGAAGAATA
GTGAAATTCAACAAAGACAGATTTTCCCCACCCACTTCATGCCAAAGAAGGACAATCACATGCCTACCTC
TCAGAAACTTTCTCTAGAAGGGGAGAAAAGAAGGGGAAAAGAGATCCCAAAATGGAAAACCATTTCAGCC
TGTTCTTTTTTAAAAGCTTTATTGAAGTATAATACGGTGTACCTTTTTTTAATTTCTTTTTTTTTTTCCG
TTGAGACAGAGTCTGACTCTGATGCTCAGGCTGGAGCATAGTGGCACGATCTCAGCTCACTGCAATCTCC
GCCTCCCGGGTTCAAGTGATCCTCTCACCTCAGCCCCCCAAGTAGCTAGGACTACAAGCGCATGCCACCA
CGCCAAGCTAATTTTTGTAGTATTAGTAAAGTCGGGGTTTCACCATGTTGGCCAGGCTGGCCTCGAACTC
CTGACCTCAAGTGATCCACCCACCTCAGCCTCTCAAAGTGTTGGGATTACAGGTGTGAGCCACCACACCC
AGCCTCAGTGTAGCTAAAGTGTAAAATGTGATGAGTTTCAACATATGTGTGTACCAGTAAAGCCATCACC
ACAATCAAGATAACAAACATCCTCATCATACGTAAAATATCCTGTGCCCCTTTGTAATCCATCCCTGCCT
CCACTCCCATCCTCAAAACACCACTGATGTGCTTTCTGTCACTATAGATTAATTTGTATTTTGTACAATT
CTTTATGAATGGAATTATACAGCACCTACTCTGCATCAATAATTTGTTCCTTGTTATTACTGAGCATCAT
TCCATTACATGGATATGTCACAATTTGCTTATCCATTCACCTGGCAATGGCCATTTGGGTTGTTTGCAAT
ATTTGGCAGCCTCAAATAAAGCTGCCATCAACCTGTATAAGAAGGTAAAAAGCAGGCCAATATTTGACTA
TGGTTTGCCCAGGGCAGGGATCATCTCTCCTTGACAACTCTATTCATGACAACTGTAAAGCTTCCTGTTT
TATAAGACTTTAGGGTTTAAGATCTTTAACCTTCATGGCCTCGTTAGGTATTCAGGTAGGTGATGTAGGT
TTTAGGCATGATGGCAGGAAATGAGAACATGCTGATCACCTGCTACGTTCAGGCACTGCACTAAATGTTG
TGGGGTTCAGAAGGGATATATGACATGCCCTGAAGGATCTTGCATTTTAACACTTTGCAGATGAGGGCAC
TGAAGCCCTAAGCAGCTGGGAACCTTGCCCAGGGACACTCAAGTGAGAAGAGTTAGCTAAGAAGCAGAGC
TCAGGTAGTCAATCTTCCTGTCCAATGAGTCCTCCACACACATGCTGTGTGTGGGTCCCATCTGAACTGG
ATCATGACCAAGAGACAAAAAGGAAAGCAGGGAGGGAGCAAGGTAAAGAACAGGTATGCAAAGTTATATT
CTACCCGATGACCCTCCTCCCCCGACACACGCCAGCTAGAGCTCCAGGAGACATCCTCCGCATCTCTGGC
TCCATTTCCAACCTGGCTTATAACTTTCTACTCTTGTCCCTTTTCCCCCACCTGTGGCTAGACTGTTATC
TGTGAGGAGAAAATGATGAAGAGGCTTTCCCACATGAGGAGATGGGTTCTGAGCCTTTCGAGCTGATCCA
GGGCTCCCCTTTCTTGAGTTATTTTGTAGAGACAATTGCTAAACACCTTCCAGAATCAAAGTTCTGTTTT
AGAAGGAATCCCTGTCTTGCTGTACCCACCATATTGCAGCGGGTCTTGCAGGTGGCCAAGTCAGTAGAAA
GCTCCATGATGATTGGCTCTTGTCCCCAGCCTCCATGGGTAGGTACAGCTGGGAATAGAAGAGAGACACA
GATTAAGAAGCCTCAGGCTCTGCTTTCGGGGCAGTCAATGTGGTAGGAATACAAGCCCCCACACGTATAT
CAGTGCTTCATTCCTTTTAATGGCTTTAGTATATTTTATTGTACAGATATGCCACATTTTGTTTATCCAT
TCATCCGCTGATGGACATTTGAAATGTTTCCACTTTTTAGTTATTATGAATAATGCTACTATGAATATTT
ACATTTTGGTGTGCAGAGGAGTGCATACGACAGAGGCAATAAACTCATCTTACAGCTTTGCAATAGCCAT
AGCAAGACTGACAGGCAGCAAGGGGAACTGGAGAGTTTGGTGGGCTGTCTGGGAAGGCCGCCTGGAGGAG
GCAACTTTTGAACCACTCTTAAAAACTTCATTTTAATACAGGGAGAAGAAGGGCCAGGGTGAGGTGGGCT
AATGGGTAGGGGGGGAAAGACAAAAAGAAGGTATTCTACGCAGGCTGAGAAATACCAGACTTCACTTGCA
GAAGCTCGGGTATGGATTGGAGTATCAGGTAGATCAAGGAAGAAGAACAAGAACTAATCTTTGGTGAGTG
GACTTTGTGCTTCAGGTATGATTCCTACATGAGCCTCATTAGCTCATTAACCTTATTCTAAAACTAAGCT
TTCTATGGAAAGAGCTCAGGATCTGGTCAAACAGCCCTAAGTCCCCCATTTAGCACTTATGTGACTTTAA
CCCGAATCTCAGTTTATTTGTATATAAAATGGAGAATATAGCAGTGACCATCCTCTACTCCATGACATGC
CATGGTACAGAGTGCACATCTAAAACACAGAAGCAATGCCAGAATAAAGGGACCTCCCACAAACCACTCA
GGACTGTCTCCAGCATGCACCTTCCTCCAGCTCTGTTCTGTTCTGAGTGTTTTCAAGAGGAGTCCTTAGG
AAGAGTCCTCTCTGAAACTCCTGAGCCTGCCCAGGAGAACCTAGAAGGCACCAAAAACACACTATCTGCC
CAAGGGAAATAGATGGATCCCATTTAGCAGAAGAGCTCCTTAGCTAAACCACAGGAAAGCCTTGGCCACA
GATCTCACAGAGACTTATCTAGGCTTGGGCAGGGGAAAGCGGTCTGCTTTTCAGGGCTGAAACACAACCT
GCAGCACTGCTGCTGTCCCTGCTGCAGCACCCCCGGGCACGAGCTGTCTGGAAAGGCTGCTGCCCCACCA
GCCACTCCAGACATGGCCCTTAAGCCTGAGCATGCTGGGGCCTGGGAGCCTCAGGGCACAGCATTTCCAG
TCTCTGGCTGTAATCACAGCTAATTGAATGTCTGCTGATGCCAAAATTGGCTTCTGATTGAATTCAGAAC
TTTTGTTTAATTAATTATCATCCACTTGAGTACTGCTGCTTCCCTCAGACCAGGTGGTTAACTGTTTCCT
CTCTTCTGAGACTGTTGTCTTCCCCCTGAGCCCTAACACTTATACTAAAGAGTTAATCTGCTTCCGGGGA
GATGCCTCACTCTGGTTGCAAAGAGGGTGAGGCAAAATGTCAAGGAGTCAAGAAAGTGGAAAGGCACCCA
AAATGGGAGAAAACATTTGCAAATCTGATAAAGGTCTAGTATCCGAGTACATAAAAAACGCTTACATCTC
AGCAATTTTTAAAACCCCAATTAAAAAACAAGCAAAAGATGCAAATAGACATTAATATATGTCTTCTTTC
AAAAAAAAATTTTTTTTTGAGACAGCGTTTTGCTCTGTCGCCCAAGTTAGGGTGCAGTGGCACGATCTTG
TCTCACTGCAACCTCCGCCTCCCAGGTTCAAGCAATTCTTCTGCCTCACCCTCCCGAGTAGCTGGGACTA
CAGCCACGTGCCACCGCACTCAGCTAATTTTTTGTATTTTTGGTAGAGACGGGGTTTCACCATGTTAGCC
AGGATGGTCTTGATCTCCTGACCTCGTGATCCGCCCACGTCGGCCTCCCAAAGTGCTGGGATTACCGGCA
TGAATTACTTTTAACTTTGCAAAAAGATCATTGTCTATGTTATATCTGGGGATTTAAGTTTTTCATTTAT
ATTGAGAATATTCATTTGTATTGATGTGGTGGCAGTAGTGGTGAACTTTATAATTCATAGGCATCGGCGC
ACTGGCAAATTTTTACAAACCAGCTTTCCAGAAAATAAAATGTCAGCATATGTAAGTTTATTATCAATTT
TATTGATAAAAAGAATGTGTTGCACAAATTTACAAATAATAATATACAATCTTCTTTATTATGATTTTAA
TGTAGCCAATTGATTCTCACAGACTGCTTTTATTGATTTTTGCCAAACTTTTGTATCCATAGCCAATCTC
TGATTGCAGTTGAGTTAGCGTAGTTCTCACGAATAAGATGGAAGTAAAGCAATGAAGATAGATCTTAGAC
TTCACTTGTTTGTCAACAGCATGAAAAATTTTATTGCTGAATTAGGTAATAGTTTTCAAATACGAGACAC
TATTTTCGTAATTTTTGTGCTATCCACAATGTAACAGCTATAGACATAATGCTTTTTTTTTTTTTTTTTT
TTTGAGATGGAGTCTTGCACTGTTGCCAGGGCTGGAGTGCAATGGCGCGATCTCTGCCTGCCGGGTTCAA
GTGATTCTCCTGCCTCAGCCTCCCAAGTAGCTGGGATTACGACCACCTGCCACCATATCCAGCTAATTTT
TTGTACTTTTAGTAGAGATGGGATTTCACTATGTTGGCCAGGCTGGTCTCAAACTCCTGACCTCAGGTGA
TCTGCCCGCCTCAGCCTCCCAAAGTGCTGGGATTACAGGCATAAGCCACTGCTCCCGGCCGACATAATGC
ATTTTTAAGTTTAATCGCCATTACTAACATTTTCTCCATCATTTTCTTAAGTCTGACAATCATCCCGAAA
AAGAAACAAACAAGCCTTGATTTGTAGTGTTTTTGCCCATTTTTCCAAAAATACTCCCACTGTGGCCAAT
TTCCTGCCATTAACATGACATCACTAAACACAGAGTTGAGATGAAGTATTCAGTAGAAATCATAATACAG
AATTTCCACCATATAGATCCAATATATATTAATAACCTCAAGAGCATAGAGAATGGTAAAATGTAGTAAA
ATAATTAGTGATGAGCTTTTAGTATTTACTACTTTTGCTTTTAATATAATTTATTTCATTGTAAGCATAT
ATAATTTGATTGTTAACAATTGCTGTGTTTAATAGCCAGTTCGCAGAATTTCTGGTATGAGCCGGCTTCA
GCACATCATTACAGTTTACAGAATATAGAAATGGAATTGCGAGAGTTAGAGATGGGATGCACAGGACTCA
AGGTCTGGGTGTGGTCATTGATAAGACCCTGGGCTGTCTCCCTTTAGAGAGAAGGTGAGTCCTTCACTTT
GTACGTGGGATAGTTTCATAATGGTAACAGGATATTTTTTGACAGGGAGAGGGTTAGTGAAAATATGAGA
AGAATGTATATAAATCTTGGGTAGCCACAATAGTGGATCCATTTATAGGTGTGTACTGGCTTTGGCTACT
CTTTATACAAATACCCTTCCAATTTGGGGTGTAAGTCAGAAGTCTACCTGGGTGGCAGGCCCCTCACATC
CACTTTAAAAGCCAAAAGAAGTCTCTGTCCCCTCAGTCTGCCCTTGGTCCTGCGGTCAGAATGTGCTGCC
AGGGTTTGGCCAATCAGAACTCAACTTGCGTTGTGAATTTGCAGACAAAGTTTCAAAGACACAAATCACT
GGTGGCAGCAGTAGTGATGACAGAGCAGAGAGGAAGTGGTGGTGGCCACAGTCCCAGTGGTGACGGAGTC
AGTGGTCACAAAAAATCTGACCGCTCCTGAGGCATAAGCTTTGCTGGGTCTTCAGCACCCCGGTTTCCAC
TGGCTCCTGCAAGATTGTGGAACCAAGGTTCCAAGCCTTTTCATCCACCCTGTCAACTACCAGATATTTT
TCCAGTACATTTGTTTTCTGCTTAAGTTAGCCAGAACCCACTTCTGGTTTTGCAACCATAAGCCCTGACT
GATATAGAAATCTAGTGTGTATGTGGGGGTGGGGGAATTGCTGGATTGAAGGGAATGTGCATTTTTTACT
TTTATTCACATTGTGAAATCAAGTACCAAAAAAGCCTTTACCAAGTTATATTCCTACTAAAGTGTGGGAG
AGCACCCCTTCTAAAACTGAGCACGATCAACCCTGTTACTCTTTGCCAAATTAAAAAGCAAAAGTGACAT
GTCATTTGGATTTGGATTTCCCTGATTATTAGTGAGGCTCAACATCACTTCATATGTTTTTTGCCCACAG
TACTTGTATTCTCTTTATTATCTAAGTATGCCCTTCGTCATTGTTTCTTAGGTTATTTGATTTCTCTTGT
TTGATTTATAGTAGCTATTTCCTTTGTCTGTCAGATACAGTCAGCCTTCCATATTCATGGGTTCCACATC
CATGAATTCAACTGACTTCAGATCAAAAACATTTCAGAAGATAATGCATTTGTACTGAACGTGCACAGCC
TTTTTCTCCCTTGTCATTATTCCCTAAACAATGCAGTCTAATAGCTATTTACATACCATTTACATTGTAT
TAGGTATTAGAAGTAATCTAGAGATGATTTAAAGTATACTGGAGGATGTACATAGGTTATATGCAAATAC
TGCCCCATTTTATATCAGGGACTTTAGCATCCATGGATTTTGGTATCCTTGGGAGGTCCTGGAACAATTC
CCTCAAGGATACCAAGGGATGACTGCATATTGAAAATATTTTCTCCCAGTCTCTTAACTTTATTTTTGAT
GTTTTTGTCATACTCAATAGTTTGAATGTTCCCATAGGTAAGCTATTGATTTCGTCTTGTTTTTGTTTTT
TTGTTTTGTTTTGTTTTTGGCTTGTGGTTTTGTATCTTTCGTAGCAGAACCCTTTCTTTGCCAACTTTTT
TTTTTTCTGTTACAGAGTCTGAATTCAGGTGTCATGGGTTCAAATCTTGACGCTGCCTTTTGCTGGCTCC
ATGACTGTTTGTTCATCTGCAAAACAGAGACAATGATAATGTGTAAAGCACTCGGCACTTTGCCTGGCAT
TTAGTGATCAAAATTTTGTATATTATTCTTATTGTTACTCAATATGTTTAATCCCTCTGGAATGCATTTT
TATGGGTGGCATTAGATAAAGGGTTATATTTGTTTCCTAAGGATGCTATAACAATGTGCCACAAACTGGA
TGAATTAAACAACACAGATTTATTCTCTCACAGTTCTGGAAGCTGGAAGTCTAAAATGAAGGTGTCAGCA
GAGCTGTGCTCCCTCTGAGACCCTGGGCAGAATTCTTCCTTGCATCTTCCTAGGTTTCTGGTGATGCCCA
CCAATCCTTGGTTTCCTTGTCTTGCAGCTGTGTCTCCAATCTCTGCCTGTCATCACATGTCATTTTTTCT
GTGTCTCTGTCATCGCATGGTGGTTTTCTTCTTCTTAAAACAACACCAAGCATACTAGATCTGGGCTCAA
ATCACTGTATCACTCAGGGTTCTCCAGAGAAAGAGAACAATAGTATATTGGTATATAACACTATATATAA
AAAGAGGGAAATTATATATGTATATATATGTGTGTGTATGTGTGTGTATAATATGATATTTTCATTCATC
ATATTCTACATAGAGAGAGAGAAATATTAGAGAGAGAGAGAAAGAGAAAGGAATTGGCTCAAGCAATTGT
GGGGTCTGGTAAGTCCAAAATCTAGCAGACTGGAAATGCAGGTAAGAGCTGATGTTGCAGTCCTAAGTCC
AAAATCTGTAGACATATTGGCAGGCTGAAAACTCAGGGAGGATTTCTCTGTTACACTCTTGAGGCAGAAT
TCTTCTTTTCCAGAAAAATCTCAGTGTTTGCTCTTAAAACCTTCAACTGATTGGATGAGACCCACCCACA
TATGGACAGTAAACTGTTACACTTAAAGTCAACTGATGGCAATGTTAATCACGCCTACAAAATACCTTCA
CAGCAACACCTACACTGGTGTTTGAATAACTAACTGGGTAACAAAGCCTAACCAAGTTGACACATAAGAT
TAACCATCACAGTCACATTCACAGATATCAGGTTCATATCTTTTTCAACATGTACAGGTAGATTTTTTTT
TAATTCAACTCATAACAGTGGTCCACATTAATTTTATTTTCAAACAGACAGCTAGTTGTCCCAGCAATGG
ATATTGAAAAGCTGTTCCTACAGACTTGAAATGCTTACTCATGTCCATGAACTAAATATCTATGTGCATC
TCCTTCTCAGATCTATATTCTAGTCTAATAATGTATTTTCCTCGTGTCAATGCCATACTGTTTTATTTCC
TATATCTCTATTGTATGTTTTAATAAGTTAATCTCTTTCTCTTTTTCAAAATTTTCTTGTCTATTCTTTC
ATATTTGTTTCTTTCAGATGAACTTGAGAATCAGTTTGTTTAGTCGCCTAAATATTTCCCACTGGAGAAC
TTCTATTTAAACATAGTGTGTTGACCAAATACTCCTATTTGTCTACTTCATAAAAATCCTACAAATATGA
AAGTGAAGTAGAATAAAAAGGTGTGCAAACACATCTAGATAATATAAGCTAGAGAGGAGTCAATAGTAGA
CTAGAAATTTTAGAACTGTTTTGAAGACGGAAAGTAGGAGAAGAAGCAGTGACTAATGAGGCAGAGCAGG
GAAAACGCAGCCTCGTTGCCTGAAGAGGTAACTGAGATGTGAAGGTTTCCCTGGAGATGGGGTGGGGGTG
GGGCAGAAGACTCAGAAGTAAAAGGCGGCGCAGTAGGTGGAGGTGTGGAGCTGCAAAGGGGATTGCAAGT
TTCATCCTCTATTCCAACCCTGGGGATACCTCAGAAGTAAATGGAAAAGTACAGATTTGAAGAACCTAAG
ACTGTGAGGAACCCTAGGGAGACAGAGGGTGGTTCTGATCTGAGGATGGGGAGGAAAGAGCAGCTCAGAG
CAGCAAAGCACCGGGCACCACTGTTGGGGGAAGGTCTCTGAGCTGTCTTTGTGCACCACACTATCCTGGG
TGGATCGTGGCCCCCATCAGCCCCTACAGGATAGAGAAAACAACAGATCCAGCGGGCACCACAGAAGGAG
TAGGAGAAGTGCCAAGGAAGCAACTGAAACTGAGCCAAAAAGCAGGAGACAGCAGGTGCAGGACACCAGC
AAGCCCCTGGGAGCTCTCTTCTCCCCACGCTCTTCCACATTCATCGGGCTTGTCAGTTAGGAACAAGGGT
CTCCTTCCCAGTAACAATTTAAGCCAAAAAGCTAATAACCCGCCCCCAGGGGAAAATGAACCCCCAAGCA
AAAACCACCGGACATCTGAGAAACATCACCGTTAGAAAGAAAACAAACTGTACAACCTATAGAAGATAAA
TTAGAACTAATGAAACCACACAGATTAATAATTTAAAATAAGTGTAATAAATAAGGAAAAGGAAAGATAA
TGGTAACATAAAGCAGTTATAAAGAAGAACCAAACAGAAACATTGGATGCCAAAAATTTAATAATTGAAA
TAAAGAATCCAATAAATGACATAAATATTAAAAATGGATTCTGCTGGGATAAGTGAGCCAGATGACCAGG
TTGATGGACTCTCCCAGAAGGCACTGAGAAAAGACAAACAGTTGGAAAATATAACAGAATTAGAAGCTGT
GAAGAATAAAATAAAAGTGTCATCATCTGTGTAATAGGAAGTTTTGAAGAAAAAAATGAAGAAAGAGAAG
TGTCAAAGAAAAAATAACCAAGGATTTTTTAGTATTAAAGAAAGATGAAAGACTTCAGACTGAAAGAGTT
TATGGAATGTCTAATAAGATAAATATGATTTAAAACCTTGATACTTTATAAGGAAATTTAAAAACACAAA
GTCAAAATTCTAAAAGCTGCTAAAGAAAAAGAGATGATTACCCATGAAGGAATAAGAATCTGATTGATAT
CTAACTTCTGTTCAACAATGACAATAGAGGCAAAAAGACAGGTACATAATATTTTTAAAGTACTAAAGAA
CTTCAAGCCTCAAATCTATATTCAAAAAAATTAAATAAGAGGATGTCATAAAAATAATCTCAGGCACAAA
AGGCCTAAGGAAGTTAACACGGAAAATTCTCTTCTAAAATATTCTCAAAGAATGTATCCCAGTTAGAAGA
GAAATAAATCCATGAGACTACCATGAGATAAAAAGGAAACAAGAGTGGATACATAATATAGAAAAGTTAA
TTCAAGTATACAACGGTAGAGAGAGAGGGAGAGGCAGAAGAAGGGGGAGAGAGAGAGAGAGAGAGACAGA
GAGAATCCAAAACGACTAATGGGCAGTGAACAAATGGTGGCTGCAAAGAGATACCAGTGGAAAGTGAGAG
TATTATTTTGTTATAGAGAATGATATAAATGTTATTGAGAATTGATGAGAAAAATAAACATAAATATGAT
TTTTAAAGTTAAACATAGCTACCGAGTATAGAGAATGGAATTCAAACTTTTCAAGCCCTCAGAAGAAAAT
TCTATTCAATGAAAGATGAGAAAGGAAAAAGGGAGAGGAAAGTAAAAGATATTTAAATATAAATTAGAAA
TAAGATGTCTGAAATAAATCCTAATACACAACTAATTACATAATTTGTTTTATGGATTGAATCATGTCTC
CTCTAAAAAGATTTATTGATGTTCTAACCCTCCATGTCTCGTATTGTAACCTTATTTGGAATAGGGTTGT
TGCAGAAGTAATTAGTTACATTAAGATGAAGTCATGCTGGAGTAGGGTGAGCCCCTAATCTAAGAGGACT
GGTGTCCTTATAGGAAGAGGAAAATGCCACATGAAGAGAGAGAGAGATGCCCAAGGAGGTGTCATGCTGC
AATGAGGGCAGAGATTGGAACTGTGCAGCTGCATGCCAAGGAACACCAAAGATTTCAGCAAACTACTGGA
AGCTAGGAAAAAGCAAAGAATTCCCCTAAATATTTCAGTGGGAGCATAGCCCTGCCAACACCTTATTTCA
GATTTCTATCCTCCACAACTATGAGGCAATAAGCTACTGCTGTTTTAAGCTCCTCAGTGTGAACTATTTT
GTCATGGCAGCCTTAGGAAACTAACACAATTTACAAACAGATTAAGTTCACTAATCAAAAGACAGCCACT
TGCAAATTGGGTTTTTTTTTTAAGCAATATCTAACAATAGGTTTTCTGAAAGGAATATTTCTAAAACAAA
AGGTGACAGAGAGGTCACAAATAAAATGATGGAAAAGGTATATGATGCAATTTTGAACCAAATGAAACTG
GGGAGCAGATTTAATGTCAAACAATAGAAGAAAAATATGAGCAGAAAGATATAACAATTGTGAACATACA
TCTGCTTAAAAACATACCTTCAATGTACAAAATGCAACAACCAACAGAACTAAAGAGAGAACCATATAAC
AATTATAGCTAGACACGTTTTTTGTAGTCATCTGAGAAACTGATGGGATACACAGACAAAAAATAAGCAA
TTATAGAGGAGATCTGAATGGTATGATTCATAAACTTGAAATACTAATTATATGAGAACTTTACAACCAT
CAATAAGAAGAGAGAACATTTTTGAGCACACATAAAATATTCAAAAAATTTAACATTTACCAGATCACAA
AGGGAGCCTCAATACATTCTCCCCAAATCATCATCATTCACATTGTTATCTTAACAAAATGGAACAAAAT
TATAAATTATGAATAAAATAACTTTAAAGCTTTGTACTTCTGTTAAGTAGTAACATAATAATGTTTGGGT
TAACAGGAAAATATAAAAGAAATTATAAAATACTTGGAACTAAATGATAATGAGGGAAAATACATGCCAG
AATTTCAGAGACACAGCAAAAGCAGACTTAAGAATGAAACTTATAGTTCTCAATACATTTACTAGGGGAA
AAAAAGCATTGAAAACAAATGAAGTAAGGTTTTAACTGAAAAGATTAAAAAAAGAACAGTTGACTGAGCA
CAAAAAATAAGAAAGAAAATAAAGATAAAGGCAGAATTCAATAAAAGAGTGACTATAGCAGCAGCAGCAA
CTACAAAATCGGTAAGAATAATTAAAACAAAAGCTGAACGTTTGAAGTGATTGCTAAGCTGTACCGACCT
GCAGCAAAAGCTCATCAGAAAGAAGATGCAGAAATATAAAATTCAAAAGGGAAAAAAAAACTCCAGATAT
CAAAGAGATTAAAATAATTATTAAAAAATAACTATTCACTTATAAAATGAAAACTAAGACAAAATAGATA
TATTTATAGAAAAATATAGAATTTAAAACGAGCCCAAGAAAAATCAGAAATTTGAACCAACCAATAACAA
AATATTGAAATGGTTAAATACAACAGAGAAGACACCCCTACCCCATCTCTAAGCAAAATAATAATAATAA
TATTTTTTAAAATTGCTCCTAGGCTAAATGGTTTTACAGACGATGTTTCAAAAAACAAAGTATTCCTGTC
TGGAAAATTTGTTCCAGAAAGTAAGAAAAAAAAGCAGCACAACTCATTCTATTAGATTAATTCTAAAACC
TAATAAGAATAGAGAGGGGGGGAAAAACACAATAGTTCCTTTTTACTTACAGATCCAAAATAGAATATAA
GCAAACTGAATTCAACAGCACATTTTTAAAAATTGTGATCAAATAAGGTTTATTGCAGTAATCTTGAGGT
AATTTAAAAACAGAAATCTGTTAATATAAGCCATACACTAGACCAAGGGAGAAAAATCAAATGATTTCTC
AATAGATTCAGAAAAAATATTTTATAGAAATTTCACATATATATATATAATAAAAACACTTAGTAAAATA
GGAATTCCTTTAAGTTAGTAAAGGAGCTATGCCCAAAATATACAGTAAGCATCACACTAAATAGATAAGA
TCAGAAATAACCCAAAAGATGTCTGCTATGACCATTTCTGGATATCCTGCCTAATGCTATATAAAACTAA
TAATAATAACAACAGCAATAAGAGTTTTTAAGAATTAAAAGGGAAATGATAACATTTCTATTGTTTTCAA
GTTATATGCTCATGTATGAGAAATCTCAATAGATCTGAAGACAAACTGAAAGATCTATTAAGTGTTCAAC
AAGGGAACTAGATACAAAATCAATCTACATAAGGCTAGGCCTGGTGGCTCACACCTGTAATCCCAGCGCT
TTGGGAAGCCAAGGCAGGAAGATTGCTTGATGCCAAGAGTTCAAGAGCGGCCTGGGCAACGTAGCAAGAT
TTCATCTCTACAAAAACTTTTTAAAAAATAAATCGATCTACAAAAATCAATAGCATTTTTACAGACTTAC
ACTAAAACACGAAAATAAGACATTATTCACAATAGCAACAAAACCTCTAACATCTAGGAAATAAGCTAAT
AAAGAATGCACATTCTTCTAAAGAGAGAGCTTTAGAACTTTAGAACTCTACTAAATCTTTTAAGCTTGTT
TAAAATAATGAAGAAAATGAGTAAAAGTAGAAGTAAAGGTAGAGCCCTAATTTTTCCCAAACTAATCTAT
CAAATCTATGCAATTGCAAACAAAATACTAACTGAAATTTTCAGGAACTTAATAAAACAATCCTTAACAA
TTTGTTTAGAAAACTAAAGATGTTAACTTGCAAATATCAATTAAGAGTAACTAGCACACAATAATAAAAC
AAAATGTAAAATTCCTGGGATTCAACAAATAAAAACTCAACTGACAAGGTGAAAACTGGATGGCTGAGAG
GCATTAAAAAAGACCTGAATAAATAGAGAGACATAGAAACATAGTATTTGCCCAAATGTGTGGTAGTTCA
ATATTACAAAGATGTCTATTTTCCCTGAGTACATCTATAAATTCAGTACAATTCCAACTAAATTGATGCT
GCTTAACACACACACACACACACACACACACACACACACACACCTTTTTTGGCAGGGGGTTGGGGGAGAT
CAAAAAAACAAGCAAAAAAATCCTGTGCAAGGCTGACTAGATGGGTAGAATCTATTTCAACATGTATCTC
TTCTCTGGGAAAAGAAATCTCCTTCTATTGCCTACAAAAATGTCCTGAGGATACCAAAAGGGACCAGATC
CCTCTTTGCAAACCACAAATACTCTGCAACCACCTGTGGATATAGACGTCTGACCCTCATCATAGGCTGC
TCTAAGAACAGAGTGAAGGTGGCAAAGAATGGAACAATGACTCTGCTTGGCTTATTCAGAAAGGCAGGAA
TAGATTAGTCCTCTTTCCAGATGACTAGATTGCAGAGGGTCCATTCTCTGCTCTGGAGCAACCCAGCTAC
CCCTGCATTCCTGGGAAATAAAATCTCAGACCAAGAGAAGCCCTGCCCGGGAAGGAACCGCACTGTGCTG
AATAACTACTCCCAGGAAGAGAAGAAACCTCTCTGGCCCTGAGCGAAATTAGAAAGAGGAGAAAACTCAG
CTTCACTTTGCCTTCCAGTACCTTAGCTTCCTTCTTGCTCTTTTTGATCTTTCCCTTCTCTGAATTGCCC
ACACTCATTCACTAATTCAACAAATGTGTATATTGAGCTCTTCCTCTGTGCCAGACACTATGCTGGGCAT
CCAGGGCTCTGAGGAAAGCAGCCCAATTTAGGTACTGACCTAAAGGACTGGAGATATAACACGCTTCTTC
TCCAACTTCTTTCAAAAGGATTTGTTGATTTAAGAGACCTCAGAGAGAAGGCAATGCTTAACCCAAAGTT
ACCACTTCTCTAATAGAGAAATTTCAGATCTTGCTGTTTATTGGAAAAGAGGCAATACTTTAGCCAACAA
AAACCTTTCCATTATTCCCCAAATCAACAATAGCTAGCATGCAGCTCAAAAAAAAATTAAAAAGTGTTTC
CAAAGGACATTTTCTCATTTAGCTATGCAGAGCAGTGATTACCACAGAGGGGGTGCCAGAAGATACATGG
GGCACAAGAAAAGGATGTGAGAACTCCTAATCCCTTAGAACTGTTTCAGCCTATACATCTTCTACTTTCT
GTATAAGCTTTATAACATATATTAGTACAAATTTACATGTACAAAATTTATAAATAAATAACATAAGCAA
AAACTAGGATGGGTGCTCAAAAATGTTTTACTGATAGGAAAGCATGATGGAAATTTTTTGGAGACCCCTA
ATATAACAAAGAGTTCAATCTCTTAAACCTAAAACCAGTCTTGGTGACCACAGTCCTAGTAGGTGCAGGA
GAAGTCAAGATCTGTGTCCCCAGACCAAGGTCTAGCTCAGTTAACTCTGGGTCATTTCATGCCGGTCCCA
TAGTAGGAGGAAAAATCTGGTAGAACAATGAAGGGAAATGAGCGAGTCAGAAGCAGAGATTGGAGGGAGA
ATTGGCTTTTCCAGGTCACTGGCTCGTTCATGGGCAACATCCCAGCATCTAAAAATAGAAGAAACATCTG
CAGTTTGCCTCTTGGAGCTGGGGCTTGGATGAGCCCCAGGACAGGCCCTGGCAGACTGCTGGTGGCCACA
ATGACAGCACTGGCCTCTTCAGATGACTTCATCAGAGAATGGCCAGGAGCCAAAGAAGAGCTACTTCCAG
AGCCAGGGTCCTCACTGTGAAACAAAAGACCCAGAAATAAGTAGGGACCTTAGCTCTTTAACCAGAGATC
TGGCTCTTCTTTTCTTGGTAGCAGGGTGGGGAAAGAAAGGAGAAGCTGGAAGGGGTGTTCAGAAATCAGG
GGGAGTCTCCTTGATCAAGGATGGCTTCAGAGTAGGTGATTGCTCAATGTCATTTTTCATTTCTTATCTG
TGACTCTTCCTTTGGGTTCTCTGAGCCTGGCACATAGTAGGAATTCAAAAATACTACTACGCAAGAGAAG
GAAAGTAAGAGTTTATCAGTGCAAGTCTTGAACTGAGCTCTGAGGAGAATTGTGTTTCTGATTAGTTTGA
CTTGCCGATGGGTATTCAGGAACAAAGGGAAGGTCCTGGCTGAATCCTAGGAGCATATTTGGGCCTCTGC
TTTGTGAGAATCCATGAGGAAAGGAGAAAAAGGAAATCACAGCCTTCAACCTCCCTTTCTTAGGAGAAAG
AAGAGAATGAATGAGGAAGCCGAAGAGCAGGAGAAATAGGAGAAGGGTTCTTGTCCATACTGAAGAAAAA
GGACAACATTCAAGATGCCTAAAGAGGAGCAGGTGCTCATAGACAGGGTTCCCTCTTCATTCCCTGCCTG
TTTGCCCAGCCCCAAACTTCCCAGGTCTCCCCTTCCTTCATTCCTTCTCAATTGACCCCTCACTTTCATC
TTGCCAGTTTCCCAAAGGAATGTTTAAATAGGTATTACTCAAATTGGTGTTAATCAGTAACCAATTTGAT
AAACAATGTGTCTTTTCTCATCCTCTACTTCCCTTTGTTCTCCAAGAAAAGAAATGAAGTCTCTCTGGTC
AAGATGGGCAGTGAGTTCATGCTTGATAACTCCTGCCACTCCAAACAATATAGCAATGAAATGAAAAGTG
AAAACGCACTCACAAAATACATAACAAGGTTCTAATATGAGATAAGCATCTGCATTGATCAGAAACAAAA
CAAAATATTAAAAAGTGATCCTCAATGTGTTCATGTCCTTTGCAGGGACATGGATGAAGCTGGAAACCAT
CATTCTCAGCAAACTATCACAAGGACAGAAAACCAAACACCACATGTTCTCACTCATAGGTGGGAATTGA
ACAATGAGAACACATGGACACAGGGCGGGGAACATCACACACCACAGCCTGTCAGCGGGGTGTGTATTGG
GAGAGGGATAGCATTAGGAGAAATACCTAATGTAAATGATGAGTTGATGGGTGCAGCAAGCCAACATGGC
ACATGTATACCTATGTAAAAAAAACCGGCACTTTGTGCACATGTACCCTAGAACTTAAAGTATAACAATA
AAAATGAAAAGATAAAATAATTTTAAAAAGTGAACCTGAATGGAGCTGTGAGCTTGCTGGGCTCTGGGCC
CAGGTGGAGGGAATGGTAGCTAAGAGTTCAGATCCTGGGGAGAAAGGAACTTAAAATACTTCACAGGAAA
CAAGGAACTTGAGTCAGGAGTTTTTACCAACTTACTCCTCTCTTAGGTTGCAAAAGGAAGCTAGAAAATA
TTACTGACAATTGCTGTCTAAGGGTACACGTCTTTGTAAGCTTCAGCCTACAGATGTGGGAGTCCAGAGA
CCCGATCTCAGACCAGGGTCTGAGATCTGTGACAACCCACCATTCCCTGGTGGGGGAGAACTCTGAGTAA
CTATTAAAACACTTGGTTCTGGAAGAGGGACCAAGTAAGCTGGGAGGAGATGCAAGCCACTAGACAAGAA
GGAGTAGGGGGAATGAAAAAGAGAAGGAGACAAAACATGAAAGAGATGGAAACTTTCACTGAAAATATTT
TCTTCACAGAATACTTGCACATCTTTTGATAGGTTTATGTATAAGTGTCTTATTGCTTCTTTGGTACTGT
GAATGAGATTTTTTTTTCTAATTATGTTTCTGATTGGTTATTGTTTTGTGTAGGAATGCGATTGTCTTTT
TATGTTGTTTTGGTATCCAGCCAAAATGCTAAAACGTTTATTAGTTCTCATATTTTGTAGATTCTTTTGG
ATTTTTGGTGTAGACAGTCATAGCATCTACAAATAACAGCAGCTTATATGTTTCTTTCCAATCTTTTACT
TCTTATTTCTTTTTCTTGTTTTATTGCATGGGCTATGGAACTGAAGATAGTTGCCCTTCTTATTCCTGTC
TTTAATGGGAATATTTCTACAATATCACCATTAAGTATATTGTTTGCTGTCTGTAAATCTGTTAGGAGTA
TCCTTGGTCAGGTTAAGGAAACCTCCTCTAACAATCTGCTAAGAATTACCTGAGATGTATTTAAAATGCA
CATCTCTGAACACTATTTGATCAAAGAATCAGAATTTCTAGAGATGGTGACTAGAAGTCTAGAGTTTAAG
AATTACTACATTACAGAAATTGTTTCTTAATGCTTTTTAATAATTTTCATTTTTAATAATTTAGAATAAT
TCTGCTGTCTTGACCTGCCTGAAGCACTTAACACTGCTTGGAATTCCCTCTTCTCTTGGTGTTTGCATCT
GCAGCAAGCTGCGTCTTCCCCCACATTTCTACCTGTTTTTTGGAAGCTTCATGTGTCCAGTAAAGAGGAA
CCCTAAGAATTTGAGATAAATGTCTTATCTGATCTGTATTTGCCTGATTTGGGGATTATAGTCTTAACCC
ACTTTTCTCCATCATCCTCAATACTGCACTCCCAGGCTTTGTAATCTGAGGCTCTTCCTATCCCAGAGTC
TGTATGAGCTGAGTTTGTTATTAGACATGGCCCAATCTCACCAATAAGACTAGAGTCACCTCCCTTGTGT
ATCTCTTCCTATGAGGCTCCCTCCATGTCCAAGTTTCATAGTATAACTAAACTGAAGCTAACCAGGCACT
GACTCGACTACCAAATGGGTGGAGCTATTGCTGTCAGGGATATACTACAATTTCTAAGTTTAGTATTTAT
TATTTTATATTTAGAGTTATCACTTTTGATATGAAAAATTAGATGCATATCACTTTCAGATATAACACAT
CTCCAACTCTCCCCAGTTATCTCTCCTATAAAAGACTTACCTATTAGCAACTAACACCAACAGACCCCCA
GTCATGCCCCTTCATCCTCACTCAACTAGTTATATCAGCTATTTCAGGTATTGGATTTCCTTTTTATAAA
AGGAAAATGGCAGCCCAGCTGTATCATGAGATTTCTACAGAAATGATGGTTATCCCACATGTATTTAATT
TGTGGTTCGTTTTGGGGAGAAGCCACTCTCACAATCAGAAGACAGCCCCAGCTTTTGTACACCCAAGGGA
ATTGAACTGACTTTGCTGATATGAATTCCGGTTACAGAACAGTATCACTTCATCTCATCAACAGAATTCA
AGTACTATTTCAGAAACAAGAGAGAGCTATTCTATAGATTTCCTTCCTAAATCCTAAGTCCCTTATTTCT
TTCTAAGTCATGAGTCTTAAATCATAAATCCAACTGTAGTACTTCACAGTCAGTTTCAACTCTATAAACC
TTATATTAATTCTGCCTAAGAGCACATGAATGCTAATATTTTCAATTGTATAAACTTTTTGTTATTGATG
TTATAAATCTGAGTTTTAAAAGTAGCTAACTTTATAACTTTTAGAAATTTTCATCATACTTTGAGACCTC
AGTCTCTTCATCTTTCAAGTAAAAGGGTTGGGCTGGATCTCTAAGTGTCCTTCTGGCCCTAACATCCTAT
GGGTCTGGGTGCCAAGGCTTTAAACAATGTCCAGTGAGAAAATAAAGAGGATGCAAACTCTGACCCTGGG
CTGTGAATGAGTATGCTACTCCCAGATTTACCCAGAAGGATGTTCTGTGCCCTAAAGAGTGGCCAAGTGA
GTTTATGGTCTGGTTATCTTGGCTATTTGCTCTTTTCTAGAATTGCAATATGTGAATAAATTTAAAACAC
TTTAGTTTTCCAACTAGTAAATATAGGTTGAATTGGAAAATGGAAATTTTGAAGTATTCTTATTTGCAAA
ACACAATACTACAACTCAGTTCTTCATTTATATTGCATGGATCAAAAATAAAATGAAATGACAAAAATTA
TTGGTGGAAATATTCTTTAAATTAGTTGAAATGATTTGGGTATCTAAAAAAAAATTAATTCTAGGTTTAA
TTTTTTTTTTCATTTAGGTCTGTCTTCAGACTAGGATTTCAAAATTAACTGGGGTTTTTAGAGACCTAAA
TATTTCAACTAAAATATCAACTACTGCCTTTGACAAAATTCAACAACCCTTCATGCTAAAAACTCTCAAT
AAATTAGGTATTGATGGGACATATCTCAAAATAATAAGAGCTATCTATGACAAACCCACAGCCAATATCA
TACTGAATGGGCAAAAACTGGAAGCATTCCCTTTGAAAACTGGCACAAGACAGGGATGCCCTCTCTCACC
ACTCCTATTCAACATAGTGTTGGAAGTTCTGGCCAGGGCAATGAGGCAGGAGAAGGAAATAAAGGGTATT
TAATTAGGAAAAGAGGAAGTCAAATTGTCCTTGTTTGCAGATGACATGATTGTATATCTAGAAAACCCCA
TTATCTCAGCCCAAAATCTCCTTAAGCTGATAAGCAACTTCAGCAAAGTCTCAGGATACAAAATCAATGT
ACAAAAATCACAAGCATTCTTATACACCAATAACAGACAAACAGAGAGCCAAATCATGAGTGAACTCCCA
TTCACAATTGCTTCAAAGAGAATAAAATACCTAGGAATCCAACTTACAAGGGACATGAAGGTCCTCTTCA
AGGAGAACTACAAACCACTGCTCAAGGAAATAAAAGAGGATACAAACAAATGGAAGAACATTCCATGCTC
GTGGGTAGGAAGAATCAATATTGTGAAAATGGCCATACTGCCCAAGGTAATTTATAGATTCAATGCCATC
CCCATCAAGCTACCAATGACTTTCTTCACAGAATTGGAAAAAACTACTTTCAAGTTCATATGGAACCAAA
AAAGAGCCCGCATCACCAAGTCAATCCTAAGCCAAAAGAACAAAGCTGGAGGCATCACACTACCTGACTT
CAAACTATACTACAAAGCTACAGTAACCAAAACAGCATGGTACTGGTACCAAAACAGAGATATAGATCAA
TGGAACAGAACAGAGCCCTCAGAAATAACGCCACATATCTAAAACTATCTGATCTTTGACAAACCTGAGA
AAAACAAGCAATGGGGAAAGGATTCCCTATTTAATAAATGGTGCTGGGAAAACTGGCTAGCCATATGTAG
AAAGCTGAAACTGGATCCCTTCCTTACACCTTATACAAAAATCAATTCAAGATGGATTAAAGACTTAAAC
GTTAGACCTAAAACCATAAAAACCCTAGAAGAAAACCTAGGCATTACAATTCAGGACATACGCATGGGCA
AGGACTTCATGTCTAAAACACCAAAAGCAATGGCAAAAAAAGCCAAAGTTGACAAATGGGATCTAATTAA
ACTAAAGAGCTTCTGCACAGCAAAAGAAACTACCATCAGAGTGAACAGGCAACCTACAAAATGGGAGAAC
ATTTTCGCAAACTACTCATCTGACAAAGGGCTAATATCCAGAATCACAATGAACTCCAACAAATTTACAA
GAAAAAAACAAACAACCCCATCAAAAAGTGGGCAAAGGACATGAACAGACACTTCTCAAAAGAAGACATT
TATGCAGCCAAAAAACACATGAAAAAATGCTCACCATCACTGGCCATCAGAGAAATGCAAATCAAAACCA
CAATGAGATACCATCTCACACCAATTAGAATGGTAATCATTAAAAAGTCAGGAAACAACAGGTGCTGGAG
AGGATGTGGAGAAATAGGAACACTTTTACACTGTTGGTGGGACTGTAAACTAGTTCAACCATTGTGGAAG
TCAGTGTGGCGATTCCTCAGGGATCTAGAACTAGAAATACCATTTGACCCAGCCATCCCATTACTGGGTA
TATACCCAAAGGATTATAAATCATACTGCTATAAAGACACATGCACACGTATGTTTATTGCGGCATTATT
CACAATAGCAAAGACTTGGAACCAACCCAAATGTCCAACAATGATAGACTGGATTAAGAAAATGTGGCAC
ATATACACCATGGAATACTATGCAGCCATAAAAAATGATGAGTTCATGTCCTTTGTAGGGACATGGATGA
AATTGGAAATCATCATTCTCAGTGAACTATCGCAAGAACAAAAAACCAAACACCGCATATTCTCACTCAT
AGGTGGGAGTTGAACAGTGATAACACATGGACACAGGAAGGGGAACATCACACTCTGGGGACTGTTGTGG
GGTGGGGGGAGGGGGGAGGGATAGCATTGGGAGATATACCTAATGCTAGATGACGAGTTAGTGGGTGCAG
CACACCAGCATGGCACATGTATACATATGTAACTAACCTGCACATTGTGCACATGTACCCTAAAACTTAA
AGTATAATAATAATAATAATAATAATAATAATAAAATCAACCACTGAAACTGTCTCACAATGAAAGAAAT
ATGTGAAAATTAATACATTTATTTAGTTAAATGAATAAATTTATTTAGTTAAATTACTCTCATTCTTTAG
TTATAGGAACAGACACCAATGGTGTGATTACTCCTTAAAGCCTAGGCTAATAAAATATATGTGTTCATGT
GTTTGTATATGCTTATACAGACATGTGTATGTACCTTCCCCCTGAACACCATCCCTACCAACAAATACAC
ATACACATCACTTTACTGAATGTCCACAGTAACATTCTGGGAGACTTTGAAAAAGTAAGAGTCTATTCGT
AAATTACTCTAAATTTTACGTACTCTTTTTGTCTTCATAATTTCCCAATTCAAATCACAAAAATAATTTT
GGAACATTCGCAACAACTTATGTTGTAAGCTATAATCTTACAAGGAATTTATATTTCAAATGTTTCATAT
TTTATCCCATAGGTAACAGAAATTAATTTTCAACTTACAATAAACTGAACTTATCTTTAAGGCAATGTCT
GAAAGTCAGAAAAAAATTTAACCTTTAAAATCCATTACTTATTAACATTAATTTCACTAAAGTTGGTATA
CAACCCCCCGCCACTGCTGAATTTGACTGGCTATAAAAATAAAATAAAATCCATTAAAACCTCTAGTTTT
TGTTTTCCCCTTTTAAAATTTACTTTAAAAATATACCCTAGACTATACCCAAAGACAAGAATATACCCTA
AGGACAAAAAGAACAGCTGTGTTAGTCTGCTGGGGCTGCCATAACAAAATAGTTTTTTGGTTTTGTTTGT
TTGTTTGTTTGTTTGTTTGTTTGTTTTTTGAAACAGACTCTCACTCTGTTGCCCAGGCTGGAGTGCAGTG
GTGTGATATCGGCTCGCTGCAACCTCCACCTCTCAGGTTCAGGCAATTCTCCTGCCTCAGCCTCCCAAGC
AGCTGGTATTACAGGCACGCACCACAACAGTCGGCTAAATTTTTGTATTTTTAGTAAAGATGGGGTTTCG
CCATGTTGGCCAGGCTGGTCTTAAACTTCTGACCTCAAGTGATCTGCCCGCCTCGGCCAGGATTAAGTCC
AGCAGAGTTCCCTTTCTGGTGAAGGCTCTCTTTCTTTTTATTTTTTTCTTTTTCTTTTTCTTTTTTTTTT
TTTTTTTTTCCTTTTTTGAGACGGAGTCTTGCTCTGTCACCCAGGCTGGAGTGCAGTGGCGCGATCTCGG
CTCACTGCAACCTCCGCCTCCCGGGTTCAAGCGATTCTCCTGCCTCAGCCTCCCGAGTAGCTGGGACTAC
AGGCGCCTGCCACCACACCCGGCTAATTTTTGTATTTTTAGTAGAGACGGGGTTTCACCATGTTGGTCAG
GATTGTCGCGGTCTCTTGACCTTGTGATCCGCCCGCCTGGGCTCCAAAGTACTGGGATTACAGGAGTAAG
CCACCGCACCTCGCCAAGGCTCTCTTTCTGGCTTGCAAATAGCCTCCCTCTTGCTGTGTCCTCACATGGC
AGAGGCAAAGAGAGAAAGCTGTCTGGTATCTCTTCTTACCAGGGAGCTAATGCCATCATGACCACCCCCC
ACACAACCTCTTTCCCAGCCAACTCCTACCATGACCTCATCTAACACTAGAACCCATCTCCAAATACCAT
CTCATTGCATATTAGGGCTTCAACATATAAATTTGGGAGGGGACACAATGCACTTTGCATTCAATGTGTA
GAAAAAGCTTAAATGTTTTTAATAATCACATTGTTGATAGAAGTGTTAGCATATTTGGAGACTGTTGTGG
GATAAAGCAAATGAATAATTTTGTTGCTATCATTGAGAACCAGTATTTTCTGCATGGAGGAAAGGAGATG
CAAATGTAACATCAAAACATTTGAGTAAAAACCTTACAGTCCTGAATTTGAATTGGGAGTATCAGAATAA
ACTAATAATATATTTTTAAAAAATATTTTCTAACTTTAAAAGGGTCTAAAAACAATGACTAAAAAAGCCA
GTAGCAATGAGCACTTCTAGTACCTAGATTGTGGTCTTTAAAGCCATTTCTTTTAAAGCCAAAATAAACC
AGGGCTCTGAGGAAAAATGGCTGATTCTAAGTCTTGGCCAGAACTTTTGCAAGCTACGCCTAGGACATCT
TATTTTACCAGAAACCTATCAAAGATAACTGGGGTCATGTCAAGAAAACTCAAGAGCCAACTTGAAGAGG
TTGCTACAGGCCAAATACAGGAAAATCCAAGCATTAATAAGAGCACGATTATTTAAACATTTTAAAAATA
TGTTTAAATCATGAACACATAATGTTACATCAAAAAAAAAAAAAACCTCATTGGTCATCTTTGGAGCATG
CTGAGAAACCAACTCATTATTTGGAAATTGGCAAATAAGAAAAAGAATCAAGATCAATCCTGAAAAGTAA
GTAGTTGATGAGACAAACCTTTTTTTTTTTTTTTTTTTTTTGAGACGGAGTCTTGCTCAGTTGCCCAGGC
TGGAGTGCAATGGCATGATCTCCACTCACTGCAAGCTCCACCTCCCAGGTTCATGCCATTCTCCTGCCTC
AGCCTCCTGAGTAGCCAGGACTACAGTCGCCCGCCACCACACCCAGCTAATTTTTTTTGTATTTTTTAGT
AGAGACAGGGTTTCACCGTGTTAGACAGGATGATCTCGATCTCCTGACCTTGTGATCCGCCCCTCAGCCT
CCCAAAGCACTGGGATTACAGGCAAGAGCCACCGTGCCCAGCCGAGAGAACCCTTTTAAAAATAAACGTG
TGTTAGCTAATAAATGAGGAAGGAATGATAGAATTTGAATATCAGTGTTTTGTAGCCTCCAGTGACAGAA
TGGATTTAGTTCTGCACAATTCAATATGGCAGCCCCTAGCCACATGTGACTATTGAACACTTGAGATGTA
GCAAGATTGAGTTGATATGTGCTGTAAGTGTCAAATGCACATTGAATTTCAAAGACTTCGTGTATAAAAA
TGAAAAATATCTCAATAATGTTTATATTGATTATATGTTGAAATGATAGTATGTGAAATATATTGGGTTA
AAAACAACTTTTTATTAATTTAGCTAATTTAATTTAGTTTTTAAAACAATTACATTTAGGAAGAATAAAT
TTCAAGAGATCTATTATGCATCAAGGTGACTATAATTAATGACAATATATTGTATTCTTGAAAAATGTAA
AGAGAATGGATGCTATCTGTTCTCACCACAAAAATGGTGACTGTGTGGGGTAATGCATTTATTAATTAGC
TAGATTTAAACACTCCACAAGGTACATAAACTTCAAAATATGTTATACACTTAAAAAACATAAAATACTG
TCAATTTTTAAAAATTAAAGACATACATAAATGTTTAAAATTAATTTTACCTGTTTTTCTTTTTTTTACT
TTCTAAAAACCTGGTGTTAAGGAAAATTCAAAATTGAGGCCACCGTTTGGATAGACTGCTAGGCCAACTG
CCTGTAGCCACATCACTGAAACTTAAGCTATCATGATTTTCCTCAAATATTAGCTCTAACCACGAACACA
ACTTAGGTTTTTCTTTCTGAATTCTGAACCAATCAGCTACAGATAAATAAGCTAATACAGACTTACTTGT
CCTAAAAGGAATGTAAGTTTTAATAGCCAATCACAACAAAGATCAATGTACTTCCTCATTTAGGCTTTTG
AAGCTGCACTGTGACCGCTGTGAGCCAAACTGCTTGCCACTTTCGGCGTCAACTCTGCTGCTTATCAAAC
CAGGAGACTTTTGGGGATTTTTCATGCACAATAAACTCTTAAAATTTTAACTCGATTTGCTTTTATTTTT
GGTAATGGCTACCAGAAAATTTTAAATGACATATGTGGCTTGCATTATATTTTTGTTGGACAGCACAGAT
CTAAGCACTAAGCACTAATAGCTACTAACAATACAAAATGAGAGCTAACCAAATAGCATATGCCTCCTGT
TAGAAGTACAAACACCATCTCTGAAATATTCTTACCAAAAAAATGGACCCTGAATCTGATCAAGATTTTA
TGTCTTGCTACCAAATTGCAGTAAATATAGACAGCAGAGAAACAAAGTAAATGACACCATAGGCATACAA
CCAGCAAAATCCAGAAAATAGGAAAGTCTACAAACAAATGATCCTGTTTGTTCAACAGATAAGTTGCAAA
GGGGGAACAAAAAGCGGAAGAGGAAACCGGAAAATGAAAAGAGATTTTAAAACATACCAACTGGTTACAA
AGTATGGACCTTATTTGGATCTTGGTTCAAACAAACTATACAAAGAAATAAATTAGGATGCAATAAAATC
AATTTGAACACTAACTGGATAGCTGGTGATATAAAGGAATTATTAATAATTTAGGTAGTGGTATTATAGT
TATTTTTTAAAATTGCTTATCTTTAAAAATACATATGGAAATATTTAAAAATAAAATGTTAAAATTTCTG
GGATTTGCTTCAAAACAATTTAGAAGATGGAGAGACAAGAGTGGGGATATCAACACCTGTGAAAAGAAGG
GGAATAGAAGATAAAAGAAATAATTAATTTTTTTTTAAAGTAGAGGCTTAGTCAGCCCTTCCTGTCTGTG
GGTTTCACATCCATGGATTCAACCAACTACAAGTCAAAAATCCTTGGGGGAAAAAATTGCATCTTTACTT
AACATGTACAAACTTTTTTTCTTGTCACTATTTCCTAAACAATGAAGTATAACAACTACTTACATAGCAT
TTACTTTGTGTTAGGTATTACAAGTAATCTAGAGGTGATTTAAACTATATGGGAGGATGTGCATAGATTA
TGTATAAATACTATGCCACTTTGTATCAGGGAATTGAGCATTCAAAAATTTTGCTGTCAGTAGGAGGTCC
TAGAACCAATCCCCCATGGATAAGGAGGGATAACTGTGTTATGAAATGAGATTAGCTGTAAGCCAATTAC
TGGTAAAACATGGTGATGAGTACGTGATGTTCATCATATCATTCTCTCCACTTTTGTATATGTTTAAAAT
GTTCTATAATAAATGTAGTGTGGTGGGTCCCCCACCGGGTATATGTCCACTGCCTGAACCCTGAAGGCTG
GGCAGTGAGCCAAGGTTATGGTGCCCAACCAAAGAGCAGGTGTCCCTGAGAAGCCCAACATCATGGAGAG
TATCTGAGAACCCTCCGAGGAAAACAGTCCCATTGCTCAAACACAGTAGGCAAAGAGCCTGAAAACTAGC
TTAACAGCAGTTTACAGACAGGAGGGAGGGGCGGGGACAATGCAGATCTCTAGCACTGTCCTGCTGCTGC
CCAGTGTCTTATCCAAGGCATTCTTTGGTCTCTCACACCTTCCCAGTTTGGGAGTTGAGGGAAGGATGTT
ATGGTCCCAAGTTTTTCTCATAACAAAAGAAAGGTAAAAACAAGTTTAAAAGTCGTAGAAATCGTTATTA
AAAGGAGAAAATTAGAAAAATCAATAATCTCACCATTCTAAGAACAGGGTTACAGAGTTAATAATTTGTT
GTATTCCCTTCTGGTATTTTTTCCTACATATTTTTATAGATATAATATTATATTTCCTACAAATTATATC
CATTTGCATATAAATATATATTTACAGTGTATGTGTGTGTATACACACACATACAGAAATATACATACAT
GCCATTTTCCATCCTGTTTTGTTGGCTTAACATTTTATTCATTCAGCAAATGAATATATTTAGAAACAAA
TATTTATTGAATAAATGAGTTATATTTTCATGCTGCTTCATAACCTTTACATCTATCATCTTTAACAGCT
GCATAATGCTTCATTAAGAGGATGACATCATTTACTCAAGCAAGTGCCTTCTCAGTTTAGTAGTAGTAGT
TGAAAGCTCAGGCATGAAGCCAGAACTGAATTCAGATCCCAACTATGTAACTTACTAGCTACGTGACCTT
GTGCAAGATACTTAAACTCACTAGACATTAGTTTCCTGCTTTCTAAAATTGGTATGGGAATAGTATTTAA
CTCAAAAGTTTCCTGTAAGGAAAAAAGGAGCTAATATATGTATAGCACTTAGCCTGGAGTCTAATAAATA
GCAAACACTCAACCTGTTATTGAAAAAATTGGTTTTTTTCTCTCTTATTAGTAATATCAAAGTAACCATT
TACATACATATCATTTCTTCTATGTTTTGGATGGTTGTATTAGGCTGGAATCCTAGAAAAGGAATTACTA
GAGCTAAGTAAATAAGCTCTTCTATGGCTCATGTCATATTTGTGCCATTGCATTTGTTAAATTGCTTTCC
CAAAGAATTGTACCAATCTTCAATGCCATGTGTTTCACTATCCCTGCCAACATTAAATATCATTTAATTT
TTTTTCTTTTTCTTTTTTTTTTTTTTCTTTTTAGAGATTGGATTTCACTCTGTCACCTAGGCTGTACTAC
AGTGGTGTGATCATAGCATACTGCAACCTCAAACTTCTGGCCTCAAGTGATCTTCCGACCTCAGCCCCCC
AGAGTGCTGGGATTACAGATGTAAGCCATCACACCCAGTGTTAATATTAATTTAATAGAAGTCTCCCATC
TTTTAGGACTGTGCTCTTTTTATACTAAAAAAATTATTGCAATAAAAATTACATATGTAAATAACATAAA
ATTTGCCATTTTAAGCATTTTAAGTGTACAATTCAGTGGCATTAATTACAGTCACAATGTTGTGCAACCG
TCACTACTATTTCCAAAATTTTTCATCACCCCAAAAACAAACTCTGTTACCATTAAACAATAACCCCGCA
TTCCCATCCTCTAGCCCTTGGTAACCTTGAATCTGCTTTCTGCAGGTTTAGAAAAATGTTTATTTTACAT
TTTTAAAATATCTAATGTTGGCAGGGATAGTGAAACACATGGCATTGAAGAGTGCTACAATTCTTTGGGA
AAACAATTTAGCAAGTGCAATGGCACAAATATGACATGAGCCATAGAAAAGTTCATTTACTTTGATCTAG
TAATTCCTTTTCTAGGATCCCAGCCTAAGACAACAATCCAAAACATTCACCATAGGGGAAATGATATGTA
TGTAAATGTTTACCTTGAAGGGAGAAAAAAGAATACAATTTTTTCAATATGGTCATATCCATAAGAACAC
TTACTTTGCGTATAGTCAATATCACTATACATATATTTTTTTCACTTTCCTTTTGCCCTGGACGATAGGG
TACATCAAGATGTCTAACTATGAGGCGAAAACCAGGAAGAGGAACAAGTTTAGGAGGAAGCTTACAAGTT
GAGATTGAGACAGATTGAGTTTAAGGTGCTTGTGGAATTTCCAGATGGAGACGTCCAGGGGACACTTGGA
TATATTGTTCTAGAGCTCAAGAGAGAGATATGAGCTAAAGACATAAATTGTGAAGTTATCATTGGTAGCA
GTGGAAGTCATAAGTGTAGATGAGATTGCCCAGGAAATACATTTAGATTGAAGAGAAGCAAACAATAGAA
CAAACCTTATATTCACAGCAAACACTTTTAAAGGTTTACAGAACTTCAGACTACAAAAACTTGTCTTCAA
AACTGAAGAGAGGGAGACTAAACTCATAACCTTGGTTACTTTAGGGCAGGGAGTTAGGGGAGAGAGAATA
AGGTTGAGGAGACTTTAGCCTTTTCAGCAGCATTCATTATTTTTTTAAGAAAAACATATTTATGTTACTT
AAGAAATAAAAAATAAAAAGTTAAAATTAGACAAGTGGATTATAAAACCCAAGGAGTGAGCACATGGAGT
CTTGTATACAAAGCAATCAGCTTGTTTGATGTGGCCCCAGAAAAGGGATTCCAGTGACTGTGCAAAGAGA
TATAGCAGGCCTGGCATAGTGGCTCACATCTGTAAATCCCAGCACTTTGGGAGGCCGAGGCAGGCAGATC
ACTTGAGGCCAGGAGTTCGAGACCAGCCTGGCCAACATGGTGAAACCCCATCCCTACTAAAAATACAAAA
ATTAGCCAGGCAGGGTGGCAGGTGCCTGTAATCCCAGCTACTCAGGAGGCTGAGGCAGGAAATTGCTTGA
ACCTGGGAGGCAGGTTGCAATGAGCAGAGATCCAGCCACTGCACTCCAGCCTGGGCAACAGAGCAAGACT
CAGTCTTAAAAAAAAAAAAAAAAAAAGAGATAGCAGTCAGTGGAATACAATGTGTGAAAAATTAATGTGA
CTCTCAGACTGAAGGAGACAAACCCAAAGACCCAAAGATTTTAGATGTTTCCATTGAAATCTGTTCCAGA
ACTCGAGGCAAAATCCTGTATTCTGGTGATGGGGAAAGTCAACTCTGATGCCCAAATGTGGAAGTAACCG
GCAACTCTGGTCAGGCACAACATTATTTTTTCAGTTTAGGGCCAGGGCCAGAAATTCTTCTGCATGCTAG
TCATAGGATTGTTTTATTGATGTCAAAGATGAACTAAGAATTACAGCGTCCACTTATTCAGTGCCAGTTC
TATGGCAGAGATTCTGCCAAGGCTTTCATTCAAATCTCACAACAATCATTTGATGTGAGTATTGTTTATC
CTTCATAGAAAGACTCAGAGGATTGAATTACTCACTCAAGACCACATAGCCCATAAATGACAGGGTCAAG
ATTTACACCCAAGTTGTATTAATTCCAGGACACTTACTTTTATACATGATGTTAATATTGTATCTCTACA
GCATCTCTATTAGAATCCACATATGTACTAAAATTGAACCTGACTCAAAGGTGAGTCAAGAACATTCATA
ACTACTTACTCTTTGTCAATCATCTTTTATAATGCATCATTTTGGGTTCTACTTTGATGCCTTGCTGCTT
GGCCTGGTCCTCAAACCAGCAGCATGGGCATCACCTGGGAGCTTGTTAAACATGCACAACCTGAGGCCCT
GTGAATCAGTCAAAACCCATGCTTTAACAAGAAATCCAGGTGATTCTTATGCAAATTAAAGTTAGGGAAA
AACAGCCTTAGTAAATTAAAACATGAAGGGTTCAAAATATTATAATTGATTATACAAGGAGTCTTCCAAA
AGTTCATGGAAAATGCAATTTATGAAAAAAGCCTGCATGAATTTCAAATTTTTGCATCAAAATAAACTTG
CACAAACTTGTTATAATGTGTCTGAACAGGATCTATTTGGAGGTACTAAGAAAAATAAGACATCAGTCTG
AAAAGAGCTCCTATCAAAACACCATAAATTCTGCTAAAAGGCAAGCAAGGAGAAACATCAAATTTATGGT
GAAGCTTGGGGGGAAGAATGATGAAATCATTGATACTCTATGAAAAGTTTATAGGGACAATGGCCCCAAA
GAAATCAGCAGTTTACAAATGGATAACTCTTTTTAGGAAGGGACTAGAAAACTGTTGAAAATGAAGCCTG
AAGCAGCAGACCATCCATGTTAATTTTCAAGGAAAAAATTAATCTTGCTCATTCCCTAAATAAAAAGGAC
TGATAATTGACAGCAAAGACAATAGCCAACACCATAGCCAACTCAATGGTTCGACTTACACAATTCTGAC
TGAAAAGTTAAAGTTGAGCATTTCCACTCAAAGGTACAAAAATTTATGTGTCCAGATCAGCTGCAGACAA
GAGCAGAGCTTTCAGTGGAAATTTCAAACAAGTAGAATTGAGATCCTAAAGCATTTCTTCAAAGAGTTGC
AACAGAAGGTGAAACATGGCTTTACCAGTACCATCCTGAAGACAAAGCACAATCAAAGCAATGGCTACCA
AGAGGGGCAAGTGGTCCAGTCAAAGTAAAAGCAGACTGGTCAAGAGCAAAGGTCATGGCAACAGTTTTTT
GGAATGCTCAAGGTATTTTTCTTGTTGACTTTCTGGAAGGCCAAAGAATGACATCTGCTTATTATGAGAG
TGTTTTGAGAAAGTTAGCCAATGCTTTGGCAGAAAAATGCCCAGGAAAGATTCACTAGAAAGTCCTTCTC
CACCACGACAATGCTCCTGCTCATTTCTCTCATCAAACAAAGGCAATCTTAAGTTCCTATGGGAAATCAT
TAGGCATCCACCTTACCATCCTGCTTCGGTTCCTTCTGACTTGCTTTTGTTTCCTAATCTTAAAAAATAT
TTCAAGGGCACTCATTTTTCTTCAGTTAATAATGTGAAAAAGATTACATTAGCATGGTTAAATTCCCTGG
AGCCTCAGTTCTTTGGGGATAGACAAAATGGCTGGTATCATGTCTTACAAAAGTATCTTAATCTTGAATG
AGTTTATGTTTTAAAAAAAAAGTATATTTTTTAAATTTTTATCTTTTATTTCCATTTTTCATAAAATGTT
TGAAATTCCCTCATGTACAATTTAAAATCCAATTCGTAATTGATCTAAGCCTCTCAGCATAACATCATAT
GCTACTATTCTTTCCGTTAAGGAGTATCATATTTATTAATTGAATAAAATAAAGTTTGTTTAAAACCCTT
AGGTAGACTTCATTTGGTCCATGGGTTGCAGATTGGATAGTCAGGTTTCTGGCATCCTATTTGAACCTCC
AAGGAATTCAGTCTTCTAATTAAGACTTAGAAGATGGGCCAGGCATGGTGGGTCATGCCTGTAATCCCAG
CACTTTGAGATGCCAAGGCAGAAGTATCGCTTAAGGCCAAGAGCTTGAGACCAGGCTAGGAAACATAGTG
AGACCCCATTTCTAAAAATATTTAAAAATTAGCCAAGTGTGGTGGCACATGCTTGTAGTCCTACCTACCC
AGGAGGCTGAGATGGGAGGATCGCTTGAGCCTAGGAGGTCGAGGCTACAGTGAATTATGATCACACTACT
ACACTCCAGCCTCAGTGACAAAGAGAAACCCCGTCTCTAAGAGAAAAAAAAAAGGACTTAGAAGGTGGAA
CCTTCCCAACTTAGCTCCCAAGTCTTCCTAATTCTATGATACTCAACTCTCCCAACCCACTTCAGAGGTG
AACTTATCTGCTCTGTTTTAGAAGTTAGTAGTCCTCATCTGAATCTGTGTGCTCCTCAATATTTCCCAGA
TCCTTTGCCATAGGTTGGCCAAGCTTTGAAGTCTTGGCTTGTAGGATACAGGAGAAAATGATGTGTGTCA
CTTCTGGGCCTGGTCCTCAGCAAGTCCCACAATAGATGTCCCACCTGAACAGTTAGCAGAGCCATAAGGA
AAAAGGAGCCTGCCTGGGTCCCTGAGACACCACCTGGAGTGAAGCTGCCCAATAGAATAAGACACATCCC
ATTAACAAAAATTTTGTGTGATGAACCACTGAGATTTGAGGGTTGTTCATCTCAGTGGCTAGATAACTGT
CCCTAACACATACTCCAGGCTGGAATTCAGCCCAGGAAGTCAAAAAGGTGAGACTTTCTGAGCATTTGAG
ACAAGAGTGAGTGAAAGTAATTGCTCGTATATTACTCAGGGTCACTCTGATGCACAGAATGGCGTTCTGC
CAGAAAATAGCATTTAAAGTGTGTTGGTTTTTACACTATGTTTATAAACTAATTTAACAACTCGTGAATT
AAAGTCCTGCATTATAACAGAAATGAAAATCATATCTGAAATTAGAGAATTGTTAATGTAATCCAACAGT
TAATTATTTGCAAGGGTTGAGGGGGGTGTTAGTGATATATTCAGTATTTAGGTGTTTCTTGAACCAGTTA
AAGATTCCTTTTTATATAAATGTATAAATGTTGGTTATAGCTTTCTCATTAGGATTAATGGTCCTAATTT
ATACACTTACTAGATTTGAGTAAGTACATATGATTGTACTAGTTTAGATATATTATCTCAAGTGGGACAT
AAAGTAAAAAAACTATTTCTTGAAGCAGCAAAGAGCACACATAAAAGATACTTTTGAGAGCTAGATACTG
AACTAGATATTTTGAGAGCTAGATACTGAACTAGATATTACAAAAATCACAGAAATTACATATAAATTGA
TTTCTAAGAAAGGAAACAATAAATATTATGTGTTGTGTTATACAAAATTAGAGCATGTGTTTATGTCCAC
ATTCACTGTGATTTTTAACACTGACATGTGTTGAAGAGAATCCATTAGTGTTTCAGTAAGAGTCCAAATA
TTGAGTAGAATGTCAGAATTGCTTAGCTGTTTGTGTAGGAATTTTAAAACAAAATCAGGTTTGTTATAAT
TTATTTGTTTTTTAATAAATCTGTAGACTTGCCCCTCTTGGGGAGGGCTTTGGATGAACAGTTAGGGCTT
CATAGGGTTTTGGAGCCAGGAGTGACAACAAAAGCATTTTTAGAAGATAAATCTTTTACTGAGTGCAGGG
TGGAAAACATGCGGAAGAAACTGGAGGTGTCAATAAGCCAGTTAGAGGGCTTTACAAAGATTCAGAAAGT
GTGAGGACCTGGAGCAATAGCAGTGAAATTGGAGAAAGACAGGGGAAATAAATATATTGAAAAAGGAGGT
ATAGCTGGAGAAAAGGAAAAAAAGAGAAAATATATTGACATCTTACGCCTGGGTACCAGGGAGGACAGAG
GCCTGTTGGGGTGTTAAGAGGAGCTGCTGGGGAAGAAGGAAGGTGACAATGACACTCCACGGTTGAAAAA
GCCAGGACAGCAGAGAGGACATCGTTCTTGGAGGGAAAACTGTGTTTCCAAGGTGTAGAAGCTGAAATAT
GGTCAGTATGTCTGTAAAACAAAGAAACACGTAGGCCACCCTGAGAGGGGCTTCCTGGAGACCACCGTGG
TATCCAGTAAAGAGCACAGCATGTGGGGTCAGGAGGATCTGCTTCTGAACCCAGGTTCTCCCCTCATGAG
CTATGTGACCTTAGGAAATTGATCTAACCTTTCTGGGCTTCAGTTCCTTCCTCTGTAAAATGAAATCAAC
AATAGATTCGCTGTTCATTAAACAGAAGTAATTATTTCTTCTTGATTCTTTTTCTAATATAATTTTTTAT
TTTTTAATTTTAATCTATTTATTTATTTATTCTGAGACTGGTTTTTGAGACTGGCCAATTTTCGTATTTT
TGGTAGAGATGGGTTTGCACTATGTTGCCAAGACTGGTCTTGAACTCCTGGGCTCAAGCAATTCTCCTGT
CTCGGCCTCCCAAATTGCTGGAATTATAGGCATGAGCCACTGTGCCCAGCCACTGTTCTTGGTTCTTTAA
GACTATTCCCCAAACATCTTCAAAATAGCCTTTCTTAGAATTGCAAGGGAAATCATTTTTAATCTCCTCT
CCCTTGGCCCATCTGTATAACAAAGATAATATTGTTTACATCTGTGGTTCTCAAATGTTATCTGTGCATC
AAAATCATTTGAAATATTTGTAAGATACAGATTCCTGTGCCCTAATTCAACAACTTCTGATTCAGTACTT
CTGGGCGAGAAGCCAGGCATCAATATCTTTCTAGTTAAGAACCACTAATTCACATCAAAAAGCTGGAATG
GAGATGAAATAAAATGAGCATGGCAAACCCACATAGCACAGTTCCTGGCACACAGTGCTTGTTTTATAAG
TGGTACTGGTTGGGAGTGGTGGGGTTGGTGATGGGGTGGGCCATGGAAGTGGGCAGGGTGATGGTGGGTG
ATGGTGATGAAAGTTGGGTTATGTTAATGGAGGTGGTAAGTGATGATCGGGGGTGGTGGATGGTGGAGGC
CAGGTTGTCGAAGATCCCTGACTCAGCCAGAAGATTGAAACTTTGGTGGAGCATGAGGAGGCAGTGAATG
ATGGGACATTCCCAGTGGAAACAAATGTTCATTCTTGCTTCCATTAGGGATTTGTTCCTGGACTAAATAA
GAGGAGAGGCAGCTCTTTGGAGATTTATTCTCCTTTCCTCTGAAGTAAGAAATACAACTGAAACTACAAA
CTGCAAAACTGTATTATGACCTGCAAAATAGATTAATTGTATCAAACCATATCTTGCAACACCAGCAAAG
ATCAAACTACTTTAAGACCAGCACACTGGTGTGTTGTATGCACAGAGGCTTGATGCCAAGACCACGGGGA
AAAGGATTCAGCAGTGACTCTGGACTCAGGCTTTAGAGACAAGACCCCTGACTATTCCAGAAATTCACTT
TGTTTATAAATTCTGACCAACCCCAGTCCAGACTTCACTCACAAATTTCTACCCTATGACCACTCTATCA
CAAAAACCCATTAACTTCCCCATTTTGAGCCACCACTGAGTCTCTGTCAAAACAATGCTCCCTCATGCCG
TGAAAGAAAGAGCATTGTTTTAAGCATTATTAAACATGCCATGAAAGAGGGAGCATGGTTTCCCAGTGGT
CTTTGGAAGAGGGTTTCAACAGGCAGACAGGCACCCATGCCTCTTGCTCTTAGACTGTCAACTTGGTTCA
TGGAAACAGCCTGTCCAGCACCTGCACTCACTGAGTATGGAAAATGGCTCACTGTGGACCAAACACTTCA
GAGCAGCCAGTGAGAATCAAAATTTTGGGATGTTTAGGTAAATATTCAAAGTTAAATGTATTAGAGTCTT
TTCCTATATGTTTTGAAAAGCAGCCAGGGGTCCAGAGGAAACCTCCACAGGACACTTGCCTTTCAATGCT
TGGAGCTCTCTGGGCACTTCTTGTGGAGAAAAGGTGGGTAGAAAGGCAGGGGCAGCACGTTTCTTGTCTG
AAGGGCCCATGGCTGGAGGAAGAGCATCCCTGAGGAGCCTGCAGGTGGTGGCGAGGAGAGAGGGGTACTC
TGAGGGCGACCTAGAGCACCTACCTGCTTCTCCTCCTCAGCCCCAGCTCCTGCTCTAGAGGGTTTCACAT
TCGCTAACCCCTCCAGCCTTTGTCCATGTTGCTTGTGAATCGATGTCTTAGTCTGCTCAGACAGTTATAA
CAAAATACCATATTCTGGTGGCTTAGAAACCACAGAAATTTATTTCTTACAGTTCTGGAAGCTGGGAAGT
CCAAGGTCAAGGCTCCTGCAGATTTGACATCTGAAGAGGGCTAACTTTCTGGTTCATAGATGACACTTTC
CCACTATGCCCTCACTTGGTGGAAGGGGCAAGGCAGCTCTCAGGGATCTCTTTCATAAGGTCACTAATCC
CATTCATGAGGGCTCCATCCTCATTACCTAATCACCCCCAAAGGCCCCATCTCCTACTACCATCAACTTG
GGGGTTTTCAACATAGGAATTCTGGAGGAACATGAAAATCGAGCCCCTAGCAATAGGTATTAAGGTTATG
ATGGTTTAATATTCAAACAGAAAGGAGTGAACCATGCAGGCAAATGGGAACTTCTTTACCATTCGGTTTG
GGAGATTTACCATTACCTCAAAGCAGAACTTGAATAGCCAAATTTATGCAAGTACGTTTTCCTTTTATTT
CTTTCTTCCAGTGAGTTGTTTCAAAAATATCTTAGTAGTTGTCTACATAAAAGCCTTTTGTGGTTTTCTG
ATAACCTAATGCTGTCCTCCATACCCCAACATGTAAAATATGGGCCCTCTCAAGGGTGACCCCATCTCCC
TGTTGCCTTAGGAGTCTGTTCCCAGTGTAATTATAGCCTCTCTTTCACTCCCAAAACTGCTTCAGTTTGT
GTAATAAATTATGTGGTGACCCTAGCAGTAATCTGATATTGTCAAAGGAGAACTAATGATATGGAACATG
TGTTGAGTATGTAAACTTTTAAAATTATTTTTTATTGAGCATTAATTGTGTGTGTGTGTGTGTCTGTCTG
TGTGTGTGTGTGTGTCTATAGACACATATATTTTCAGTCCTCACCAACCCTCTGGGAAGTTAAGCAAAAT
TAATGTTCCCATTTTATATTTGAAAAAAATCAAGGCACAGAATAAATAACTTGCCCAATATTGCACAATG
TAACTTCAGAACCTGCACTCCTTACCACTATTTATTGCTGCCTCCTGAGATGCTGGATCTTTACTCCAGA
GAATCTGGGTGGTCAGAGAGGGTTTGATTTAGACATGGTGGTCCTGAAACTTAGGAATAAGAGAAAGAAG
AAGAATTCAAAGTGGAAAAACAGAAAAATAGATGGTCCCCTCTTATATTTATTTCTTACAGCTGCCATTT
CTAGGGCTGCAGATGGCAGTCCTAGGAAATAAATACAGGATGTCTTGATAGCTGAAGACAACAGAAATTT
AGGCCAGGCACAAAGACTCATGCCTGTAACCCCAGTGCTTTGGGAGGCCAAGAGCTTGAGACCAGCCTGG
GCAACATAGTGAGACCCCCATCTCTACACAGAGTTTTTTAAAAATTAGCCAGTCATAGTAGTGCATGCCT
GTAGCTACTTAGCTACTCAAGAGACTGAGGTGGGAAGATTGCTTGAGCCCAGGAGTTTGAGGTTACAGTG
AGCTATGATCATGCCACTGCACTCCAGCCTGGGTGACAAAGTGAGACCCTGTCTCTAAAAAAATTATATA
AATATACATGTATTCCTCTAGTTCTGGAGGCTAGAAGGCCAAAATCAAGGAGGAGGACCCTCCCTTGCCT
CTTCCAGCTTCTGGTAGCTCAAGGCACTGCTTGACTTCTGGTAGCATCACTTCAATCCCTGTTCCCATCT
TTGCCTTCTTCTGTGTGCTTGTGTCTCTAATCTTCCTCTGTCTTTCTCTTCTAGGAACATCTGTCATTGG
ATTCAGGAACCACCCTATATTCAGAATGATCTCATCTTGAGATCCTTAAGTTAACTATGTCTGCAAAGAC
CCCTTGTCTGAACTAAGTCACATTCACAGTTTCCAGGAATTTGGACCTGAATATGTGTTTTCGAGTTGGG
GATCACCATTCAACCCACTAGGCCTCCGGGCATACATGATAGGGGATGTAGCTCCTGTAATCTGTATAAA
CCTAGGTCTAAATGTATTCCTTTGAGCCCATCTTGAGAGGCCTTTTTTTTCCCTCTTCAGAGTTGCTTAA
CTTTTCCTTGTTAAGAAAACTTCTCAAGTTACCAACAGCAAGAAAGATTTTCATCATTTCTAGAAAACCC
CAGAACTGAAGGGAGGCCAAGATGTTAGAAGGAAGCAACACCATTCCTCATCCTAAAAGCCCTGATTTTC
TTCTGCCTGCCTGGACATTCTCCACCAAGCCCAAATGTCACTCTTTGAGGCTTCCTGAAACCATCCTCTC
ACACACCCCTACTCACAACATCATCAGAAACACAGTCAGCTTTCTGCTGACTTTCACTAATCAGGTGTGT
GACTTCAGTCTGCTCTTCAAGTTTCTAGGCTTGTTTCCTCCTCTGGAAAGAAGGAACAAAAGAAAAAAAG
AAAGAGAGAGGTGGGGAGGAGGGAGGGAGGGAGGGAGGAAGGAAGGAAGGGAGGGAGGGAGGAAGGAAGG
AAAGAAGGAAGGAAGGAAGGAAGGAAGGAAGGAAGGAAGGAAGGATGGAAGGAAAAGGAGGAAGGAAGGG
AGGGAGGCAGGGAGGGAGGGAAGGAAAAGGAGGAAGGAAGGAAGGAAGGGAGGCAGGGAGGGAGGGAAGG
AAAAGGAGGAAGGAAGGAAGGAAGGAAGGAAAAGGAGGAAGGAAGGAAGGAAAAGGAGGAAGGAGGGAGG
GAGGAAGGAAGGGAGGGAGGAAAGGAAGGAAGAAAAGAAGGAAGGCAGGCCAGTCTTGAAGGTCTCTAAT
ATCCTAGCCATAGCATTAAGGATGTTGAGCCAGGGAACCACGTCTCTAAGATCTCCATCTAGTCCTTATT
TCCCTGCTTAGAAAATCATTGCGCCTTCTTCTCCCAATCTAGGCCTGGTTTGCCCTCTCCTCCTGCCTCC
AAAGGGCTCTCTCCAAAGCTGATCTTACTCATCCCTTAAACCAAGTCTTCACTACCTCTTGCAGATCTCT
GCCTCCAGCCAGAACTCCCCAGTTCTAATTTCCAGGCCCAGAGCTCTTTTCTCTTCCCTGAAGGAGACAG
AGCAGAATTCTCTATTCCTTTACTCATCTCTTGTTTCCTTACCAATAATTAACTTTATTATTATTTAATA
AAGATACATAGAGGATATTCCTAGCAAAGCACAACAAATACTTGGCTCCAAATATCAACATTTGGAATTC
ACACATCCCACTATCACCAGAAAGTGATTATTAGCAGGAAGAAATTGCTGTAGGGTTTTTATGCCTTTCC
TGTTAGAGGCAACAGATGGTTCCCAACAACAAAAAAAATACCAGTCACTCTTGATAAAATATGTGCACGC
CAAACCGAAAAAACAGAGATGGACAGCAAATTGGCAACCATTACCACTACAGTTTATATTTGGCATTTGA
AGACACTGATTGTATATACAGAAGTCACATCTTGCCATAATAAAATCTTTTCTTGATTTGAAAAAAAAAA
AAAAAGCAAACAGGATAGGTGCAGTGGCTCACGCCTGTAATCCCAACACTTTAGGAGGCTGAGGCAGGTG
GAGCACCTGAGGTCAGGAGTTCGAGACCAGCCTGGCCAACATGGTGAAACCTTGTCTCTACTAAAATACA
AAAACTAGCCAGGTGTGGTGGTGCGTGCCTGTAATCCCAGCTACTCGGGAGGCTGAGGCGGGAGAATCAC
TTGAACCCGGGAGGCAGAGGTTGCAGTGAGCCAAGATCTCACCACCACACTGCAGTCTAAAAAAAAAAAA
AAAAAAAAAAAAAGCAAACAAATCTTTATATGTTCAGTATTTTTTCCACCAGACTTCAAGCTCAACACCA
GACTTTTCAGTTCAAAACCAAGCAAATGGTAATCTTGCTGCCTGTAAGGGCCTAGGGCTAAAAGTTAACC
ACTTTGACATCCTAAGGAACATGAGCTGGGGATGCCAGCACCATGAGTTTCAGGGGATCAATTGCTTCAA
GTAGCTGCCACCCTATGTCTACCTTCCCTACCTCCTTCAGGGACTGGCTTTGAAATTTCCACAATGGCCT
CTCATCTTGGTCTGCACCATAATGTCAACAGTGTTAATAAAATAAAATTTCCCAAACTTGCTAAGGGGAG
CAGCTGTTTCATTCCCACACCTGCTACCACCCCTACCCCAGCAGAAGGGCTGTGAGCTACAGAGCCAGTC
CTGTGTTCTCTCAGCCCACACCCGCCCTGCTCAGAAGCTCAGCCAATGGGATAACCTTTGGGTAGCCACA
GGACTACTCTCCCCACAGATCTCACAGCAGAACTGGAAAGGTTTCATCAACGGCTAGGAAGCAGAAAAAC
AACAGGTAGGAAAAGAATCAAGTGTTCTCTTTCAAGCCTGCCCTAGGGAGTCTCTGCAAGCCATTATTCT
GAAGCCTAGAAGCAATGCCCTCCCCAGGGTGCCTTGCTTGCACAAATACTGAGAGACAAAACAAAAATGC
TCAATTTCAGTGCTTCCAAGAACCCCTGAAGAGGCTGGAGTTCCCTCCAACAGCACGGTGGCTTTGTGTG
TGCAAAGCAATTATAGGAGTTGGATGTCAGAGAAAACGGGGGTGAAATCTAAGCACCACCCCAATAGAAA
GTACAGATGTTATTAATCACCACCTTGCAGCTCCTCTAAAAGCCCAGATAGCTCCAAAGTGAATAGGTTT
CCATTCATTCAGCATTTAATAATAGGTGTCAAGTGTTTCAGCAGCCCCTGTCCTATTAGAACTGTTTTGA
TGGGGAAATAAACAAGCAAATTTGTGATCTTACAACACCTGGTAAATTTTCTCAGCCACACACAAGTTGA
GGTGTTGAGCATGCAGAGACAGCAGGGAAGACCCGATGCCCAAGGCAGGAGGCGGTTCCTGGAGAAAGTC
ATATCTGAACAGAAGGAAGAGGATCTGGCCAGGGGATCGGGTGAAGCAATAGGTGTCCAGGCAGCTTGCC
CTACACACTGGGAGGGACAAACTCTGCCATATTCTGTGCCATTAAAAGAAGTTCAGTTTAGCCGGAACAG
AGGACAGGAGGAAGGGCTAGTGAGCAAAGAGACTGGAAAAGGAGGCCATAGCTGGGTGTTGGATCGCAGG
CGCCATAAGAAGTTTGGACATCTAAAGGTATCTGGAGAGTCCGCAGCGCAGGAGGAGGAGAGGAGCAAAC
GACGGGATTGGATCTGCAATTTGGATGATTTCTCTTCCAAGGAGCACCGTGCCCTCGGACTCTTTGTTGT
CTTTGACACTCGGAGCTGCTGTCGTGGCAATTGTTAAAAAATGAAACTTTAAGAAAATGAAAACCTGAAG
GTAGAAAATGGAAGATGGGAGGACTCCCTTAATAATTCTGAGGATCACTATGGGAAGCCAGCCTAAAGAC
CACAGGGTCAGAAGCTGTCTAGAAGCCACAGCCAAAAGTATGCCCTCCGCTCCTCCAAAGCCAGGGAAAG
ATCTGGCCCCCAGCCTGCCTTGGAGGGAAGGGGCGATGCTGCACACAGCCTGGGTTGCCTCCTTGCTGCC
GCCAGGCTGAGCTTGTTAAACTTTCCATCATTTTCCAGCCAACTGAACTGCATCAGATGAGACTGAGTCT
GCGTTTGTAAAAGATGAGAAGAGACCCTCTGTATACAGCTACACCCCTTCCACCCCACCCTCTGCCAATC
CAAGAGATGAGTCCATCTCTCTGCCCTCAGTTTGGGGTTGCTCTAGGAGGCTTTATGGGGTGCAGTGGCC
CCCAGACCACTAGGCTGTCACTGAAGTTGATGCCTTTCCTACAGGGACAAGGAACCCAGCAGACCTGCCT
CCTGCCTCGTTCTGCCACCTGGGGAAGGCAGGGTTCTGCCTTTGAGCCTAAAGAGTTTTCTACCCCAGGG
CTGAGAGTGTGAGTGGAAGTCAGGAGGAACCAGCTCTAGGTAAAGCCCTAGGATGGGCCTTCTGGTCAAC
GTCCAGCAGGTCTCAGCTCCTCTTTCTGCTCCCATGGAAAGAATCAGAAGTGGGGTATTTGGCATCGTTT
TGCCTGAAGAAGAGATGGAAAGGCTTGGAGGTGCACACAATGGTGAGACAGAATAAAGAGGAGACCAAAA
CTCTTCCAGGGAAGGCAGGTCCAAATGACCTACTTAATTATAAATGATCTAAGCCTCGGGTGACAAGAGG
AATCAGAAAACGACCAAAGACTCTCAACCCCATGGGGGCAACAGCATTTTCTTGTGCAATTCAGAACACT
AGAGGTTGGTGATGTTAAGAGATGTCTTATTTCAGGCAAAAATAGATGTTAAATAGGGCTCCCTAGATGT
GTGTATAGATGTGTGTATGGATGTATAGATTCGTGTATAGATAATTCTCATTTGCACGGAGCTTTTATAG
TTTGCAAGGCTTTATCACCATCATATTGGATCTTCTTCACAAACCAAATGAGGTAAAAAAGCAAAGTATC
ATTACTACTACCTTGTGACAGCTGAGGAAGCTGGAAGGAGGTTGAATGAAACAGGTGTGACATAGCAGAA
AGGACATAAGATTTAGAATCTAAATACCCGAATTCAAGCCCTGCCTCCCCAACCAACTAGATTGCAAAAA
TAATTGTGTCTGTATATTATATTTAATTCTTAAAAGTGTGACTATATTTCCCTTATTTCCAAGTTCTTGG
GAAAAGAATGGGCACCTTATTCTTGCCCCCATATGTGGCTAACACAGGTAACATTCTCTCTCAAGACTCC
CCACAAATTATTGCCCTTTAAGTTAATGTATGCAAAGAACTTTGGGTAGTGCCTAGCATGTAGTAAGTAG
CATATGAGTGTTAACTAGTATGGTTTATCTCTTTGTCCCCAGCACCCGCACAGTGTCTGGCACATGCTAG
GTGTTTAATAAATACAAGCTGATAGAATGACTGACAGGTATTTACTGTCCAGTGTAGGAAACAGACATAT
AAGCAAATAATGGCAATGGAGTGAGGTGAGTGCTATGGAAGGTATGTATCAGTGTGTGGTGGTGGGGAGT
GGAATAAGAAGTTGCTCACTGCAAGAGGAAGGGTGAGGGAGGGTGCACTGAGGAGGTAAAAGATATGCAC
TGACCCATTTATAAGGGCTTAAAGACTTTGGAGGAGGACATGAGTTAAAGAGAGTGGAGAAAGAATCTCT
TAGGCAGGAAGTTAAGCGTGCAGAAAAGTCTGTAGTCATGATGCAGTAGCATGTACTCAGAGAAGAGTGA
CTGACTCAGTATGGCTAGGAAGTAGAGTATCAGGGACATCATGGTGGAAGAAGAGGTTGGAGCCAGGGCC
AGATGTGAACAACTTTGAATGTCAGACTAAGGAATTTGGATCTTATTCTCTAGCAGAAATGCAGAGCCAG
TGAAAGGATTGTAAGCCAAAGAATGAATATTTGTATTATAGAAAGGCCAATCTATGTGTTTTCAGAAAAA
TGGAATTGAGAAAAGCAAGACTGGAGGCAGACAGACAAGTTAGGAAACTATTTCCATAGTCCAGGTAAAA
TATAAGAAGAGGTTGAGCTTAGATTATGACCACTGAGACCTTGAAGAGGAGACAGATTAGAAACGTATTC
AGGAAATGTCATCAGAGAACTTTGTAAGCTACTAAACATGTCGGGAAAAGCAAGGAAAGAGGCAAACATG
GTGTCGAGGACTTAAGCCTGGGTGACTGGATAAACAGAAGCCCCACTAACCAAGTTAGAAAATGCTGGCA
TAAGAGCAGATGAGGAGTCTCCCGTCTGGACACTGTGTTTGAAGTTCTTGCTCAGTGTGCACAGGGAGCT
GCCCAATAGCTGTTGAGCCAGAGCAGACTGGAAAGAGCCTGGCAAGGGGTCCACCCTGGTGTTGTAGATC
TAGGGTCATGGACAAGTGATATAGCTTAAGCCACGGGAGAGGATGAGATCAGTCAGAGAGAGAATCTAAC
CTGTGTTGGCCGTGCATGGGAGCAACAGCAAGATGCCCATTCTGCCCAAGAACTTCAAAATAGAAAAATA
CAGTCACCCCCACTAAGAACTAAATAGTGTTATACAGACAAAATGGATGTGAGGAGCTCATTGTGGGAGT
AAAAGGAGATGTCTGTGCCCAGGGAATTTGAGAAGGCCTAAAATATCCATCAGCATGGCTTGCTGTAACC
TACTGTCTGTGGACCTAGTCTTTGGCCAGGAGGCCTGGCATTGTTGCAGCTATCCTAACAGCAGCCTAAA
GAAGGGACAAAAGGCTGAGAGTATCTCAAATAAACCAAGCCAGGGCCAAGTCTGAACCATGTTCCAACCC
TGGCCTTTTTTGGTTATACGATACAATAAATTCCTGTTATTGTCTTCAGTTGAGTTGGGTCAGATTTTCT
GATCATTGCAGCCAAAAGCATGCTAAGCTGGTACACTCAGTGAGCTTGGAAGCACAGCAAGAGGAGGAAG
TGAGTAAGTCCCAGTAGGAATGCACCTCTCTGGGGACCAGGGCACTCGAGTCTGAGGGTCAGGGCATGCT
CCCCATGCTTTCTGCTTGGACAGGATCTGGATCTTTGCTTTCTGTTTTCAGAATTCTGGATTCATCTGCA
ACATAGTTTCTATGGCTGTCTTAAGAGTGAAGAAATCTCTTTCCAAGCAGACCCCAATAAATTTGGCCTT
TTGTCTCATTAGACCAAATTGGGTCATAACTTTTCCTGAATTAGTTCTGAGGCCAGGACTGATTCACATT
GGCCTGGATTCCAAAAGCCAAGGGAGTGAGGTTACTCTTAGGCCCTTTAGGCCCAACCTTGGAGCTGAGG
GTGGCAGCAGCCCCTCAACTACAGTGGCTGTGTGGGCAAGGCTTGGGCAAAACTGCAATAATCACCGGAT
GAAGAGGAAGTGGATGTCAGGGAAGCCACCATGACATCCACTAGACTAACCAACTTTACCAACTTCTGGA
TATAAGTTGGCTTCCTATTTGGACTTGCCAGAGGAAAGCACAAAAACACTATCAATTCAAATCTTATGGT
CCAGAATCTGTTTCCTACCAGTAAGGCTGTTTTCATTTATGAGGGGCTGCTGTATCAGGTAAACATAGAA
ATATTTTGTGATTTAATACAATGAAGTTTTTCTTACTCAGATAAACTCTAAACAGTGGCAAGGTGAGTGA
CAATGAGCACTGTGCTCCAGAGATGGCAGGGTCCCTGTCTGCTTCAAAGCCATTTCAAAGGTTGTCCTGG
ACAGCAACATACAGCCCACACATGGGCAAAGAGAGAGGGAAGCATTGAGAGGGGAGTCTTATGGCTCAAG
CCTGGCAGCAGAGTGCCTTACTTCCACCCATAATCATACACCACACACAGCAGTGGTGAAGCCTGGGAGA
GCCCCTCCATCCCATTTGAACTGCCCAAGAGAGAGAGAGAGAAACAAACAAACAAACAAACAAACAGAAG
AGGATGGAACTCTGGAGAGCAATAAAACAATCTGTAAGCCAAGGATAAAAAGAAGCCACAAAGAAGATTG
AGATGGGTAATCAGACAACTAAAGACAAAAACCAGAGTGGAGACAGAGATTAAAGGAAGAGGGAGTTCCA
AGTAGGGGAACAAGAACACTTAACCATCTCCCCATCTCATTAGATGGTGCTGTGGATTAAAGGAGCTGGG
AAATGTGAAAGTGTTATCAAAATGGTGAAACACTGTACCCATGTGTGAGACAGACTCTGATAATTTGTTT
GCCTCTGGGGCCTCTTGAGAGCCCCACCTGTAACATTCAGCCCTGGAATTGCCAGGCCCCACCCTGCTCC
TTCCCTTTCTGCACTCCCAGCAGATGGGGTAGCAGGGAAGGTTGAACAACCACCACCTGTGGCCTGCGAA
AATGCCCTGTGGTTCCAGAACCTCAGGCAGAGTCTCCAAAGTTGAGCTACCCCTAAATCCCCAAGAGGCC
GTAAGGGGTTGAATCTCTAAGATACAATGTCCTGTGCTCTCCAGGGAAATACCCACCCCTTGATCACACT
GGACCAGACTGGGCTGCACTTGTACTTGCAGAAGAGAAAGAGGAGAGAGAATAAATACAAGAAATCTTTT
GTACAGGAGGGTGGGGTGGGAGGGTTGGAGGAGTGTTTCAAAAGCTTTTCTAAATTTAATATGTCATTTT
CTAATTGTATTTCATAATTGTGTAATTATCCCTAAGTATTTTTCTTTAAGTAATAGAACTAGTAATTACA
TCCTAATTGAATGTGTAATCTCATCATTAGGATAGGTAAATATATAATAGTGTGATGATGATAAGGTAAT
TAAAATTCCAAGGATGACTCTGCCATAAAAACCTATGACATGTTCCTGCCTCTGTCCCAGGATTCCCTTC
TCCAGCAGGCTTTGAAATCCCACCTGGACAGAAGAGATAAGCTCCAAGGCCTAAGAAACGTTTAATGAGA
CAGCACTTTTCCCAGTGAACATACAGGCCATCTGGAGCAGTATTGTCTGCCTCTCTCTCCACAACCCTTC
CCAAAATACCTCCTTGGGATTTCCCACTTTTACATCATTCCCCATTAGGAAGGAAGCCTAGACTTGCAGA
ATGGCTGGATATGGGCTGTCTGACTCCCCCGACCCTGCCTGAATGCAGAGCTCTGACGAGGTAGGTTGGC
CACGAAGCCAGGCTCAACTGATGCACAAAGGAAAAATAAATATATCCCCTCTCACCCCAGAGCAGCTGAG
GTACCCACAACAAACATGGATCTGTGTGTGAGGCTTCTGCATGGGCAGAGGCTGCTATTTTTAGGGAGAC
CCACTGATTAGGATTGTGCAGGAGGTTCCAGCCGCCTGGATGGCCCCATGATGGAGGCCAAGGGCTGGCC
TCAGGCACAGCACCAGCTTCCTGCCCCATCCATGACAAGAACTCCCTCCTCGACCAAACATACTCATTAC
TCCTTACTCTGATGAGCCCCCATCCTTGGCCAACTGAGTCCAGTTTTAGCAAAGAATTTATTGAGAATCC
CCCCACCTTGATATCAAGTTCCTCTTCCCCACACCCTGCACACCTAGGCAAGTTCCTCTTAGTGATTTTC
CATCTACTTCCTTACCCTGTCATTGGCTATAAATCCCCACTTGTCCCTTTTGCGTTTGGAGTTGAGTTTA
CTCTCTCTTCCCTGTTGCAATAGTCTTGAATAAAGTATTTCTTGCCATTTTGGACAAGCATTTTGTGTAT
TTTTTTTCTTTAACTGCTAAAACCCAGGGACATGGACCATGAGCAGACCTGTCTAATCTGAGATGACACT
CATGGCCTTACCTAGAGGGTGACAGGTATCCTCCTGGGGTAAACTGAAGATGCTAAAGAAGCACAGATGA
GAAGGGACATTTACCTGGACACAGTCAGTGGGAGATGGGCACAGTAGAGGGGTCAAGGTAGAGGGGAGTG
TGAGGTGGCGGGCCACCATGTGCCTCACTGGGGAGGTGATAACATGGCCTTTTCAACAGGGTAGAGACCA
TGAAGAAGACAGTCAGCAGAGACAAGGCTGGAGGGGGTGGGCTGAAGAGCCTTACAACCTTCATCAAAGT
TCAGACTCTCCTGAGGATGGCATTCTTTACTAATTTGGAAAAGGTGTAAGTCCAGATGGATGGAAAGATG
GACAGAAAGATGGACTGAAGGACTGATGATGGATGGGAAGATACTGGATATCACAGGTGGACCTAAAGCA
AACGATAACCTGGCCTCCACCAAAGCTATGATATTCTTCTTCTGATTCCCTAGTCCCAGAAAATCAGGGC
CAGCAAGGCAGAGACTAGGACCCAGGCAAGGCCCAGTGCTCTCTCTGCTCTGTGTGACCCTCCTGAAGAA
AGCAAGGGCTTCCCTTGTCTATCTACTACTTCTTTTTCTATTTTTATTTTTTATAATTTCAAATTTAATT
TTAGATTCAAGGGGCACATGTGCAGGTTTGTTACCTGGGTATATTGCATGATGCTGAAGTTTAGGGTGCA
AATGATCCTGTCACTCAGGTACTGAACGTAGTACCTGATAGATTTTCAACTCTTGCCCACTCCCTTCCTC
CCCACTCTAGTAGTCCCCAGTTTCTATTGCTGCCATCTTTATGTCCATGTATACCCAATGTTCAACTCCC
ACTTGTAAATGAGAACATGAGATATTTGGTTTTCTGTTCCTATGTTAATTTGCTTAGGGTAATGGCCTCT
AGCTGTATGCATGTTGCTGCAAAGGAAGTGATTTCATTCTTTTTTATGGCTGCATAATATTCCATGGTAT
ATATGTACCACATTTTCCTTATCCAGTCCACCATTGATGAGCACCTTGGTTGATTCCATGTTTTTGCTAT
TGTGAATATAACAAATAGTAAAGTGTTATGATGAACATATGTGTGCATGTGTCTTTTGGGTAAAACTATT
TATTTTCTTTCATCCAATACTTCTTAAATGCACTAGTCACTTCACATAGACACACACATTCCAAAGGCCT
CACATCACACAACAGCACCAAAGGCCTTTGACTTCCATGTCCCAGAAGGACCTCTCCAAGCCAACAGGCT
CAAAGAGAAAGTTTCTATCTTTCTTTCTTTTTCTTTCTTTCTTTCTTTCATTCTTTTTATTAAGAAGGAG
TCTCGATCTGTTGCCCAGCCTAGAGTGCAGTGGCACAATCTCAGCTCACCGTAACCTCTGTGTCCTCGGC
TCGAGCAATTCTCCCACCTCAGCCTCCTGAGTAACTGGGATCACAGGCATGTACCACTATGCTCACCTAA
CTTTTGTATTCTTAGTAGAGACAGGATTTCACCATGTTAGCCAGGCTGGTCTCAAACTCCTGGCCTTAAG
TGATCTGCCCACCTCGGCCTCCCAAAGTGCTGGGATTACAGGCATGAGCCACCGTGCCCAACCGAGAGAA
TTTCTTAACATCAGATATGTGGATTGATTTTTCCCACACGATCCTATTAAAAAGTGAGGAAGCTGCCTTA
AGATTTGGTTTGTGGCCCTCAGAAATCTCAAAGGCACATGGGGCTAAAACCCAATGTGACAGGGCAGAGG
TGGGTCACACACTTGCCTTTGGAGCAGGAACACTGAAGTGAGGCTTGAGTGACAGAGAGGAGGAGGGATG
GTGGCTCCCTGCAGGGAACCCAGTGGAACCCCTCAGTGACAGCTTTGGCGTGGGAGGGAAGGGAAGGGAA
GGGAAGGGAAGGGTAGATGAACGTCAGAAACTGGAAGACAGTAAGTGGAGCTCCTACCTAAGCATATTAA
GTATTTTCTCTGCATAGCAGTCAGATGAGGGTTGAGCTGTGACTTGACCCACTGTCCCCAGATGCTAGCA
ATCTGTTACAAGACTCCCTAGTCACTTAGCCTGAAGAATACTTATTACCAGTCTTCTTTTTTGTTTTCTT
CTGAGCTGTCTTTTTAATAACATGACAAATTCGGCCCACATGCATACAGAAATCCCCAAGCAGATGTTGG
CAGCTTTGTTCCACCATGGCAAGGCTGTCAGGTGCAGGAAGCATAAAAACAGAGGCATCCTAGACACAGA
AGGTCTTCCATGCCACTCCTGCAGGATTAGGGATTGGCTTCCTGACACTTTCTCAGAAGCCTGGGGTCCA
AACTACAGGCACTGAGGCCACAAATGCCAGGCCCTGGCCAGATGGTTTAAACCCCATCCCACTTATTCAG
AAAAGTAACAGTTGCCTGGGTTTAGACATTTTCCTTAGGAACATTTCTATAATCAGCTGCCTCAGAGGCA
CACATAATAGGGCACATGTTAGTAACAATACAGCAGTGCATTAAAGTAAATTACATTTTAAAAGACATTA
TCTACCTCAGAAGTCTCTCCCGCTAGGTCTAGAAGGTAAGGCTGGACAGCTCCCAGCTGAGTCATTACCA
GGGGCTTCTTTGGAGAAATCAGCGGGTGCGCAGGAGCAGAGGGAAGAGAGGGAGGGCCTGGGAGCCTGAA
GACGCGCTGAGATCCCTGGGCATAGCTGGGGTCCTGAGACCTGCCGTCCAGCTCCGGTGTCTCTGCCTCC
GGCCTTGTGCCAAGGCTTACATGAGGAGCACCGGGGGAGATGAGATGGGAATGTAGGACACAGGCCAGGT
CATGAGGTCCTTATATGCCATGCTGAGGGGCTTGTGAATTAGCCTGTAGATGATGGGGATCATTGATGGG
TTTTAAGTTGAGGGGAAGATATTTTACTTTCAGATAGATCGCCTTTATTGTTACATAGAGAATGAATGAG
ATGGGAGAGAAACTGGAGGTGGAAGGCTATATGGGAGAATACTGCAAATAGCCTGAGCAAGAGATGACCA
GGACCTGAACTAAAGCAACTGCAAGAAGAGGGAGGGAAAAGAAGGAACACATGTGCTATTAAGGATACAG
CACTTACATGGCTTGGTCACCAGGGGTATGTGGAGGATGAGAGGAATAGAGTAGATGGACATGACCAGGT
AGATGGTGGTGCCATTCACAAACAGAGGGAATTTGGGAGGAGGGTTTGGGGTGGGGAGAGACAAAGATTC
CATTTGTAGGCTTACAGACATGAGGCATCTGCAGGACATTCAGGTAGAGCTATATAGTAGGAAGTTGGAA
ATATAACTAGGACTTGGGAGAGAGAGCTGAGCAAGAGGTAGAAGTTTAACAGCCATGAATGGAGATGGTA
AACAATGCAATGGAAATGGATACAATCACCCAAATAGAAAATGTGGAGTGAGAAAAGGCCATGGACAGGG
CCTAGGGAGCACCAGCATTTCAGGAGGGGGCATTGTAAACACGTCTGCAAAGGAGACTAAAAATGAATAG
TCAGGAAGGCAGGATAAATAGGGAAGGCCCACTGGAATCTCGGGGAAAAGAGACTTCAAGCAATGTATAA
GCAGCAATATAAAAGCACAAGCAATCCTTTCAAGATGTTTGGCTATGAATGGAGAAAGAAAATCAAAGTG
CTACCAAAGTCCTGGCTCTGGAGGAGAGAAGAGGCGATGGAATTAAAGACGTGGGTACAGGGATTGCATT
TGATGAGAGACTTCAGGGAGGGAGGAGGGTATTAATAACAGATGTAGGGAAAGGAAGTTATGGGTTGGGG
GGTCATAGAAGTACCTTGCTGAGATTGAAAGCCATACATTTGCAGTAGATCCATCATACACGGGTCTGTG
ATTTTCTACGACGTTTAAGTATAGGAATGATAATGGTAAAGGGTTAGAGGTCTGTGGGATGAGAGAAAGG
GTTAAGGTGGGTCAGGTGGAGAGGCTTAGGGTAGGATGGGGAGAGGGTTAGGGTAAGACAGGTGGGGAGA
GTTAGGACAGTTCAGGTGGAGAGGGTTAGGGTGAGACGAGGAGAGGGTTAGGGTGGGTCAAGTGGAGAGA
GTTAGGGTGAGTCAAGTGGAGAGAGTTAGGGTGCATCAGTGGAGAGGGTTAAGGTTGGTCAGTGGAGAGG
GTTAGAGTGGGTCAGGTGGAGAGGGTTAGGTGGGTCAGGTGGAGAGAGTTAGGGTGGATCAGTGAATAGG
GTTAAGGTGGTTCAGGTGGAGAGGATCAGGTGAGTCAGGTGGAGAGCATTAAGGTGAGATGGGGGAGAGG
GCTGTCTGTGACTGGTGATTGTATCTGTTACAGAGAACTCTCAGCTGGGTAGGGAATGTACTAAAGCCAT
GGGTGAGATGATGTCCTAGAGTTTCAGGAGTGAAGCCATGCTAGCTGATGACAATGTGCAAGGTTTGAGT
GAAGGCATCAGTGAGATTTTTGAGCCCAGGAGATTAAAGATCCCAGAAGCCATGCACTAACTACTATACA
ATACTGCCTATTTTAAAAGGCTTAGAGACAACTGGAAAGAGAAGACATGCACATACAAAGCTCAGGTAGC
CTCAGGATTGCGAGATTATGATTAGCTGGGGAACCCACAGAGGGCTGTGTGGAGCATATGCTACCTAAAA
TGGGCATCATGGCCTGGCTTGGTGGCTTCTTCCTGTAATCCCAGCACTTTGGGAGGCCAATGCGGGAGAA
TCACTTAAGCCCAGGAGTTTAAGACAGCTTGGGCAACATAATGGGACCTCATCCCTAAAAAATATACAAA
AATTAGCCAAGTGTGGTGGTGCATGCCTGTAGTCCCAGCTACTTGGGAGGCTGAGATGAGAGAATTGCAT
AAGCCTGGGAGGTAGAGGCTGCAGTGAGTCATGATCGTGCCACTGCACTCCAGCCTGGGTGACAGAGTGA
GACCCTATCTCAAAAAAATTACGTGTGTGTGTGTGTGTGTGTACGTATATATGGCATCAGAGTAAATGGG
CAATATTTGGCAATGCAAAGATTAGAGGAAGCAAGTCAGAGAGGATAGCATGATGCCTCAATTTTTACAA
AGGCCTTCTAACTAGACTTCTTGACCCAGAGTTTCCCCCAAGAAGCTGAATATAGAGGTAGAAATGCTTA
TTTTAATCCTAGCTATTCTGCTTAAAAGTTCTTGACTTTGGACATGTCACAACTCTTTTGAGCCTTAGTT
TTCTCAACTATAAAATAGAGATAAGAATATTGTTATGGGTTACAAGATTGAATGAAAAGGTGATTTGTAA
ACAGCATAGATCAATGATTCTAGACCTGCCTAAATATTGGAATTACCTGGAGTGATTGCTAAAATACAGA
TTTCTGGTGACACTCAGCTATCACCAGCAGGAAAGAGGTCTCTTGACCTCTGTCTCTGCCCACACTCCAA
GCTACTGCTCATGCCCCCATTGACTGAGCCTAACCAGGAGCTGGCCAGCAAAAGAGCATGCAGCTTGTGG
GGCTCATTCTCCTGGCACACAAACACAAGGGGACAAACAGAATAATTAGCACTCTCCCTTTCTCCAAAGC
TCCCAGAGACTCTCCACTGCCTACTAAATAAAGTCTAATCTCCATAACTGAAGGTTCAAGCCCCTTTATA
ATCTGCACCATCTTTCCACACTGTTCTTCCACTCACTGCTAACACAACTGAGGCTGCAATGGTAGTCGGT
CAGGACCACATGTTTCCTGGCCCATTGGGTCTTCTGCCATTCCACCTGCCGGTATGCTCTCCCCAGCCCC
TTTTCTCTTAGGAGAACCTTCTCAGCCTCGATTCAAGGTCTGTCTATGAGGGCATCTCTAATAACCTCCA
ACTGAGAAAGATCCTCTTCTCCCTCGGCCCCTCTCTAGAGATTGCATTTGTACCGTTTGTATGATTCACC
AAGGCCCACCTTACACCTGCCATCAGTCCCCACCTTTTCCTGTGGTGAAGTCATTTGTATCCATGTATTA
CCTCCTCTATGAGATTGGAAGCTCCTTGAGGATAGAAACCATGCCTTTATGTCCTTCTGTTGCCCAGCCA
GTTCCCAACATTGTGTTGGCTTATGACACCTCCACCTCCTTTCCTGGCTCACAGACTCCTGTGCCTTCTC
TAAGATCCAGCTCAAATACCAACTCCTCTATTTCCTCCAAGCATAGCAATTTATCTCCCCATTTTCTCCT
GCCAGAGGACTGTGCAATGTGTCTCTGTCCCCCCCACACCTTCCCCACCCAGGGAGTCAGTGTCCTGGTT
AGGAGTACACACTCTGCAGCCCATCTGCCTGAGTTCAAACCCTGAGACTCTATCACTCAAAAGCTGTGCA
ACATTGAGAAATGCCTATGCCTGTTTCTTCATTTTACTCACCATAGGAAATGAGTTCATATATGTAAAGC
CCTTAGCATAGTGCTGCCATATATACTAAATGCTGAATAAATGTTAGCTATTAATGTTATCGCTTTAAGC
TCCTAAAAGGCAAGACCTGTGTCTTAGCTTTTGTTTCCCTAGTGTATACACAATTCTTGATATTGATTGG
TGCTCAGTATATATTTGTCGATAGCCTGAATGCATAGGCATTTAGAATTCAGTAAATATCTGGGTGGGTG
GGTGGGTGAATGAAGGGATAAGTGTAGGTACTTTGTAAATGCTGCTGGTTTGCACAAATATGTGAATCAG
TAGGTATTCACTACATGTTGTCTGGTTACTTCATTGCTTAAAATAAATGAGTGAATGAGAAAAAGAATGA
ATAATAGGTATTAAATAAGAAGGTTGATCGGTTGCACGGTTGAATTAACAAGCAGATTTTCCACAAATAG
CAGATGTTCCATAAATGTTGGCTGGCTGAGTAAATGAACAAACATTCCTAAAATGTAACAACAGCCTGGA
GTCAAAGCCGAAAGGACACAGCTAGAGCACCGGTCAGAGAGAGGAGGTAATAGACCCTATCCCCTCCCCA
GTAACTGCCTCAGAAATTGTCCCCTTGTCCCTGCCATTTCTGAAGTTCTCCCCGCAGCCCACACTGCTTC
TACATCTGTCCTGGTGCTCATGGGTGATTCAGGAACCTGGGGTAGGAAGAATGGCTGGAGATGCACCAGC
CTCCCCCTCTTCTCCCCACTCAGCCAAGGACCAGCCTACTCAAGACCCTGTGCCCCCAGTACAGGCCTCC
ATGCCGTGCCCCTCGTGAGAAGGGCACTCTTCACCTCAGAGCACATTAGGAGCAAAGTCTGTATTACCTC
AATCCTGGGGGCTAATCAACTCACACATCCTTGGCCCCAGTTTCTGGCTCCGCTTTTCCCGAGACAGCCC
CAGCAACCACACGTCTCTAGTTAATGAATTATTTTGCAACACGTCTGGAGACACATGAACTAGAAATCTT
ACACATGTTGGAGGATTTTGCCATTTCTATTAAATATGCCATTCACTTGGTGGGTAATTAAATGTGCAAT
AATGGGCTCTAATTTCCATCTTAAATAACTTCCTAGGAGTAGCAGAAAGGAAGACGCAGGGTGTGATTTT
CTGGAAGAATCTTTTTTTCCCCTAAAGCTTTTCAGCACATAAAGAAGGGGGAATTGAGTAAAATAAAGTT
AGATACTGCACCACATGTGAGTCTTCTGCAATTGCCCCCAGCAGGGAAAGAGACTAAAGCCTGTAACGCA
GTAGCATCTCCCACCCCCAAAGCCCTGAGGCAGCCTAGGGAAGGCTGTTCAAGGAGTCTGAGCTCGGGGG
AGAGAAGAGAGGTTGGGCAGAAGCAGGAGCTGGTAGTGAGGCGGCAGGGGGCATCTCTGCTGTCTCTGCC
ACAGATCTGAGAATGATAAGCCTTCTTCCTCCTCTCTGCATTTCCCCACTGTATGTGTGTGCTGTGTGTG
AACACAGGTATGCACACACATGTGCACATGCATGCATGCATGCATACACAAACAGGTACACAAGCACGGG
CTTCGCTGTCCAGCACTAGCAGCCCCAGTCTGAGCCTACCGCAGCGAGGCAGCCAGGAAGCAAGAGGGAA
GAGAGGGGTCTATGCTGCATTGGAATGAAAAGGGCCAGGTGGAAACACCACTCCTGTGGGAGCTGCTGTA
TGGGGCCTTTGAGGTCACATACACCTGGCTTCAGATTCAGGTTCCATCACTTGCTGTGAGCATACGGTCA
CTCAGCCTCTCCAGATTCAGCTTCCTCATCTGTAGGATGGGAATAAACCCAACTACCTGGCAACACCCCT
GGCACACAGTAGTAAGCTCTCAAAAAACCTGATTCCCGCCTGCCCTTCTCTCCCTCAGTGGGCATTGAGG
GTCAGCCTTGCCGGGGTCAATGTGCAATCTACAGGCCAGCTCCTCCCCACCCCCACAGCATCTTGCCTCA
GACCGGCCTGCACACTCCGCTCCCTCTCCCCCTCCCTCCCTTCATCCCATCTCTAGATGGCCTTGGCATC
TCCACTTCAGTAGGAATGACGCTTTCACCCTTTCTTGAGGCAGGGTTGAGATTTGCAGGGAGGCCGAAGA
CATCATAATCCAACTGGGTTCCTGATGTAAATACAAAGGTAGCACCAGTCAGGAAGGGCAGAAAAAGCAA
ACCTGTGGCACCTCCCTTTCCCTGCATTGTCTGGAGCGAGTTCACAGACTTCCAGGTCCCTACTTCGAGG
CATCCCTCCCCTCAGAACCTTCAGGAGCTGACACCAGAGGGCATCAAGCAGGACTTCTCCACTCCTGTGG
CTGTGAATTTGGAGGGCCCACTGGAAGGGCTACTACCACTGGCCAGTGCCTCCCACTTCCTGGGTCTCTC
CCACGTCAGTGTCTGGTTCAGCTCAGCTTGGCAGAACCCCTGCGTGGTAGACAAGGGTGCTGACAGGAAG
CTGAAAGCAGCAACAAATCAGATGTCTCCCTGCTCCTCTGCCTGGTCTCCATTCTGGGAATCTGGAAAGA
AGATAAGCAAATTATTCTGAGTATCTCCCAGAATATCTCAGGATCTCAGGCAAGGAAATGGACTGTGTAA
TAGCTGAGGTGGAAGGAGGCCTGGGATGGAAGTGAGTGGTCGGGGGAGGCAAAATGAAAAGAAATTACCT
GGTTGACTCAAAGCAGAGCCTCCACTCAAATTAAAAGGTAGACATGGGTGTGCTGGGAGTGAGGTGGGAT
TCTTTACAAGGCAAGATCAGACAAGAACAAAAAGGACCCAAGGACCATACCCAGCTATAGGGCCTGGGCC
CCATTCAGCAGGGTAAATGGTGCAGCATACAACTCCCTCGAGCCAAAATTCTATTTATTTATTCTTTCAA
GCACTCACTGTTCACTTACTCAATTACTCAACCAATATTTATGGATTGTCAACTTTACACAAAGAAGACC
ATTCATGAGATAAACATGAGTTTGGGAGACAGGTAGACCTGGTTCGAGTCTCTATTCTGTCATTAATGTT
TATATGACTTTGACAAGTTACCTTGAAGTCTCTGGGCCTCAGTTTCCACATCATAGAATAGGGTTGTTGT
GCAGACCAAATGAGAAAATACCTACACTGCTTAGTATGGGGTCTAGCACATAGTTTTGCATTAATTTAAA
AATGTGTCATTGCTGTTATTTTGAAGGCAATGTGCTAAGATCTTAAGATGCTCAAAACATGAGATTATCC
CCTTGTACAATCAGTGCATAAAATCCACTTTCTATAAAATTATGTCCCCAGGGAAGACTGTTCTGTCCTT
ATTGTTGCCTACACTATCTGCCATAGAGTTTTGTACATGATAGGTGCTGTTAGCTATTTGGCAAATGACC
AAGGATAAACCAGTGTGAGCCATTTCAATAATAATGTAGGAGATCATAGCCTTATTTAGGAACACTGGGC
TGTACAGATGGCAATTTAAGCATGGGCACTGACACAGACCCAAATTTAGCCTATGTATGAAATCTAGGAC
TGGACACACCCCAGAGATTGCCTTTCTAGTGTTTCCTTTGAACTTTTCTCAGATACAGAACATAAAGTGT
TACATGTAGGCTGAAAGGTATTCGTAGTATTACAACGTTCATCTCTTATCTTTTGTGCAATAAATACTGA
ATTTCTGTCTGGAGGAAAACTGACATGCAAAGAAATTCCAGCTTGTGATGAGGAAAGAGAGATGTTGAGA
AGTAGCTGGACTGAATCCATAAACTGACAGGGCATGAAACAAGGTTGGACCATAAGACAGGAAGGGACTT
GAGGAATCATCGTCATCCTTCCCACTCATCTAACAGATGAGGACACAAGGTCCAAAGAGGCTCTGTGATT
TGGGATACCAGCTAGTTAGTGACAGGGCTGCAACAAAGCATGGTTTCCTGACTCCATTTCAATGATCCTT
CCACTACATCCGTCTGTCATCGTCTCTGAACACAAATTCATCAGAGGCAAGCAGATGACTGCTTTCCTCC
TAATCAGGCGAGAGGGACTGGAAGAGCATCACTTAGTAAAAGACGACCAAGTACAGCCCCTTATTAGAAG
CCAACCACTAGAGCATGGCCACCCTCCAGCAGATGCCAGTCAAAGCAGCTCTTCCTCAGCCCCTACGATC
ACCGTCTCTAGGCTGGCTTTTCGAATGAAACAATGTTGTCAAGCATGTTGATGTCTGCAATTAAGCCAGC
TGGACAGGGGAATTCATCCTGGAGACAATTAGAACTGACACCTGCTTTTAAAAATGAAAACAATCTGAGG
AATATTTAAGTGAGTCACAGTTCAGCCGCCACATTTAAAAAAAAAAAAGAAAGGCCGGGCACAACGGCTC
ACACCTGTAATCCCAGCACTTTGGGAGGCCAAGATGGGTGGATCACCTGAGTGAGGTCAGGAGTTTGAGA
CCAGCTTGGCCAACATGGTGATACCCTGTCTCTACTAAAAATATAAAAACTAGCCAGGCATGGTGGTGGG
CACCTGTAATCCCAGCTACTCAGGAGGCTGAGGCAGGAGAATTGCTTGAACCCAGGAGACGGAGATTGCA
GTGAGCCGACACGGTGCCACTGCACTCCAACCTCAGTGACATAGTGAGACTCTGTCTCAAGGAAAAAAAA
AAAAAACAAAACCAGAAGGATGGGGCATGAAAAATGTCCTCAGGGAAGAGATACTGGCCAGGGGGCAAGG
CTCTCCAAGGGGCCTCTTCCAATGAAACCGAACTTAGAGGCAGCCACAGAGACCCCACCTTCCCTTTCTT
AAAAGCTCTGCCTCCTCACACCCTCCAGATTACAGGTCAGCTATGTGCTGCAGCAAGTGGCTGGGGCCCT
CAGTGGGGTAAAGAAAGGAAGTTGAAGAACTTAGGAAACTACGTGTGAACAAGCACCATTTGACTCTAGA
CCCTGCCCTGCACCTTCTCACGGTCCCTGTCCCTCTTTTTGCCCACTCACACAGTCCTGTCTACACATAG
TCTCCACCCACACACAGGCCTCGCCCACACACAGTCTCCACCCCCTTGTTCAAAGGCATCTGCCTAACTC
TGCTTAATTCTTTCTGATAACTGTTGCAAAATCTCAAGTGATAATGAAGGGACCTCTTTCACCATTTTCT
AACCAGGGTCTGATACAGGTCCTGATGCATACTAAACATTTAATAAATGTGTTAGGTGACCAAAAGCTCT
TAAACATTACCATTTTATTGCCACCGGCAATTTTCTAGTTTAATTCCATCTCACACCTGTTCTTTACTTA
GGTAGCTATGACCCTTCAGATGTTGGCGGCTGGGAGCACCATTTCATAGTTGAGAAAACTGAAGTTTGAA
TCAGTGAAGGGGAATTGCCTGGATGACCCAATTGGTAGCTGGAAAAGCCAAGCATCCTACAAGTCTCTCA
CCTGGGGGTCTCACCCTCTTTCAGCCACGGGGGAGCTGCCTTTCCTGAGCTATGGATGCTCCACGGGTAA
TAGAATGTGAAAGGGAACTCTGTTATTCCAGGACCTTACTTCTAGCTATGTGCACGGTCGGAGCTCATTA
CCTAAGACAAATCAACCTAGAGGTTCTACTGGAGGTTGTTCTTTCACAGGGAGGAGGTGGTGGAGGTAGG
GGATGCATCATAGGTGGTGGTGATAAAGAACGATAAACAAGGCAATTTCACACAGTTCTAAGAGCCTCAA
AGATCATCACAAATGGAAAATCTTAGAGAAAAAATGCAAGGCGGAATGCATCAGTAGAATCACAGGCTAG
GCTTTATGAGTCACACTCTTAAGTGTTCAGAGATTCAGAGAGAGGAAGGGAGAGACCAGGGGAGATGAAG
TCAGATGCTTCATGGAACTGGGGTCCTGCATTGAACCTTGAAGAAAAATTAGAATTTGGTTAGTTAAAGA
AGTCTGGAGCTGAGTCTTCCAAATGTAAAATCTAGAGCAAAGGAAATTGAAAAGAGGAAGCATTTATTGA
GCAACTGTTATATGGTGGTGTGTCTGAAATTGGTGGGTTCTTGTTCTCACTGACTTCAAGAATGAAGCCA
TGGACCCTCGCGGTGAGTGTTACAGTTCTTAAAGATGGTGTGTTCGGAGTTTATTCCTTCTGATGTTCAG
ACGTGTTCAGAGTGTCTTCCTTCTGTTGGGTTCGTGGTCTTGCTGGCTTCAGGAGTGAAGCTGGAGACCT
TCGTGGTGAGTGTTACAGCTCTTAAGGCAGCGGGTCCGGAGTTGTTCATTCCTCCTGGTGGGTTCGTGCT
GTCGCTGGCCTCAGGAGCGAAGCTGCAGACCTTAGCGGTGAGTGTAACAGCTCACAAAGGCAGTGTGGAC
CCAAAGACTGAGCAGCAGCAAGATTTACTGCAAAGAACGAAGAAACAACCCTGCCACACTGTGGAAGGGG
ACCTGAGCAGGTTGCCTCTGCTGGCTTGGGCAGCCTGCTTTTATTCCCTTATCTGACCTCACCCACATCC
TGCTTATTGGCCCATTTTACAGAGAGCTGATTGGTCCATTTTACAGAGAGCTGATTGGTCCATTTTACAG
AGAGCTGATTGGTCCGTTTTGACAGCGTGCTGATTGATGCATTTACAATCCCTGAGCTAGACACAGAGTG
CTGATTGGTGTATTTGCAATCCTCTAGCTAGATGTAAAAGTTCTCCAAGTCCCCACTAGATTAGCTAGAC
ACAGAGCACTGATCGGTGCATTAACAAACCTTGAGCTAGACACAGAGTGCTGACTGGTGCGTTTACAAAC
CTTGAGCTAGACACAGAGTGCTGATTGGTGTATTTACAATCCTTTAGCTAGACATAAAAGCTCTCCAAGT
CCCCACCATATTAGCTAGATACAGAGTGCTGATTGGTGCATCCACGAACCCCGAGCTAGACACAGAGTGC
TGATTGCTGCATATACAGTCCTCCAGCTAGACATAAAAGTTCTCCAAGTCCCCACCCGACTCAGGAGCCC
AGCTGGCTTCCACTAGTGGATCCCGTGCCAGGGCCGTGCCCGCCAGTCCCACGCCACGCACCTGAACTCC
TCAGCCCTTGGGCAGTCGATGGGACTGGGTGCTGTGGAGCAGGGAGCGGTACCCGTCAGGGGGGCTCAGG
CTGTGTGGGAGCCCACCATGGGGGGGCTCGGGCATGGCAGGCTGCAGGCCCCGAGCCCTGCCCCACAGGG
AGGCGGCTGAGGCCTGGCGAGAATTTGAGCACGCTGCAGGCGTGCCAGCAGTGCTGGGGGACCCAGCACC
CCCTCCACAGCTGCTGGCCCGGCTGCTAAGCCCCTCACTGCCCAGGCCGGCCGGCTGCTCCGAGTGGGGG
CCCACCGAGCCCATGCCCACCCGGAACTTGTGCTGGCCCTGGTTCCCGCCCACTCCTCTCTCTCCACACC
TCCCCGCAAGCAGAGGGAGCTGGTTCTGGCCTCGGCCAGCCCAGAGAGGGTCTCCCACAGTGCAGCAGCG
GGGCTGAAGGGCTCCTCAAGCATGGCCAGAGCAGACACCGAGGCTGAGGAGGTGCTGAGAGCAAGCAAGG
GCTGCTAGCACGTTGTCACCTCTCAATGGGACCATGCCAGATGCTGTCACACCCATTAGCAGCTCATTCA
CCTACATGGTGTTTATTCCCTCCCTCTGTGGGGACAGGAGAATGATCAGACTATAGCGGGGGGCCCAAGT
AGGAGAAAAATGAAAACAAATGGATCAGAGCAGCTCAGCTTAGGAAAGACCTTAAATTCCAGGCTAAGAA
ACTTTCCCTGACATCTCCTCATGTGCTTGCTATAGCATTGTGTCATAACTTCTTAGTAACTTAAGCTAGG
CCATGGGCAAGCTTGAGAGCGGAGATCACTTCACACATCACTGCAATGGTCTCAAAACCTTAGTGTGCAT
CAGAATCACAGGAACAGCTTGTGAAAACTCCAATTATAGGCCCCCGCCCCCAGAGTTTCTGATTTAGTAG
CTCTTCAGGTAGGTCTGCAAAATTGCATCTCTAACAAATTCCAAATCTCACAGTTGACCCTGGTGATTCC
TGTTTTCTGATATTCATATTCCTGTGGAGTTTCCTCCTACCTTGAATAGGTTTACTTATGTGACCAACAG
GGCGTTGTGGAAGTGATGGTGTATGACTTTGAAGAATAGCTTATAAAAGAAACGCAGCTTTCAGCTTATT
CTCTTGGATTGTTTATTATGGGGGAAGCCAACTGCCATGTTGAAAGGATACTCAAGCAGCTGTGAAGAGA
GGTCACATGGGGAGAAGCTAAAGCTTCCCACTGACAACCAACCCCAGCTTGCCAGCCAGGTGAATGAGCT
ACCTCGGAAACAGATCCTCCAGTCCCTATCAAGTGTGAAAATGACTGCAGCCTCAGCCAATTTGTGACTG
CTACTTCATGGTAGACCCTAACCTAGAATCTACAGAAACTATGAGACACAATAAATGGTTCTTGTTGTTT
TAGGCCACTAAGCTTTGGGGAGATTTATTACATAGCTACAGATAGTTAATACACCAAATGATGCTGATGT
GTCTGGTCCAGGGACAGCACTTTGAGAATGGCTACAGCATTTTAACCCTTGTACCCACCGTGTGCCTGAT
GTATAAGATGCATTCAATAAATGTGTTTTAAATTAATTAATGAATAAATGGATGGATAAATAAAGGTTAG
ACTTAAAGCTACAGATACAGGAGAGTCACTGAGTTGAGAAATGGCATGATGGCAGAGGCATTGGGGGATA
CTTGCTGTATTAGTTCATTTCTGCAGTGCTATGAAGAACTTGAGACTGTATAATTTAATGAGAAAAGAGG
TTTAATTGGCTCATGATTCCACAGGCTGTACAGGCTTCTGCTTCTGGGGAGGCCTCAGGAAACTTAACAA
TCATGGTGGAAGGGGAAGTGGAAGCTGGCACATCTTATGTGGCCAGAGCAGGAGGAAGAGACGGCAAAGT
GGGCGATGCTACACAGTTTTAAGCAACCAAATCTCGTAAGAACTCACTTTCATGAGAACAGCAAGGGAGA
AGTCTGCCCCCATGATCCAATTACCTCCCACCAGACCCCTCCTCCAACATTGGGTACTACAATTCGACAT
GAGATTTGGGTGGGGACACAATCCAAACCATATCGCTTGCTAAGAAAGGTCTCTAGATTCATGGTTTGCT
GAGTGACCCTGCTGGCAAAATTGCCAGCTCAAGATGCAATCTCCACTCTAGTTTCATATGCCTCCATCCA
AGTGCTTAATAACCAGAGGAGCCTAGGCCTGGGAACTGCCATTTCTACTTCTCCTTCTGACCTGCAGAAG
GCTCCCCAGGACATCCATTTCCTCCTGCATTTTGATCCCCATCAGGAATCTCCCATCCCTCTCTCTGCTC
TTCTTTGTCAGTCCTTGTCCTCTCATTCTGTCCAACATTTATCCTGCTCCCCACCCCTTCTCTAATAGGC
TCACCTTCTTCAACAAGCCTTCTGGGGACTTCCTGGCCTCCTCTGCTGATTCTCCTTGTGGCCCCTTCCT
CCTTCCAGCCTTGAGTTTTTTATCCCCTCTACATTGTTCCCACAAAGCAGTTCACAGCACAATGCCACAA
ATAGTGACCAAATTCCAGCTGCCTATGCCAGCCAGCACTAGGTTGAATATATTGAGACAAATAAGACCAT
TTTCATGCAAAATATTGTTATTGAAGACTTCAAAGTACCCCGGACTAGCATCTTTATTTCAGCTGAAATC
CTTCCAGGCCACACTCCAACCTCTCCCCACTGCCCCCATCTCACTGCCTTTCCCTTCAGGGCTGGTGTAG
ACATAGGGGTTGTGACCACCAGCTTAAGCTATGTGCCACCTCACCCAGTGGTAGGAACATGTAGAAAAGG
GTTAAACAAGAACACTTGTATCAAAGGGGACCTTTCCTCACAACCCCAGGCCAGGACAAATTCTCTCTTC
CTTCCCATATTTGATTACTGCATTTGGAACTCATTGGAAGAAAACTGGCTTTACTTTGATGTTTTTCCAG
CTCTCTCTCCCTTGCTTTATTGGTCTCATCTGCTCTTCCAGAGCTTCAGACTTATTTGTCTTCCCCTGCA
TTTATGCACAGGGTGTTTGTGCAGTAATACCTAGGATTTGATTGGGATTTCTGAAAAACACAGTATCGTA
TATGCTACAGAAGACTGGGGGTGTCTATCTGGCTTCTACGCATGGCTTGGAATGCAGAGCTGGGCACAGT
CTGATTATTTTTAGCATTGTTATGGGGCTATTAAGTATGTCTATCCATGCTCCCTTCTCTCCCTTGGGTC
TCAGATGTCACCTTCCAGGATTCCCAGAGTCTCCAAGAAGAATGTGGTCAGCCTAGAAGAAGGAGGTAGT
TGAGCCCAGCCTCAACTGCCAGCCTCTCCCAAGACTTCACCATGCTGGATGATACAAATAAACTTCCAAA
GAAACTCAGTCCACATGAGGAAACAGCCCACACAGTTCCACACAGGGTACAGACCACCAGTGTGTCCTCA
GGCAGTGCCCACCCCACATGAGGAACATTTCAGCCTCACCCATTCCAGCTCCCAGAGCCTGAGTTCCAGC
CCTTTTCCTGAGGCTGGCTTCCATAATGAAAGCTCTTCACACCCAGCAAGTCCAGATGGAAAGGCTTGCT
CTTCCCTCAGTTCTGCCCTTCCCGCAATCTTCCCCTTTGAAGAAGGGCACTCCCAATCTCCAGGTGCTCA
AGCTAAAAGCCAGGATACATTTTTGACATCTTCCTTTCCCTTGCCTCTCCTCTATTCATTCTTTCACCAA
GCCCAGAATATTTTATCTCCAAAATATCTCACAGGCTATCCACTTCTCTCCTTCACTGCCATGACACTAG
CCTGGGCCACTATCATCTACCTCTCAAGTGGATCACTCACTAGTGTCTCAGCTCCCACACTGTTCCCTTT
CAGTCTATCCTCCACACTGTAGCCAGAGTGAGCCACCCAAACCAAATCTGATCACATCATTCCCCTGCTT
AAAACTCTCCAATGGTACTAAGAAAAAAAGAAGTATCGCAAGTCCCTTACATGGCTCTAAGACCTTTCAT
GATCTCACCCCTGACCACCACCGCTTGAACCTTCTCCCAGGATACACTACACTCTTACCCCTCCTTGCCA
ATCACAGTCTTCAAACTTCCCAAGTCCCTCAGCACACTCTGGCCTTTGTGTCTAGAAGAAAACACTGACA
CCTGTGTTCCCATGCTCATTCCTTGCCTAGCTAGCTCCAGCTATCCTTCAAGTCTGCTTAAAATTCACAT
TAGCAAAGACCTTCCCTGACCACCCTAATCTAGATTTATTTCTGCTGTTTTATTCTCTCATGGTACCCTA
TACTTCTACTCCATAGTTTGTAATTATGTAATTATTCATGCAATAGTGTGTTTAAGTCTTCCTCATCAGA
CTATAAGCTCCAGGAGGGCACAGGTCATGTGTTTCTTTGCCCCTATACTACAACTTGGAGTCACAAATAT
GAGTGAGTCCTTCTCATCAAGAAACTTATACTCTCATGCTAAAGACACATCTATGAACAGGACATTCTAA
CTGAATATCTAAGGTATCAAGGTGTATTAGTCCATTCTCACACTGCTATAAAGATACTACCTGAGACTGG
TAATTTGCAAAGGAAAGAGGTTTAATTGACTCACAGTTCCACATGTCTGTGGAAGCCTCAGGAAACTTAC
AATCATGGCAGAAGTGGATGCAAGAACCTTCTTCACATGGCAACAGGACAGAGAAGTGCAAGCAGGGGAA
ATGCCAAACATTTATAAAACCATCAGATCTCATGAGAACTCACGCATTATCATGAGAACAGGATGGGAGA
AACCACTCCCATAATCCAATCATTTCCTTCCCTCAACACATGGGGATTACAATTCAAAATGAGATTTGGG
TGGGAACGCAGAGCCAAACCAAATCACAAGCCTTTGAAGTTAGCAAGGTCTAGGGCATAGCCACATTAGC
CCAAGAGAACACCAGCTTCCTGGAGTCTGTGAGCATCTAAAGGATAAGCCAAACTCCACTAGTGTGCCGG
CCATTTGGTCATGGCACCTGCTGCTCCTACAGCTCTTTCTAAGGGATGGCTGCCCCACCTTGCCCTGAGG
AATGGGTAGTCATGGCCATGCATTTACCCCAGACCTACCCACCAGACCTTCCGCTCCCTGACACAGCTGA
TTTCATAGTCGGGGGTGCCTGACCGAGGGCAACCAATTCCCAGGCTTTCTGGCATGGCATAGAGCAGCGG
TGCTCAAATTCTGGGGGCTCAGAACATCTTTGAATGCTTAAAAATTGCTGAGAACTACAGAAAACTTTTG
TTTATGTGGCTTATATCTACTAATATTAAACATATTTTTACACAACACCACATATCTATCAACATTACCA
TATTTTTAACTCTAAAAACATTCATTCAGGAGTTCATTTAAAAATAAAAATAGAAAACTTATTATATCCT
AACATAAACTTTTTTTTTTTTTTTAGGACAGAGTCACACTGTCACCTGGGGTTGGAGTGCAATGGCAGGA
TCTCAGCTCACTGCAACCTCCACCTCCCAGATTCAAGTGATTCTCCCGCCTCAGCCTCCCAAGTAGCTGG
GATTACAGGTGCCCAACACCATGTCCTGCTAATTTTTTGTATTTTTGGAGAAACGGGGTTTCACTATGTT
GGCCAGGCTGGTCTCGAACTCCTGACCTCGTGATCTGCCCGCCTCGGCCTCCCAAAGTGCTGGGATTACA
GGCATGAGCCACCATGCCTGGCCCATAAACAACATATTTTTATGAAAAACAACTAAATTTTTGAAAACAA
ATATTTTAGTGAGAAGAATACACAGTTTTACAAATCTGCTTAGTGTCTGTCTTAATAGAAGACAGCCAGA
TTCTTATATCTATTTCTGCATTCAATCTTCTATGTCTTGTTTGGGTTGACCTATGAAGAAAATCCAGCCT
CACACAGATATGTAGTTGGAAAAGGTGGGAGTAACTTTAATAGCCATCTCAGATAATCGTGGCTGTTCTT
CTTTGATACTGCATCAAGACTTGACAAGGGGTAGATCCCTAAATGGGGTACCAGAAACCATATTGGCAAA
TTTTGTATACTCTATTATATTGAAATCTACTGGTGTATCCCAGACTTTAACTGGACTCTTCACTGTTGAA
CGATGATGTAACATCCATGTCTTGGTCATTTAGAAAATATCAGCTACTGGCTGGGCGCAGTGGCTCACGC
CTATAATCCCAGCACTTTGGGAGACTGAGCCAGGCACATCACTTGAAGTCAGGAGTTTGACACCAGCCTG
GTCAACATGGTGAAACCCTGTCTGTACTAAAAATACAAAAATTAGCTGGGTGTGGTGGTGCATGCCTGTA
GTCCCAGCTACTCGGGAGGCTGAGGCAGGAGAATCGCTTGAACCCAGGAGGCGGAGGAGGTTGCAGTGAG
CTGAGACTGCGCTACTGCACTCCAGCCTGGATGACAGAGTGAGACTCTGTCTCAAAAAAAAAAAAAATTG
GTTTACTGAATTATGTAGACTTTTCAAATGACACATTTTATTATAGAATATTTCAAATGTCACATTGATT
AATATCACCACCAATCCCATCAGAGAAGTCTTAAGAAGTAGAAATCTCTCCAGTTCATTGTGGATCCTTG
TGGTTCACTTGTAACATCAAATTTCATCATCAACACCGTCAGTTGTTTTCCTTGAGGTGGCAGGTTCACG
CCAATCATTTTCAAGAAAATGTCTGCTAAAAATCAAATCTGAATAACCATAGTTTTTCTGTCAATTGTTC
TCACGAGTAAAATGACGTTTATGAAAAAAGTGGGGCTGGGCGCACTGGCTCACACTTGTAATCCAGCACT
TTGGGAGGCTGAGGTGGGCAGATAACCTGAAGTCGGGAGTTCGAGACCAGCCTGGCCAACATAATGAAAC
CCCATCTCTACTAAAAATACAAAAAAATTAGCCAGGTGTGGTGGTGGACGCTTCTAATCCCAGCTACTCG
GGAGGCTGAGGCAGGAGAATCTCTTGAACCCAGGAGGAGGAGGTTGCAGCAAGCCAAGATCACGCCACTG
TACTCCAGCCTAGGCAACAAAGTGAGACTCTGTCTCAAAAAAGGAAAAAGTGGCTAGTTCAGCTTGCAAT
TCAGTCATGTAAGTGCTTTTCCTAGATACTCCCATTGTACCTTAGTATACAGCGGAAGTGCTATACATAC
CCTTCACACAGACTTTAATAAGACATATACTCAAGAGTCACAATTTAGTAAAATTAATAATCTTTACTGC
TTCATCAAGGACTCTTTTCTTACTTCAAGTGCCCGATGATAGAAGGAGGAGCCAAGATGGCCAAATAGGA
ACAGCTCTGGTCTACAGCTCCCAGCGTGAGTGACGCAGAAGATGGGTGATTTCTGCATTTCCATCTGAGG
TACCGGGTTCATCTCACTAGGGAGTGCCAGACAGTGGGCGCAGGACAGTGGGTGCAGTGCACCGTGCGCC
AGCCGAAGCAGGGCAAGGCATTGCCTCACTCGGGAAGTGCAAGGGGTCAGGGAGTTCCCTTTCCTGGTCA
AGGAAAGGGGTGACAGACGGCACCTGGAAAATTGGGCCACTCCCACCCGAATACTGCGCTTTTCCGACGG
GCTTAGGAAACTGCACACCAGGAGATTATATCCCGCACATGGCTCGGAGGGTCCTATGCCCACAGAGTCT
CGCTGATTGCTAGCACAGCAGTCTGAGATCAAACTTCAAGGCGGCAGCGAGGCTGGGGGAGGGGCGCCCG
CCATTGCCCAGGCTCGCTTAGGTAAACAAAGCAGCCGGGAAGCTCGAACTGGGTGGAGCCCACCACAGCT
CAAGGAGGCCTGCCTGCCTCTGTAGGCTCCACCTCTGGGGGCAGGGCACAAACAAAAAGACAGCAGTAAC
CTCTGCAGACTTAAATGTCCCTGTCTGACAGCTTTGAGGAGAGCAGTGGTTCTCCCAGCACTCAGCTGGA
GATCTGAGAACAGACAGACTGCCTCCTCAAGTGGGTCCCTGACCCCTGACCCCCAAGCAGCCTAACTGGG
AGGCACCCCCCAGTAGGGGCAGACTGACACCTCACACAGCCGGGTACTCCTCTGAGACAAAACTTCCAGA
GGACCAATCAGACAGCAGCATTCGCGGATCACAAAAATCCGCGGTTCTGCAGACACCGCTGCTGATACCC
AGGCAAACAGGATCTGGAGTGGACCTCTAGCAAACTCCAACAGACCTGCAGCTGAGGGTCCTGACTGTTA
GAAGGAAAACTAACAAACAGAAAGGACATCCACACCAAAAACTCATCTGTACATCACCATCATCAAAGAC
CAAAAGTAGATAAAACCACAAAGATGGGGAAAAAACAGAGCAGAAAAACTGGAAACTCTAAAAAGCAGAG
CACCTCTCCTCCTCCAAAGGAACGCAGTTCCTCACCAGCAACGGAACAAAGCTGGACAGAGAATGACTTT
GACGAGGTGAGAGAAGAAGGCTTCAGACGATCAAACTACTCCGAGCTACAGGAGGAAATTCAAAACAAAG
GCAAAGAAGTTGAAAACTTTGAAAAAAATTTAGACGAATGTATAACTAGAATAACCAATACAGAGAAGTG
CTTAAAGGAGCTGATGGAGCTGAAAGCCAAGGCTCGAGAACCACGTGAAGAATGCAGAAGCCTCAGGAGC
CGATACAATCAACTGGAAGAAAGGGTATCAGTGATGGAAGATGAAATGAATGAAATGAAGCGAGAAGGGA
AGTTTAGAGAAAAAAGAATAAAAAGAAACGAACAAAGCCTCCAAGAAATATGGGACTATGTGAAAAGACC
AAATCTGCGTCTGATTGGTGTACCTGAAAGTGACGGGGAGAATGGAACCAAGTTGGAAAACACTATGAAG
GATATTATCCAGGAGAACTTCCCCAATCTAGCAAGGCAGGCCAACATTCAGATTCAGGAAATACAGAGAA
CGCCACAAAGATACTCCTGGAGAAGAGCAACTCCAAGACACATAATTGTCAGATTCACCAAAGTTGAAAT
GAAGGAAAAAATGTTAAGGGCAGCCAGAGAGAAAGGTCGGGTTACCCACAAAGGGAAGCCCATCAGACTA
ACAGTGGATCTCTCGGCAGAAACTCTACAAGCCAGAAGAGAGTGGGAGCCAATATTCAACATTCTTAAAG
AAAAGAATTTTCAACCCAGAATTTCATATCCAGCCAAACTAAGCTTCATAAGTGAAGGAGAAATAAAATA
CTTTACAGACAAGCAAATGCTGAGAGATTTTGTCATCACCAGGCCTGCCCTAAAAGAGCTCCTGAAGGAA
GTACTAAACATGGAAAGGCACAACCGGTACCAGCTGCTGCAAAATCATGCCAAAATGTAAAGACCATCAA
GACTAGGAAGAAACTGCATCAACTAATGAGCAAAATAACCAGCTAACATCATAATGACAGGATCAAATTC
ACACATAACAATATTAACTTTAAATGTAAATGGACTAAATGCTCCAATTAAAAGACACAGACTGGCAAAT
TGGATAAAGAGTCAAGACCCATCAGTGTGCTATATTCAGGAAACCCACCTCACATGCAGAGACACATATA
GGCTCAAAATAAAAGGATGGAGGAAGATCTACCAAGCAAATGGAAAACAAAAAAAGGCAGAGGTTGCAAT
CCTAGTCTCTGATAAAACAGACTTTAAACCAACAAAGATCAAAAGAGACAAAGAAGGCCATTACATAATG
GTAAAGGGATCAATTCAACAAGAAGAGCTAACTATCCTAAATATATATGCACCCAATACAGGAGCACCCA
GATTCATAAAGCAAGTCCTGAGTGACCTAAAAAGAGACTTAGACTCCCACACAATAATAATGGGAGACTT
TAACACCCCACTGTCAACATTAGACAGATCAACGAGACAGAAAGTTAAAAAGGATACCCAGGAATTGAAC
TCAGCTCTGCACCAAGCAGACCTAATAGACATCTACAGAACTCTCCACCCCAAATCAACAGAATATACAT
TTTTTCAGCACCACACCACACCTATTCCAAAATTGACCACATAGTTGGAAGTAAAGCTCTCCTCAGCAAA
TGTAAAAGAACAGAAATTATAACAAACTGTCTCTCAGACCACAGTGCAATCAAACCAGAACTCAGGATTA
AGAAACTCACTGAAAACCGCTCAACTACATGGAAACTGAACAACCTGCTCCTGAATGACTACTGGGTACA
TAACGAAATGAAGGCAGAAATAAAGATGTTCTTTGAAACCAATGAGAACAAAGACACAACATACCAGAAT
CTCTGGGACACATTCAAAGCAGTGTGTAGAGGGAAATTTATAGCACTAAATGCCCACAAGAGAAAGCAGG
AAAGATCCAAAACTGACACCCTAACATCACAATTAAAAGAACTAGAAAAGCAAGAGCAAACACATTCAAA
AGCTAGCAGAAGGCAAGAAATAACTAAAATCAGAGCAGAACTGAAGGAAATAGACACAAAAAAAAACCTT
CAAAAAATTAATGAATCCAGGAGCTGGTTTTCTGAAAGGATCAACAAAATTGATAGACCACTAGCAAGAC
TAATAAAGAAAAAACGAGAGAAGAATCAAATAGACACAATAAAAAATGATAAAGGGGATATCACCACCGA
TCCCACAGAAATACAAACTACCATCAGAGAATACTACAAACACCTCTATGCAAATAAACTGGAAAATCTA
GAAGAAATGGATAAATTCCTTGACACATCCTCCCAAGACTAAACCAGGAAGAAGCTGAATCTCTGAATAG
ACCAATAACAGGATCTGAAATGGTTGCAATAATCATTAGCTTACCAACCAAAAAGAGTCCAGGACCAGAT
GGATTCACAGCCAAAATCTACCAGAGGTACAAGGAGGAACTGGTACCATTCCTTCTGAAACTATTCCAAT
CAATAGAAAAAGAGGGAATCCTCCCTAACTCATTTTATGAGGCCAGCATCTTCCTGATACCAAAGCCGGG
CAGAGACACAACCAAAAAAGAGAATTTTAGACCAATATCCTTGATGAACATTGATGCAAAAATCCTCAAT
AAAATACTGGCAAACCGAATCCAGCAGCACATCAAAAAGCTTATCCACCATGATCAAGTGGGCTTCATCC
CTGGGATGCAAGGCTGGTTCAATATATGCAAATCAATAAATGTAATCCAGCATATAAACAGAACCAAAGA
CAAAAACCACATGATTATCTCAATAGATGCAGAAAAGGCCTTTGACAAAATTCAACAACGCTTCATGCTA
AACACTCTCAATAAATTAGGTATTGATGGGATGTATCTCAAAATAATAACAGCTATCTATGACAAACCCA
CAGCCAATATCATACTGAATGGGCAAAAACTGGAAGCATTCCCTTTGAAAACTGGCACAAGACAGGGATG
CCCTCTCTCACCATTCCTATTCAACATAGTATTGGAAGTTCTGGCCAGGGCAATGAGGCAGGAGAAGGAA
ATAAAGGGTATTCAATTAGGAAAAGAGGAAGTCAAATTGTCCCTCTTTGCAGATGACATGATTGTATATC
TAGAAAACCCCATTGTCTCAGCCCAAAATCTCCTTAAGCTGATAAGCAACTTCAGCAAAGTCTCAGGATA
CCAAATCAATGTACAAAAATCACAAGCATTCTTATACACCAATAACAGACAAACAGAGAGCCAAATCATG
AGTGAACTCCCATTCACAATTGCTTCAAAGAGAATAAAATACCTAGGAATCCAACTTACAAGGGATGTGA
AGGACCTCTTCAAGGAGAACTACAAACCACTGCTCAATGAAATAAAAGAGGATACAAACAAATGCAAGAA
CATTCCATGCTCGTGGGTAGGAAGAATCAATATTGTGAAAATGGCCATACTGCCCAAGGTAATTTATAGA
TTCAATGCCATCCCCATCAAACTACCAATGACTTTCTTCACAGAATTGGAAAAAGCTACTTTCAAGTTCA
TATGGAACCAAAAAAGAGCCCGCATCGCCAAGTCAACCCTAAGCCAAAAGAACAAAGCTGGAGGCATCAT
GCTACCTGACTTCAAACTATACTACAAGGCTACAGTAACCAAAACAGCATGGTACTGGTACCAAAACAGA
GATATAGATCAATGAAACAGAACAGAGCCCTCAGAAATAACGCCGCATATCTACAACTATCTGATCTTTG
ACAAACCTGAGAAAAACAAGCAATGGGGAAAGGATTCCGTATTTAATAAATGGTGCTGGGAAAACTGGCT
AGCCATATGTAGAAAGCTGAAACTGGATCCCTTCCTTACACCTTATACAAAAATCAATTCAAGATGGATT
AAAGACTTAAACGTTAGACCTAAAACCATAAAAACCCTAGAAGAAAACCTAGGCATTACCATTCAGGACA
TACGCATGGGCAAGGACTTCATGTCTAAAACACCAAAAGCAATGGCAAAAAAAGCCAAAGTTGACAAATG
GGATCTAATTAAACTAAAGAGCTTCTGCACAGCAAAAGAAACTACCATCAGAGTGAACAGGCAACCTACA
AAATGGGAGAACATTTTCGCAAACTACTCATCTGACAAAGGGCTAATATCCAGAATCTACAATGAACTCC
AACAAATTTACAAGAAAAAAACAAACAACCCCATCAAAAAGTGGGCAAAGGACATGAACAGACACTTCTC
AAAAGAAGACATTTATGCAGCCAAAAAACACATGAAAAAATGCTCACCATCACTGGCCATCAGAGAAATG
CAAATCAAAACCACAGTGAGATACCATCTCACACCAGTTAGAATGGCAATCATTAAAAAGTTAGGAAACA
ACAGGTGCTGGAGAGGATGTGGAGAAATAGGAACACTTTTACACTGTTGGTGGGACTGTAATCTAGTTCA
ACCATTGTGGAAGTCAGTGTGGCGATTCCTCAGGGATCTAGAACTAGAAATACCATTTGACCCAGCCATC
CCATTACTGGGTATATACCCAAAGGACTATAAATCATGCTGCTATAAAGACACATGCACTCTTATGTTTA
TTGCAGCACTATTCACAATAGCAAAGACTTGGAACCAACCCAAATGTCCAACAATGATAGACTGGATTAA
GAAAATGTGGCACATATACACCATGGAATACTATGCAGCCATAAAAAATGATGAGTTCATGTCCTTTGTA
GGGACATGGATGAAACTGGAAATCATCATTCTCAGTAAACTATCACAAGGACAAAAAACCAAACACCGCA
TGTTCTCACACATAGATGGGAACTGAACAATGAGAACACATGGACACAGGAAGGGGAACATCACACTCTG
GGGACTGTTGTGGGGTGGGGGGAGAGGGGAGGGATAGCATTAGGTGATATACCTAATGCTAAATGACAAG
TTAATGGGTGCAGCACACCAGCATGGCACATGTATACATATGTAACTAACCTGCACATTATGCACATGTA
CCCTAAAACTTAAAGTATAATAATAATAATAAGTAAAAGAAAAAAAAGTGCCCGATGATAAAAAAAAAAA
ATACAACTATTAGAATGGTTGGTGGCCTTGCTTTGATTTGTGCCAAGGTGCCAGCAGTTTTATTCACCAT
AGCTTTTGTACCATCATTGCAAGTGTCAACATAGTGAAAAAGGCAAATGACATCTTAATATTATCATGAA
AAAAATAGTTTTAACTGTATAGACCCCTGAGAGGGTCTTGGAGACCCACTAGGGGTCCACAGGCCATGCT
TTGAATACCGTTGGCTCAGAGCAAAACTGATTAGCTAAGACAACCATTTTCTCTGGAATTTTTAAATCAA
GAAGCACAAAATCAATAAGGTAGTTAGTAGTGAGTAGTAAACCTAGAAACAGTACTGCTTTTAGATCAGA
GCAAGCAGAGCCCCTGTCCTGGGCCCCAAACCTCAGGAGGACCACACTTCCTCTCTGATGTCTGGGACCA
GTTGGGGCTAGCAGTATCATCCAAGCGAGGCACTCCAAGCCTGGACAAGGAAGGGCATAGGCCCTCTTCT
CTGCTTCTCCCCTTTGGGGTATTCCCGGAGCTTCTATCCCATGCAGGAGATTGACCAGATGCCCCAAGGA
GCACAAAGGCTGATGTGGTTGTCGTTGGCTCTCATGGGTGGACCCTGGTTCCAGGAGGGCAACCTGGCAA
GTGGATTGCTTCTACTGGCTTCTGCAGTATTTCTTTCATGGGGTTGCAAAAGATTGGGCTGCCAAAGTGG
TGTTGTCACACTTCTTTTGGTGACAGTCACGTCAGACACAAGATGAGTTCATAACTCTAGGCTATCAGAA
ATCCACCACCCATCCTTGGGCTTAAACTATGTGTGGGGGCCCATGCATCAGCTCTCATCCATCTGTGTTC
CAATCATGGTGCCACCTTCAGTTGACAGTACCCAAAAGCAATGAGGGTGCACATGTACTCCCACCCCGGC
ATCCATGCTCTGTGCCACATGTCAGGCAGTTGCCTGGGGTAGCTGAATCATCCCCTCCAAGGTCTTTAGA
CATCATTGCTCCACAGTGCCAACAGGCCCTTCTGATTGATGTCTTCTCTTGATTTCAGTTGAAGTGGTGA
CATCATGTTCTTCTAGATTAGTCTTAAGCCATCCCAGACAAGAGACTGCCCTTATCCCTCCACCTGTGTT
TCCCTCATCTATCTTCTCTGCAGGTGGCAGTGTGCGAAAGACCAGAGAGCAGTCAACAGTGGAAAAAATC
ATATTCTTAAGTCCCTAAAGAAGTCAAAAGAATACATTATTGTAAAATGTGTTGTTCAAAGTTTATGCTA
CAAAATTCCAAAGGATGAATTTAATGTGACCATAGTACAAAGGATTGGTCACATTTTTTTGTATACTCTG
GTTAAGACTTGTGTTAGTAGTCATCCTCAACAAAGAAGCATAGTAACAACCTTTGAGAGAGTCATTAAAA
GTCAGTACTCACAGGTGGTGTGACACATGATACAGGGTCATGAGTAATGATGTAACCAGTCTGAAATGCA
TGGTATTAGGGAACTGCAGTAGCAAGAAGATTATACCATTTCAATAAAAAACACATTTCTAAGAGCGATG
ATATTATGCATAATAAAAACATTCCCGCTTTTTTCTCAGTAGGAGGTATAAAATTAGCCAGAAACCATAA
ATTTAACAATAAAGACCATGAGGTGATAGCTCCTAGGAACAGCCGACGCCTAGACACTATGAAGAAAGAT
AAATTTGTTTATCAGATTAGATGATAAACAAATACATAAGTACCCCTTCTCTACCCATTATTCTAAATCT
TTACTGGTAAATTACTGTGCTTCACATGGACCTATGGATTTTATCATGCATTTTTATAACAGCTTTATTG
AGCTATAATTCATATGCCATAAAATCCATCCTTTTAAAGTGTACAATTCAGTGGTTTTTAGCATATTCAC
CGAGATGCACAGCCATGATAACTATCTAATTATCGAGCATTTTCACCACCCTTGTAGGAAAACAGCCTGT
TGCATGGTAAGAGTGATGCCGCCTTGAAGCAAAACTGCCGTGATGACCGATGTTTGACTCCTGCGTACCA
AAGTGTTCATGTAGCGCAGAGAACCCCTCATAAAGATGTTTATCTAACCTCCCCAGTGGTCATGAGTATT
TGCAAGAAAGTCTGAGGCATGACAGATGCAAGTGTTTTATCAAAAAAGCTTACTATATAAAGAATATTTT
CTGGAGGGTGGGTGTGGGGATCTACTGTCTGGCAGTTGCCTAAGATATCACTTCTGTTTGTAAGTCCATA
TTAAATGTTTCTCTCTGAGAAACTGGATTCGTCTGGGGTAGGTTTGCATTTACCTGCTCGCTGCAAAACA
TCCTCAAAGAAACCTTTGTCAGATCCAAGAGAAGTTCCTCTTCAAAGGTTTAGTTTGTTTAGTTTCTTTG
TTCTCTACTTTCAAGGTCCAACTTCCTTATCCTTTGTGCCTCCCTGCTCCTGGTTCCAGTAAATAACTCT
CCCGCCAGTCTTTATCTACAGAGCCCACGTCTGCTACTCACTCTGTAATTTACCCCTCCAGCTGTAACGG
CTCTTCCCGCCAAAGCTGTCTTTCAAGTTAGTCAATCGGGTTCAGTTTAGATTGTGTGGTCCAACTTCAG
CCAACGGAGAAAGGACACAGTAGTAGGGACAAACTGCATTAAAAATAAAAACTCTTTCCCTCCTTTGTTC
AGTGTACTTTCATGACAACCAGTCCTGCAGAAAACACCCTTCTACAGAAGTAAATTAGCCTTACTGAAAA
ATCTTTTGTTTGAGTACTCATTTTCTTTGTGACTCCGAGCTTTACTTCCAACACCTCATACTCATGAGCA
GTCACTTCCCATTCCCAGACCCTGGCAACTATGACTCTACTTTCTGCCTCAATGGATTTGCCTATTCCTA
ACATTTTATATAAATGAAATCATACAATAGGTAGTCTTTTGTTTCTGGCTTCTTTCACTTAGCATAATAT
TTTCAAGATTCATCCATGTTATGGCATATATCAGTACTTTATTCAATTTTATTGCCAAATAATATTCCAT
TGTATGCTTATACATATATCACATTTTATTTATTCATTCATTAGTTGTTGGATATTTGGGTTGTTTCTGC
TTTTTGCCTACTATAAATAATGCTGAAATAAATATTCAGGTAAAGACACTTATATGATCAGATGTCCTTA
CTTCTCTTAAGTATGCACCTACAAGTGGGATTTCTGGGCTGTGTGGTGACTCTATGTTTAGCCTTTTGAA
GAACTGCCAAACTGTTTTCCAAAGTGGCTGGCACCATTTTACATTCCCACCAGCAATATATGTGAGTTCC
AATTTCTTCACACCCTCACTAAAACTTGTCATTGTCTATCTTTTTTATAATAATTTGTTTTATGGACTAT
GGTCTATACTGGAGAATGTTCCATATGCACTTGTGAAGAAAGTGTAGTCTGTGTTGTTGGGTGGAGTGTT
CTATAGATGTCTGTTGGGTCTAGTTGGCTGATAGTGCTGCCACTATTTCCTTATTGATCTTCAGTCATTA
ATGAAAGTAGGTATTGAAGGCTTCAACCATTATTGAGTTGCCTTTTGTTCCTTCAATCCACATAGAGCTC
TTTTGTTAGATGTGTATAAGCTTGATTGTTATATCTTCCTGATAAATTGCACCTTGTTATTATAAAATGT
TCTTCTCTTTTCTAATGATTTTTTAAAATAGAGATAAGTTTTCACTATGTTGCCCAGGCTGGTCTTGAAC
CTCTGGGCTCAAGTGATCCTCCTGCCTTGGCCTCTGAAAGTGCTGAGATTACAGGCATGAGCCACTGTGC
CTGGCCTAAAGTATCCTTCTTTGTCTAGTAATAATTTCTGTCTTAAAGTCTATTTTGTTGATATTAATGT
AGCCACTCCAGCTCTTTTTTGGTTTCTCCTTGCATCGCATACCTTTTTCCATATTTTTACCTTCAACCTC
TTTATGTCTTTGAATCTAAAATATCTGTATTATAAACAGCATGTAGATGGATTATGGTTTTGTGTCCAAT
CTCTGCCTTTCGATTGGAATGTTTAGGCCATTTACATTTAATATAATTACTAGTAAGGTAGGATATACTT
CTGCCATTTTGCTATTTGTTTTCTATATTTCATGTGTTTTCTGATGCTCCATTCCTTTATTACTGCTTAC
TTTTGTGCTAAATAGATATTTTCTAGTATACCATTTTAATTCCTTTGTTTCTTTTACATTATTTTTTGAG
TTATTTTTCTAGTGATTGCCTTGGGGATTAAAATGTACAACTTAAAACAATCTAGTTTGAATTAAAATCA
ACTTAATTTCAAAATACAAATAATTTCAAAATAGTATACAAATAATTTCAAAATAGTATACAAAATCTTT
ACTCCAATATAGTTCTGTTCCCTTTTCCCTCCCTTTTACTTTTATTGTAACATAAATTACATTTTTATAC
ATTATAACCATGTCAATACAGTTCTACAATTATTACCTTATGCAGTTGTCTTTTAAATCGATGGAGAGAA
AAAGAGTTACAGATATAAAATATTTATACTGTCTTTTATATTCATCTATGTAGTTCCCTTTATCAGTGCT
CTTTATTTCTTCATGTGGATGCAAGTTGCTGTCTAGTGCCCTTTCCTTTTGTCCTGAAGGACTCCCTTCA
GTGTTTCTTGCAGAGGGTCTTTTAACAAGATATTCTCTCAGTTTTTGTTTATCTGGAACTGTCTAAACTT
TACTTTCATTTCTTTAAGGATAGCTTTGCTGGATTTAGTTTTTTTGGTTCCTAATCTTTTTCTTTCAGGA
TTCTGAATACATTATCCTAATACCTTCTAGCTTCCATGAGAGTCAGATAGTAATCTTATTGAGGATCCTT
TGTAGGTGATGAGTTACTTCTCTCCTGCTGCTTTCAAGATTCTCTTTGGCTTTGGCTTTTGATATTTTGA
CTATAATGTGTCTAGGTATGGATCTCTTTAGGTTTATCCTGCTATCAGTTTGTTGACATTCTGGTGTGTG
TAAATTAATGTTTTTATTGAATTTGGAAAGACTTTAGTCATTACTCCTTCAAATATTCTTTCTGTCCTTT
TCTCTCATTCTTCTTCTGGGACTCACATAAGCTATGTTGGTAACTTGATTTCCTGCAAGTCTAAGCTCTG
AGTTGGCTATAATAAAGACAAGCATTGAGAATGGATCTTCTCCAGGGATCTGCCAGGCAGGTCAAATAGT
GACCCTTTTCTGGGTATGAGGCTTTCTGAAGAGCTCCAGACTCATTCTGTTTTCTTCAGTGGCCACTAGG
CTCCTGGTTTTCATAGCACAGTTCTGAGGCTAGCTGGTTTCCAAGATTACTGAGTAGCTCGTAAGAAGGA
TAGGATAAGTTTAAATGCTACAAAAATGTGCTATTCTTACTAACATTTAGTCATTTCTTAAATAAAACAT
TTTCAAATTATTGCAAGTTTTTGGTTAATTTCCAGAATTTTGAAAAATTAATTTTGACTATTTTTTTCCA
GAGTTCCTGTTGCTTTTATGAAGGCAAAGATTTTAAGAGGTTCTCACCTGATCATTCCAGAGTGCTTTAA
ATTGTTTATGTAAACAGGGCCCTAAACCCCTAATGGTGGCTCTATCTGAAAGAATGTCAGTGAGATAAAA
CTTAAGCCTTGGCAGCCAAAGTTATAAGGAAACAGAAATGATAAATAAGATGAGGAAGAGTAAGCAGAAG
CTATAAAGTCAACAAAAATAGAGTACTGGGGAAGTATAAGGTATTGGTAGAGAGCCAAGTAAGGAGCAGA
TACACAGAGCTGCTGATTCACTTAATGGTCAAACAATAGAAGAAAGACACACAAACAGATGGCTTTGTGG
TGCAATGAATAGCACATTGGACTTCTAGTGATGAAAGAAAGACACACAAATTTCTTCTGCTCCTCTTGCC
CATTCTGCCACCTTGAAATCAGAACCATGTACTTGTTCCTGCTCTTCCTGAGATCTGTTCAGCTTCTTTG
GGGATCTTTAAAATGAAATGAAGTACAGTTGACCTCCTTGAACAACACAGTTTGAACTTCACAAGACCAC
TTATACACAGATATTTTTCAACCAAACAGGGATCAAAAATACAGTATTCATGAAATACAAAACCTGTGTA
TATTTCAGGCTGACTTCTCATATACACGGGTCTCACAGAGTTGACTGTGGGACTTGAGTATGCACAAATT
TTGGTATCCATGGGGCGTCCTGGAACCAATCCACCCATGTCTACCAAGGGATGACTGTAATTTGAGTGAG
TGCCTATGCCTTCTAACCAAAAGAGACAAATAAAATAGCCAGACAGAGAAAGGGAAAGGGCATTCCAGGC
ACAGCCAAGTCATAAAACAGCCTGGAATTTATGAAAAGATGAAAACTTCAATCCAGAATAGAAGAAAAGG
CTGAGAACTAAGAGAAAGGAAAACAGTCAATAAGACTAAAAATAGGTTGCTTAAGTGGTTTCTGTGAAGA
AGGAACAAAGTACACAGCTTTATGTCCTGCATTGCCAGAAATATGCCCAGGGTTTGGTTCCCTAAATTGG
GTTAATACCCACAGAATCCAGACTGAAAGGATCTTGTTTCTTTAAAGCAGAAATTCTCAAAGTGTGGTTC
TCAGACGAGCAGCATCAGCACCACCTGGGAACTTGTTAGAAATGCAAATTCATGGCCTGGCGAGATAGCT
CATGCCTATAATCCCAGCACTATGGGAGGCCAAGGAGGGCGGATCACTTGAGGTCAGGAGTATGAGACCA
GCCTGGCCAACATGGTGAAACCCCCGTCTCTACTAAAAATACAAAAATAAGCCAGAAATTGCTTGAACCC
AGGAGGCAGAGGTTGCAGCGAACTGAGATTGTGCCACTGAACTCCAGCCTGGGCGACAGAGGGAGACTCC
ATCTCAAAAAAAAAAAAAAAAAAAAAGAAATGCAATTTCACAGGCCCCACTCCAGATCTACAGAATCAGA
AACTTTGGTGGAGGGTCCCAGCAGTTGGTGTTTTGATGATCTCTCCAGGTGATTCTGATGTATGCTGAAG
AACAACAGCTCTGTTAGCCAAGAAAGCCGGCCTTTGCTTGGACTTAGCAGGGAGAAGCCCAGGCACAATT
AGGGGCAACATATGCACGGAGCTGGGCAAGGTGAGATTATTCACCCTCTATGGAGCCCACCTGCATGTGG
CTAGTAGTGAAAAAGCCTCACTCTAGGTCGCAGAAGTCTCCTGCATCCCCACCACTGGCTAAGTGTAGAA
GAGTGCAGAAAGGAGACAAGAGGGGGAGAACTGTGTGTAGTGAAAGCAGAGACCTCTACTCACCCTAATG
AGAGGAGGGATCCAGAATATCCTAGATCCAGACTGATATTCACATTATTGTAAGTTCAAACCTCCACTTG
AGTTTTACAGCTGCTTGGAACTGAACTGTGCTGATTTAAACCTAAACTCAAAATTATAAATGCAGAACAA
GTCCTCCTTCAGGATATGCCTCTTATTTTCTTAATTGGTTATTGGAATGTTCCATCTGCCTGTGGCTAAA
GGGTTAGAGTGCCCTGGTCAATCCAGAGACTGTTCTACCTTGTGACAGGCCAGATCTCACTCCTGGCTGA
TCAGGCAGGCCTCTGTAACAGCTGTTTCAGCACTGACTGAGTGGTTAAATATTAAAAGCTGAAGAAGTCT
CCTTATACAAAGACTAGAATGTAACAAAAGCCCACCAAGAGTTTTGCCTAGGCCTTTCCTGGGCCTTGAA
GCATGACAAGATAATGAAAGAATTCTTAACAGGACCCATTTAGGATTAAACAAATTTTTATTGGAGGTCT
GAAGAGACTCTCCAGACCTCCACAAACAAGTTTATTGGAGGTCTGAAGGTTTGGAGGTCTGAACTCCCCA
AACCTCCATGATTTAGCAGGAGACAAGATAAGGGTAATCACCCCAGCACTGGGATCCATGTAGATTAAGT
AAATTTACTTAGGTTCCAGAGGAATGTCTTCAGGACTCAGACCTTAGTTATAGATTAGAAGAAGTTAATC
ACTTATATCTTTAGATGCCTGCACACTTACACATAGACATATAGCTTAGAAGGTATATAAGCTCTGGAAA
ACTTTGTAATTTTGAGTTGGTCTGGCGATTTTTTCCAGGTCTTCTCCCTGTACCCGGTTACAAAAATAAC
TCTCTTCTTTCCCAGTTCATCTGCATCTCCATATTGGGCTGCAAGAATAAGCAGCCTGACCCTCAGTTTG
GTCTGGGAACAATGTCTCCTCCAACCTCAATGGCAGGCTGTTGTGCAAGACCCTCATTCTCTAGCCTTCA
GTAGCTTCGAGTTCACATAGTTTATTGATCCTCAACAGTAGAATCAACAGGGCAGCTTAAAAGGAAATTT
TAAGTCCAAGCCACATCCCAGAGCAGTTAAATCAGAGTTTCTAGAAGTGGTTCAATCATTGCTATTTTCA
GAAAGCCACCAAGGTGATTCTAACATGCAGCCAGGGTTGAGAACTGCTGAGGATTAAAGTTTTTGTGTGA
ATCCCACCTTCCTTCTGTCTGGTCTCTAATGCTTAAGAAAGGAGGGTCCCCTATGATAATGAGACCTGGA
CTCTTGGATAAGGAGGTTCATGAGACTTAATTATTCCAAGGCTATGACATGGCAAAAGTGTCCAACAACT
AATATGTATAATTAAAATTTATGATATATTTTGTGAGTCAATCATTCAACAAATATCTATGGCATGCTTA
TTACATATCAGACATTCAGGATATAATAAATAGACAAAAATTCCTGCCTTCATGAAACTTACATCCTAGT
CGGGGGAATAACAAATTAGTAAAATATATGCTATGTTAAATGGTGACAAGTACTATGGGAAAAAATAAAG
CAGAGAATAGGACCAGGAATTGCCCAGGACTAGGGAGGGTTTGCTCTTTTTAGAATGGCAGAGACTTAAG
TCAGAGAGAGGAAGTAGCCCTGCAGACATTTGGAGAAAGAACAATCCAGGCGGTGGAGGATTACCCTAGG
GTAGGAGTATGCCTACCATGTGCTAAGCTCCTTGCAGACATCATTGTATTTTATTCTCACACAACCCTTT
AAGGGTGGTATTATCCCCATTTTCCAGTGTTCAGAAAGGATCAGCAGGCTGGGTGCAGTGGTTCACGCCT
GTAATCCCAGCAGTTTGGGAGGCCGAGGTGGTGGATCACCTGAGGTCAGAAGTTTGAGACCAGCCTGGCC
AACAAGGTGAAACCCCATCTCTACTAAAACTACAAAAATTTGCCGGGCATGGTGGTGCATTCCTGTAGTA
TCAGCTACTCAGGAGGCTGAAGCAGGAGAATTGCTTGAACCTGGGAGGCAGAGGTTGCAGTGAGCAGAGA
TCACACCACTGCACTCCAGCCTGAGTGACAGAGCAACAGGTGCTGGAGAGGATGTGGAGAAATAGGAACA
CTTTTACACTGTTGGTGGGACTGTAAACTAGTTCAACCATTGTGGAAGTCAGTGTGGCGATTCCCCATGG
ATGTAGAACTAGAAATACCATTTGACCCAGCCATCCCATTACTGGATATATACCCAAAGGATTATAAATC
ATGCTGCTATAAAGACACATGCACACGTATGTTTATTGTGGCACTATTCACAATAGCAAAGACCTGGAAC
CAACCCAAATGTCCATCAATGATAGACTGGATTAAGAAAATGTGGCACATGTACACCATAGAATACTATG
CAGCCATAAAAAATGATGAGTTCATGTCCTTTGTAGGGACATGGATGAAGCCGGAAACCATCATTCTCAG
CAAACTATCACAAGGACAAAAAACCAAACACTGCATGTTCTCACTCATAGGTGGGAATTGAACAATGAGA
ACACATGGACACAGGAAGGGGAACATCACACACCGGGGCCTGTTGTGGGGTGGGGGCAGTGGGGAGGGAT
AGCATTAAGAGATATACCTAATGTTAAACGACGAGTTAATGGGTGCAGCACACAAACATGGCACATGTAT
ACATATGTAACAAACCTGCAAGTTGTACATATGTACCCTAAAACTTAAAGTATAATAATAATAAAAAAAA
ACACCCCAGAAAGGATCAGTAGCTCATCCAAGGGCACAGTAAAAGTTGACGCTGAAATTCCAGGTCTGTG
CAACCTCAAACGTCCTGCTCTTAACCCCTACTCTACTGCCCCTGTCAGCATCACGTCTCACCCCTGCCAC
AGAGATGTCACAGGCAAGCAATGTCTGGGGAATGATGAGTGTCCCAAGGAGTAAGGGTGCTTGCATGCCC
CATAACACAACTTGCCTCCCCACTACCACCAGTGCCAAAGCCTGGCTCCCATGCCAGGTGTTGATGCTGT
CCTTCCACGCTTCTCTCCTCCTAAAGACCTCCAATACACACACACATACACACACACACACACACGCACA
TGCACACACACAAGCACATCCTTTATCAAACAGGCCCAATCCTGTTTCCTATTCTTTCTGCTTCTTTCAC
TGATCTGCTCCCCACGGGGCGATCTCAGACCAGATCACTCACTATTTCAGAGCTGTCAAGTTGACATAAC
AGAATCCTAGTATCTCAGAGTTTCTGTTTGGTGGTTAAGACCATCCTTCAGGGGCTTCCTCGGCCCCTAG
GTACCTCTCTCAGCCCTAAGAGTGGGGTTCTAGGGGCAAACACTCAGATTACTCTTTTACTCTGACCTGA
AGTCATCTCAAGGCATTCTCTTCCTCATCAGTAACTACAGAGTTGTTTTGTTTTGTTCTGTTTTGTTTCT
AGTAAGAGTGGCCCAGAGTGTGAGTACCCTGTGAGAGCCCAATAAAAGAGGTAGTTGGGGGTATGAGCTT
TGGATTTGTTTGTTTGCATTTAAAAGGCACACTTGCAAGTGAGTCCTTTCTATATCCAGGAATTGACTAA
GCCCTAGGAGGGGCAGTCCCTCCAGAATCAGCCAGGCCCCAGATGTCAAAACATCAAAAAATACAGAAAA
TAAAAAGACATGATGAAGTCAGTGCTGATTTATTTATCCATCTCCTCCTGCCTGCAGCACAGTGCCTGGC
CATAGCAGATGGCTCAGTGGTTGCTCACAGAAAAGACTAAGAAGAGCAGCACAGAAAAACCAGTTATGTC
TCGGGAGACACACAAGGGTCGGAGTGGGAGGTGTTGATCACACTGTTTTCCATCCCTGACAGGCAGCAGA
CAACAAGATTGGAGGGACAGGTAGCAGGAAGGGGAGTTCTGATGTAGGATGAAGGAAGTACTTTGAGAGA
GAGGCAATCTCAGTAGGACCCCACCACGAGCAGGCAAGTGGGACAGCTGGAGATCAGGAGGGCTCCAGAC
ATCACAAGGGCTCCTCCTTATACCACTGAGCCCAGGTGAGCCACAGTCCTTCCCAGGGTCTACACAGACA
TCACCTCCTGCATTTGCCATCACTACCCCCTCCCCAGTCTAACTCTTGAAAGTCCTGAAATGCCTGTGAT
TCTGGCTGGAGCTGCCGTCCTCATCCCAGGTAATGGACTCATCACCTGCCCTCCCCTCTTGCCTGGTGCC
TGGGCAGCTTCCATTGTTCTCTGGAGCTTGGCTGGCTGCCAGGCCTTAAATCCAAAAGTTACTTTCTTTC
CTATGGTGGCACAAAAGGAAGTTTTGCCCCTTAGATGGATTTTTTTTTCACCATTCTTCCCCACAATGAC
CAGACTCTGAAAGGAATAGCAAATGACTTTTTCCTCTTGGCAGAGTAGTGAGATCTTGATCAGTCCAAGC
CCAGAATGTTTGTGGATCAACATTCACTCAGCAAACCTCGATGAATCGTGATGTGGGACGAAGAGGGTAA
ACTCACAGCATTTAACAAGGGTTATTCTACAATCAAATGCATGCTTGACAGTGGCAAAGTGCTTCTGCAC
ATTTGCTTTTATCTTAGATCTATCACAGCTCTGCAAAGAGGTGAGGGAGTATATTATTCCTATTTTATCC
ATGTTGGAAACTGAAACTCAGAAAGGTCAAATAACTTGCCCAAAGGTCACGGCAAGAACTAAGAGCTTCT
AACTCCCCTATGGAATATTCTGGTCTCATCCCTGCTGGGAGACACTGCTTCTAGACTTCAGGGCAAAGAG
GGGGAGCTTCTTGTCTTCTGTTCAGGAGGCAGGAATAGTAGAAGAGCACAGATTTTGGAGCCAGAAAATG
TAGACTTGAATCCGTTCCTACCCCTCACCAGCTGTGTGACCTTAAGTGTGTTACTTAATATCTCTGAGGC
TCCATCTCCTCTTACGCAGAGAAGAACAGGCTACCCCCTCACAGGGATTTTGTAAAGACTCAGTGAATCA
ACTCTAATAACACACCTGGCTTAGTGCATGACACAAAGTAGCGGTGCAAAAAGTGCTGGTTCTCTCTGTT
CTTCTGTGCTGGGGCAACAGTTTAGCCACATGCAAAGGGGCCACATACTCATTCTCAGAGTCCTGAGCTG
GACAGGAGCCCCAGGAGCTGACAGTTTGAGGTTTGTGGGCTATGACTAAGGGGTGTGAGATTTTCCAGCA
TGATGCTCACACAAAACCCCGAATGTGAGGTTGGGGGTGAGTACAGCATGCTGGCGCCTGAGCAGAAACC
CTCAAGGGACACTTGGAAATCATGACTTAAGAATACTTGGGTGTGCAGTGGCATCAGAGGGGTCAGGGGA
AGCATGCTGAACTTCACAGTGGCTCTCCCACGCAGTTGGGCAAATTCTTTGGGCCTCCCTGATTTTCCTT
AATAAGCCCTTTCTGTCTTCACTCTCCAAGAACTCATTAAATCCTTTCTTGATGCTATTTTCATTCTGTG
GTTCGAATATCAGAGTAAGGAGTGCCATAAAATTGTCCCCAGCAGGAGATTTCTTTCGTGAATCCTGAAA
TAAATTTTGTCCAGCTTTAAGGAGTGGTGGCCACTCCGAGACTCAGCAAACATGTCAGCTTCGACCCTGA
CTGTGACTTGATTTTACAGCATGTTGCTCCTGCCAATCAGTGCGTCCCTGATGGACATGTCTTCATTTAT
TCAGTCAGCTTGGCTTAGTGTTCATTCTTGAGAAAATCCAGCCTGGTCCCTTAGGACCTTCCATTAATAG
ACTGGCTTTGTTGCAGTCACTACTCCGACCCTGCTGTTTCCTCTCAGTTTAGTTGCTTTGCCAATTCACT
TTCACTCCAGCCTTCTCTTACACTTTTCAGCCTCCTGTCACAATGGAGGCTTAAATGGGCAGCTTCTCTC
TACTTGGAAGGACGAATGCCAGATAAGGGTGGGTTTGAGAAGGATTCAGGGGCCAGGACCACACCTTACC
CAGAGCCTGAGCATTACCCTTGCTGTTCTGGGTCTGCTCCATCCTTTTTGTACCTTGGATCCTGCAATTA
AAAGAGAAAGCAGAGACTGCCTAGCTCACAGACCCCGAGGATAATTTACTGACTTCATGGCACCTGAGAG
TGTCATGAATGCCTGGCTCAAGCCCAGCTCCAGAGAGTACATTTCAAAAAATGTCAAATAGATGTAAAGT
ACCCCCTCCCCACTGGTATTGCATATTATATGATTTCACTGAAACCCCATCCTGAACATCGCCATAAGAA
CATCATCATAGAACCCACATTCTCTGACTAGCACTGGGGGCATGATTAGGGACAATTAAAGCACAAATGC
AGTGTTCATTCCCAATTAAAAGAGATTTGACTTCAAAGGTCCAATATGAATTCTTTCCTTAAAGAAGCAC
ACTAGAGCATGGTAATTAGAGATTCGGGTTCTAGTGCCAAACTACTGGATTCAAATCCAAGCTCTGCCAC
TTGCTAGCTGTGTGACTTGGGCAAGATGTTTAACCTCTTCTGTGCCTCAATTTCCTCATTTGTAAAATAG
AAATAATAATAGCAATCAACTTGTAGGGATGCTGTGAAGAATAAAAGTGTCAGTACATATAAAGCGCATA
AAACAGCACCCAGCAGATAGCAAGTGCTCAGTAAAAGGAGCACTCGCCAGTCTCCTCTTGATGGACTTTT
ATACTGCATGGAGCTCCCTGGGAGTACACAGACAGAAGTTTCCAGATGGATGTGGGGTCTTTCAAAATCC
TGACATCAGCAACATTTTATGTGAGTTCCCCAATGTCCACAGTCATGGTTCAGACAATGACCAAGATTAT
GCACATTTCACACACTGTCTATAAGAAAGATGAGCCCAGTGTAGTCATCCCCCACCCCGCTTTCCAATAT
TTTTGAGAGAAGTTCCTCAACTGCCACAGTAAAGAAGTCTTTATCAATGCAACCCCAACAGTCCAGCGTC
AGCCATGGTGAAGGCCAATTGTGGTCTCCCAGTGAATGACGGACACAAATAAGTCAGAAAATACCCTTCA
CTCTCAAGGTAGGAATAATTTCATATATCTTCAGTTCTCATATATGGCTAGGGGGGTTCTCAAACATTTT
ATTTAAATCTCATTTAAAATTTATTTTAACCATCTAAACAAACCATAATGACAATGTGGTATATACCCAA
TTTTGATACATAGAGGCCACCAGCCCATTAGCTTAGGATGCCAGATTAACTTATTTTTATGCAGGCCTCT
GAATGAAGTTTTCTCGTTTTAATTAAAAATTACCCCGAGACTAAAAGTCAAGCTGTGAAAAGGCTATTGC
TGTTTGCAACTACTCAACTGTATAAATCGGGATTTCTTGGTGCTATGCAACCCAAACCAAAATCTAGAGA
GAAACTGGTTGCCAAGACTGATACAACTCTGTAATTTGATGCATAGGCCCTGATTTCAATTTCCTGTGCT
CATCAAAACAACATCATTCACATCGATACAGAGTAGGTATCACCAATTACAAAATATATGCATGCTCATA
AAATACTGCTCTCATCTCTTATGTGTTTAAGGGTTCCAAATAAATATTTTATTATTGAAAGAAGTCTGAA
ATCCCACTATAATTGTTATAATGTATGCCAGTGTCCCTCAAAACCCTCCTCCACGCCTCTCCCAGAGCAA
TGCAATCTCTCCATTATACGCCTATGATTGTGACTCTCTCCTACTTGAAAACTTTCAGCAGCTCCTCCCA
TTCCCCATAAGACAAAGTGAGGACTCCTCGGCTTGGCAGACAAGGGCATAGCAATCTCATTCCCACACAC
TGTTCACTGGCATCTCTTGTTCCCTGGCATCAGTCCCTGCTCCAGCTGCACAGAACTACTTGGTATTTCC
TAGGAAATGTCAGGTATTTTCATGCTATTCCCTTGGTCCCAAATGCCCTTATCTCTCTCCCGCTCCCAGC
CACCTCCCCTCACTCCAACTCAGTTCTGAAATTCATCCGTCAGGACCCAACTCAAGCAGCATCTCCTTAA
GCAGCCCATGGCTCATTGGTGCCCCTGTAGTGCCTTACGCCTGGCTCTATAGTGAAATCATCAGCGTGCA
TCTCCACGTTCCCCACCTGATTGAGAGCTTCTGCTGATGTAGTGATGTATTTGTCTTTATATTCTGGCAC
ACACAGGTGTTTAATAACGTAGAAGGAAGAGAGGGAGGAGAAAGAGGGAAGAGGGAAGAGGACAGAAGGG
GAGGAAGTGACAGCCAAGCCTCTCATGCCATGCCTGCCCACCTCCCAGGATCACAGAAATAGCCCTTCCA
GATTAAGCTGTGTTCCTGGACTACCTGCATGACTACTCTTTTCCATGCTCTTTCAAGATAATAATACCTT
TGATTCCATTTCAGCGTGGTGACACTGAATAACGTTTGTGAAGCAGCGTTACTCCTATTATACAGATGAG
GTAACTGAGACCAGAGACATAAGGTGATGGGCCAGAATTCTGCCAAGGGCCTGGTCTAATTCCTCTAAGG
GCCCAGTTTACCATCACTGTGTGTTCAGTTCATATGTATGTGTGTGTAAGTCTGCACACTTTGGTGGGGC
ACTGTGGTGGGAGGAACATGGCTTAGTCTTTTCTATTAAAGAGATGATTGAGCCAAAGCTACCATTTCGT
GAATTAGAAGCAGCATTTTGCCTTGGGCTTTTTATTCTGTGCAAATAGGTTGGTATGGAAACCATGCTTC
TGAGGTTGCAATCAAAACACCATTTGCCTCTATTGGTGTTCTTAAAATGCTACATGCTGATAGTAGATGA
GAAATTTTTACATTTACCACATCAATTCTTTCTTGTCAACAAGCATCTATCTATAAATGGTTGTAAAGTA
ATTGTAGCAAACTCTTTCAAAATATTCCATATTTGTGCTCTAACAGCAAACAATAAATATAGCTACTTTG
ACTAGATGGTAAGCTCCGTGAAGGTAGTGATATTTCATTCATCTCTGGGTGCTCAAGGATTAGATAGGGA
ATGGCACCAAGGAGACATTCAGTAAATGGGGTTTGATTGGATAAACAAGACAACTGGCAGATTTGCCAAC
ACAGGTTAACCACAACCTTTTACACTGTCCTAGCCCTACACAACCTTCAAAGCCTTCTTGCTACTTTACT
TGGTCTTCCCACCTTTTCCGCAAGTTAAACAGGCGACATATTATTAGTTCCATTATGCAAAGGAGAAAAT
AGAAACTCAGCAAAGTCCAGTGACTTAGCTGGGCTGGTCAACAAGCACCGGAATCCAGGTTAGAACCCAG
ACTTGCCAGCTCCTGGGGAAACACCCTCCCCTCCTCCTCACGCAGCCCCCCCGCCCTGCCCCACTCCACC
GAATGCCTCCACACACTGAACAGCCAGTACCTGCTCAACAGGCTCCAGAACACCCACAACTGACTCCCAT
ACCTTCTCCGCTGTTTCATGAGCACCTCTATGTGATTTAGTTTAATGCAGACCTCTCCAAAATGCATCTG
GACTCACAGCCCAGCTCCTCTTCCACAGCTTTTCCTTGACCCTGCACATCCCTTTTTTCCTAATTAGCTT
TGGCTTACCTTAGTTTTCACTGAAGTCTGCCCTGCGAGAGTTCTGGAGTACGGTGTATTTGTACACTAGA
GTTTTTTTTGGTGTTTATCGACATTAATTTCTAGGAGGCTATGTGAGTGGGGATGATAATGAATCACTCT
GGGTACTTTTCCGCAGAGAATGAGCCCAGGGACCACCATGGTGGCTGGGCTGATGCGGACGTGGAGCTCC
CTGAAATGTAATCAGGGGATGCTTTACAGTGCTTTAGGGAAGTAGGGACTCACAGGAGAGAGGTCTGTTT
CTGTCATCTTGCCTTTTTGTCTCACTCCAACGGTTAGGAGTAACCATCAATACCCATGGAGACCAGATGG
GAGAAGCCCTTCCTGCTCCGGGCTGCTCACTTTAGAGGGCCCGCCCCCCGCAGGGCCAAGACCAGAGTGA
GGCAGGAGCCAGCCTGCCTTTGTATGACCCTGAGAGTGATGCCTCCTTCAATTTTGCACTGAGGCACGTC
ACCTGCCTCACCCTAGTCCCAGCCCTGCTGTCCTGGCCCTTCTTTGACCAGACCCACCGTAAGGGGAGAA
TTTGCAATGTTGACGTCCTGTGCCTACCCAGACCTGCGTCTCTCTCTCTCTAGATCCTGAAATTCCCAAG
GTCCCTGAGCCCGCTTCCAGAGGCTGCACAGGTACCCCTGCTGGGCATACCCCTAAGCAGGATGGAGTGT
CTGCACGGCTGTGCAGACAGCCCTTAGCTGAGGGCGTGGGGAGAAAAGGTGGCCAGAAGCCTACTCTCTT
CATCAACCAAGCTCCAGGACAGAATCCAAAAATTCAAGGATTCAAAATTTGGATCTGACCTTCCATATTT
TTATATGGTCTATTTTTTATGGTAGGAAGATAGAACGTTTTTAGTTTAACAGTGTGTTAGGGTGATGTAT
TACTCTGAACTATTTAGACATGTGGTATACGGGCCTCTATCCACACTCTTGTCTGGACCCCATAAATGTG
AGCCTGGAGGAGTCTTGAGAGAGGATGACCCAAACGTCAGAAGACTCTGTGGAGAAATGACCCCTACACA
CACACCTACTACTATAGGTCTCTATTGCTTGTATAGGACCATTGCAATGAATTCTTTGTCGGATTTATGA
TCCTGCCTGCCAGGTAAAGTGTCCAGGTGGTATGTAAGCATGTGTATGAGGGGATAGGCTTAACATGGTC
ACTCACGAAGGATGAGCCATTTTTGCTGAGGATGAAGCATGGTCATTTGCAAGAGAATTTCCCTGACATT
GTCCATTGAAGGAGGCAGCTAAACATGGTGGGGCCCTGCACATGGAAAGTGGCTAGAATCAGATCTGTCC
CTCTCACAATTAGGGGAGCAGCTCTGCAGAGTCTTACCTCGGCGTCCTTACACTTCCTCCCTTCAGTCGA
GCACAGTGACACATCTATAATCCCAGCACATTGGGAGGCCGAGGCAAGCGGATCATTTTAGGTCAGAAGT
TCGAGTCCCTCCCTTTCTCCACTTCCTTCAGGCCCTTCAAGCTTCCCACAAAATCAACATACACGCATGC
ACATGGATCCTGTGATCTCTCAGAGCCTCCCAAGCCCCCAGGCTTTCCACTCTCCTGCTACCTTCCGCCA
CCAGTTTTGACCCATTAGGATTGACATCATGCAAATTGAGGCCCATCTTTTGGTGGCCCCAGGGACAGTA
CAATGTCACCAAAACATGGGCTGTACAGCCTTAGACACACATGCAGGGGTAACATACCTGCAATGTCATC
TTCAGCTGCAAGGTTCCAAGTCTCAGCCACCACCCAGGCCCACCCAGGCAGGCTAGGCCGTGATAAAAGT
TATTTCTGGATTGCGTCCATTATCAGGAGCAGGAGTGACAGACGAGCTCAGCTGGAGCCCTTTCTTCTGG
GATCCTCACTGGTAACACACCCTGTCGGGCCCACCATGTGCCGCTGGGTTTGGAGATACTTGGACCCCAG
CTGCCTGCCGATGGTTCTGCTAGCCCAAAACTTTGTTCACTGTCCCACCTCATGTGGGAAAAGGCTGGTG
GCTGGTGGGGACACTCTGGCCCCTGATGGTTGGGGAGGAGTTGGTCTAAATCCACTCCTCCCAGCCTCAC
CTTCGCCCTCCACCACCCACCTGGGTCCCTCCAGAAAACTTTGCAAGGTCTGACTTTCTGCCTGGGCCTC
AGCAGTCCTCTCAACTGTTCCAGCCCCCTCCTGGATCCACTATACAAATACAGGCTCACTGCCAAGAAGT
GAGAACAATAAATCTTCCCTCATTCTTTTATTCATGTCCTCACCTCTGCAGGGACTGCTGAGGAAAAACA
AACCCCACAAAATCCCTGTGGGCTCTGGCAGTCTGGCAGTCTCTTCTTTGCTCCTCTCTGATGATCTTTG
GAAGGCAGAGGCCAGGAGAAGAAGCCCATCCAGCTCCCGTACGGGCGGCAGGCCCTTCTCTTCCTCCTCC
TGAGTGGGCTCAACCACTCGAAGCCAGCACCTATAACATGCTGAGCCCGCACCGGGCTCTAGGAACCAGA
AATCAGAGTGACCAGGGGAAACTGGGACATCGATATGCATGGCTTGCCGGAGTAACACTACACCTGACTC
ACCTTCCTAGCCTCCCGCAAATTGCCAGAGAAGTTCTGGGCCTAGGAGGGCCAGGCTGTTTGCGCAAAAC
ATTAGGTAAGGTGAGGGAGGGCTGCCCTGGCTGCAGGCTCAGAAGCTACCACAGGGAAGTGGCAACCAGG
GAAGCTGCAGGCCCTGAGGAAGGAGGGGCTCTCTCCTTAAGGGCCTCCAGGGCAAGGCAGCATCTGCTGG
TGTCACAGCCTTTGCAAAACAGTTCAGACCTTGAGAATTCCCAGGACCTTCCTCCTCCAACTCTGTGCAC
CAGGGAGTGCTTCCTCAAACTGAGGAAGGATAGTAGGATTCGGGGATGCACTGAATTTTGCAGAACTCCA
TTTATACAGAAGAGATGCATTAGACTTAGGGTGAGCCACTGTCCTAGTTTGTCCAGGACTGAAAAGTTTC
CCAGGACATAAGCTTTTCAGTGCTAAAACCAGGACAGTCCTGGGCCAACTTGGAAGATGGGTCACCCTAA
CAGAGGGGCTGTGGGAAAACCGATCCTCCCTCCCTGAGCCTGGCATGTGGCTGGGTCCAGAGCAGGGTTT
GGATCCCAGATGTTTTCTAGCGGTTCTGCTAACCCACAACTTTCCTCACTATTCTAGGCATGAAGAAAGG
CTGGAGGAAGGAGTGGGTCCTCATGGCCAGCTTAGGAGCTGTCAAGGAAAACAGAAAGAAGGAAAGCGTT
CACGGTCTTCGTGGTAGAGAGGAAATTCCTTTGGCTGCCTTTGCGGAGCTGGGGCCCATGAGGCTTCAGA
CAGAGCCTGGGGTATCAGAAAGTGAGCTGGAGAGCACCTAAAAAACTGCCAGATTGAGGGGCTCAACCTT
TCCTTGAATCCTTGCCCAGGGTACAAATGCTAGGTACAGCAACATGGCGAAAGCTGCCTTCCAAGTCTTT
TGCCCAGTTTCTATTGCTCCCATGGACCCAGAGGGCTCCCAGGGACGGCAGCCTTGCAGTGCTGTGAAGC
TATAGCAAGCTGACTTCTGTAGATCTGTCCCAGGGAACAGGCTGCTCCTAAAGGTTATCCAAACTGGAAG
TGGTGGGCAGACATCTCAAGAGGCAAAAGAAGTTTGAGTTAAAGCTGGTCTAACAAGGCAGATCCCGTGG
AGACCATCTTGCCCAGACTTCTAAGTTGACAGATGAGAGACCAAAATCCAGGGAGACTGAGTCACCTGCT
CGAGCAGCACATTCCCACGTGGGATGTGATGGGACTCTGCATCTAGAACCATTGTTTCCTACTATCAGAT
GTCACAGCCAGAGGTTCCTTGGAAGGGAGAAAGCTCCGAGATGATGCCAGCCTTTTGCAAGTCTCTGCCT
TCCTGGAGCCCACGTGCTGTTCTGGGAGAGGCTAAGTAGCAAGGACTCTGTGCCTCTGCAGCCACGATTT
CTCTCTCCATTCTGTTTGATTCCCCAGCTTGGTTCCCTCCAGCACCACCTCCAGGTGAAAGCCTCCACAG
ATCCCCCTGGAGTGCTCCACCCTGGGGAGACTCCGAGCAGGCAGGCCTGCTTGGCCTCTCTCTTTCCCAG
CCTTGAATGTATGAGAGAGACCAGCCTCAGCCCTCAGGAGTAGGAAGCTGCTGCCTACCTACTTCCTTAC
GAACCTGCCTAGAGGTGGAGGGATTTAACACACAGTTGAAAAAGTCATTAACAACACCTGGCTCTGATTA
GTTTAGTAGGAAACAGAGTCCTGAGGGTGCGGCACACCCTGAGTGTTCACTGCAGCATGTCTGCTAGGGA
GGTATAGATGGGGCTCAGGCCCAGGATGCTGGACTGGAAAGTGGGGGCAGGTGAAGGTAGGTTTTCCTTT
GAGTAGCTGTGGAGCAGCAAGAGGGTCCTGAGAGCATGGCCAGGAGACGGCAGAGTAGAGAGGAGAGAAG
AAGCATCAGAGGGACTTGGGAAAACATCTGACAGCTACCAAACCAGTTCTAAGCATTTATAGCATTTCCA
GTTTTGTCCTATTGTGGGTGAGCCAAGCACCTCCAAAAAGAAAATATAAGAAAGAGCCTGAGAAATGTTC
CTGAGGAATGGCAGGGCCGCCCCTTGTTCCCAGAAACCCTTTTAGGAAAAGCACGACTCCACAGAAGGTG
TCAGGAGGGGAGAACCTGAATCTGATGCTAGAGGGATGCTGAACCCTCTAGCATCCTTGAGACCCCACAA
GCACACAGAAGAAGAGGGAAGGGATCTGCACCCATCATGGCAGCCAGGAATGACCCTCTTGGAACATCTC
AGGAGGCTCGAAAGCTCTGCCCAAGCAGGTGGGATGCTGAATCCTACCGGAGGAAGGCAGAGGTTTCCCA
CATACAGAATTACTCTGACTTCTGTAACAACAGGCTCTTGGAACTCCCTGAGCAATTACTACCTCCCCAC
TCAGCTCTCTGCCTGGCTGGCTACTAGTAATTTATTGCAAATAAGTCTCATTTCTCCAATAAGACAGTCG
GCTTTTCTACCTCCGAATTCCCTACAGAGCTTAAGATAGCTGGGAACCCAGCTGGTCCTCATTAAGGCCC
TTCTGAACCCGAATCTTCCCAACCTTCCTGGCCCCACCTCCACCCCTTCATTCCAGGAGCAGGCTCAGGG
GAACGGAGCTGGCCAGGCCACTCGCTTCCCTTCCCTTTCCAAAGAGCTGGACTGGCAGATGCTAATAAGG
AAAGTGAGAGATTCTGCATCTGCAGATCTGACTGGTAGCCTGGCCAAAGAGAACAAGAACTTCTGTATAG
GTAAGCAAGGAATCTTTATTAGCAAATTCTCTAATTAGGGTACCCTTTATAGCTCTCCTATAGGAGATAT
TCATTTGTAAGTTTTAGTCAAGACCGTGAATCTCAGGGAGAACTGAAAATTTCTAAGAATATTGTTGAGA
AGGGTCTTTGGCAGGAGCCTCTTAAATTCCTGGGTTTTGGTTCCTTCATCTATAAAAAAGTAGGTGTGGG
AGGCCGGGTGTGGTGGCTCACGGCTGTAATCCCAGCACTTTGGGAGACCAAGGCAGGTGGATCGCTTGAG
GCCAGGAATTCAAGACCAGCCTGGCCAACATGGCGAAACCCCATCTCTACTAAAAAAAAAAGTACAAAAA
AAATTAGCCAGGCTTGGTGGTGCACACCTGTAGTCCCAGCCACTCAGGAGGCTGAGGCATGAGAATCGCT
TGAACCTGGGAGGCAGAAATTGCAGTGAACCAAGATCATGCCACTGCACTCTAGCCTGGGTGACAGAGTA
AGATTGTCTCAAAAAAAAAAAAAAAAAGGTAGGTGTGCCAAGGCATTACTATAAGCAGGTGACTTACACC
AGGTGACCTGAGCAAGTACCTTCCAATTCTATTCTTCTGTGCAATACTGGACCATCTCATTCATTCATGT
GCATGACAGTAATGTGGATTTAGAGTAAAAAGACCCACGGTTGACATCCTGGCTCTAGTGCTTACCAGCT
GGGTGGTCTTGGGGGAGTCACTTAATCTCTCTGAATTAATTTTCTTATCTGGAAAATGAGGACAATAATA
ATAACATCTGCACCACATAGATTTGTGAGCTCCCACATATGGGCATGTTTTCTAAACTGTAAAACACTAT
TCAAATGTTACTGAGTATTGAAAGACCTTGATGGCTGTAATTTTTTTAAACTTCCCTTTAAATATGCAAA
TGATTATGATTGACATCAGAAACACAAAAAAGATCACAGCTGCTGGATTTGCTGTTAACTTATCCCTGCC
CAGGGGGATCTACTACCCCATCAGTGCCTCCTGAGGCAGGGACTTAAGGGAGCTGGGCAGTAAATGTTGA
TCCCAGGGTAGAGGCTGAAGGTCTGACCTCCAGGGACACAGGGCGAGGCTATTTTGCCATTCAGCAGAAC
TTCTCCCACGTTGCTTCTACAGTTTGACAGCAGACTCCCAGCAACTACTTCCCTGGTTAATAAACTGGCA
GTAAATTGAAACCTTCATTTTCTAGTGCACTTCATGTAAAGGGAGCAGACCCTCTAGAAATGAGTAATCA
TTTGTACAACTCCTCAAAAAATATGCTGATAAACTCACAAAGTTCTGTTATTGCTAAACACTAGTTGCAT
TTCCTTGGGTAAGCACCATAAAAAATTCACTGCAGTTTTTAGAAAGAAGATGCCAGTCACATTTTAACTG
CTAGAGAGGAGAGAGTTGGGGAGAGGCTTACCCAAGGAAATGCTAACTGGGCATAAAACTCAAAAAGAGA
GGCCAAGTCAAAGGCCCAGTTCCAAAACAAGAGCTAAGAAGGAGAGATGGGTCCAGGTGCGGTGGCTCAC
ACCTGTAATACCAGCACTTTGGGAGGGCGAGGCAGATGGATCACCTGAGGTCAGGAGTTCGAGACCAGCC
TGGCCAACGTGGTGAAATCCCGTCTGTACTAAAAATACAAAAAATTAACCAGGCATGGTGGCTGCAGTAT
GCCTGTAATCCCCGCTGCTCGGGAGGCTGAGGCAGGAGAATTGCCTGAACCCGGGAGGCAGAGGTTGCAG
TGAGCCAAGATGGCACCACTGCACTCCGGCCTGAGTGACAGAGCAAGACTTCGTCTCAAAAAAAAAAAAA
AAAAAAAAAAAAGGGGAGAGAGAAGGAGAGATGGGCCTTGCAGGGAAACCAGACCTTCCCAAGAGAGCAT
TGACTTAAGTGCTTCTCAGACTCAAGATCTCAGAGCACCTGGATGGCTAAGGCTTTTCATTGCAGATCAT
GACATGTAGATTTTTTTTTTTTTTTTTTTGAGACAGAGTCTCACTCTGTCACCCAGGCTGGAGTGCGGCT
CGGCTCACTGCCATCTCTGCCTCCCAGGTTCACGCCATTCTCCTGCCTCAGCCTCCCGAGTAGCTGGGAC
TACAAGGCGCCCGCCACCATGCCTGGCTAATTTTTTGTATTTTTAGTACAGATGGGGTTTCACTGTGTTA
GCCAGGATGGTCTCGATCTCCTGACCTCGTGATCTGCCGGCCTCGGCCTCCCAAAGTGCTGGGATTACAG
GGGTGAGCCACCGCGCCCAGCCAACATATAGATTTAACAAATTTAAAGAATTAAACAAACCCCATTTCTA
CAAAAGATACAAAAGAAGAATTAGCCGTGTGTGGTGGCATGCACCTGTAGTCCCAGCTACCAGAGAGGTT
GAGGTGGCAGGCACTGAGCCCACAACATCGAGGCTGCAGTGAGCAGAGATGGTGCCACTGCACTCCAGCC
TGGGCAAAACAAATAAGCACAAACCAAAATTCTCAAGTAGATGAACAGGAGTCAGCACCAAAGCTTCAAT
ATGTATAGAAGATAGAAGGAAAATTGTAATTCTACCCTGTAATATGTGTTTGTGTCTGTCTGTCTGTCTG
TCTGTCTTTGTGCGAGTGAGAGAGAGGAGACAGAGAAAACTGGACCAAGACCATATATCACTTTAATAAC
AGAACTCCTTGGACCAGTTCACAGAACTGTCATTTAAAACCAATGTCCTAGACCAACTCCAACCTTCTTG
TTTTCCAGTGTACCCACCCCACACAGGGCCAGCCACAGCCAGGTGAGAACAGGAAGGGGAGTGGAGAGGG
AGAGTGGAGAGGGTCCTGACTCCCATAGGCTTCATCTGGGCTGGCCCAGCCTTGACCCCATCTGCCCAGG
AGCCTCTCAGCCATGGAGTCCTCTAGGGAGGCACTTAGCCCACCTAGAGCACAGGAAAAAGGTGGGACGG
GGGGCACCTCCCAGCACCCTCCCAAAAGACTCACACAGGGGCAGGGAGGGGAGAGGGCAGAAGGGCAGGC
TTCCTGCTGCTTCTAGCAGCCTCTTCATCTCCAGCTCCTACCTCTCTCCTCCCCCTCATCCCTCAGCAAC
CACAGCATGCCCAACCAAGTCCCAGCCTCTCTTCTGTCATTGAGTCTCTAGTGAGAAAGAGGACTCTGAA
ATCAGGGCCCAAGAGGAGAGACCTGTTGGCTGGGTGGCTGGCCAGTGGGTAGTGACTGTTCCTCACACAC
AGTAGTAGGAGGTCCATGCGTTCTGTGTCGGAGGCTACTGCCTCTCCTCCATTAGTGGAGCTGCTGGAGG
CCCCAGGAAGCATGAGGCAGTGGTGTGCAGTGAGACTGGAGGAAACAGCAGGACTCAGAGGAGGGAGTCC
TAGACCAAAAGGGAAAGGAACTGATTCACAGCATGGCTCTACACTAGCCAAGCGACTTTTATTTTAGTAA
ATCACTTAACCATGCAGGGCCTTGATTTTCACTTCTATCAAATGAGGCTAAAAATATCTGCTGCTCAAGA
TTTTTTGTAAGATTTCTTTGAGAAGATCAATACATACATTCCCTGTAAACTCCGAATGTATTATCTACCA
ACCCCCACCCCTGCCCAACCTTAGAGGAAGATGCTTTTCATGATCATGCCCTAAATTTGTAAAATACTTT
AGGTAAATAATGTTTTTGTTTTGTTTTGTTTTTGAGACAGAGTCCTGCTCTGTCGCCCAGCCTGGAGTGC
AGTGGCACGATCTCAGCTCACTGGAACCTCCGCCTCCCAGGTTTAAGCGATTCTCCTGCCTCAACCTCCC
AAGTAGCTGGGTGCGTGCCACCATGCCCAGCTAACTTTTGTATTTTTAGTATAGACAGGGTTTCACCATG
TTGGTCAGGCTGGTCTCGAACTCCTGACCTCGTGATCCGCCCACCTCGGCCGCCCAAAGTGCTAGGATTA
CAGGCGTGAGCCACCCCACCCGACCAGTAATGTGTTTTTATACACATTATCTCACTTGGCCTTCCCATTG
AACAGATGAAGGAGAGTGGCTTGCCCGGAGTCACACAATTTACGTAGGTGCAGAACCCGAACTGCTAAAT
GCTGAGCTCTCTCCACAGTGCAGGGAATGTGGCCACTAGTAACTGCCTTAGAGACCAGGGATGAATGATG
GTAACAGATATACACATAAATAACACGATAGGCCGGGCACAGTGGTGCATGCCTGTAATCCCAGCACTTT
GGGAGGCCAAGGCTGGTGGATCACCTGAGCTCAGGAGTTCAAGACCAGCCTGACCAACATGGTGAAACCC
ATCTCTACTAAATACAAAAAATTAGCCAGGCGTGGTGGTGCATGCCTGTAATCCCAGCTACTTGGGAGGC
TGAGGCAGGAAAATCGCTTGAACCCGGGAGATAGAGGTTGCAGTGAGCTGAGATTGCACCATTGTACTCC
TGCCTGGGCAACAAGAGCAAAACTCCATCTCAAAAAAAAACAAAAAACACTGCAGATCACTCACTCTAAG
CCTAGCACTGTGCTAGGCATTGTACGGGTCTTATTTAATAGCATATAACAATAGCATATAAGTAGCCATC
ATGGTTATTATCAGGAAATTAAGGTTTAACAAAGTTAGAAATTTGCCAAAGGTCGACACAGGAAATGGTA
GATCTGGGATACAAACTCAGGCATACTCTTACCCAGTTCATCCTTAAACTGATAGAAATCCAATGGATTC
CATGTTTAAGCTTCACTTCTTCCTCCACTCACTCTGGGGAATATGTCCTAGCACCCTCCCCAGTCCCCAG
CAGGGCCCGGGCCTAAGGGGTAAGGTTCCTTGCATTCGAGGGCAGGTCCTTTAGAAATCTCCCTGCCCTA
CTCCTGCCCCCACACTCACCTGAGCAGTGTCATGGATCCAGTCCAGAAACTCAGCTACCTTGGCGTAGAC
ACCTGGGTGATTGGGCTCTGCGCAGCCACGCCCCCAGCTGACCACCCCCACTAGGCGCCATGTGTCCCCA
TCTGGGCACACTAGGGGGCCCCCGCTATCTCCCTAAGGGATCCAGGCATGGAGACACAGAGAAACAGCCA
GTTAGTTCTTCCTGATGGAGAGCACCAGACCACTATGGCAAGTGGAATCTCCTTACTGGGCCCCGCCTGC
TTCTAGCTGAGATATCTGCTGGCCTCACCCCTCCTTAAACCCTTAGCATGAGCTCCAGACTTGCCTAGGT
GCCCCTCCTTCTAGAGAGGCTGTCTCACACCACTGACAAGCTCAGACCAGGGCAGGGGGCCAAGTCACAG
CAGGCCCCCTGCCCTCCCACCCCCACCTCCACTCCCACCCTCACCCCAGCCACCACAGGCCACACCTGGC
ATGCATCAGCCCTTCCGTCCAGGTAGCCAGCGCAAAGCATGCGGGGGGTGAGGGCTCCGCTGTACACGCA
AGAGCTGTTGCAGAGCTGAGTGCTGAACAAGGGCACCACCGTGTCCTGGAGCATATCCGAGCTGTAAGCT
ATGAGAGACACCGAGAAAAACTGCAGGGCACAAAGCAAGGCCCAGGCAGGCAGAGCAGCAAGAGGGGAGG
TAATTCGAAGTCCCAGAGACAGGGAGACCCAAAGAGGCGAGCCCAGGGTGGGAGCTGTGGACGCTGAGCA
AGGAAGCAGTAGGCTATCGGACTTGGGGGCTGGGAGTGGGAAGAGCAGGAGGACTCACACATACACCAAA
TGTGAGACCATGGCGCTCCTGGGACAAGGGGAGGGGGAGTAAAAGGGTCTGGGTTTAGGGAAAACTTGCA
GTAGATGTTCTCCCCAGAAAGGCCCAAGCAGGGGAGACTGGAGACCCTAGGCCTGACCAAGGGTGATGCC
AGGGAAAAACAGGGCTGGCACTGTCATGTGGCCAGGGGATGTGGCCTTGCCTCACCCTGGGGAAGAATGC
CTCCCACACCCGCCCCTGCACCGAGGGCCCAGGGAGCTGACTCACTATGGCTAGGGTGGGTGTGGCCCCA
GCCAGACACCCAGCACCGCGAGCCCTTCGGAAAATGCTGTTCCTTGGCCGGCAGGCACACAGCGCCCACA
GTGTCTGTAGAGAGGCACATGGTCCTGGTCCCCAGTCAGGCTTGGCTTCCCCCACTGCAGAGCCTGGGCG
AAGGACCCAGGACTGGCAAGTCCTCCTCAGCCCCCTTCTCAAACAGTCCTGGCTCCTGGGTTCCACCAGC
CAGGCCTCCTAGATGGCTATGCAAGTGGGGCACTGTCCCATCTTTGGGGTCCCCTGTCACAGAGGACAGC
ATGCAAACTGCAGTGTGCATGGCGCCCTCTATGGGTGGACAGGACCCATGCTGCCCCCTCCCCACACCTG
GGGATGGAGTGGGGGTGAAAATTCTTTCAGGCCATGGGCACCCAACTTCTAATGAGGACAGTGTTTCCAA
AAACGTGACATATCCCATGGGTGCAGCCATGCATGATTTTAGGTAGTACATAGGCACACTATTGAGTAAA
GCATTCACTTGGGGAGAACGCCATGTCCTTTTCAATTCTCTTTCAGTCCCTCTAACCGCATCACAGAGAA
AGACTTCATTTGGTGCTGGTCTGTGCCTTTCTTACTGCCTGCCGTCCTCCCACCAAACAGGAGACAGCAC
GCCCAGGTGCAGCAACTTCTGCAGCGGACTCAGCTACCTAGAACTTCCACACTGATTTCTTTTCATGCTA
CATATTTTTGTGGTTAGGATCTATTTATTATAAGTAACATAGGTTCTCTAGTTAGGTAAGTAATATAGGT
TCTCTAACTAGAGATACTAATTATTATCTATTTACTATACCTATTTTGTATATTTAAATAGTAAATATGC
TATTTACTTACTATACTATATAGTAAATATACTATTTATTATAACTAAATAAGTATATTTAAAAGAGAAA
TACTACTACAGTAGATACTCATGTAGTATCTACTACTTAGATACTAATATAGTCGTATTTTTCTTTTAAA
TACACTTATTTCGGTCAACTAAGAAAGTTTTCTTTTCCTTTTTTTTCTTTTTTTTTTTTTGAGACGGAGT
CTTGCTTTGTCACCCAGGCTGGAGTGCAGTGGCATGATCTCAGCTCACTGCAATCTCTGCCTCCCAGGTT
CAAGTGATCCTCCTGCCTCAGCCTCCCGAGTAGCTGGGACTACAGGCATGAGCTACCACACCCAGCTCAT
TTTTGTATTTTTAGTAGAGACGGGGTTTCACCATGTTGGCCAGGCTGGCCTTGAACTCCTGACCTCAAAT
GATCTGCCCACCTCACCCTCCCAAAGTGCTGGGATTACAGGCGTGAGCCGCCATGCCCAGCCTTAGAAAT
ATCTGTTGAACGATAGTTCACGTATGTGATACAATTTGTGAAATGTGTATGGCAATGACTGTTATTTGGG
AAACTTAAGGCTACAGGTAATGACGGGAGGAAGGAGTGTTAAGTATATGTGAACGTATATGTGTGTGTAC
AGTGTGCATGTTTGTGTGTGTGGTGTGTGTGCGCAAGTGTGTTCATGTGAGCACGTACATGTGAGCATGT
GTGAATGCTCACGTGTGAGTCTATGTGCACATGACTGTGTGAGTGCATGTGTGTGTGTGTTTGTAGGTGA
ATGCCCACATGCACGTGTGTGTCGGGGAGAGTGGCTGCTGGTATAGCTCCAGCCTGGGCTCACGGGCAGG
TGCAGCAGCAGGAGGAGCCCTGGCATCAGGCTTAGGAACTGTTTGCCACATGACCTTGAAGAGAGTTGCT
TCCCTCCCTGCACTGCAGTGCTCTTGTCTGTATCTACCTGTTTCAACTATCTATCAGGGTTGTTACGAGG
ACTGAAAGAGAAGATATTTGAAAAAATGTATCTCATAAACTGTAACATGGCACCAAATGGCTAGGACCCG
AGGCTAGCCTGGGGACAGGGGTGGAGCAGCCTATTGGTGGATGGGGCAGCTGCTTCAGACCTCAAGGCAA
AGCCCACCTGCCCCCTAGCCATGAAATGGGTCTGAACCTCTTTTCCCAAAAGAGCCTGTACAAGAGTTGA
TAACAATTTCAGAACCAGATGATGCCAAAATTCACTAGTCCCAAAATAAATAGAATGTTTTAAGGTTTAC
AGTGTTCAGAGGAAACTTCAGAAATCAGCTCACCACTCTCCCACCCAGCCCCCGCCCTCTCTCGCCATAG
TCTCCAGCCTGCCCACCCTCAAGCCAGTGCCGCACCTGAGAAGTTGAGAGCGGTCTGGAGCCTCAGGAGG
GCGACGTCGTAGTCATGATTCTGGGCACTGTAGAGGGGGTGTGGGATAATCCTCTCCACCAGAGCCCCTT
GGTGGGGCCTGACGGCACTGTGGCTGACCAGCCCCGCATGAACCCGCCAGCTGGACAGGCGGGCCAGCCT
GAAACTGCACACAGGGGCCATGCTGAGCGGGGAAGGAAGGGGCAGAAGAGGTGTTCCTAAGCAAGGTAGC
AGGTGGAGGAAGCTGGCCAGAGCAGCCATTGGTGGGGGGGCCGTCAGCAGGCGGTGAGCTCCCAGGCCCC
ACAGACTATGCCTCTTAGTATCACCCCAGCAGCCGGCAAGACACTGGGCATGCAGTAGGTGCTTAATAAA
TGCTGCAGGACTGATGGATAGAGAAGACTATGGGTCATCTGCAACCACCACTCCCTCTTTCCTGCATAAC
TTCCCTCCAAGTTTTATAACAAACACATAGAGGGCCTTGTGTTGGAAAAACTTCCCCTGGTCCCATCTCT
CAACTTACTGTGTGTGATCATGGGAGAGGCACTTCTCCCTCTCAGCCTCGGTAAAATGGGGATTACACTC
TCTGCCCTGTCCGGCACCAAGAGAAGATCAAAGAGCTCATTCACTCATCATTCATTCATTCCTCCAAGTC
ATATTTATTAAGCACCTACTATATTCCAGGGACTGTTCTAGACCCTGGGGACACAGCAGTGGATAAATCT
ACAAAGAGATTTAGTGGTAAATAAGACTGAGAGTCCCTGCTCCTGCAGAGCTTCCCATCTAAAGGGGAAG
AAACATATTAACCAAATAATTACATGGAAAATGATTGAACCAAAGATAAGCCTGAAGAAACACAGGATAC
TGTGAATGTGAAAGTATTTTTAACACTTAAAAGCTAATGAGGCCAGGCACGGTGGCTCACGCCTGTTATC
CCAGCACTTTGGGAGGCTGAGGCAGGCAGATCACCTGAGGTCAGGAGTTCGAGACCAGCCAGGCCAACAT
GGCGAAACCCCATCTCTACTAAAAATACAAAAAATTAGCTGAACATAGTGGTGCCCAGCTGAGGCACAAG
AATCGCTTGAACCCAGGAGGTGAAGGTTGCAGTGAGCCAAGATTGCGCCACTGCACTCCAGCCTGGGCAA
CAAAGTGAGACTCTGTCTCAAAAAAAAAAAAAAAAAACTGATGAATATAAAGAACAAATCTTCATATTAT
TACTGTTATTTGTGCAGATCTGTTCTTGATACTGAATGAGAGAACTTCACAAACACCAGTCTTACCCTTT
TGGAGCAAAAAGCTGGAGACAGTTGGACACGAACATTTGATACAGGACATACCAACAGCCGAACAGAAAG
GGCAACTGAGGCTCTCTGTCCTCAGCAGCCACAGAGACTTGCCTGTGCATACAATGTGCAGCAGTCACCA
CCCAGCGTGGCGCTAGCACAGAGCCCCCACACGTGTGCCGGAAGCCCAGGGCCACGCTGGCCTGCCACGG
CCAGCGCCCAGGAGCCACAGACTGCCCACCAACTATCCGGGAAGCCAGGGGCCTCGCTCCACACTCTGCC
AACAGAGATGGGTGAGATAGAAAGAGAGAGAGAGGTGAGTGTCAGCATGGTCCTAACTCTCAGGAAGCGT
GGCCCAGTGCTAAGCCCCAGAGAGCCAGTGTGGACAGCTCTCCTTTCTTATTCCTGGTCCTAAGTATGGG
GGATGGGAAGGTAGAAGTGTTGATTTCACCCCTGCCTGCCCCATCCAGCTGTGGGCCCACTGAAAGCAGA
AACTGTATCTGCACTAATGGAGCCCTAGTACCTAACAGAATGCCTGTCCTGTAGTAAAGGTCGAAGTGTT
GGTGTGTGGAAGGATGTGTGAATGGACAGATGAAGAGACGGGTAGATGAACGGGAAGACCAATGAAAGGA
ACTCCACAGATTGCTTCCCGTTTGGTACCTGATTCACCACCTGCCCTTAGTTTCCTGAAGCTGCTAACAG
GTCACTCAATAGCCAATAATAATTTCACCTCTGGGGCTTTCCAGAAGAAAGATGGAGTTGGTGTCAGAGG
CCAAGGAAGAGAGTGGCAGGTAGTGAAGGAAGGAGATCATCAGCCCAGATCTGTGGCTGGTGAGGGACAT
GATGGAGGCTTAGAAAGGGTTCGGCTGGGGCAGAACAGCAACTGCAAGAAGGGGCCTGGCAGGCAGATGG
GCAGGTGGGCAAGACCCCTACCCCAGGCCCAGCAGAGTCTCACCATAGGGCTCTTCCACACTTGAGGCAG
GGGGAACACCCCTTCCTCTCACCGCCACCTCCCCTAGACCAAGATATGACTCACCAGAGCATCTGAGGGA
AACAACTTGACCAGAAGTGCAGTTGTTCCTGCAAAACAGAGGTACCAACAAGAAGCTGGGCAGGGGCCGC
CCTGCAGCCACACACATCCAAGGACGTGAAGAATGGGGGAGGCTGGTGGGGGTGGTGGACAGTTCTTAAG
GCTGTCATGTAGCCACAGCCTGAAGAATACCACCATTTCCTTCCTGCCCCCACCCAAACACTCAGACCCC
TCCTCATCAGTGGTCCCCAGGACAGGAGCACACCTCCTGCCTAGTCTCCCAGAGGGCAACAGAAGGACTT
CATGGTCCTTGCAGATCAACTGGGACATAGTGTGTTTACAGATGAGAAAGCCACACTGTTCCCACTAAGT
GTCCTGAATGAATACACACTCAATGAATGAATGAACGGATAGGTGAGTGTGTGGGTGACTAGGGTTCTTC
ACCCCATGCTCCTTCCTAGGTTTGCTGTATTCTCCACCCTGGTCCCTCTGCCTGGGCTTTGCATATTCAT
ATTCTTGCTCTCCTCTTTCCCCTCTTCTCTCTTAGCTCTTAGTTCCTTTTTTGACCAAAACTCTCTTCTC
TTTCTTTACTCACCTCTTGCCCCTAGCAGTCCAATGTCTAGACCCTCTTAGTTTCTCCTAGTTTCCCAAA
TCCATAGCCCTCCCGGCTCTCCTGGAGGAGTCAGCCCCACCCCTACTTCCATTTTCCCATTCAGGTATCC
AAGACAAGAACCCTGTCAGAACCTTCCCAACTCCAGCCACATTCCTGAGCACAGGAGCTGGACAGGAGGG
GCCTGAAGGAACAGTTCAAATTGGAAATGTGGTAATGGGGGTGCCCACCTTTCTATCCCAGGAGGCTGAT
AGGCAGATTGAGGAAGCCTAGGAAGGCACAAAGACCCTCTCCGCTTGTGCCCCAGTCATACCAAACCATC
CCCAGGATCTGGGGAAGGGGCTGCTCCATTCCACAGCCCTCTTCTCTAGGAGACTCTCCAGACTACAAGC
AACTCTTAGCCAGAGCAACTCAACCATCTCTTTCCTGAAATATCCGAATTATCCAAATAATGTGTGGCAG
GATTCAGAGAGCACTTAGCTTGGAGACAGGAGCCTGGTTTCAAGGCTTGACTTAGCTGCTTATTACTTAT
GTGACCTTGGACAAGACTCTTTAACCTTATTAAGCCTCAGTTTCCTAACCTGTAAAATGGTGATGAGTAC
CATGTCAAATCTTGTGACAATAATAACCAACCCTACATTTCTTGTGAAGGGCAAATAGCAGATGTGAAGT
GGTGACAGACAGGGCTCATGTGAACTGAGTTTGTAATTTCTAACTAGGAAATGTTCCTCTTTGTCCTCCT
ATCATAGGCCACCAGTGTCCTCCCCACCGGCATCCCAAGAAAGGAGATTTTTGCTGGATTGACCACCAGG
AAGTAAGGGACCCCACTCACCTAACAGCCTCAGTAGTCCTACCTGGGCTGCCACGCCTCCTCCAGGAAGC
CTCCCAGTCTAGGAGAGAGCTGAGCAAACTCCTGGGAACTGTTGAGTTTGATGTCAGTGAGGTTTACTCC
CTTGTGGTGAGTGAGTCTTGGCAGAAGAAGGGAATAGAACAGGAGGAAATCATAACTGGAATATGTACGA
GATATAATACTAGTATAGTGACCGCAAGACTGTGATAATGATTACTGCTGGGGTTTATGCTTGTTAAAAA
GCAGTAATACTCCAAACAGAGAAATGGGCTGGGGCACCATTGTGCCCAGAGGCCAGAAGATGGCCAAAAA
GACCTCTTGACATTTCCTGAGCACATTGACCAGTGACGGGCAGGTAGAGGTCTCCAATTCCCATCCCACA
CCAGCCAGGCCTCCCCCTTCACAGGACCCACATCTAACTCCTGTTACCTGAGATGCCCAAGGCTCCAGCA
GATCTGCAGCCCCAGGGCGGGGCTCCAGCCCTCATGGCAGACCAGGAGCCAGCGTGGCTGATCCCTCACT
TGCGCTTCCAGCAAGAAGTCTTCGCTGTTTATTCTGAAAGATACTGAAATCACAGCATGAAAACCACATG
GGAGAGGATGGTGGTGGTAGGGTGGGACAGGAAGAGCTGGACCCAGGATTCTGTAGTACTTGAAGAGGCC
TTAATGACAGCATCTGGATCACCCAGTGCCAAGTTCCCTGCTCCCCGGAGAGTGAGACCAGTCCCAAGAG
CAGTATCACCCCTTTTGGTAGAGCATTTCAGTTTTCTATTTTAACCATGTGTTTTTAAGCGTGGTCTACC
ATTCATTGTCACAGCAGCCCTGTGCAATGAGTACTGCCATCCTCTCCATTCTGCAGAAGGAGAACTAAGG
CATGGAGTTTAAGCAACTTCCCCAAGATCACAGTGTCAGGAAATGATGGATCCAGGACTTAGATCCAGGT
CTTCTGATTTCAAATCTTGTGATAATAATAATTACCAGTTGTTGAGTGTATGCTTTTTCCAGGCTATTAT
GGACTGACTCATGTCCCCGCCCCCAAACACACACACACAAATTCATATGTTAAAGCCCCAACCCTCAATG
TGACTGTATTTGGAGACAGGGCCTTTAAGAAGGTGATTAAGGTTAAATGAGGTCACGAGGGTGACGCCCT
GATCCAATAGAGCCAGTGTCCTTATAAGAAGAGGAAGAGACACCAGAGAGCTCCCTCTCTCCTCAAGAGC
AGAGGAAAGGCCCGGGGAGTACACAGGCAGAAGACAGCCATCTACAATCCAGGAAAAGAGCTCTCTCCTG
AAACCGAATTCCACAGCACCTTGATCTTGGACTTCTAGCCACCAGAACGGTGAGAAAATAAATGTGGTTT
AAACCACCCGGTCTGTGGTACTTAGTCATGGCAAACCAAACAGACTACTACACAAGTTCTGTGCTGATAT
CTTTTCTTAGATTAGTTTGTTTTATCCTTAAACAATTTGTGCAGTAAATATTTATATTTCCATTTTATGG
AGAAGGAAACAGAAGCAACAAGAAGTAATGTGCCCAAAGTCACACAGTCAAAGACAGACTCCAACCTTAT
TCTAATGAGGTTATTCTAAGCCCCAGCCTCTGGACAGCATTGTACCTTCTGATCCCCAACTCTTACCTGG
AGGGGAGGGGACAATCAGGAGAGGGAGAGTGGGGATGAGGTGGGCTGATGTTCCCAGGTCCCTAGGTGGC
CCTGCTGGTCACACACTGGCTCCCACACACACACACCTGATCCCTCCTCCCCCATGTCCCTGGCTCACTC
TGCCCCAAATGGCAAGTTTCCATCCCTCCTGCCAGCCTGGTCTCCGGACCTTGCCCCAGCTAGAGATCAG
GACAGTCCTCAGGCAGTGCTGAAAGCCCCAAATCAGAGATCACTGCAAGGTGACACCTTGTCACTGCCCT
CACACTAGAGGAGGGAAACACATATGGTTGGCAGTGAACAGATGGCCCTTCAGTGTCGGTTCTCTTGCCC
TCAGCTGTGACAGGTCCCTGCTGGGGAGGGAGGCCCGTAGCCTTAGGGGTGCAGCCCACCTGTTTTGGGA
AGTGCAGGGAGCAGAGCTTCCTCAGCGCTGGCCTCTGAGCAGCTCAAAGTTATCTCCTCATCCTGCAAGG
TCCCGGAAATGGGCTGAGAGGCAGCAGGACACAGATACAGCACTTTAGAGAAGAACAAAGAGAAAGGGTC
TGATTTCCAAAGGAAGGTGTCAAGGTGCTGACCTCCTCATCAGCCACCTTGCTCTCAGGCAGCTCCCCAA
CCAACCTGCTGAGGAGGGGCATAGCGCTCCATCTCTCTCGGCCTCAGCCTCTATCTCTGCCTCTTTGACT
CTCCTTTGTCTGTCTGTCTCTCTCTCTCTCTCTCTCTCTCTCTCTCTCTCTCTCTCTCTCTCTCTCTCTC
TCTCTCCCTCTCTCTCTCTCTCTCTCTGTCTCTCTCTCTCTCTAGCTGTCTCTCAGTATGTCTCTGTCTC
TGTCTGTGTGTGTTCTCTCTGTGTCTCTCTCACTGGGAAAGATTTCCAGAAAAAGTCTGACTACGGCCTC
CTTGGATCATACACTTTGTTCTTCTTTATGTAGAGCCTAGATCCCTCCTGCTGCAATTTCACCCTTTCTC
CCCTTGTCTGCACAGAGTAGTTGAGGAAGACAGTTGTCCCATTTACCTTTAACACCTGCTCAGCACCTGC
TTCTCCCTTCCAACCTCCCCCACACCAGAGAAAGGCCCCCAGCACTGACCTAGGAGCCATGAGCCAACAC
CTGCACCGGCCAGCAGCCCCAGGGCTCCCAGCACTGCACAGCCACGTCGCATGGAACGCCAGCACACTGC
CTGAGAAACTGTGGGAAAGGGCAGAGGGGTATCTGGGTCCCCTGCTCCTGCCAGCCTGCCTTACTTCACC
CTAAGTCACCACTATGGGGCTAGGCACCCACAGAGCTCCAACAGGACACCTCCTCCTGCCCCATCAGCCC
AGATTAGGGAGGGAGTGGGGGCAGGGGAGGATGGAGAGGGCCTGATCACTGAAGCCCACAAATCCCACTC
AATCCCTAAAGTGGGAAATGGGGAGCAGAAGCAGGTCTGGGGATAAAGAGTGAGACAGCCTCTCACCATC
AATCATGTGGGGCTGACCCCAAGGAGGATCCGGGGAATGTAGGATGATTGCCCTCCACTGTCCCCACCCT
GTCATTCCCCTATGGCCCAGTCTGGCCTACTGGGATGCTGCTGGTCTCCAGGCTCTGCTCTGAAGATCCC
AGGTCCTGGGCCCTCCTCTGCATACTGGGCCTCCATAGGGGGTTGGTCATCCAGCATCAGGCTCTGGGGA
AATAAGGGCCAGACACCCAGGATCCCCACATCAAGGACTGCTGAGAGAAGTCACAGCCCAGTCCAAGTCC
CCATTCTTTAACCCCAGCCATGATTCCATTGCCACTTGTAAACCTCTACTCATCTTGGAGACTCCCTGTA
TATTCCCACAAATACCTTGCCAGGCTCCCCTGTGCCCTCCTGGGGCCCCTAACCCCAATGACCTTACTCT
CACATGGCCAGTAGCAAACACTTGAATGCAGATTTGGCCCACTCCAAAGCCTGCACTCCTAGCCACTCCT
TCATCTTCCATAAACATTGAAGGCATCTACTAAAGTCCCTCAACACACTCCTTCAGCTTCAAGATCCCAC
CCTTCTTCATTCCCTCCTATCTCAGAGGAAGAAGTGCCCCTCCACCATGCACCCACCCATCCACCCATTC
ATTCATTCCATAGATATTTGGTCCAAGTGCACAGGTCACTATAGGGGACACTATAGGGAGTTCAGAATAA
ACCAACGTGGACCACTCCCCACTCTGACTGTGTCAAAGAACCTGTAGTCTGGTCCTGAAGATAAGTCATG
TAAAGCACTATATGTTAAGTGACAGAAGGAAAGTTCAGCTAAACTACCTGATATGGTTTAGCTGTGTCCC
CACCCAAAATCTCATCTTGAATTGTAATCCAAATTGTAATCCCCATATGTTCGGGTAGGGACCTTGTGGG
AGGTGATTAAATCATGGGGCTGGTTCCCAAATGTTGTTCTCATGATAGTGAGTGAGTTCTCACAAGATCT
GATGGTTTTATATGGGGCTTTTTCCCTCTCCACTCTGCACTTCTCTCTCCTGCCACCAGTTGAAGAAGGA
CATGTTTGCTTCCCCTTCTGCCATGATTGTAAGTTTCCTGAGGCCTCCCAGCCATGAGGAACTGTGAGTC
AATTAAACCTCTTTGCTTTATAAATTACTCAGTCTCCAGTAATTCTTTATAGCAGTGTGAGAACAAACTA
ATACAGTAAATTGGTGCTGCTGTAAAGATACCTAAATATGTGGAAGTGACTTTGGAATTGGGTAACAGGT
AGAGGTTGGAATAGTTTGGAGGGTTCAGAAGAAGACAGGAAGATGTGGGAAAGTTTAGAACTTCCTAGAG
ACTTGTTAAATGGTTTTGACCAAAATACTGATAGTGATATGGACAATGAAGTCCAGGCTGAGGTGGTCTC
AGATGGAGATGAGGAACGTCTTGGAAACTGAAGGAAAGGTGACTCTTGCTATGCTTTAGCAAAAAAGTGA
AGCATTTTGCCCCTGCCCTAGAGATCTGTGGAACTTTGGTGGTTTTTTTTTGGCGGGGGGGGGTGTTTTG
TTCAACTTTATTGAGGCATAATGCACACTCAAAATATTACATACATTTTAAGTTCTCAGATCAAAACTTT
GACAAATGTGTACACCCACATGACCAACACAGTCAAAATATAGGACATGAAGGTCACCCCAGAAATTTTC
CTTCTGCCTTTTTGCAGTTAACTCCTCCCCAACTCACAGCCCTGGAAAATCACTGATCTGTTTCTCTCAC
TGTATATTAGAGTTCCCTTTTTTATAGTTTCATATAAATGAAACCATGTGACATATAGTCTTTCTTTTTT
TTTTAATTTTTTTATTTTACTTTAACTTCCAGGATACATGCACAGAACTTGCAGGTTTGTTACATAGGTA
[truncated: 34,253,606 more chars]
